# Supplementary material for: Systematic proteomic and small RNA profiling of extracellular vesicles from cattle infected with a naturally occurring buparvaquone-resistant strain of Theileria annulata and from uninfected controls
Source: Parasit Vectors. 2025 Jun 10;18:221. doi: 10.1186/s13071-025-06834-8 (PMC12153157; doi:10.1186/s13071-025-06834-8)
Supplement: Supplementary file 5 — Additional file 5. [file 13071_2025_6834_MOESM5_ESM.zip]

Archive with 10 entries (9 files):
- Additional files 5/
- Additional files 5/Additional file 5-Table S1 (Three cell lines all_proteins).xls
- Additional files 5/Additional file 5-Table S2 (Three cell lines all_different_proteins).xls
- Additional files 5/Additional file 5-Table S3(I II_ all protein samples).xlsx
- Additional files 5/Additional file 5-Table S4 (I.vs.II.different_proteins).xls
- Additional files 5/Additional file 5-Table S5 (All protein samples).xlsx
- Additional files 5/Additional file 5-Table S6(I II_ all miRNAs).xlsx
- Additional files 5/Additional file 5-Table S7(All miRNAs_target_gene).xls
- Additional files 5/Additional file 5-Table S8(I.vs.II.diff_UP_proteins).xls
- Additional files 5/Additional file 5-Table S9 (I.vs.II.diff_DOWN_proteins).xls
