# Supplementary material for: Systematic proteomic and small RNA profiling of extracellular vesicles from cattle infected with a naturally occurring buparvaquone-resistant strain of Theileria annulata and from uninfected controls
Source: Parasit Vectors. 2025 Jun 10;18:221. doi: 10.1186/s13071-025-06834-8 (PMC12153157; doi:10.1186/s13071-025-06834-8)
Supplement: Supplementary file 5 — Additional file 5. [file 13071_2025_6834_MOESM5_ESM.zip › Additional files 5/Additional file 5-Table S1 (Three cell lines all_proteins).xls]

Protein	Description	Gene	A_1	A_2	A_3	B_1	B_2	B_3	C_1	C_2	C_3
NP_001001158.1	lymphocyte antigen 75 precursor	407236	1669000.0	3576277.8	1604189.4	250738.0	188526.1	219791.5	724888.3	694421.0	656665.4
NP_001001163.1	CMP-N-acetylneuraminate-poly-alpha-2,8-sialyltransferase precursor	407768	0.0	0.0	0.0	7523.7	0.0	0.0	0.0	0.0	0.0
XP_010802274.1	krev interaction trapped protein 1 isoform X2	407996	3909.7	50375.6	20890.7	0.0	0.0	0.0	12259.4	0.0	0.0
NP_001001169.1	microtubule-associated proteins 1A/1B light chain 3B	408001	30291.0	36262.4	5164.3	0.0	0.0	0.0	0.0	0.0	0.0
NP_001001170.1	cysteine protease ATG4B	408002	0.0	16726.3	0.0	0.0	0.0	0.0	1606.0	0.0	0.0
NP_001001175.1	apolipoprotein C-III precursor	408009	46874.0	89245.5	113613.6	24938.7	31281.2	3980.9	46654.0	40812.2	9922.1
NP_001001440.2	annexin A4	281625	315920.0	411850.7	128252.4	299392.9	223168.4	239654.5	405671.6	366593.6	264961.0
XP_005227351.2	troponin T, fast skeletal muscle isoform X33	282096	4426.6	0.0	0.0	44473.8	15428.8	0.0	0.0	0.0	0.0
XP_024851622.1	type 2 lactosamine alpha-2,3-sialyltransferase isoform X2	444860	4369.9	14031.0	0.0	0.0	0.0	0.0	0.0	0.0	0.0
NP_001002885.1	thymosin beta-4	282386	589590.0	675867.8	380589.3	576240.4	618795.9	711320.5	572858.2	598160.0	743780.2
XP_024835470.1	eukaryotic translation initiation factor 5A-1 isoform X1	444990	1209800.0	1429932.3	642630.3	743097.8	1639169.5	1878340.0	1413666.0	1434792.5	1441662.5
NP_001003900.1	tubulin beta-2B chain	281555	67676.0	169407.1	271570.0	113714.1	260932.1	330773.0	39971.5	446537.9	20535.8
XP_010804565.1	dynein light chain 1, cytoplasmic	784058	59879.0	183937.7	22709.0	46821.3	80974.7	123925.4	87938.9	62016.6	60879.0
NP_001003905.1	cilia- and flagella-associated protein 20	445424	5924.7	23683.2	0.0	0.0	0.0	0.0	0.0	0.0	0.0
NP_001003906.1	transketolase	445425	950150.0	1122201.8	365603.7	292988.3	457401.2	505239.4	744640.1	716087.2	445612.5
XP_010814524.1	junction plakoglobin isoform X1	445543	34420.0	24571.2	19595.8	17846.3	79639.7	281956.4	27092.3	40366.9	46404.9
XP_010803425.1	prostaglandin E synthase 3 isoform X1	493638	954170.0	1370774.5	650727.6	757120.9	1187830.0	1500560.1	713246.0	802813.8	924752.7
NP_001007812.2	cyclin-dependent kinase 11B	493708	6444.3	14110.2	0.0	0.0	0.0	0.0	0.0	0.0	0.0
NP_001007817.1	FAS-associated death domain protein	493720	64019.0	157270.9	20384.9	0.0	16809.7	29766.8	82904.4	67111.6	17825.2
NP_001007819.1	purine nucleoside phosphorylase	493724	508680.0	1177369.1	235474.1	651004.7	655375.1	519269.1	1367712.0	1469837.7	1328049.9
NP_001008665.1	coagulation factor XI precursor	407998	27189.0	2842.2	0.0	0.0	0.0	13057.4	3559.1	6815.3	0.0
NP_001008667.1	xylosyltransferase 2	493989	7295.7	13001.0	0.0	18891.7	22213.7	22856.3	10694.3	15372.5	18232.4
NP_001008670.1	cellular retinoic acid-binding protein 2	493998	286080.0	532268.3	212773.0	71443.2	277222.1	220430.2	15610.4	0.0	0.0
XP_024841249.1	T-cell surface antigen CD2 isoform X1	497022	0.0	0.0	0.0	0.0	0.0	0.0	222172.8	295132.3	263896.4
NP_001011679.1	betaine--homocysteine S-methyltransferase 1	497025	325390.0	103983.2	275737.9	304713.0	287993.8	282573.8	249130.0	247429.5	439900.6
NP_001012537.1	aldo-keto reductase family 1 member B1	317748	2438.5	3257.3	9765.1	55152.6	131058.3	121932.7	271398.5	226814.7	155008.7
NP_001012687.1	fatty acid synthase	281152	74555.0	116637.2	18668.3	0.0	0.0	14979.0	25863.8	9074.9	6064.1
NP_001012688.1	heat shock protein HSP 90-alpha	281832	4147500.0	4797817.3	2317675.0	1896869.8	2892201.1	3517004.2	3053093.4	2790630.1	2524388.1
XP_024835635.1	signal transducer and activator of transcription 3 isoform X4	508541	139590.0	419984.2	91068.5	94319.2	332056.2	513776.4	421583.0	283835.3	192311.8
NP_001012691.1	signal transducer and activator of transcription 5A	282375	70302.0	346966.0	48190.9	61164.7	95479.6	95382.8	131830.9	78317.8	66798.8
XP_005223622.1	major histocompatibility complex, class II, DQ alpha 5 isoform X2	282494	361810.0	519778.8	170807.0	434691.8	417240.6	273398.1	904164.6	1015981.5	995999.4
NP_001012694.2	major histocompatibility complex, class II, DQ beta precursor	282495	911460.0	1056433.7	778995.9	662264.5	705373.8	424169.4	1686220.3	1747210.3	1776433.8
NP_001012695.1	major histocompatibility complex, class II, DR alpha precursor	506214	2716000.0	3298765.9	2283949.5	4101835.7	3588949.2	2408253.7	11445604.9	12040093.9	12624306.3
NP_001012700.1	60S acidic ribosomal protein P0	286868	489400.0	673765.9	203434.9	426376.0	225997.2	276740.5	391326.2	254696.3	267969.1
NP_001013016.1	F-actin-capping protein subunit alpha-2	493728	158810.0	301839.1	73096.9	79993.9	148184.4	189539.3	115229.7	113113.6	112941.8
XP_010806000.1	squalene synthase isoform X2	281767	27322.0	25669.4	40088.8	27819.0	32745.8	25572.8	32328.1	23051.5	0.0
NP_001013604.2	DNA replication licensing factor MCM3	281302	238710.0	773012.1	63738.1	163430.4	177907.6	195421.5	329852.3	259087.2	223710.3
NP_001013605.1	malate dehydrogenase, mitochondrial	281306	45449.0	57613.4	15805.7	71830.5	47362.1	96643.1	27391.5	22373.3	27946.0
NP_001013607.1	triosephosphate isomerase	281543	3439300.0	3109899.5	1545265.2	2365263.7	3058166.5	3957268.4	3059898.0	3113664.5	3291100.4
XP_024853025.1	tropomyosin alpha-1 chain isoform X14	281544	5435.5	0.0	4124.4	281780.1	143181.7	0.0	0.0	20346.8	11482.4
NP_001013616.2	26S proteasome non-ATPase regulatory subunit 4	282016	133830.0	223675.8	26692.5	86470.9	159039.7	132669.0	79872.2	65333.6	116262.5
XP_024840691.1	transgelin-2 isoform X1	282379	885400.0	842892.7	927913.2	546696.2	1287548.6	1686969.8	611755.9	666281.7	1175045.4
NP_001014404.1	myeloid differentiation primary response protein MyD88	444881	3297.2	15367.0	0.0	0.0	0.0	0.0	0.0	0.0	0.0
XP_005210988.1	40S ribosomal protein S12 isoform X1	326582	343470.0	628041.9	185347.2	241022.6	305496.1	390979.3	361507.4	298069.9	296292.0
NP_001014410.1	translationally-controlled tumor protein	326599	313830.0	351139.3	202989.5	195688.8	415456.9	830881.6	266178.6	258272.9	363567.3
XP_002688969.1	histone H3.3	100297725	566770.0	799971.3	355470.2	1323031.2	1014925.0	871608.2	951330.3	932326.5	654181.2
XP_024840437.1	actin-related protein 2/3 complex subunit 1B isoform X1	326600	534420.0	1167712.6	364903.8	219776.1	487570.3	558824.7	570602.4	549622.4	526525.4
NP_001014855.1	26S proteasome regulatory subunit 4	506238	570960.0	711325.9	544539.9	415348.6	514130.4	551118.0	299660.6	664086.3	589508.3
XP_024842388.1	heterogeneous nuclear ribonucleoprotein F isoform X1	506917	384750.0	607662.6	200619.1	108972.5	420125.1	750067.1	692618.0	362109.9	76017.2
NP_001014865.1	developmentally-regulated GTP-binding protein 2	507472	0.0	13173.7	0.0	0.0	0.0	0.0	0.0	0.0	0.0
NP_001014868.1	hyaluronan-binding protein 2 precursor	507993	1169200.0	689393.0	1434098.2	1343226.6	1916335.8	1136448.0	1346645.9	1272862.9	1055433.5
NP_001014876.1	ribosomal L1 domain-containing protein 1	508948	59053.0	148878.6	130024.6	145306.2	68196.3	108624.8	167084.0	66298.3	133197.0
NP_001014884.1	eukaryotic translation initiation factor 1	509764	27073.0	112031.3	28448.7	68677.3	62729.6	98109.9	37169.6	45593.8	38942.3
NP_001014887.1	notchless protein homolog 1	509793	1382.3	30599.4	0.0	0.0	0.0	0.0	0.0	0.0	0.0
NP_001014889.1	proteasome activator complex subunit 2	509857	237770.0	563309.4	45647.2	17066.9	73373.1	179369.3	64037.2	196727.4	30641.5
NP_001014891.1	PRA1 family protein 3	509977	478710.0	81675.6	10254.8	57076.5	46680.7	47901.1	30476.9	24912.0	22310.2
NP_001014894.1	60S ribosomal protein L4	510547	5422800.0	5846940.0	6900687.0	6896910.2	6362703.2	5706616.1	7115309.1	6807018.2	5885957.8
NP_001014901.1	RNA-binding protein 14	511512	22558.0	50777.7	31770.4	0.0	16152.0	14942.4	9834.9	13139.9	0.0
NP_001014904.1	charged multivesicular body protein 1b	512033	623500.0	200868.6	548596.5	1155812.2	1009490.4	848594.4	747930.5	678557.9	694722.1
NP_001014906.1	pyrroline-5-carboxylate reductase 3	512526	43319.0	77368.2	31399.7	0.0	51073.0	0.0	32621.7	31413.9	11181.3
NP_001014910.1	hemoglobin subunit epsilon-4	513108	1771.9	8496.6	0.0	0.0	0.0	0.0	0.0	0.0	0.0
XP_024847421.1	nascent polypeptide-associated complex subunit alpha isoform X4	513312	204150.0	313822.9	76132.2	155556.2	229759.6	318233.5	339546.4	270250.2	213723.0
XP_024842890.1	7-dehydrocholesterol reductase isoform X1	514745	0.0	68244.8	4396.1	6911.4	15019.1	24414.7	6974.3	12033.9	14207.1
NP_001014928.1	60S ribosomal protein L7	514966	2318100.0	2330368.4	3119133.4	3486418.3	2743933.2	2900251.1	2975353.9	3118199.8	3634152.2
XP_005214513.1	transmembrane protein 230 isoform X2	515498	12011.0	27201.0	0.0	0.0	0.0	13628.4	9507.7	5829.1	0.0
NP_001014933.2	exportin-2	518622	235760.0	444597.7	159273.5	0.0	43571.8	24974.6	70147.3	68983.4	16655.1
NP_001014936.1	elongation factor 1-beta	520875	353250.0	232619.5	202575.8	224530.5	207742.4	229435.6	199428.9	166629.7	224065.2
NP_001014939.1	tubulin-folding cofactor B	530447	0.0	27414.0	0.0	0.0	0.0	0.0	0.0	0.0	0.0
XP_024843879.1	B-cell receptor-associated protein 31 isoform X1	533949	41864.0	88087.9	20567.8	23952.0	20704.6	0.0	12933.3	13005.9	7114.2
NP_001014943.1	ADP-ribosylation factor-like protein 15	534329	14609.0	44380.6	14262.7	17663.7	30319.7	28361.7	17851.2	17592.7	17142.5
XP_005203271.1	complement C1q subcomponent subunit A isoform X1	534961	54961.0	39954.4	0.0	0.0	0.0	7881.5	0.0	4464.0	0.0
XP_024835425.1	60S ribosomal protein L26 isoform X2	337890	248170.0	261805.5	225245.1	273464.3	273417.9	244614.9	359689.7	338866.6	270419.5
NP_001015522.1	vacuolar protein sorting-associated protein 16 homolog	505361	14767.0	16467.6	0.0	0.0	0.0	0.0	0.0	0.0	0.0
NP_001015531.1	40S ribosomal protein S5	506229	492620.0	612628.0	103351.2	104008.9	30128.8	174858.1	105927.1	120586.5	99163.9
XP_015326453.1	polypeptide N-acetylgalactosaminyltransferase 6 isoform X1	506903	3114.0	124301.5	0.0	0.0	0.0	0.0	0.0	0.0	0.0
NP_001015543.1	60S ribosomal protein L13	508221	1523900.0	757476.3	1086089.0	1523229.1	1886515.0	1977782.6	1724624.0	1481897.4	1528523.9
NP_001015548.1	40S ribosomal protein S6	787914	3142900.0	2955272.7	3366188.8	4122754.2	3622532.4	3808881.5	4324330.2	4225319.5	3447079.1
NP_001015556.1	60S ribosomal protein L18	509163	2485500.0	2364151.1	3108952.1	3777986.2	3066527.5	3326251.5	3079938.7	2998427.6	2953625.3
NP_001015561.1	40S ribosomal protein S26	509426	1486000.0	1868589.9	1040909.6	1515559.0	1598479.4	1544735.5	2244285.6	2028705.8	1587062.4
NP_001015562.1	adaptin ear-binding coat-associated protein 2	509439	24832.0	71315.4	0.0	0.0	1467.5	0.0	0.0	0.0	0.0
NP_001015565.1	poly(rC)-binding protein 1	509917	696900.0	699476.1	552859.9	703404.3	772582.1	1000472.7	705882.2	618702.7	430454.0
NP_001015566.1	proteasome subunit alpha type-5	510155	363130.0	939884.8	217259.2	523685.9	560269.0	700569.4	737220.4	485056.7	596538.4
NP_001015567.1	serine-threonine kinase receptor-associated protein	510201	93413.0	388486.1	14439.3	25721.0	83731.0	146104.7	108807.4	65911.8	55981.7
XP_005208457.1	ADP-ribosylation factor 1 isoform X1	338058	1174100.0	1026732.9	737204.9	940790.6	1071361.6	1327988.4	922303.8	1019279.9	1112789.1
XP_005217013.1	protein/nucleic acid deglycase DJ-1 isoform X1	511268	462710.0	662129.2	154353.1	235658.6	413673.3	493849.6	302335.9	238915.6	280508.2
NP_001015578.1	EH domain-containing protein 1	511908	5571400.0	5657768.9	7074405.2	7533246.1	8632569.0	10060931.3	9890814.7	9866362.7	10004607.3
NP_001015579.1	glycosyltransferase 8 domain-containing protein 1	512192	16914.0	44316.6	11448.1	0.0	0.0	0.0	0.0	0.0	0.0
XP_015319200.2	methylosome protein 50 isoform X1	512993	130310.0	279534.5	26165.9	57546.6	97111.3	108465.1	144843.4	107228.1	43738.3
NP_001015586.1	destrin	513267	120010.0	283156.5	81975.3	202294.9	308575.8	489506.5	89680.1	108660.8	129252.8
NP_001015599.1	ubiquitin-associated and SH3 domain-containing protein A	514555	0.0	788.2	0.0	19534.8	29928.1	52239.9	272442.5	312273.5	211576.8
NP_001015602.1	serine/threonine-protein kinase 4	514886	0.0	41349.6	5698.8	0.0	0.0	15090.3	20747.3	13594.5	15110.7
NP_001015608.1	chloride intracellular channel protein 1	515646	2961600.0	3643599.5	3576655.1	2641155.6	3602326.8	4292788.9	4509078.0	4489395.5	5019709.7
XP_024853278.1	geranylgeranyl transferase type-2 subunit alpha isoform X1	516619	11465.0	33475.1	0.0	0.0	0.0	0.0	5078.2	0.0	0.0
NP_001015615.1	proteasome subunit beta type-2	516919	150770.0	235178.3	123592.9	173337.0	71685.6	224986.1	165835.0	200262.8	83642.1
NP_001015621.1	eukaryotic translation initiation factor 2 subunit 2	520094	27413.0	157590.8	5125.0	16204.4	27017.1	32149.1	44679.7	32626.1	0.0
NP_001015624.1	protein arginine N-methyltransferase 1	520388	389170.0	995874.6	79239.1	266517.3	468395.8	472049.2	881961.3	903403.9	397095.1
NP_001015626.1	H/ACA ribonucleoprotein complex subunit 2	520891	15716.0	21270.9	0.0	9031.6	20983.3	17374.7	20014.7	22147.5	15879.4
XP_024857669.1	eukaryotic translation initiation factor 3 subunit I isoform X1	521747	208160.0	432138.6	88647.2	0.0	177085.5	172422.6	175119.0	135253.9	136010.7
NP_001015631.1	RNA-splicing ligase RtcB homolog	525106	99519.0	285925.5	38494.8	13079.8	68731.4	44386.2	80555.5	57646.3	37563.3
NP_001015637.1	dnaJ homolog subfamily A member 1	528862	657890.0	231111.6	365746.9	480144.4	470583.6	442542.2	668233.5	546983.7	562486.7
NP_001015638.1	sorting nexin-17	529972	33649.0	67848.8	9116.1	0.0	6829.8	10128.6	8606.7	5787.8	9651.8
NP_001015639.1	26S proteasome regulatory subunit 7	530186	501800.0	817822.2	102291.7	199265.6	495178.8	559867.9	771783.7	512505.4	330698.6
NP_001077233.1	myosin regulatory light chain 12B	614055	650070.0	589811.7	563852.5	292032.7	403877.0	1059380.4	505204.3	357739.5	295649.8
XP_024831385.1	cytochrome P450 20A1 isoform X1	532945	0.0	10832.4	0.0	0.0	0.0	0.0	0.0	0.0	0.0
NP_001015647.1	60S ribosomal protein L10a	533310	190950.0	841765.6	151650.3	113156.2	222457.7	287236.2	253054.2	222104.2	158794.1
XP_024850144.1	alpha-1,3-mannosyl-glycoprotein 2-beta-N-acetylglucosaminyltransferase isoform X1	534248	5593.6	53141.5	6792.0	0.0	0.0	0.0	0.0	2634.3	0.0
NP_001015655.1	cofilin-1	534553	12545000.0	12972079.5	13557023.0	12521665.1	17378289.8	24782957.7	14061157.3	19056352.7	24704799.5
NP_001015657.1	vacuolar protein-sorting-associated protein 25	534750	86518.0	133866.7	47042.3	29678.5	24839.1	8961.3	23538.1	501064.2	26925.3
NP_001015659.1	anamorsin	535119	71570.0	61195.8	17153.9	0.0	31303.5	49387.1	18667.7	17672.1	0.0
NP_001017934.2	T-complex protein 1 subunit gamma	504735	2119200.0	3439197.3	1094965.8	1067024.8	1544690.4	1809213.4	2532499.7	1958718.5	1199278.7
NP_001019640.2	60S ribosomal protein L9	282884	18737.0	436342.4	26046.6	27129.5	57639.2	55426.9	72997.8	75746.1	67657.3
NP_001019642.1	60S ribosomal protein L27a	404190	972030.0	870765.8	1645391.8	2087899.7	2094982.0	1821625.1	1988509.6	1202669.4	1041525.6
NP_001019655.2	dynactin subunit 5	506441	43459.0	7706.1	75977.9	51735.9	11178.3	11806.2	0.0	5676.9	6435.5
NP_001019664.1	transient receptor potential cation channel subfamily V member 2	507664	20448.0	190803.9	36100.6	0.0	0.0	0.0	0.0	0.0	8014.1
XP_005202879.1	ankyrin repeat and zinc finger domain-containing protein 1 isoform X3	507867	0.0	43643.4	0.0	0.0	0.0	0.0	0.0	0.0	0.0
NP_001019680.2	proteasome activator complex subunit 1	510041	217710.0	397990.4	35375.2	63341.8	42737.1	115403.3	121810.5	105073.8	93975.9
XP_015316746.1	dipeptidyl peptidase 3 isoform X3	510200	206310.0	427508.4	71006.5	17018.6	114236.0	121157.8	140583.6	73814.5	140717.1
XP_005226963.1	triokinase/FMN cyclase isoform X1	512373	0.0	14731.9	0.0	0.0	0.0	0.0	0.0	0.0	0.0
NP_001019703.1	26S proteasome non-ATPase regulatory subunit 13	513525	332000.0	828392.7	111462.8	396134.6	192650.8	383953.8	293657.7	239833.0	141001.1
NP_001019708.1	glia maturation factor gamma	514407	17534.0	0.0	0.0	0.0	3622.4	4107.1	20716.6	17588.6	28615.3
NP_001019712.1	40S ribosomal protein S15	514569	99060.0	168206.9	27782.2	95329.0	46675.2	60911.0	157082.3	61815.6	114728.0
NP_001019725.2	TNFAIP3-interacting protein 1	526103	36322.0	77828.2	43106.6	4692.7	10919.0	6094.7	505558.5	572319.3	600273.1
XP_010806882.1	pantetheinase isoform X2	526704	817080.0	111699.3	1284306.0	684396.8	493269.7	420422.5	528731.2	520524.6	507497.0
XP_005217938.1	5-AMP-activated protein kinase subunit beta-1 isoform X1	534107	17284.0	70240.0	0.0	0.0	0.0	0.0	0.0	0.0	0.0
XP_024850244.1	secretory carrier-associated membrane protein 4 isoform X5	538819	86601.0	126254.2	68908.2	25824.8	34161.6	34412.1	24640.8	23996.7	26139.5
NP_001019738.1	cystathionine gamma-lyase	539159	218040.0	937021.3	60271.6	85383.7	225913.6	150330.6	294189.1	275537.9	194931.2
NP_001019739.1	40S ribosomal protein S11	539196	1344500.0	1435415.5	1178579.7	546541.3	701416.3	689754.4	1285964.4	1003251.8	667497.7
NP_001020101.2	C-C chemokine receptor type 7 precursor	510668	11506.0	23912.0	16228.0	9261.2	8232.2	19061.7	269860.5	218032.8	169548.7
XP_005221461.1	transcription factor BTF3 isoform X1	281031	62797.0	162455.6	0.0	0.0	79681.5	23701.5	150743.8	111134.6	44590.0
NP_001020486.1	40S ribosomal protein S25	282052	149690.0	600107.9	78049.1	420565.3	410245.3	383570.6	622605.9	543520.4	396064.3
NP_001020487.1	40S ribosomal protein S28	282877	82193.0	99368.1	45957.4	82253.6	96170.7	167641.0	71406.6	67981.5	71119.9
NP_001020488.1	40S ribosomal protein S8	404140	8776200.0	7798357.0	8536852.0	8611969.7	9478142.4	8207478.6	9518895.5	9938720.7	8499404.1
NP_001020491.1	twinfilin-1	506683	0.0	5766.8	0.0	0.0	0.0	0.0	0.0	0.0	0.0
XP_024855945.1	60S ribosomal protein L35a isoform X1	506768	89352.0	361100.5	46135.6	145032.4	187787.5	219003.8	215209.8	268477.3	175480.3
NP_001020493.1	eukaryotic translation initiation factor 3 subunit H	506873	38175.0	162799.8	10366.0	0.0	18043.0	0.0	12827.0	18115.3	11044.7
NP_001020496.1	placenta associated 8 A	509228	0.0	20831.1	0.0	0.0	0.0	0.0	0.0	0.0	0.0
NP_001020497.1	serglycin precursor	509501	348960.0	283132.1	256966.2	29598.4	43833.8	54520.0	107623.5	177009.3	298641.0
NP_001020500.1	eukaryotic translation initiation factor 1A, X-chromosomal	511189	67684.0	276058.8	0.0	8021.9	84406.8	39083.0	77550.3	110474.9	74558.8
NP_001020505.1	adenine phosphoribosyltransferase	519017	261280.0	858519.9	74409.3	1367063.4	354101.3	341928.6	504710.3	429448.2	336376.7
NP_001020510.1	40S ribosomal protein S24	530464	228020.0	387450.4	254961.8	420797.8	828168.7	641278.5	1106436.4	981348.6	839902.3
NP_001020511.1	60S acidic ribosomal protein P1	533285	239860.0	495500.3	262963.6	386760.0	705359.9	597784.3	422030.5	278630.1	488401.0
XP_024854617.1	60S ribosomal protein L31 isoform X1	534279	80654.0	171329.3	34905.9	103458.8	121132.4	230116.8	191002.4	164362.1	124573.4
NP_001020513.1	40S ribosomal protein S13	535668	217510.0	656767.9	192442.3	329324.5	420097.3	448588.4	481677.4	507949.5	447403.8
NP_001020516.2	DNA replication licensing factor MCM7	539924	308940.0	1143982.4	153772.5	44109.6	24379.2	47873.4	296566.0	238204.4	30955.8
NP_001020520.1	cysteine-rich protein 1	574093	37454.0	43152.9	9110.3	76386.1	183439.8	272674.3	350210.0	348813.3	356233.1
XP_005211072.1	splicing factor 3B subunit 5 isoform X1	574400	2190.0	15297.3	0.0	0.0	0.0	8460.6	10713.0	13944.9	0.0
XP_005225172.1	heat shock protein beta-1 isoform X1	516099	58734.0	0.0	0.0	88939.8	126511.3	168633.1	7260.1	6539.6	26220.6
XP_005211617.1	leucine-rich repeat-containing protein 57 isoform X1	508699	10818.0	111382.5	22478.4	0.0	3340.8	0.0	19504.8	14762.3	14479.8
XP_024832936.1	60S ribosomal protein L6 isoform X1	511051	1453100.0	1942065.1	1792384.2	1978116.3	2142778.9	1794992.1	2177545.2	2275877.7	2033807.1
XP_005205918.1	GTP-binding protein Rheb isoform X1	528204	40089.0	69137.3	0.0	0.0	15483.1	0.0	22379.5	18454.4	0.0
XP_024849121.1	cell growth-regulating nucleolar protein isoform X1	537667	16745.0	38729.8	0.0	0.0	9898.0	0.0	15872.3	11174.3	15110.3
NP_001028780.1	macrophage migration inhibitory factor	280858	1951800.0	1892624.7	1017572.1	2368233.6	2530728.3	3015213.7	1962969.2	1967479.8	2116105.8
NP_001028781.1	T-complex protein 1 subunit theta	281047	2660600.0	4408508.7	1438298.0	1062634.5	1493270.4	1840253.3	2748660.3	2130440.0	1290348.0
NP_001028785.1	40S ribosomal protein S2	286867	2170000.0	6168622.2	2033871.6	2392173.6	2720801.1	2241558.0	3602676.4	3397943.1	2557172.4
NP_001028786.1	40S ribosomal protein S18	326602	217300.0	825041.8	183056.4	247194.8	316100.7	244636.2	408374.8	398093.1	298539.6
XP_010801306.1	cathepsin S isoform X1	327711	0.0	4308.0	0.0	0.0	0.0	0.0	0.0	0.0	0.0
NP_001028789.1	dipeptidyl peptidase 1 precursor	352958	42260.0	421385.4	22320.9	383661.0	99877.4	51328.7	122407.1	341855.8	128862.4
NP_001028790.1	actin, cytoplasmic 2	404122	90124000.0	79841772.1	95058243.4	78333363.1	90591181.1	113593701.2	93828047.1	93471780.8	103042284.1
NP_001028791.1	60S ribosomal protein L18a	404142	1937500.0	2461630.6	1824041.6	1910453.9	2051923.0	1792118.0	2296764.4	2348751.1	1875293.5
NP_001028794.1	nucleolar protein 56	404165	70829.0	340904.0	55185.8	84260.3	79154.8	15607.7	133760.4	111866.4	79964.9
NP_001028795.1	phosphatidylethanolamine-binding protein 1	431786	1256000.0	1825516.2	607870.7	940351.6	1476409.1	1757118.3	1476584.6	1547761.7	1563657.2
NP_001028796.1	40S ribosomal protein S16	506297	775690.0	1772877.3	539290.2	834287.0	677434.2	741785.6	1037645.4	899487.1	622478.5
XP_010816658.1	spliceosome RNA helicase DDX39B isoform X1	540191	25319.0	253717.7	0.0	10283.6	16342.9	0.0	18617.4	12003.0	0.0
NP_001028934.1	rab GDP dissociation inhibitor beta	509832	2204200.0	3154983.7	1253094.0	1493762.4	1985035.2	2477444.2	1574458.1	1778957.1	2021808.8
XP_024842760.1	non-specific lipid-transfer protein isoform X3	508918	10426.0	17448.2	9761.3	0.0	0.0	0.0	0.0	0.0	0.0
NP_001029163.2	thimet oligopeptidase	510889	28986.0	54880.9	0.0	8048.7	7473.6	17288.9	12154.0	14965.3	21928.3
NP_001029206.1	glyceraldehyde-3-phosphate dehydrogenase	281181	13274000.0	17872554.8	7299666.2	10565655.3	10844744.0	11480719.5	14299782.1	24538867.8	41987512.7
NP_001029207.1	hypoxanthine-guanine phosphoribosyltransferase	281229	151830.0	454558.9	38490.0	139893.2	185139.9	134076.2	322749.5	322591.2	228171.7
NP_001029210.1	40S ribosomal protein S3a	282053	2018800.0	3720060.0	2070778.8	2354830.2	5142000.6	4848654.4	5979510.6	3585435.0	1939172.1
XP_024835395.1	collagen alpha-1(I) chain isoform X1	282187	458440.0	38388.6	598930.2	975009.2	230623.6	110142.7	170057.5	207684.1	79356.5
XP_005218504.1	proteasome subunit beta type-10 isoform X2	282328	40511.0	140903.5	19299.9	18915.0	21515.6	0.0	26339.2	0.0	9097.6
NP_001029216.1	eukaryotic initiation factor 4A-II	286819	57317.0	72491.2	12006.6	0.0	48892.2	32210.8	59563.9	73571.3	39988.3
NP_001029219.1	40S ribosomal protein S3	326588	750760.0	1522598.7	647816.3	648680.4	777166.7	902456.5	1063931.4	978215.1	784304.3
NP_001029223.1	60S ribosomal protein L27	404137	1008000.0	1058748.8	700902.2	803684.0	1024888.5	933283.5	1069058.1	1118148.6	956692.1
NP_001029226.1	phosphoglycerate mutase 1	404148	1442400.0	2659574.8	638303.2	1025316.9	1470277.7	1840444.9	1950199.1	2224340.6	3094056.9
NP_001029376.1	tubulin alpha-1C chain	504244	65153.0	227093.6	0.0	0.0	0.0	0.0	0.0	5321.9	0.0
NP_001029380.1	2-iminobutanoate/2-iminopropanoate deaminase	504390	235370.0	385683.6	162964.3	20288.1	139642.2	142470.6	163961.4	134316.0	116110.4
XP_005207650.1	bifunctional 3-phosphoadenosine 5-phosphosulfate synthase 1 isoform X1	504439	0.0	25786.4	0.0	0.0	0.0	0.0	0.0	0.0	0.0
NP_001029384.1	DNA-directed RNA polymerase II subunit RPB3	504452	10336.0	80448.0	13450.6	0.0	0.0	29113.2	18170.9	37073.7	10057.3
NP_001029385.1	condensin complex subunit 2	504477	3460.3	54740.8	6960.8	0.0	0.0	0.0	0.0	0.0	0.0
XP_024835498.1	regakine-1 isoform X1	504773	12866.0	13720.2	0.0	12680.5	47568.4	50232.3	37109.9	32564.2	10327.5
XP_024835501.1	nuclear pore complex protein Nup88 isoform X1	504786	0.0	18448.0	0.0	0.0	0.0	0.0	0.0	0.0	0.0
XP_024838219.1	cellular nucleic acid-binding protein isoform X2	504831	34140.0	146164.4	11268.0	9810.0	255469.6	273972.9	33599.5	30581.1	14665.4
NP_001029400.1	eukaryotic initiation factor 4A-I	504958	2539600.0	4371344.6	1401868.1	2012102.4	2495054.8	2490643.6	2998097.9	2373076.6	1487425.3
XP_015319139.1	leukocyte surface antigen CD53 isoform X2	505040	96159.0	64537.5	59169.2	40111.9	26461.1	16790.1	188858.5	221248.7	268476.1
NP_001029405.1	proteasome subunit alpha type-7	505050	590550.0	583018.6	345957.0	311246.8	444413.8	528444.8	643271.1	487561.4	381598.7
NP_001029407.1	proteasome subunit alpha type-3	505176	301180.0	367406.2	130155.1	99951.7	72093.9	129405.3	246492.0	147911.4	171678.0
XP_005205095.1	protein phosphatase 1 regulatory subunit 7 isoform X1	505297	60889.0	97647.0	38076.4	60229.8	102279.8	148167.6	118781.1	75309.1	46224.1
NP_001029411.1	T-complex protein 1 subunit beta	505313	2317100.0	3621971.3	1671640.4	1595178.4	1985174.5	2387815.9	3526428.3	2431828.9	2119485.6
NP_001029417.1	protein mago nashi homolog	505417	3691.2	71339.7	2559.6	0.0	0.0	0.0	0.0	4452.0	0.0
NP_001029421.1	alcohol dehydrogenase class-3	505515	50196.0	420959.0	16329.8	24209.7	76702.2	70001.6	95636.4	82006.8	41985.8
NP_001029422.1	exocyst complex component 7	505568	0.0	152896.5	17734.5	15436.3	48216.4	74672.5	28314.3	34681.4	20493.5
XP_005223662.1	apolipoprotein M isoform X2	505830	337950.0	147029.5	436029.6	266465.7	233591.8	209596.0	227746.9	222485.6	125867.9
NP_001029436.1	BAG family molecular chaperone regulator 2	506107	25288.0	61512.6	0.0	11628.4	20216.8	0.0	24025.6	8746.4	26773.2
NP_001029438.1	proteasome subunit beta type-4	506203	106670.0	141814.3	34023.0	63718.8	78016.3	91552.8	163812.2	108866.9	158841.4
NP_001029443.1	actin-related protein 2/3 complex subunit 3	506596	244900.0	264486.2	132857.9	140606.0	94658.8	259325.8	198086.6	194459.7	250258.8
XP_005212641.1	serine/arginine-rich splicing factor 7 isoform X2	507066	199350.0	10447.1	350061.4	10081172.2	6116054.4	190644.2	311424.1	4569484.1	5181772.1
XP_010803439.1	leukotriene A-4 hydrolase isoform X2	507130	21629.0	127000.5	26717.9	3853.1	19437.9	29262.2	38984.4	14946.8	26643.1
XP_010803441.1	serine hydroxymethyltransferase, mitochondrial isoform X4	507197	0.0	11728.6	0.0	0.0	0.0	0.0	0.0	0.0	0.0
NP_001029455.1	multivesicular body subunit 12A	507199	244570.0	194099.9	238608.1	864115.2	686603.4	481565.6	510508.1	534419.0	568790.0
NP_001029460.1	saccharopine dehydrogenase-like oxidoreductase	507289	26487.0	16333.0	84781.5	0.0	0.0	0.0	0.0	42084.2	0.0
XP_005212816.1	vesicle-associated membrane protein 8 isoform X1	507309	54497.0	96678.3	47137.8	0.0	49536.0	45295.3	42208.6	46797.7	53174.7
NP_001231253.1	3-mercaptopyruvate sulfurtransferase isoform 2	507313	8513.7	59535.6	23156.1	0.0	0.0	0.0	0.0	0.0	0.0
NP_001029466.1	transitional endoplasmic reticulum ATPase	507345	3128700.0	3448640.6	1691843.9	2222785.4	2629527.1	3384158.5	2939000.9	2713736.8	2661608.8
NP_001029471.1	phosphoglycerate kinase 1	507476	5557100.0	6906724.5	2709495.6	5833940.0	6330374.1	7214542.3	6120075.6	5709072.2	5576366.2
NP_001029474.1	SPARC-like protein 1 precursor	507537	637300.0	202291.2	1142770.2	429087.7	736281.5	434367.1	472626.4	603808.5	518058.9
NP_001029487.1	adenosylhomocysteinase	508158	1189200.0	1526924.4	1103126.8	754564.2	706864.8	766523.8	954406.3	718643.4	689534.1
XP_024853570.1	60S ribosomal protein L36a-like isoform X1	613592	389320.0	241222.1	404197.2	434717.6	574733.5	508986.3	579178.0	541428.0	432262.2
XP_005221229.1	serine/arginine-rich splicing factor 2 isoform X1	508312	197080.0	119668.2	342234.5	374157.2	320058.2	113240.3	279405.5	323663.2	278057.9
NP_001029491.1	3-ketoacyl-CoA thiolase, peroxisomal	508324	22852.0	42479.7	16719.6	0.0	0.0	0.0	0.0	0.0	0.0
NP_001029494.1	peptidyl-prolyl cis-trans isomerase FKBP4	508535	605490.0	667338.3	209066.4	111069.5	411610.9	480501.1	418674.8	351627.2	233140.0
XP_005217108.1	nucleolar complex protein 2 homolog isoform X3	508638	0.0	16839.9	0.0	0.0	0.0	0.0	0.0	0.0	0.0
XP_024851325.1	U4/U6 small nuclear ribonucleoprotein Prp4 isoform X5	508735	0.0	18128.4	0.0	0.0	0.0	0.0	0.0	0.0	0.0
NP_001029503.1	zinc-alpha-2-glycoprotein precursor	508800	29961.0	21935.0	36223.1	49019.0	72411.6	0.0	68208.5	45882.4	0.0
XP_024833835.1	IST1 homolog isoform X3	508900	1815700.0	1078244.7	1390891.4	4835791.3	3387867.7	3033522.6	2882141.1	2706109.3	2442596.4
NP_001029508.1	enhancer of rudimentary homolog	508901	0.0	13364.4	0.0	0.0	0.0	0.0	0.0	0.0	0.0
XP_015323769.1	transmembrane protein 106B isoform X1	508903	0.0	13105.2	0.0	0.0	0.0	3884.0	6231.6	5865.7	0.0
NP_001029519.1	histone acetyltransferase type B catalytic subunit	509329	54536.0	232186.9	5412.2	9564.1	16517.1	0.0	33305.9	22011.5	0.0
NP_001029526.1	MKI67 FHA domain-interacting nucleolar phosphoprotein	509598	0.0	68126.0	17705.9	42443.9	0.0	0.0	46530.9	23646.2	0.0
XP_010812603.1	lysine--tRNA ligase isoform X1	509624	10583.0	192564.6	13789.0	37751.5	33326.9	81067.8	93818.7	54841.6	51288.8
XP_024854252.1	BET1-like protein isoform X3	509758	28293.0	50942.2	9143.4	0.0	11734.8	0.0	0.0	0.0	0.0
NP_001029539.1	protein S100-A2	509860	11723.0	11102.6	0.0	0.0	0.0	5951.7	0.0	0.0	0.0
NP_001029541.1	proteasome subunit beta type-6	510069	0.0	0.0	0.0	57967.5	112381.3	123044.1	96652.4	56345.5	110195.7
NP_001029542.1	threonine--tRNA ligase 1, cytoplasmic	510075	516180.0	1060972.6	169486.6	176681.3	287896.3	409160.4	303035.0	227237.3	200558.6
XP_024839985.1	microtubule-associated protein RP/EB family member 2 isoform X2	510159	21580.0	49120.5	18184.7	0.0	0.0	0.0	6888.6	2125.4	2182.9
XP_024855610.1	TSC22 domain family protein 1 isoform X7	510359	0.0	0.0	0.0	0.0	0.0	5095.2	0.0	0.0	0.0
NP_001029553.1	proteasome subunit alpha type-4	510423	366740.0	342061.5	139023.9	141881.7	150177.1	165118.2	201283.8	193449.6	169582.5
XP_010816334.1	proteasome subunit beta type-9 isoform X1	510593	253750.0	476583.2	75748.8	0.0	6449.9	0.0	37571.3	94019.1	90330.8
NP_001029561.1	tumor necrosis factor alpha-induced protein 8-like protein 2	510652	24240.0	42266.5	15608.9	0.0	0.0	0.0	0.0	0.0	0.0
XP_024853188.1	heterogeneous nuclear ribonucleoproteins C1/C2 isoform X4	510852	115320.0	188473.5	61450.4	106619.8	43096.7	97407.4	51777.9	36181.1	26033.1
NP_001029568.1	nuclear cap-binding protein subunit 2	510872	12635.0	29619.1	0.0	0.0	0.0	0.0	0.0	0.0	0.0
XP_024839290.1	equilibrative nucleoside transporter 1 isoform X1	510932	3195300.0	3628977.6	2869214.6	2176971.2	1860038.6	1566152.6	2220516.3	2440074.8	2837359.5
NP_001029572.1	actin-related protein 10	511083	43042.0	43646.4	0.0	0.0	0.0	31044.2	27553.7	0.0	0.0
XP_024838371.1	inosine-5-monophosphate dehydrogenase 2 isoform X3	511969	598960.0	1256266.6	551985.0	121859.4	397271.8	446565.9	355532.4	359058.9	261209.4
NP_001029595.1	26S proteasome non-ATPase regulatory subunit 7	512456	125700.0	470582.1	37004.2	18846.8	68888.9	96770.8	201777.8	144891.4	62263.1
XP_005205242.1	replication protein A 14 kDa subunit isoform X1	512754	17024.0	23812.1	0.0	0.0	0.0	0.0	0.0	0.0	0.0
NP_001029602.1	PDZ and LIM domain protein 2	512907	34989.0	87335.5	28569.7	0.0	0.0	0.0	19687.5	0.0	0.0
NP_001029606.1	60S ribosomal protein L30	513031	1437100.0	1051163.7	1208041.8	1494692.1	1353098.6	1357985.2	1598786.7	1127322.2	1623987.0
XP_024839235.1	phospholipid scramblase 2 isoform X3	513193	133850.0	299852.9	81744.6	10548.4	14524.4	0.0	35548.6	56080.6	26521.5
NP_001029610.1	40S ribosomal protein S20	513222	228210.0	470582.1	166607.3	139973.2	249031.7	345185.9	297041.4	306120.0	171137.2
NP_001029611.1	ribosome maturation protein SBDS	513237	9339.5	44481.1	0.0	0.0	0.0	0.0	0.0	0.0	0.0
NP_001029613.1	26S proteasome non-ATPase regulatory subunit 9	513315	8908.7	24762.2	0.0	34714.4	0.0	83863.1	40284.7	39108.4	46764.9
NP_001029614.1	dynein light chain roadblock-type 1	513342	10253.0	21068.7	0.0	0.0	13483.2	22577.4	16577.0	17435.0	12635.5
XP_005213025.1	integrin beta-1-binding protein 1 isoform X1	513531	45682.0	55871.0	53000.0	23834.7	32291.5	37686.4	64314.1	52076.2	40877.2
NP_001029621.1	importin subunit alpha-1	513592	49767.0	204676.4	48015.9	12927.9	85530.0	67331.9	155180.7	134460.3	76929.8
XP_005217871.1	vacuolar protein sorting-associated protein 29 isoform X1	513840	22067.0	128758.2	5590.8	0.0	0.0	0.0	0.0	0.0	0.0
NP_001029629.2	probable 18S rRNA (guanine-N(7))-methyltransferase	513878	4265.3	74815.5	0.0	0.0	0.0	5864.8	13488.8	6838.8	5596.0
NP_001029631.1	60S ribosomal protein L17	514046	3081700.0	2881005.5	3229377.7	3058751.0	3348292.4	2988389.1	3451019.1	2920812.8	2872171.6
NP_001029638.1	serum amyloid P-component precursor	514488	0.0	0.0	0.0	0.0	3098.3	0.0	7020.0	0.0	6403.1
NP_001029640.1	glutamine--tRNA ligase	514586	84526.0	510396.4	0.0	55323.0	82789.0	40024.0	229210.4	163867.3	35173.8
NP_001029641.1	LRP chaperone MESD precursor	514610	0.0	35570.9	0.0	0.0	0.0	0.0	0.0	0.0	0.0
NP_001029647.1	nicastrin precursor	514929	135990.0	26599.4	15443.1	0.0	0.0	0.0	0.0	0.0	0.0
NP_001029648.1	small nuclear ribonucleoprotein Sm D2	514932	223410.0	284600.4	50411.7	180989.0	118273.0	100575.3	172164.1	146210.7	94523.4
NP_001029651.1	C-type lectin domain family 6 member A	514979	40411.0	61055.7	97889.9	0.0	0.0	0.0	0.0	0.0	0.0
NP_001029652.1	mitochondrial import inner membrane translocase subunit Tim8 A	515109	0.0	38601.9	0.0	0.0	0.0	0.0	3642.1	0.0	0.0
NP_001029656.1	eukaryotic translation initiation factor 3 subunit D	515226	129510.0	543569.9	79694.0	100352.0	146066.3	95184.8	211658.4	202344.9	118442.4
XP_024851465.1	fructose-bisphosphate aldolase B isoform X1	515263	18920.0	7508.7	26846.8	87565.9	176124.0	117817.5	149606.6	65637.6	0.0
NP_001029661.1	eukaryotic translation initiation factor 3 subunit K	515326	36533.0	184053.4	0.0	23747.7	0.0	29734.9	13297.7	12258.6	8553.1
XP_005223711.2	complement C2 isoform X1	515440	57568.0	11825.5	67826.5	66012.1	0.0	0.0	83345.3	87163.6	69031.1
NP_001029666.1	proliferating cell nuclear antigen	515499	986210.0	1068953.7	361642.6	563431.0	783144.8	1060530.1	727927.0	1330996.8	655921.8
NP_001029667.1	60S ribosomal protein L35	515534	155690.0	337309.4	122749.8	265458.5	257295.1	247361.2	349035.5	315551.3	133922.0
NP_001029668.2	protein FAM50A	515539	0.0	12275.4	0.0	0.0	0.0	0.0	0.0	0.0	0.0
XP_010810748.1	transmembrane protein 9B isoform X3	515665	0.0	15148.6	0.0	0.0	0.0	0.0	0.0	0.0	0.0
NP_001029689.1	ragulator complex protein LAMTOR5	516090	71412.0	95947.2	7211.7	0.0	14785.0	21408.6	15139.6	18423.5	17761.0
XP_005219951.1	peptidyl-tRNA hydrolase 2, mitochondrial isoform X1	516595	0.0	36405.5	0.0	0.0	0.0	0.0	0.0	0.0	0.0
XP_024842423.1	GTP-binding protein SAR1a isoform X1	517171	10159.0	240917.4	34883.6	0.0	54689.1	48501.4	62375.2	55739.4	25641.0
NP_001029695.1	AP-2 complex subunit mu	517446	131840.0	358876.7	88661.5	11559.4	0.0	22098.4	0.0	0.0	0.0
NP_001029701.1	ribosome biogenesis protein BRX1 homolog	518501	21964.0	68147.3	6893.7	16970.6	38598.4	0.0	59235.8	24390.4	0.0
NP_001029702.1	ADP-ribosylation factor 4	518601	1965800.0	2041128.6	1369272.0	932500.7	1249394.7	1283195.6	1030001.9	1054551.8	1067398.1
NP_001029711.1	3(2),5-bisphosphate nucleotidase 1	521254	0.0	46778.0	0.0	0.0	0.0	0.0	0.0	3718.8	0.0
NP_001029714.1	T-complex protein 1 subunit zeta	521540	2213900.0	3148282.0	1418158.1	1218877.7	1651850.3	1819794.2	2385223.4	2069729.3	1770350.1
NP_001029720.1	splicing factor 3A subunit 3	523250	0.0	14929.0	0.0	0.0	0.0	0.0	0.0	0.0	0.0
XP_024834059.1	charged multivesicular body protein 2a isoform X1	523847	660680.0	440485.3	439831.7	1018550.7	721984.3	532064.0	555362.1	781910.4	509068.6
NP_001029729.1	NSFL1 cofactor p47	526612	26664.0	177153.7	4539.4	0.0	16120.0	21625.7	35666.0	9525.0	29439.9
NP_001029730.1	dynactin subunit 2	527201	101010.0	118026.3	9987.5	26429.6	242970.0	448141.3	101135.9	97509.2	135676.1
NP_001029734.1	heterogeneous nuclear ribonucleoprotein K	528135	1808600.0	2340177.3	892533.2	1069607.3	1708565.6	2159593.9	1343103.8	1256989.5	1120326.1
NP_001029738.1	protein pelota homolog	528728	0.0	14747.1	0.0	0.0	0.0	0.0	0.0	0.0	0.0
NP_001029740.1	protein EVI2A precursor	528920	52522.0	48462.5	50397.4	0.0	0.0	0.0	19131.9	0.0	0.0
NP_001029742.1	lysosome-associated membrane glycoprotein 2 isoform 2 precursor	529148	685020.0	554536.3	371394.3	388206.2	752097.7	568192.0	347255.1	456793.8	745318.1
NP_001029743.1	ATP-dependent RNA helicase DDX19A	529929	236450.0	442008.4	104256.4	107960.2	203046.3	203232.6	150268.4	170783.6	109644.8
NP_001029750.1	leucine-rich repeat-containing protein 59	532659	12255.0	105533.7	24074.0	25221.5	46186.0	55563.1	27586.3	29030.8	12417.6
NP_001029756.1	DNA mismatch repair protein Msh2	533115	6776.2	41492.7	3755.1	0.0	0.0	0.0	0.0	0.0	0.0
NP_001029757.1	actin, alpha cardiac muscle 1	533219	6595200.0	7461139.0	5854400.4	6028921.1	7418137.1	6268229.7	6339405.4	6399153.7	6421152.4
NP_001029758.1	ran-specific GTPase-activating protein	533251	518310.0	766950.1	133933.3	275711.1	517920.7	528977.0	243593.1	418738.8	356419.0
NP_001029760.1	WD repeat-containing protein 18	533356	66086.0	220559.5	78669.5	20208.3	53252.5	15238.3	86619.9	80536.0	69009.2
XP_005227848.1	tyrosine-protein kinase BTK isoform X1	533459	12562.0	11771.6	0.0	13162.4	13863.2	7860.5	17200.6	18893.5	22703.9
NP_001029763.1	nuclear-interacting partner of ALK	533550	0.0	6564.6	0.0	0.0	0.0	0.0	0.0	0.0	0.0
XP_015329478.1	amyloid beta A4 precursor protein-binding family B member 1-interacting protein isoform X1	533670	0.0	13472.6	0.0	0.0	0.0	0.0	0.0	0.0	0.0
NP_001029767.2	T-complex protein 1 subunit epsilon	533784	1882900.0	2625731.2	832129.5	565032.2	1026978.8	1155800.0	1686406.7	1672481.5	946941.3
NP_001029768.1	proteasome subunit beta type-3	533874	162500.0	211515.2	111599.7	102312.2	39426.2	95142.2	180348.2	46294.7	101687.0
NP_001029775.1	eukaryotic translation initiation factor 3 subunit E	534165	57068.0	247841.5	24902.8	60229.8	43107.8	93681.8	72497.2	82764.4	15061.0
NP_001029776.1	dolichyl-diphosphooligosaccharide--protein glycosyltransferase subunit 2 precursor	534231	8236.4	140391.7	18520.4	34420.0	26475.0	124589.7	14785.4	10398.1	13451.7
XP_005210269.1	syntaxin-17 isoform X1	534304	0.0	14582.3	0.0	0.0	0.0	0.0	0.0	0.0	0.0
XP_005214845.1	tumor protein D54 isoform X4	534704	0.0	6840.6	0.0	0.0	0.0	0.0	0.0	0.0	0.0
XP_005224985.1	eukaryotic translation initiation factor 3 subunit C isoform X1	534882	171930.0	741179.0	217720.5	185175.3	171400.0	164526.4	412662.6	196150.1	153616.2
NP_001029794.1	stathmin-2	534991	125900.0	155479.7	52207.7	112931.5	194044.3	246743.8	125930.6	120143.3	123404.0
XP_005215277.1	60S ribosomal protein L8 isoform X1	535056	2147500.0	1450646.7	1826746.0	1385321.9	2138041.1	1554017.7	2640253.8	2060555.7	1893882.5
XP_024856489.1	protein transport protein Sec23B isoform X1	535071	171820.0	339929.2	200698.7	41250.8	75056.5	99366.0	48388.7	36400.6	46403.2
NP_001029800.1	malate dehydrogenase, cytoplasmic isoform MDH1	535182	811620.0	1281763.5	546608.0	347557.2	404810.6	559825.3	634071.0	450021.8	486677.3
XP_010811430.1	epoxide hydrolase 1 isoform X1	535293	0.0	4025.6	0.0	0.0	0.0	0.0	0.0	0.0	0.0
XP_024836054.1	growth factor receptor-bound protein 2 isoform X2	535298	21072.0	62527.0	0.0	0.0	21511.4	31983.0	18698.5	16569.2	23604.7
NP_001029804.1	peptidyl-prolyl cis-trans isomerase NIMA-interacting 1	535470	39749.0	11933.3	50682.1	29975.4	21650.7	16300.8	16497.7	24991.4	15189.6
NP_001029810.1	histone-binding protein RBBP7	537402	168140.0	458549.5	90729.6	22923.8	71760.9	59452.7	99085.3	81389.4	45582.0
NP_001029816.1	ras-related protein Ral-A	538477	209840.0	435733.2	81731.9	128775.4	417630.8	408692.1	306660.9	338454.3	252151.5
NP_001029821.1	26S proteasome non-ATPase regulatory subunit 6	538625	965090.0	1394687.4	118941.3	83059.4	230958.0	228541.4	382676.0	975133.2	166258.5
XP_024854754.1	serine/threonine-protein phosphatase PP1-beta catalytic subunit isoform X1	538829	90921.0	150785.5	50801.5	135182.6	162175.1	158844.3	185400.3	166464.8	108164.4
XP_005204098.1	tetraspanin-2 isoform X1	539001	0.0	6012.7	0.0	63804.0	32715.1	23099.0	0.0	7289.2	0.0
NP_001029834.1	proteasome subunit alpha type-2	539141	274200.0	340477.5	126590.0	113796.7	184317.7	143784.2	255543.0	224454.3	226194.5
NP_001029835.1	tubulin beta-4B chain	539149	9864100.0	15559549.9	6446028.8	8355782.5	10948280.8	14180637.7	14219619.1	11330943.6	8358972.6
NP_001029838.1	activator of 90 kDa heat shock protein ATPase homolog 1	539220	112140.0	206309.2	0.0	58587.3	102897.1	149904.9	121530.9	118988.8	165420.3
NP_001029840.2	boLa class II histocompatibility antigen, DQB*0101 beta chain precursor	539241	3303700.0	3086138.9	3047387.1	4092280.3	3647197.3	2916218.2	8404442.7	9966447.7	10666883.2
NP_001029846.1	60S ribosomal protein L14	539373	2347100.0	1888999.7	2384807.9	2780095.8	2565705.0	2653294.4	2714730.8	2481819.9	2177449.5
NP_001029849.1	guanine nucleotide-binding protein G(i) subunit alpha-3	539521	1446300.0	2213058.0	1508755.7	1530253.6	1794265.6	1760503.3	1510793.7	1713505.0	1906894.8
NP_001029856.1	luc7-like protein 3	539955	11413.0	39369.5	0.0	104724.3	61751.4	7373.8	87497.0	40632.9	17183.0
XP_024857482.1	acyl-protein thioesterase 1 isoform X3	539992	69495.0	111214.9	25233.7	35657.0	66751.2	35996.1	71043.1	42597.5	67385.2
NP_001029862.1	40S ribosomal protein S23	540129	1005200.0	1446656.1	975192.5	703610.9	902274.8	871884.9	1434732.1	1279150.5	1040275.0
XP_005218221.1	developmentally-regulated GTP-binding protein 1 isoform X1	540161	9779.2	59937.7	11760.3	26780.9	19553.5	49199.7	27032.7	24951.2	23248.1
XP_024831229.1	integrin-linked protein kinase isoform X2	540207	22197.0	59151.8	39188.4	0.0	7312.4	0.0	5001.1	0.0	0.0
XP_005208232.1	COP9 signalosome complex subunit 4 isoform X1	540223	26435.0	88011.8	0.0	0.0	4498.3	8559.8	20910.4	16935.1	6940.8
NP_001029871.1	proliferation-associated protein 2G4	540272	512380.0	976561.4	228442.7	386450.1	376118.5	455102.9	416130.1	498023.5	352751.9
NP_001029872.1	serine/arginine-rich splicing factor 3	540276	26957.0	104144.6	163600.6	134852.1	198155.1	31078.2	178148.4	154673.1	120798.2
XP_005223736.1	N(G),N(G)-dimethylarginine dimethylaminohydrolase 2 isoform X1	540386	0.0	91189.0	0.0	30016.8	97044.5	154086.1	11104.4	3511.8	6125.9
XP_024833173.1	GTP-binding nuclear protein Ran isoform X1	540457	1412200.0	3047451.7	538383.4	691782.9	899320.6	1351066.1	1726581.5	1181951.5	1242760.1
NP_001029885.1	actin-related protein 2/3 complex subunit 2	540838	458080.0	943022.4	133163.3	60307.3	139111.3	148799.9	291653.7	195882.2	206642.2
NP_001029888.1	40S ribosomal protein S10	540965	62151.0	197740.1	15375.0	46348.7	112552.7	106457.5	106952.4	97849.3	58298.5
NP_001029891.1	ubiquitin thioesterase OTUB1	540984	103960.0	270606.0	49463.6	77827.2	246537.3	220366.3	194097.1	151673.6	140774.6
NP_001029900.1	thrombospondin-4 precursor	541281	132630.0	133345.8	141852.4	358584.6	148922.9	207758.7	382545.5	140119.0	226938.1
XP_010809828.1	small nuclear ribonucleoprotein-associated protein B isoform X1	613304	103740.0	195492.0	43922.7	81837.9	114254.1	55646.2	112479.9	105506.7	70386.5
NP_001029909.1	actin-related protein 2/3 complex subunit 5-like protein	613421	58045.0	119464.1	57209.3	23523.0	71451.5	60470.3	96382.1	95047.8	103449.6
XP_005220808.1	ras-related protein Rab-5C isoform X1	613749	1329700.0	847340.2	1263450.3	808435.8	979906.5	1464581.0	1170007.6	1242043.8	849585.5
NP_001029918.1	coiled-coil-helix-coiled-coil-helix domain-containing protein 2	614033	0.0	6760.5	0.0	0.0	0.0	0.0	0.0	3257.9	0.0
NP_001029920.1	very-long-chain enoyl-CoA reductase	614105	0.0	18054.4	0.0	0.0	0.0	0.0	0.0	0.0	0.0
NP_001029921.1	serine palmitoyltransferase 1	614165	170360.0	174363.3	219184.1	0.0	0.0	0.0	2860.7	0.0	0.0
NP_001029924.1	ATP-dependent RNA helicase DDX39A	614215	287800.0	619603.8	67683.3	71964.8	102346.7	107796.6	140509.0	125111.4	52240.2
NP_001029935.1	SH3 domain-binding glutamic acid-rich-like protein 3	614672	212360.0	371518.6	190453.7	198966.0	313160.4	400197.6	198795.0	261581.6	262612.1
NP_001029938.1	calcium load-activated calcium channel precursor	614715	0.0	24847.8	0.0	0.0	0.0	0.0	0.0	0.0	0.0
NP_001029941.1	ragulator complex protein LAMTOR1	614849	72256.0	126205.4	26908.8	5728.6	22197.0	26701.1	18057.2	0.0	26178.4
XP_024847725.1	transformer-2 protein homolog beta isoform X1	615156	313760.0	241733.8	488845.1	598992.5	527717.0	136239.2	128121.1	469502.8	366643.0
NP_001029953.1	S-phase kinase-associated protein 1	615427	91671.0	137884.7	66595.2	73594.4	92827.7	125064.4	79995.3	85337.2	85813.6
NP_001029955.1	60S ribosomal protein L32	615556	990720.0	1619286.2	808139.8	1047423.4	1077270.0	1020591.2	1277295.6	1099904.5	547666.1
NP_001029956.1	mitochondrial fission 1 protein	615565	7186.9	38148.0	0.0	0.0	0.0	26718.2	22814.8	0.0	0.0
XP_024847875.1	transmembrane protein 50B isoform X1	615627	0.0	53446.2	20819.1	0.0	0.0	0.0	0.0	0.0	0.0
XP_005203304.1	stathmin isoform X1	616317	454340.0	613572.3	213823.0	493160.3	761671.0	1169105.9	552146.3	540984.8	530986.7
NP_001029963.1	ragulator complex protein LAMTOR2	616375	35507.0	171649.1	135603.6	0.0	0.0	0.0	39147.5	11318.6	40110.0
NP_001029972.1	elongin-B	617277	50931.0	183706.1	41530.1	24260.3	54579.1	40164.5	35440.5	31310.8	16732.0
NP_001029974.1	ras-related protein Rab-24	617635	0.0	55407.9	3903.4	0.0	0.0	0.0	0.0	5022.6	0.0
NP_001029978.1	coagulation factor VII precursor	617960	0.0	0.0	0.0	0.0	0.0	0.0	14021.1	0.0	0.0
NP_001029979.1	apolipoprotein C-IV precursor	618041	0.0	0.0	138141.0	0.0	7496.2	0.0	0.0	0.0	0.0
NP_001029980.1	beta-1,4-glucuronyltransferase 1	618055	23838.0	26467.8	23197.4	4688.8	7944.3	0.0	0.0	27940.3	4271.6
NP_001029981.1	calcyclin-binding protein	618428	85400.0	117365.3	92668.8	29812.8	49661.4	56029.4	19757.4	31136.6	36821.5
NP_001029984.1	transmembrane emp24 domain-containing protein 9 precursor	618580	0.0	24315.3	0.0	0.0	0.0	0.0	0.0	0.0	0.0
NP_001030180.1	60S ribosomal protein L37a	504413	248170.0	259380.7	89288.3	171544.7	210752.3	253300.9	361675.1	302636.1	272920.5
NP_001030181.2	protein NDRG1	504499	83993.0	512772.4	43868.6	190278.4	402135.1	466812.1	274530.5	222743.3	242941.5
XP_005204712.1	adenylyl cyclase-associated protein 1 isoform X1	504519	2526700.0	3089489.7	1579674.8	667223.0	1382389.9	1787434.4	1239917.2	1139794.2	1143156.8
XP_005223901.1	receptor-interacting serine/threonine-protein kinase 1 isoform X2	504727	0.0	620.9	0.0	0.0	6293.3	0.0	82891.4	89225.1	43898.8
NP_001030186.1	60S ribosomal protein L23	504876	179980.0	440759.5	124984.9	249418.4	236518.1	349422.5	316411.0	298482.2	182679.3
NP_001030187.1	target of Myb protein 1	504912	0.0	38260.7	0.0	11535.7	31688.1	37976.0	13480.4	6269.9	13375.3
NP_001030189.1	D-3-phosphoglycerate dehydrogenase	505103	2462900.0	4302499.8	934324.2	1799121.0	1896548.2	2429117.3	2502671.6	1794212.1	1510881.3
NP_001030190.2	aminoacyl tRNA synthase complex-interacting multifunctional protein 1	505126	100710.0	136544.4	73362.6	0.0	65388.4	65079.5	80113.6	75391.5	66021.4
XP_024839962.1	haloacid dehalogenase-like hydrolase domain-containing protein 2 isoform X1	505403	13908.0	45151.3	0.0	0.0	0.0	19699.7	20131.2	13844.9	0.0
XP_005217810.1	myosin regulatory light chain 2, ventricular/cardiac muscle isoform isoform X1	505519	0.0	0.0	0.0	60198.8	0.0	0.0	0.0	0.0	0.0
XP_024856141.1	phospholipid transfer protein isoform X1	505640	0.0	5452.1	21035.5	0.0	0.0	0.0	17737.5	9998.4	0.0
NP_001030204.1	endoplasmic reticulum resident protein 44 precursor	506157	1387.7	121301.0	12669.5	0.0	12536.4	0.0	7698.1	10244.9	21791.4
NP_001030210.1	MYG1 exonuclease precursor	506560	7163.8	23056.0	0.0	0.0	0.0	0.0	0.0	1628.5	0.0
NP_001030213.1	galactose-1-phosphate uridylyltransferase	506997	0.0	11034.1	0.0	0.0	0.0	0.0	0.0	0.0	0.0
NP_001030217.1	fascin	507342	960780.0	2079023.7	762483.1	418034.5	1194477.0	1647094.8	738618.6	643523.0	596639.8
NP_001030219.1	synaptobrevin homolog YKT6	507409	25696.0	54098.1	12912.7	0.0	7457.6	0.0	6476.4	1948.8	0.0
NP_001030229.1	hematopoietic lineage cell-specific protein	508445	0.0	27111.5	0.0	0.0	0.0	0.0	0.0	8519.1	0.0
NP_001030230.1	N-acetylserotonin O-methyltransferase-like protein	508458	0.0	16681.2	0.0	0.0	0.0	0.0	0.0	0.0	0.0
XP_005224932.2	syntaxin-4 isoform X2	508675	189780.0	390801.3	203037.2	139779.5	241311.7	244210.4	184188.6	203715.8	196823.9
NP_001030237.1	small nuclear ribonucleoprotein Sm D1	508788	207690.0	663134.5	70686.8	145856.2	178674.1	222473.9	432134.7	378663.6	201183.8
NP_001030238.1	CKLF-like MARVEL transmembrane domain-containing protein 6	508881	458070.0	765609.8	506105.5	217764.3	248376.7	258048.5	351403.1	375519.8	382240.8
NP_001030246.1	acidic leucine-rich nuclear phosphoprotein 32 family member B	509685	195070.0	151233.3	79708.4	123411.5	96772.7	139941.4	123562.9	143283.4	121249.4
NP_001030255.1	26S proteasome regulatory subunit 6B	510029	554650.0	932604.3	476484.3	231454.3	544104.5	465896.6	669510.6	580132.4	384251.8
NP_001030257.1	aspartate--tRNA ligase, cytoplasmic	510162	287040.0	1068283.5	154981.5	95070.8	164585.8	147113.8	444709.1	265477.8	215480.5
XP_024840534.1	heme oxygenase 2 isoform X1	510243	0.0	111504.3	12526.2	0.0	0.0	0.0	0.0	8634.2	0.0
NP_001030261.1	ethanolamine-phosphate cytidylyltransferase	510274	37266.0	116969.3	0.0	27837.1	14293.1	16016.2	14470.4	10212.1	7231.5
NP_001030264.1	lysosomal cobalamin transport escort protein LMBD1	510495	45288.0	90448.8	13758.4	0.0	22121.8	21252.1	19872.0	24322.4	27912.2
NP_001030265.1	integral membrane protein 2B	510575	34139.0	373681.4	21204.1	49941.0	143808.8	144293.0	185931.7	155703.8	186397.1
XP_005224481.1	phosphomannomutase 2 isoform X1	510978	16451.0	37014.8	0.0	0.0	0.0	0.0	0.0	0.0	0.0
XP_024842832.1	CD81 antigen isoform X1	511435	4631000.0	2388246.8	6199609.7	10275636.9	6663419.6	6624400.9	6445574.8	5578271.0	8570887.4
XP_024841339.1	glutaredoxin-3 isoform X1	511528	93450.0	141939.2	25305.3	71567.1	118289.7	136626.7	125734.8	133955.2	77560.1
XP_005223984.1	cytosolic non-specific dipeptidase isoform X1	512626	128010.0	198389.0	5789.3	16857.0	59403.3	33464.8	75497.7	48953.0	45904.7
NP_001030283.2	26S proteasome non-ATPase regulatory subunit 8	512891	143780.0	250705.0	74027.5	88028.2	131005.4	123586.9	164250.3	146540.5	86991.5
NP_001030285.1	flap endonuclease 1	616242	2473.2	125660.2	0.0	0.0	9358.9	0.0	13143.9	9006.2	7893.7
NP_001030347.1	glycogen phosphorylase, brain form	505560	0.0	29066.9	0.0	0.0	0.0	0.0	0.0	0.0	0.0
NP_001030357.1	RNA transcription, translation and transport factor protein	513083	50687.0	123387.7	7220.0	104744.9	9822.6	32841.0	25574.8	18287.4	22761.4
NP_001030358.1	prostaglandin reductase 1	513177	63118.0	120295.7	22448.2	24999.7	8931.9	12666.3	13945.6	12898.7	13833.9
NP_001030360.2	transaldolase	513453	145170.0	294004.2	255741.3	131755.6	249171.0	234481.1	305356.0	303532.8	221226.2
NP_001030367.1	epithelial cell adhesion molecule precursor	514039	0.0	12252.3	0.0	0.0	0.0	0.0	0.0	0.0	0.0
NP_001030373.1	eukaryotic translation initiation factor 3 subunit L	514449	182220.0	561481.7	69566.8	70038.3	91701.8	66786.9	140499.7	71639.6	103694.6
NP_001030376.1	keratinocyte-associated transmembrane protein 2	514781	9624.8	43152.9	0.0	0.0	0.0	0.0	0.0	0.0	0.0
NP_001030383.1	60S ribosomal protein L5	515238	3731700.0	5942591.7	2097504.7	3596434.2	3603302.2	3400125.6	5635648.4	4816656.0	3276060.2
NP_001030387.1	proteasome subunit alpha type-1	515503	279380.0	598859.0	204834.8	107652.8	235946.8	102191.1	346630.6	190388.3	49213.6
NP_001030389.2	eukaryotic translation initiation factor 3 subunit M	515543	428060.0	466104.1	231815.2	68483.6	92905.8	83948.3	87045.9	89943.6	29130.7
NP_001030393.1	serine/threonine-protein phosphatase PP1-alpha catalytic subunit	516175	720270.0	1500300.3	714344.7	1015400.0	883058.5	1326583.3	1218012.2	1155873.7	905437.1
NP_001030396.1	ribonuclease inhibitor	517087	959790.0	975342.9	478218.3	571385.2	756166.7	1107771.2	718950.7	603602.3	534231.4
XP_024848975.1	annexin A3 isoform X1	518050	56006.0	140446.6	43673.0	29143.9	42415.2	13675.9	27937.8	24700.7	36429.4
NP_001030408.1	cleavage and polyadenylation specificity factor subunit 5	518859	20157.0	103157.6	3461.0	0.0	0.0	0.0	3152.4	0.0	0.0
XP_024847530.1	protein NEDD1 isoform X1	519463	0.0	5350.4	0.0	0.0	0.0	0.0	0.0	0.0	0.0
NP_001030411.1	sodium/potassium-transporting ATPase subunit beta-1	519758	1509300.0	278392.2	205343.9	134333.0	131824.7	158725.0	157389.9	1214316.8	990439.6
NP_001030415.1	hsp90 co-chaperone Cdc37	520883	102490.0	407982.0	42775.7	66464.0	100812.5	135849.6	133546.0	65512.9	43848.1
XP_024842930.1	CD151 antigen isoform X2	523328	922160.0	1422286.3	912323.1	201199.9	201652.8	965068.5	856542.1	884397.0	252033.2
NP_001030428.1	alpha-actinin-1	524770	549770.0	1038491.4	315810.9	122326.8	221329.0	312017.0	247592.0	238183.8	250748.9
NP_001030439.1	tetraspanin-13	526460	29542.0	73499.5	13476.7	0.0	0.0	5150.8	34279.0	37449.9	33830.3
XP_024850070.1	catenin alpha-1 isoform X1	526848	20692.0	30126.0	23978.5	16262.5	16982.5	25555.8	10975.8	8498.4	12218.2
NP_001030461.1	band 4.1-like protein 5	530941	29402.0	45041.6	29247.3	0.0	0.0	0.0	0.0	0.0	0.0
NP_001030463.1	catalase	531682	49489.0	127481.8	48090.7	0.0	58535.2	52348.4	99523.4	108846.3	236519.9
NP_001030467.1	NADPH--cytochrome P450 reductase	532512	8110.2	107422.4	0.0	0.0	0.0	0.0	9326.9	0.0	1377.5
NP_001030468.1	ras-related protein Rab-11B	532723	1334100.0	1430084.6	1113244.4	1832177.4	2955605.2	4659817.7	1754172.5	1889349.5	1843692.2
NP_001030470.1	sodium/potassium-transporting ATPase subunit beta-3	532844	719460.0	1113733.3	631637.6	557930.2	634862.9	372478.8	433626.1	444507.4	450056.9
NP_001030471.1	LIM and SH3 domain protein 1	532851	292340.0	210369.8	209543.7	151873.5	255790.1	489740.7	342631.8	363697.2	335734.5
XP_024849070.1	SLAIN motif-containing protein 2 isoform X2	534203	73920.0	0.0	166591.3	83082.6	62452.3	64210.9	74852.7	0.0	0.0
XP_024831160.1	stromal interaction molecule 1 isoform X5	534816	6002.2	57939.4	4329.6	0.0	0.0	0.0	0.0	0.0	0.0
NP_001030491.2	UBX domain-containing protein 4	536181	0.0	13005.3	0.0	0.0	0.0	0.0	0.0	0.0	0.0
NP_001030494.1	THO complex subunit 4	537706	16404.0	14372.1	0.0	0.0	8902.3	10627.9	11674.9	0.0	0.0
NP_001030496.1	caspase-6	538409	10148.0	20720.8	7028.0	0.0	0.0	0.0	0.0	0.0	0.0
NP_001030497.1	calponin-2	539019	41548.0	66267.8	51118.0	84554.7	204467.7	237014.6	144834.1	144613.1	155123.6
NP_001030503.1	secretory carrier-associated membrane protein 3	539670	195670.0	437317.2	166320.9	39907.9	44633.7	58092.3	41188.9	45206.3	26744.5
NP_001030504.1	serine incorporator 1 precursor	539993	155040.0	225719.8	108787.1	156504.0	138882.8	156127.7	148739.7	146891.0	152847.3
NP_001030505.1	PAT complex subunit CCDC47 precursor	540167	0.0	20270.9	0.0	0.0	0.0	0.0	0.0	0.0	8697.5
NP_001030507.1	septin-6	540783	114460.0	243034.6	49815.1	50780.3	104067.7	203628.6	123898.5	158662.1	107486.7
XP_024840150.1	tyrosine-protein phosphatase non-receptor type 2 isoform X4	540888	0.0	26010.9	0.0	0.0	0.0	0.0	0.0	7832.3	0.0
NP_001030510.2	ribose-5-phosphate isomerase	613376	6338.2	61862.9	0.0	0.0	0.0	0.0	0.0	15279.7	0.0
NP_001030517.1	SH3 domain-binding glutamic acid-rich-like protein	614007	32387.0	62167.5	11712.6	0.0	0.0	0.0	0.0	0.0	0.0
NP_001030518.1	nucleophosmin	614028	1576600.0	3196717.1	2384012.5	2130201.6	1742148.8	1640367.4	2273554.4	2005926.4	2054931.0
NP_001030522.1	40S ribosomal protein S4	614241	433620.0	1798100.1	269549.6	518546.6	531214.6	429683.4	896931.3	706357.0	514594.6
NP_001030524.1	actin-related protein 2/3 complex subunit 5	614345	43014.0	80064.1	24944.2	88598.9	113935.0	99476.7	75908.8	79828.9	29531.2
NP_001030528.1	transmembrane protein 222	614627	0.0	51764.6	0.0	0.0	3628.4	0.0	0.0	0.0	0.0
NP_001030533.1	peptidyl-prolyl cis-trans isomerase FKBP1A	614795	582510.0	473537.0	343793.5	268531.7	510702.4	536194.1	480186.0	500218.9	566103.1
XP_024841574.1	ribonuclease P protein subunit p30 isoform X1	615098	0.0	24540.8	0.0	0.0	0.0	0.0	0.0	0.0	0.0
XP_024836199.1	flotillin-2 isoform X4	615679	73390.0	63593.2	46496.7	0.0	0.0	0.0	0.0	5097.6	0.0
NP_001030549.1	charged multivesicular body protein 2b	615954	134900.0	123025.2	104370.9	508681.3	578830.4	469792.6	245960.7	226639.5	197871.6
XP_015316952.1	sterol-4-alpha-carboxylate 3-dehydrogenase, decarboxylating isoform X1	616694	143560.0	463910.9	91795.5	0.0	106283.3	30837.7	52243.0	30416.2	35738.2
XP_024842075.1	golgin subfamily A member 7 isoform X1	616809	86181.0	81029.8	175977.2	103417.5	93135.7	146200.5	60095.3	77104.6	104620.7
NP_001030569.1	stress-induced-phosphoprotein 1	617109	1269800.0	1183004.7	540419.7	774165.6	957136.7	1259862.4	631908.5	574710.7	783611.4
NP_001030574.1	ubiquitin-conjugating enzyme E2 variant 1	617771	71067.0	228683.8	44929.7	61270.6	84059.9	131242.6	71498.9	73602.2	65746.0
XP_024834366.1	60S ribosomal protein L28 isoform X2	618702	728820.0	989142.4	354149.8	990711.0	1018882.5	1146794.6	1089285.3	832870.2	715034.9
XP_024857539.1	vacuolar protein sorting-associated protein 28 homolog isoform X1	618785	166880.0	65058.4	86614.1	797201.8	469245.9	309483.6	432815.2	482397.4	485021.2
XP_024841919.1	monocarboxylate transporter 1 isoform X1	505775	1407700.0	2936233.7	1385737.1	882709.5	1030142.0	1093762.8	1039975.7	1098667.6	1240360.4
XP_015328670.1	sorbitol dehydrogenase isoform X2	508954	17152.0	14400.8	21614.6	54253.8	22259.7	42910.9	77429.1	31490.2	23979.8
NP_001032520.1	40S ribosomal protein S15a	337888	96315.0	386963.0	37982.6	54837.5	74239.9	92742.9	119126.0	117205.6	84216.7
XP_005202952.1	histone deacetylase 1 isoform X1	404126	85820.0	285733.6	21948.6	38443.6	45995.1	29049.3	61819.7	27566.2	19621.5
XP_005216431.1	CD59 glycoprotein isoform X1	505574	55175.0	37124.4	80815.6	19802.1	24522.7	0.0	26487.4	18708.0	18409.9
NP_001032526.1	ubiquitin-conjugating enzyme E2 C	506962	44321.0	77986.6	65876.1	0.0	0.0	11380.4	12612.6	22011.5	23902.1
NP_001032534.1	ATP-citrate synthase	511135	446610.0	889804.7	154291.1	314010.1	484894.8	401794.3	621766.9	452773.9	373368.8
NP_001032539.1	leptin receptor overlapping transcript-like 1	513036	12157.0	19171.8	5262.9	25160.3	13247.1	7146.4	14302.6	15348.8	0.0
XP_005214756.1	elongation factor 1-alpha 2 isoform X1	515233	119660.0	111848.5	0.0	0.0	103178.6	110362.0	86720.6	0.0	68071.3
NP_001032544.1	40S ribosomal protein S19	516063	97186.0	162873.0	32675.6	124101.0	122432.6	215938.1	116544.0	115608.0	63929.3
NP_001071531.1	histone H2B type 1-K	616627	13695000.0	18933557.8	10549883.7	34086840.9	23809274.3	18736989.0	21828583.4	20113893.6	12321474.4
NP_001032554.1	serine/threonine-protein phosphatase 2A 65 kDa regulatory subunit A alpha isoform	535321	522220.0	773499.5	195719.4	524150.7	582314.1	670721.7	478386.9	462380.4	297305.9
NP_001032559.1	probable cytosolic iron-sulfur protein assembly protein CIAO1	540069	8273.2	67032.4	0.0	0.0	0.0	0.0	0.0	0.0	0.0
NP_001032560.1	DNA-directed RNA polymerase II subunit RPB11	540428	3901.5	13957.5	0.0	0.0	0.0	0.0	0.0	0.0	0.0
XP_015329616.1	glucose-induced degradation protein 8 homolog isoform X1	505570	0.0	13772.6	0.0	0.0	0.0	4382.4	0.0	0.0	0.0
XP_005226947.1	UBX domain-containing protein 1 isoform X1	506676	0.0	12391.5	0.0	0.0	0.0	0.0	0.0	0.0	0.0
XP_005206610.1	cyclin-dependent kinase 4 isoform X1	510618	4497.5	70751.8	0.0	0.0	0.0	0.0	0.0	0.0	0.0
NP_001032693.1	glutaredoxin-1	515416	95556.0	249611.4	53070.0	69472.7	117757.4	116951.0	211630.4	236019.2	203803.2
NP_001032695.1	fermitin family homolog 3	525159	1743400.0	2138181.5	1934604.0	677217.4	950197.1	1024061.4	961676.9	900126.1	957537.0
XP_024856398.1	ADP-ribosylation factor-related protein 1 isoform X1	525394	0.0	9027.2	0.0	0.0	0.0	0.0	0.0	0.0	0.0
NP_001032700.1	ras GTPase-activating protein-binding protein 1	534214	85368.0	308096.0	20536.0	47968.0	138254.3	226284.7	107288.0	85929.8	72939.9
NP_001032701.1	proteasome subunit beta type-5	534640	4325.7	77426.1	0.0	0.0	19095.1	0.0	47201.1	12509.1	0.0
NP_001032705.1	high mobility group protein B2	540444	32161.0	60181.4	0.0	0.0	0.0	0.0	10882.6	0.0	0.0
XP_024834261.1	nuclear transport factor 2 isoform X1	614921	60856.0	48124.4	81723.9	29918.6	49713.0	62277.8	77647.2	77092.3	52121.9
NP_001258089.1	P-selectin glycoprotein ligand 1 precursor	617434	315020.0	54192.5	336873.4	403649.8	333909.5	222261.0	299548.8	304305.9	476351.9
NP_001032904.1	coatomer subunit gamma-1	338055	199840.0	501775.5	46297.8	15249.6	8441.0	87699.4	98553.9	62935.0	37859.1
NP_001032906.1	importin-5	508273	242910.0	454985.4	208684.6	79017.7	251261.3	390468.4	135391.7	145819.0	56711.7
XP_024849689.1	small glutamine-rich tetratricopeptide repeat-containing protein alpha isoform X1	504701	48538.0	73356.3	33136.9	16918.4	32111.7	76769.5	46012.7	41295.6	0.0
NP_001033134.2	vacuolar protein sorting-associated protein VTA1 homolog	506430	1529600.0	731187.4	1183161.3	2106958.8	1893064.4	1393474.5	1448714.0	1376246.3	1400716.0
NP_001033160.2	dual specificity mitogen-activated protein kinase kinase 2	510434	34692.0	104476.7	24460.5	15836.6	0.0	17618.2	32022.3	24562.6	24295.8
NP_001033168.1	ADP-ribosylation factor-like protein 2	511349	0.0	35086.5	0.0	0.0	0.0	0.0	0.0	0.0	0.0
NP_001033171.1	ninjurin-1	511468	0.0	15073.4	0.0	0.0	0.0	0.0	0.0	0.0	0.0
NP_001033175.1	T-complex protein 1 subunit alpha	512043	2564000.0	4400283.9	1778544.0	1140523.6	1453416.4	1813535.1	2608841.0	1944391.2	1566175.1
XP_010801907.1	nuclear autoantigenic sperm protein isoform X3	512427	88128.0	157243.5	18151.3	0.0	64553.7	19566.4	68660.6	50604.3	18006.0
XP_015326572.1	methionine--tRNA ligase, cytoplasmic isoform X2	512531	304600.0	941560.2	126004.6	73659.0	188930.2	130178.1	282556.1	292184.4	155855.4
XP_024849919.1	DNA-directed RNA polymerases I, II, and III subunit RPABC1 isoform X2	512971	0.0	14111.7	0.0	0.0	0.0	0.0	0.0	0.0	0.0
NP_001033183.1	nucleosome assembly protein 1-like 4	513028	122180.0	327287.3	105923.6	153394.7	62365.9	152908.8	173310.6	205457.7	189675.5
XP_005221988.1	WD repeat-containing protein 61 isoform X1	513208	24505.0	112601.0	12211.7	0.0	0.0	22385.8	62994.2	45847.4	14700.2
XP_005224496.1	methyltransferase-like 26 isoform X3	514636	21562.0	54046.3	0.0	0.0	15150.1	0.0	19744.3	12666.8	17466.9
XP_024843713.1	tetraspanin-6 isoform X1	514741	215190.0	99706.3	95343.0	322067.6	367632.1	237546.8	505987.3	490014.6	421919.9
XP_005219322.1	vasodilator-stimulated phosphoprotein isoform X2	514902	348160.0	601265.5	300252.6	239294.8	658552.3	927003.1	483905.1	377179.3	384403.9
NP_001033201.1	peptidyl-prolyl cis-trans isomerase FKBP3	515069	11096.0	35677.5	4524.3	30974.9	94321.6	48407.8	45391.9	94887.0	87055.7
NP_001033213.1	DNA-directed RNA polymerases I and III subunit RPAC1	516337	19666.0	88112.3	11590.4	0.0	9565.1	0.0	10008.3	4454.4	13877.2
NP_001033232.1	glutamate--cysteine ligase regulatory subunit	525659	0.0	9525.9	0.0	0.0	0.0	0.0	0.0	0.0	0.0
XP_024853344.1	casein kinase I isoform X4	527889	49527.0	65417.9	47352.5	32547.7	53871.2	17659.5	47577.7	41116.3	47086.0
NP_001033261.1	glycerol-3-phosphate phosphatase	538173	15719.0	32774.4	0.0	0.0	0.0	0.0	0.0	0.0	0.0
NP_001033268.1	calponin-3	538975	0.0	0.0	0.0	34019.7	51580.3	68969.0	53784.7	50470.3	33186.5
XP_024847775.1	cysteine and glycine-rich protein 2 isoform X1	539381	34575.0	80021.5	0.0	14635.5	62182.0	80461.1	78476.8	38499.2	61849.0
NP_001033276.1	interleukin enhancer-binding factor 2	539760	57034.0	108281.4	35465.9	0.0	0.0	0.0	22659.1	13009.0	0.0
XP_010818595.1	3-5 exoribonuclease 1 isoform X1	540728	0.0	10909.5	0.0	0.0	0.0	0.0	0.0	0.0	0.0
NP_001033283.1	T-complex protein 1 subunit delta	613336	1104600.0	2366435.8	430509.5	688942.1	843009.4	993319.5	1518623.6	1264720.1	806408.3
NP_001033286.1	histone H2A.V	613618	1051200.0	2146315.0	767494.2	1777918.4	2726514.5	1188883.7	2210262.9	1836575.6	1181889.5
XP_024837692.1	signal recognition particle 54 kDa protein isoform X1	614017	48829.0	37977.4	0.0	0.0	0.0	0.0	0.0	0.0	0.0
NP_001033293.1	serpin A3-3 precursor	615103	10904.0	0.0	72393.7	0.0	7821.1	0.0	21616.1	25697.4	0.0
NP_001033294.1	PEST proteolytic signal-containing nuclear protein	615197	5617.5	18975.3	0.0	0.0	0.0	0.0	0.0	0.0	0.0
NP_001033295.1	SPRY domain-containing protein 7	615298	14582.0	27520.6	16172.3	0.0	0.0	0.0	0.0	0.0	0.0
NP_001033313.1	serine/threonine-protein kinase VRK1	618880	0.0	87228.9	0.0	0.0	0.0	0.0	12655.5	0.0	0.0
NP_001033592.1	translocon-associated protein subunit delta precursor	504438	0.0	73974.7	0.0	0.0	0.0	0.0	25670.8	0.0	0.0
NP_001033593.1	zinc finger protein ZPR1	504523	12102.0	20673.3	0.0	0.0	0.0	0.0	0.0	2598.0	0.0
NP_001033605.1	prefoldin subunit 3	508727	45309.0	40575.8	18642.9	0.0	30824.1	27154.6	29036.7	29165.9	33313.2
NP_001033607.1	MHC class I heavy chain isoform 1 precursor	515712	11701000.0	11875740.1	12927055.7	3032925.7	3177728.5	3560221.6	3655062.0	3713350.1	4422326.4
NP_001033609.1	COMM domain-containing protein 9	510280	0.0	15251.3	0.0	0.0	0.0	22864.8	16461.4	0.0	10407.5
NP_001033615.1	ruvB-like 2	511048	903650.0	1504169.0	533388.2	656040.6	807349.8	948441.5	1001292.4	935274.4	625925.9
NP_001033616.1	proteasome subunit beta type-7	511207	50684.0	40051.9	25920.9	24771.1	49027.4	29668.9	91731.7	97446.3	54825.8
NP_001033617.1	protein ZNRD2	511466	7990.8	20507.5	10727.7	0.0	0.0	0.0	25010.9	0.0	0.0
NP_001033621.1	T-cell immunomodulatory protein precursor	512545	0.0	14622.5	0.0	0.0	0.0	3388.0	4969.7	0.0	0.0
NP_001033624.2	Golgi reassembly-stacking protein 2	513771	4695.3	34824.5	0.0	0.0	0.0	0.0	0.0	0.0	0.0
NP_001033628.1	proteasome subunit beta type-1	514237	227620.0	257936.7	52031.2	209854.0	123780.1	111654.2	127468.6	179246.0	139358.5
NP_001033629.1	prefoldin subunit 4	514621	0.0	86202.3	0.0	0.0	0.0	13433.2	0.0	10026.4	8006.3
NP_001033633.1	guanidinoacetate N-methyltransferase	515270	4803.5	15468.8	0.0	0.0	15849.6	12150.5	21361.6	14426.3	19685.8
NP_001033636.1	replication factor C subunit 3	515602	0.0	54256.5	15752.7	0.0	0.0	0.0	0.0	25605.7	18818.8
NP_001033647.1	cell adhesion molecule 1 precursor	529873	0.0	0.0	5723.8	0.0	0.0	40517.9	0.0	0.0	189929.0
XP_005201661.1	fragile X mental retardation syndrome-related protein 1 isoform X5	536793	10195.0	29508.9	5669.7	15054.6	11790.2	0.0	0.0	0.0	0.0
NP_001033652.1	transmembrane emp24 domain-containing protein 1 precursor	538144	6439.1	41882.7	0.0	0.0	0.0	0.0	0.0	0.0	0.0
XP_010819218.1	LOW QUALITY PROTEIN: protein SET-like	782688	37637.0	159966.8	50308.3	66203.2	5203.5	41748.5	52500.3	52900.8	53859.1
NP_001033654.1	C-Myc-binding protein	539291	9725.9	30115.7	0.0	0.0	24716.4	42416.9	15489.2	15528.1	16427.3
NP_001033662.1	WD40 repeat-containing protein SMU1	540842	0.0	60568.3	0.0	0.0	1311.0	0.0	0.0	0.0	0.0
NP_001033669.1	6-phosphogluconolactonase	616120	78686.0	195793.6	30863.6	41968.7	13355.8	77448.6	78489.9	52560.6	35919.0
NP_001033763.1	lipopolysaccharide-binding protein precursor	512242	0.0	1556.8	32661.3	55537.4	47263.2	17921.4	19505.7	27043.6	20535.8
NP_001033777.1	ras-related protein R-Ras	616503	85293.0	175228.5	19781.9	17061.0	14899.3	14348.2	16698.1	15152.9	25546.4
NP_001035559.2	complement C3 preproprotein	280677	22304000.0	5343702.3	36624006.4	23613640.3	20246104.8	14896386.4	17849327.2	17554562.0	17176248.9
NP_001035560.1	haptoglobin precursor	280692	6899.0	22657.0	0.0	0.0	14385.1	0.0	0.0	10875.4	16260.0
NP_001035563.1	trifunctional purine biosynthetic protein adenosine-3	281183	535520.0	1211700.2	136303.6	206006.0	423873.6	430535.0	462494.2	392681.7	207892.8
XP_024831774.1	glutamine synthetase isoform X1	281199	0.0	7067.0	0.0	0.0	8045.9	0.0	62181.4	37086.1	7868.7
XP_024841229.1	retinol-binding protein 4 isoform X1	281444	893440.0	171615.6	1344677.9	341281.6	301009.1	439881.0	337094.9	539686.0	279392.9
NP_001035567.3	annexin A5	281626	587220.0	1427038.4	470073.3	938982.8	889538.2	711469.5	506630.4	497724.6	411662.2
NP_001035571.1	major histocompatibility complex, class II, DM beta precursor	282491	0.0	0.0	0.0	11367.8	0.0	20005.4	0.0	0.0	70520.0
NP_001035577.1	elongation factor 1-gamma	326581	581060.0	2245652.7	157491.8	404657.0	351384.0	428959.6	547989.0	417316.4	240643.2
NP_001035580.1	tumor necrosis factor receptor superfamily member 1B precursor	338033	10004.0	25195.1	0.0	40336.6	62253.0	98659.2	31469.6	91623.7	60975.3
NP_001035581.1	dnaJ homolog subfamily A member 2	360006	704580.0	512833.4	385680.0	309593.9	336459.6	226050.5	557916.1	421387.8	574839.9
NP_001035583.1	methionine aminopeptidase 2	404150	2564.8	39089.3	0.0	0.0	0.0	0.0	0.0	0.0	0.0
NP_001035585.1	insulin-like growth factor-binding protein 6 precursor	404186	23703.0	3479.4	32987.4	11894.1	0.0	5714.7	10824.8	11473.2	0.0
XP_024839180.1	MHC Class I JSP.1 isoform X1	407173	3341100.0	2179762.6	3130269.2	3483319.3	2974556.8	3438020.7	330924.2	3737675.6	4889755.6
NP_001035594.1	protein transport protein Sec61 subunit alpha isoform 1	505064	5920.8	31205.6	0.0	0.0	0.0	10163.3	0.0	0.0	0.0
XP_024842780.1	serum amyloid A-4 protein isoform X1	505308	0.0	775.2	0.0	0.0	0.0	0.0	0.0	0.0	0.0
NP_001035606.1	60S ribosomal protein L19	510615	373720.0	466865.7	495462.9	663039.3	593378.5	451143.1	565848.6	520668.9	442604.4
NP_001035610.1	60S ribosomal protein L7a	513128	4068900.0	5076547.6	3935227.4	4827785.5	4967256.2	4817997.7	5511582.2	5365010.6	4359968.7
XP_024849933.1	heterogeneous nuclear ribonucleoprotein A/B isoform X2	513410	301890.0	321986.8	90491.0	165519.6	332739.0	441115.8	277168.4	252686.3	181445.7
XP_005213900.1	ubiquitin carboxyl-terminal hydrolase isozyme L3 isoform X3	520170	182900.0	297409.8	33243.5	39567.0	129747.0	363005.1	42615.0	46768.9	48181.0
XP_015314016.1	small nuclear ribonucleoprotein G	107131494	62223.0	62819.4	38471.0	81187.1	0.0	51486.2	62324.0	53623.3	45135.8
XP_010815554.1	BAG family molecular chaperone regulator 5 isoform X1	522854	172580.0	111339.8	32667.6	58775.8	25126.1	12112.6	164399.5	124905.3	189134.8
XP_024853357.1	transmembrane emp24 domain-containing protein 10 isoform X1	529761	124700.0	195498.1	160084.9	145316.5	141286.6	183578.3	126648.3	129481.8	132198.3
NP_001035653.1	oxidoreductase HTATIP2	539276	7848.1	21604.2	0.0	0.0	0.0	0.0	0.0	0.0	0.0
XP_024832220.1	tyrosine-protein phosphatase non-receptor type 7 isoform X5	614077	23461.0	36222.8	0.0	3678.8	0.0	0.0	8677.6	0.0	0.0
XP_010802047.1	40S ribosomal protein S27-like	101903478	74675.0	167052.4	68092.1	80616.3	84418.0	85398.1	136211.9	67667.2	65590.5
XP_010809831.1	40S ribosomal protein S21 isoform X1	615178	93624.0	119354.5	30181.2	0.0	117257.1	173346.6	78416.2	78452.8	67238.2
NP_001035680.1	ribonuclease 4 precursor	616089	0.0	0.0	0.0	6430.2	5512.3	0.0	0.0	0.0	2351.3
NP_001035688.1	prostamide/prostaglandin F synthase	617001	0.0	27754.8	0.0	0.0	0.0	0.0	28305.9	28503.1	0.0
NP_001035689.1	eukaryotic translation elongation factor 1 epsilon-1	617105	57192.0	180215.2	18218.1	54961.4	54771.4	64875.1	81689.9	30555.3	53767.9
XP_024833249.1	rho-related GTP-binding protein RhoF isoform X1	617894	546910.0	569737.0	492217.6	494709.8	707004.2	665250.3	782754.8	780951.8	742512.8
NP_001039332.1	glycogenin-1	280812	12748.0	83759.2	0.0	8475.6	19042.1	37164.9	55552.1	85215.5	75490.0
NP_001039334.1	V-type proton ATPase subunit F	282405	15936.0	17552.1	0.0	0.0	0.0	0.0	0.0	0.0	0.0
NP_001039338.1	leucine-rich repeat-containing protein 41	337889	0.0	10041.0	0.0	0.0	0.0	0.0	0.0	0.0	0.0
NP_001039344.1	protein disulfide-isomerase A4 precursor	415110	16420.0	32061.6	0.0	8101.7	23212.9	4479.5	0.0	0.0	3885.4
NP_001039349.2	AP-1 complex subunit mu-1	504310	44853.0	196165.2	34614.8	24790.5	67389.5	24120.9	49961.2	16566.1	12136.6
NP_001039350.1	tapasin precursor	504335	13650.0	115568.0	0.0	0.0	0.0	0.0	0.0	2113.8	0.0
XP_024833785.1	tumor necrosis factor receptor type 1-associated DEATH domain protein isoform X2	504707	98864.0	183212.6	27511.8	97743.7	37695.5	32960.2	290451.2	203221.0	155917.9
NP_001039365.1	26S proteasome non-ATPase regulatory subunit 3	504937	258260.0	889286.9	123791.8	162637.5	343343.5	463938.0	443329.6	398082.8	280170.2
NP_001039376.1	heterogeneous nuclear ribonucleoprotein A1	505093	1050200.0	1354934.1	331432.8	347531.3	880146.1	1184774.8	797035.1	724261.0	506043.7
NP_001039377.1	cysteine and histidine-rich domain-containing protein 1	505144	11053.0	78669.0	7954.5	0.0	0.0	28125.4	0.0	12784.3	12461.2
NP_001039380.1	vesicle-associated membrane protein 3	505379	243570.0	435245.8	237192.2	45948.4	103531.2	74542.6	86921.0	101640.4	79834.7
XP_024857221.1	transcription elongation factor A protein 1 isoform X3	505722	18430.0	16422.2	43781.1	0.0	0.0	0.0	0.0	0.0	0.0
XP_015316741.1	RNA-binding protein 4B isoform X2	505756	9393.0	50433.4	8698.6	7413.4	8636.5	12574.1	7681.3	4608.1	0.0
NP_001039397.1	peptidyl-prolyl cis-trans isomerase FKBP11 precursor	506043	0.0	41678.6	0.0	0.0	0.0	0.0	0.0	0.0	0.0
XP_010812390.1	AP-1 complex subunit beta-1 isoform X4	506192	43826.0	90814.3	9594.8	0.0	20984.7	7136.6	11624.6	0.0	0.0
NP_001039407.1	uncharacterized protein KIAA2013 homolog precursor	506454	72342.0	113009.2	11982.4	36111.5	0.0	26249.8	0.0	0.0	40958.4
XP_024840494.1	calcium-regulated heat-stable protein 1 isoform X3	506760	122800.0	128161.1	60222.3	27434.2	78211.4	88563.8	100865.6	117319.0	105399.7
XP_024855612.1	aspartyl aminopeptidase isoform X4	506882	226120.0	615004.0	48575.9	81380.8	70235.0	133635.5	315087.4	221238.4	58859.6
NP_001039423.1	60S ribosomal protein L23a	507168	212780.0	999530.0	94619.2	319252.6	343176.3	345718.1	536281.4	458989.3	203330.0
NP_001039427.1	proteasome subunit alpha type-6	507213	598380.0	534705.3	292378.0	210830.2	313717.8	351274.6	429086.7	438178.6	374315.1
XP_005202672.1	caspase-8 isoform X1	507481	744620.0	885052.6	251016.5	517384.5	636883.5	577261.3	675923.6	561073.9	386499.4
XP_024846329.1	heterogeneous nuclear ribonucleoproteins A2/B1 isoform X4	507564	1107500.0	1293674.3	267131.6	465682.2	1068825.4	1492661.7	794471.7	771458.6	590454.7
XP_010815085.2	complement component C6 isoform X1	507749	334680.0	92331.3	278696.9	1096439.8	1010228.9	556568.0	847137.0	719468.0	684160.2
NP_001039446.1	multifunctional methyltransferase subunit TRM112-like protein	507833	17630.0	134052.5	10610.7	33841.5	79893.3	90763.0	81072.8	80823.5	74253.0
NP_001039449.1	replication protein A 32 kDa subunit	507912	51579.0	85029.5	22425.9	0.0	0.0	0.0	35369.6	37317.0	25326.7
XP_005208975.1	UBX domain-containing protein 6 isoform X1	507936	0.0	8940.7	0.0	0.0	0.0	15160.4	0.0	0.0	0.0
XP_010805865.1	ubiquitin-like domain-containing CTD phosphatase 1 isoform X1	508163	5639.5	15796.5	0.0	0.0	0.0	0.0	0.0	0.0	0.0
NP_001039467.1	CD48 antigen precursor	508386	612360.0	1026276.0	490165.4	51180.6	129425.1	50679.3	173180.1	161929.5	116732.2
NP_001039476.1	leukocyte antigen CD37	508751	147350.0	86988.2	119681.1	157211.6	154148.5	0.0	1452069.7	1691344.1	1928863.7
NP_001039482.1	splicing factor 3B subunit 6	508876	0.0	45017.2	30006.2	27439.4	0.0	15509.3	22285.3	17112.4	0.0
NP_001039487.1	gamma-soluble NSF attachment protein	509041	13736.0	46534.3	0.0	0.0	0.0	0.0	0.0	0.0	0.0
NP_001039489.1	programmed cell death protein 5	509123	116460.0	92346.6	23889.4	92199.0	116918.5	202159.6	146064.5	82025.4	97506.1
NP_001039497.1	inositol-3-phosphate synthase 1	509394	49907.0	127877.8	32930.1	0.0	43283.4	63838.3	29014.4	0.0	21825.2
XP_005215676.1	protein LYRIC isoform X2	509788	0.0	6394.3	0.0	0.0	0.0	0.0	0.0	0.0	0.0
NP_001039508.1	angiopoietin-related protein 4 precursor	509963	0.0	5557.2	0.0	0.0	0.0	0.0	0.0	17450.5	0.0
XP_024842950.1	UMP-CMP kinase isoform X1	509965	100450.0	157280.1	16694.1	18536.1	39958.5	37605.5	23567.9	21379.6	25343.6
NP_001039510.1	obg-like ATPase 1	509966	17958.0	174689.3	18393.1	24999.2	43665.2	36639.0	24186.9	66270.5	22340.6
NP_001039512.1	protein FAM49B	510019	509690.0	1251605.8	553066.7	259647.8	411415.8	428831.8	727097.5	657664.7	607269.3
XP_024842988.1	methanethiol oxidase isoform X1	510154	0.0	4251.6	0.0	0.0	8204.8	7241.6	13356.5	9470.8	34993.0
NP_001039517.1	cytoplasmic dynein 1 light intermediate chain 1	510330	29435.0	191126.8	5065.5	0.0	10768.7	88789.5	58767.0	51897.8	29478.8
NP_001039518.1	phospholipid scramblase 3	510355	1044600.0	1130518.1	852317.1	912279.5	722095.7	326749.3	2907215.3	2829592.1	2953118.4
XP_010801460.1	RNA 3-terminal phosphate cyclase isoform X1	510469	3502.1	28740.0	0.0	0.0	0.0	0.0	0.0	0.0	0.0
XP_005225127.1	proteasome assembly chaperone 3 isoform X1	510741	14301.0	35784.1	3745.0	0.0	0.0	0.0	0.0	0.0	0.0
XP_024847014.1	GTPase IMAP family member 4 isoform X2	768255	0.0	0.0	0.0	95819.7	70792.4	71042.6	34593.2	38693.0	63136.7
XP_005216305.1	serpin H1 isoform X1	510850	0.0	16965.1	0.0	0.0	4409.9	0.0	0.0	0.0	0.0
NP_001039531.1	histidine--tRNA ligase, cytoplasmic	510937	153620.0	317173.8	27850.6	4164.6	32841.9	13912.8	38025.2	40457.6	33495.7
NP_001039534.1	phosphatidylcholine-sterol acyltransferase precursor	510960	0.0	0.0	0.0	0.0	9026.5	6627.6	22190.2	13622.3	0.0
NP_001039536.1	ADP-ribosylation factor-like protein 8B	511009	177190.0	252356.1	142385.3	38105.3	151960.7	182873.6	107101.6	113855.7	81572.0
NP_001039545.1	protein HP-25 homolog 1 precursor	511240	0.0	0.0	0.0	0.0	0.0	0.0	0.0	7798.5	0.0
NP_001039548.1	ribosome production factor 2 homolog	511294	14978.0	218923.6	29255.3	57249.6	86519.4	131868.5	127748.2	162589.2	45855.7
XP_010804661.2	cyclin-G-associated kinase isoform X4	511296	27051.0	64086.7	16899.3	0.0	0.0	0.0	0.0	0.0	0.0
XP_015314927.1	calcium-binding protein 39 isoform X1	511451	153790.0	365304.3	96243.4	150951.6	183216.9	174968.8	415869.1	147973.3	174212.9
NP_001039554.1	hepatocyte growth factor-regulated tyrosine kinase substrate	511582	11644.0	43399.7	0.0	0.0	13572.4	0.0	0.0	0.0	11846.6
NP_001039557.1	septin-2	511612	451160.0	581465.0	319231.1	252473.5	353000.4	496617.2	259849.4	265622.1	268915.4
NP_001039582.1	eukaryotic translation initiation factor 2 subunit 3	512350	81873.0	404478.8	23415.4	48941.6	58178.5	104603.2	148171.1	91536.0	14478.1
XP_005225906.1	BRCA2 and CDKN1A-interacting protein isoform X1	512466	0.0	52812.5	0.0	0.0	0.0	0.0	0.0	0.0	0.0
NP_001039595.1	endophilin-A2	512719	212810.0	129315.6	120144.0	116461.9	150344.3	139158.0	246529.3	229783.2	199510.8
XP_024833923.1	hsp70-binding protein 1 isoform X1	512757	0.0	14398.3	0.0	0.0	0.0	0.0	0.0	0.0	0.0
XP_024846397.1	ATP-binding cassette sub-family F member 2 isoform X1	513061	120430.0	531567.7	77470.1	28263.2	36963.9	18078.1	56156.1	32637.4	29237.1
NP_001039606.3	complement component C8 beta chain precursor	513217	373510.0	122288.0	378839.4	467799.9	465093.3	222239.8	362150.5	358790.9	314086.7
NP_001039607.1	transcription initiation factor IIB	513231	0.0	4799.3	0.0	0.0	0.0	0.0	0.0	0.0	0.0
XP_024835783.1	26S proteasome non-ATPase regulatory subunit 11 isoform X1	513461	393690.0	765091.9	246562.2	169287.6	302639.5	426575.1	475581.2	371757.6	235674.9
XP_024857295.1	gasdermin-D isoform X4	513939	5186.2	11729.2	0.0	0.0	0.0	0.0	0.0	0.0	0.0
NP_001039631.1	periodic tryptophan protein 1 homolog	514147	10903.0	17968.8	38074.8	51327.8	31693.7	34514.3	38179.0	34682.4	35102.8
XP_024838412.1	mannose-1-phosphate guanyltransferase beta isoform X1	514161	17621.0	66910.5	2852.2	0.0	10705.0	0.0	8447.0	0.0	2388.7
NP_001039636.1	T-complex protein 1 subunit eta	514355	1346100.0	2253359.6	795715.5	668411.0	794069.8	1107707.3	1374330.1	1234210.1	885056.8
NP_001039653.1	eukaryotic initiation factor 4A-III	515145	106720.0	522093.9	57032.7	42188.2	1261755.0	47867.0	230347.6	139954.1	617628.4
NP_001039654.1	ribose-phosphate pyrophosphokinase 1	781227	291160.0	457331.0	239101.2	228226.1	111412.8	132266.6	157073.0	122431.5	86776.9
NP_001039662.2	ribosomal RNA small subunit methyltransferase NEP1	515362	6022.0	42351.8	0.0	0.0	0.0	0.0	21335.5	4026.1	0.0
XP_024835867.1	active breakpoint cluster region-related protein isoform X5	515556	28690.0	45961.6	12470.8	0.0	0.0	34186.5	0.0	0.0	0.0
XP_010809756.1	UPF0687 protein C20orf27 homolog isoform X1	515589	0.0	9112.2	0.0	0.0	0.0	0.0	0.0	10060.7	11540.9
NP_001039673.1	syntaxin-binding protein 2	515618	0.0	32859.7	11965.6	0.0	0.0	0.0	0.0	0.0	0.0
NP_001039680.1	vesicle transport protein GOT1B	515866	0.0	20481.3	13798.0	0.0	0.0	0.0	0.0	0.0	0.0
XP_024854390.1	sodium-dependent multivitamin transporter isoform X1	516021	253310.0	305598.1	214077.5	176371.4	207324.3	230925.8	181988.8	167103.8	168141.0
NP_001039687.1	beta-1,3-N-acetylglucosaminyltransferase lunatic fringe precursor	516209	51718.0	66185.5	0.0	0.0	0.0	0.0	0.0	0.0	0.0
XP_024843762.1	N-acylglucosamine 2-epimerase isoform X3	516214	0.0	55602.9	0.0	0.0	0.0	0.0	0.0	0.0	0.0
NP_001231488.1	uncharacterized protein C19orf48 homolog	516719	14539.0	25177.4	15226.8	0.0	9619.9	6974.4	10710.2	13437.8	6843.1
NP_001039694.1	ADP-ribosylation factor-like protein 1	517345	25632.0	22252.1	11575.5	0.0	0.0	0.0	0.0	0.0	0.0
NP_001039699.1	DNA replication licensing factor MCM6	517812	102570.0	340111.9	29304.6	6214.6	24787.5	8839.3	101163.9	63300.9	41974.0
NP_001039705.1	26S proteasome regulatory subunit 10B	518637	361150.0	439815.1	50079.2	144681.2	294403.9	337968.8	303417.1	425191.3	165999.9
XP_024847525.1	E3 ubiquitin-protein ligase RBX1 isoform X2	518880	0.0	10544.8	0.0	0.0	0.0	0.0	0.0	0.0	0.0
NP_001229516.1	calmodulin-2	100297344	3072300.0	2422730.2	2720313.2	2800497.8	3794768.6	4299814.4	2680428.5	3117684.4	3249359.6
NP_001039723.1	vacuolar protein sorting-associated protein 35	521864	252840.0	457178.7	86851.2	80639.6	158635.6	239037.1	116068.6	102332.0	93310.1
NP_001039727.2	testis-expressed sequence 10 protein	522819	45161.0	138615.8	31339.3	0.0	7427.3	0.0	5801.5	3444.6	24540.9
NP_001039734.1	serum paraoxonase/arylesterase 1 precursor	523798	4267.3	13455.5	0.0	0.0	4693.9	14224.3	10770.7	11005.2	30501.2
NP_001039750.1	complement component C8 alpha chain precursor	527391	433410.0	65975.3	358699.5	390401.4	474262.5	221303.0	246687.8	380158.2	290208.3
NP_001039751.1	estradiol 17-beta-dehydrogenase 11	527592	6319.2	121840.2	0.0	0.0	0.0	0.0	0.0	0.0	0.0
XP_010807252.1	dehydrogenase/reductase SDR family member 1 isoform X1	528832	16443.0	82263.5	7249.9	0.0	0.0	0.0	0.0	0.0	0.0
NP_001039775.1	UV excision repair protein RAD23 homolog B	530189	241930.0	200168.0	54509.7	171276.1	423929.4	237397.8	149690.5	350184.2	112343.6
NP_001039793.1	protein S100-A9	532569	298510.0	4255.9	282960.3	0.0	0.0	0.0	0.0	0.0	0.0
NP_001039797.1	cell division control protein 42 homolog	532712	2431900.0	3185446.1	2409624.8	2510221.2	2948637.7	3885097.5	2638482.7	2576235.8	2277323.2
NP_001039800.1	Golgi-resident adenosine 3,5-bisphosphate 3-phosphatase	532797	7453.4	69923.2	0.0	0.0	0.0	13109.1	0.0	0.0	0.0
XP_024850109.1	core histone macro-H2A.1 isoform X2	532990	741830.0	1755513.7	582051.6	1404535.9	1212411.3	642385.5	1050135.9	889664.1	673902.5
NP_001039811.1	WD repeat-containing protein 1	533223	2112400.0	3556477.3	2099413.7	738216.8	1419554.5	1973248.0	1393811.6	1663514.0	1895403.5
XP_015326896.1	alpha-N-acetylgalactosaminidase isoform X2	533357	11439.0	24043.0	0.0	0.0	0.0	0.0	0.0	0.0	0.0
NP_001039817.1	plasma kallikrein precursor	533547	268230.0	50948.3	435488.7	317806.4	171107.4	112974.2	244385.4	127822.3	138957.9
XP_024840755.1	phosphoserine phosphatase isoform X1	533630	296850.0	691159.9	99172.1	52244.6	111907.5	187212.3	61270.7	54741.7	52747.2
XP_024840758.1	protein BUD31 homolog isoform X1	533977	21376.0	55243.4	18251.6	0.0	16245.4	13288.8	18545.6	14501.5	16482.7
NP_001039830.1	proteasome assembly chaperone 2	533993	307210.0	392994.5	285569.3	0.0	11962.6	10637.9	24795.5	15764.2	11317.3
NP_001039838.1	tubulin beta-6 chain	534206	343210.0	497358.5	191821.9	139167.5	298863.1	482928.1	421666.9	372592.5	171559.7
XP_010809805.1	pre-mRNA-processing factor 6 isoform X1	534228	6549.6	25377.3	0.0	4971.9	0.0	0.0	2746.1	0.0	0.0
XP_024846531.1	transformer-2 protein homolog alpha isoform X2	534586	32365.0	31750.9	49815.1	145714.2	106863.0	16406.9	76970.5	54830.3	98942.6
NP_001039847.1	U5 small nuclear ribonucleoprotein 40 kDa protein	534645	121360.0	193810.5	106410.4	0.0	0.0	0.0	0.0	6687.1	0.0
NP_001039852.1	methylthioribose-1-phosphate isomerase	534734	68260.0	153277.3	7406.7	20850.6	23207.3	29362.3	42875.1	46649.3	61887.9
NP_001039853.1	heat shock 70 kDa protein 14	534751	2595.0	17383.3	0.0	0.0	0.0	0.0	0.0	0.0	0.0
XP_010802520.1	testin isoform X1	534965	0.0	3524.8	0.0	0.0	0.0	17063.0	53241.3	50793.9	35780.5
XP_005203584.1	UDP-N-acetylhexosamine pyrophosphorylase isoform X2	535325	84361.0	121249.2	27669.2	0.0	0.0	0.0	0.0	7145.1	0.0
NP_001039875.1	tubulin alpha-1D chain	535605	428030.0	632641.7	421266.8	1045589.8	1108108.1	1374782.5	1034849.0	904816.0	839834.8
NP_001039888.1	4-trimethylaminobutyraldehyde dehydrogenase	537539	111370.0	202647.6	63200.4	31664.4	46907.9	17305.5	30430.3	26794.1	20103.2
NP_001039893.1	26S proteasome non-ATPase regulatory subunit 12	538204	277170.0	663500.1	133933.3	107301.6	194295.2	144482.5	332518.2	256840.2	111676.0
XP_024847739.1	ubiquitin carboxyl-terminal hydrolase 15 isoform X4	538284	3058.6	16857.2	5188.2	0.0	0.0	0.0	0.0	0.0	0.0
NP_001039907.1	KH domain-containing, RNA-binding, signal transduction-associated protein 1	538775	47081.0	96553.4	12486.6	41015.8	25176.3	0.0	26194.7	21327.1	12231.9
XP_010818908.1	tetraspanin-14 isoform X1	539055	251820.0	179612.0	365683.3	152100.8	347217.4	331752.3	169255.9	74502.0	131615.3
NP_001039914.1	plasminogen activator inhibitor 1 RNA-binding protein	539060	24411.0	34050.8	10803.8	77145.4	0.0	68113.2	29815.1	24339.9	27026.7
NP_001039919.1	casein kinase II subunit beta	539235	312990.0	305628.6	336284.8	295725.7	464257.2	557142.9	605025.9	566310.1	508781.3
XP_024847805.1	protein kinase C and casein kinase substrate in neurons protein 2 isoform X1	540107	565200.0	499429.9	478600.1	86783.4	551573.6	545220.8	543673.2	619249.0	549187.1
XP_005214016.1	G-protein coupled receptor 183 isoform X1	540287	0.0	0.0	0.0	0.0	0.0	0.0	47341.9	45056.8	46852.8
NP_001039941.1	vesicle-associated membrane protein 5	540406	278800.0	281864.9	240501.1	54540.5	47451.3	55614.2	261452.7	290411.5	334652.9
NP_001039942.1	moesin	540426	17273000.0	20499017.1	18972196.2	13457574.7	16160374.2	18435744.4	20707232.9	20457130.6	23885193.0
NP_001039947.1	sialic acid synthase	540602	48965.0	183946.8	20147.8	0.0	47133.6	0.0	9128.4	10596.0	8893.5
NP_001039950.2	TAR DNA-binding protein 43	540632	43287.0	71680.9	56544.3	41248.2	38300.2	0.0	38830.6	0.0	0.0
XP_024857489.1	elongin-C isoform X1	540859	58086.0	84709.7	19201.3	6297.8	35810.1	58839.6	57128.3	33121.9	14353.1
XP_005206910.1	dynamin-1-like protein isoform X7	540892	91211.0	254908.8	44659.3	30644.3	6721.5	9796.5	0.0	0.0	0.0
XP_024848824.1	ubiquitin-conjugating enzyme E2 D3 isoform X2	326583	101270.0	295521.2	78332.3	10559.2	13350.5	0.0	81971.4	15426.1	78312.1
NP_001039976.1	N-alpha-acetyltransferase 10	613636	13450.0	78608.0	0.0	37973.6	35141.2	46325.7	52207.6	61206.5	70067.1
NP_001039988.1	hepatitis A virus cellular receptor 1 precursor	613999	60469.0	54579.4	158398.6	42916.5	53036.5	67336.2	22021.5	27956.8	34857.8
XP_024843204.1	density-regulated protein	112441457	6283.1	36186.2	0.0	0.0	0.0	0.0	0.0	0.0	0.0
XP_024833522.1	myc box-dependent-interacting protein 1 isoform X25	614576	12786.0	34446.8	12956.3	17422.0	55681.3	30526.8	36990.6	33366.1	31755.1
NP_001040014.1	tubulin beta-5 chain	615087	3541100.0	5241958.1	1481250.3	2758919.0	3341603.6	3576827.4	4321813.4	2307315.3	2374493.0
XP_005228088.1	non-POU domain-containing octamer-binding protein isoform X1	615175	88443.0	149691.9	9152.5	36467.9	25275.2	14763.1	60965.9	40637.0	12027.1
XP_024847926.1	lanosterol synthase isoform X2	615906	12867.0	63203.2	3520.5	0.0	0.0	0.0	0.0	1682.5	0.0
NP_001040037.1	asparagine--tRNA ligase, cytoplasmic	616033	55295.0	739198.9	45203.3	19143.0	50256.4	90995.0	105759.3	73370.3	46910.2
XP_005223843.1	CD83 antigen isoform X1	617034	32190.0	327987.9	10455.4	150414.4	277751.6	315295.6	191785.4	216373.3	288873.3
XP_024834284.1	coactosin-like protein isoform X1	617165	316340.0	638642.8	132902.4	298979.7	503233.2	490698.7	492900.2	513041.4	699589.1
NP_001040059.1	pituitary tumor-transforming gene 1 protein-interacting protein precursor	617245	111270.0	149183.2	70188.9	264218.9	180025.8	402326.5	188989.0	201138.9	133137.9
NP_001040064.1	complement C1q subcomponent subunit B precursor	617435	0.0	5339.7	0.0	0.0	20579.2	0.0	0.0	0.0	0.0
NP_001040070.1	receptor expression-enhancing protein 5	617543	47242.0	165590.2	30174.8	0.0	0.0	0.0	0.0	0.0	0.0
NP_001040083.1	protein tyrosine phosphatase receptor type C-associated protein precursor	618341	141460.0	162461.7	113799.8	0.0	16762.4	14309.0	18129.0	24592.5	19158.5
NP_001040087.1	transporter 2, ATP-binding cassette, sub-family B	618733	0.0	74233.7	5303.3	0.0	0.0	0.0	0.0	0.0	0.0
NP_001068586.1	inorganic pyrophosphatase	280701	1203900.0	3026189.0	537094.8	371936.3	751233.7	978778.9	907222.0	806101.9	859150.4
NP_001068589.1	elongation factor 2	281138	5864400.0	7216221.8	4541014.1	4522271.9	5784402.3	7029963.5	5344358.3	5100625.3	4848352.8
NP_001068592.1	lysosome-associated membrane glycoprotein 1 precursor	281897	64942.0	85227.5	108510.3	221413.4	190825.4	376609.0	107772.7	232535.3	142689.3
XP_024835394.1	AP-2 complex subunit beta isoform X2	282183	856970.0	1353654.6	508491.8	206899.6	281151.8	389169.7	321994.4	310026.5	241572.7
NP_001068614.1	histone deacetylase 2	407223	27880.0	13716.9	0.0	53972.3	53241.3	12150.5	62227.0	54054.2	17607.2
XP_024854148.1	endoplasmic reticulum chaperone BiP isoform X1	415113	1930600.0	2973184.5	1365724.5	2483776.1	1963296.6	1933777.5	1228452.0	1445202.9	1519635.0
XP_024857211.1	DNA replication licensing factor MCM4 isoform X1	504367	263710.0	1175206.3	148518.0	55051.8	79274.6	130037.6	437140.3	319540.2	188289.8
NP_001068634.1	E3 ubiquitin-protein ligase CHIP	504565	115360.0	62307.7	31138.8	28423.3	65515.2	68943.5	54129.6	68111.4	60794.5
NP_001068638.1	protein MAK16 homolog	504683	11257.0	47978.2	0.0	22908.4	16936.6	0.0	50897.9	35884.2	0.0
XP_010817700.1	battenin isoform X2	504799	0.0	15232.7	0.0	0.0	0.0	0.0	0.0	0.0	0.0
NP_001068644.1	replication protein A 70 kDa DNA-binding subunit	504844	81314.0	241523.6	23194.2	33748.5	67994.2	29404.9	92100.8	38429.1	53027.7
XP_005225077.2	linker for activation of T-cells family member 2 isoform X2	505016	0.0	19532.8	17201.6	0.0	10098.8	10498.4	19235.4	18779.1	19699.3
NP_001068652.2	la-related protein 7	505053	1851.4	23177.9	0.0	0.0	0.0	0.0	0.0	0.0	0.0
NP_001068657.1	ubiquitin carboxyl-terminal hydrolase 14	505106	62703.0	218268.7	11593.8	35406.5	116485.1	106627.8	134002.8	101407.5	40449.7
XP_024841292.1	gamma-adducin isoform X2	505225	30562.0	112594.9	10296.9	0.0	0.0	0.0	9765.9	0.0	0.0
XP_024833787.1	nucleobindin-1 isoform X1	505351	219530.0	289160.6	110657.9	44223.3	75257.2	125307.1	74247.8	51129.9	40513.9
NP_001068669.1	cAMP-dependent protein kinase type I-beta regulatory subunit	505370	0.0	0.0	0.0	0.0	0.0	0.0	24630.6	0.0	0.0
XP_005211715.1	glycogen phosphorylase, liver form isoform X2	505472	188390.0	204831.8	102983.7	78351.4	118045.8	87971.9	47575.8	83569.4	82790.4
XP_024835541.1	transmembrane channel-like protein 6 isoform X9	505575	207730.0	114108.8	235824.1	22113.7	77164.8	38618.9	18752.6	41010.1	23930.8
NP_001068682.2	glutathione-S-transferase omega 1	505642	0.0	9212.7	0.0	0.0	0.0	0.0	0.0	0.0	0.0
NP_001068691.1	cell cycle control protein 50A	505797	269790.0	306176.9	232785.6	192130.1	314247.3	341588.0	184729.2	239121.8	207909.7
XP_024851276.1	BDNF/NT-3 growth factors receptor isoform X5	505824	0.0	0.0	6715.4	0.0	20161.1	3362.0	0.0	0.0	0.0
XP_005212003.1	prostaglandin reductase 2 isoform X2	506263	0.0	7316.7	0.0	0.0	0.0	0.0	0.0	0.0	0.0
XP_024833804.1	myeloid-associated differentiation marker isoform X1	506295	454190.0	578662.5	362963.0	297817.6	443076.0	466982.4	445967.5	431623.1	432701.5
NP_001068722.1	bifunctional purine biosynthesis protein ATIC	506343	2128700.0	2968980.7	894299.0	2039167.3	2410887.6	2562175.9	2324262.2	2145282.7	1917034.3
XP_005201774.1	programmed cell death protein 10 isoform X1	506411	151870.0	219609.0	147415.5	40429.5	390304.3	106133.9	133359.6	127306.9	127279.0
NP_001068735.1	protein canopy homolog 2 precursor	506534	0.0	20944.7	0.0	0.0	0.0	0.0	0.0	0.0	0.0
NP_001068745.1	paraspeckle component 1	506696	5072.7	46924.2	0.0	6422.8	0.0	0.0	14948.5	11500.0	0.0
XP_005227379.1	src substrate cortactin isoform X5	506939	0.0	30584.2	4948.9	0.0	0.0	0.0	0.0	0.0	0.0
NP_001068758.2	DNA replication licensing factor MCM5	506970	152640.0	1315515.8	46872.1	61428.1	77649.8	54238.9	144218.9	142974.2	110722.9
NP_001068763.1	cytosolic Fe-S cluster assembly factor NUBP1	507007	0.0	13562.7	0.0	0.0	0.0	0.0	19720.1	0.0	0.0
XP_024851299.1	cell cycle and apoptosis regulator protein 2 isoform X7	507114	16333.0	89346.0	5485.5	0.0	0.0	10502.9	0.0	11880.3	6717.2
NP_001068770.1	heat shock protein 105 kDa	507165	1318900.0	2232645.2	945969.0	1178047.8	1996322.5	2439123.3	1286057.6	1402324.1	1059979.4
NP_001068774.1	acidic leucine-rich nuclear phosphoprotein 32 family member E	507203	155800.0	444171.3	293268.9	93652.9	184192.3	191478.7	363688.5	173205.8	194035.5
NP_001068785.1	ras-related protein Rab-21	507488	239080.0	322291.5	133317.6	249222.1	539937.9	536130.3	450423.1	472316.8	528891.2
XP_024840499.1	protein FAM234A isoform X2	507493	25195.0	83354.1	21950.2	0.0	0.0	0.0	0.0	0.0	4147.5
NP_001068794.1	protein LTV1 homolog	507702	119720.0	8017.7	117768.9	0.0	59114.9	0.0	51772.3	49482.8	58668.6
XP_010799314.1	mitochondrial import receptor subunit TOM70 isoform X1	507707	10909.0	16542.9	13125.9	0.0	0.0	0.0	0.0	0.0	0.0
XP_024849763.1	protein GPR108 isoform X3	507830	5487.5	13158.2	0.0	0.0	0.0	0.0	0.0	0.0	0.0
XP_024856211.1	microtubule-associated protein RP/EB family member 1 isoform X1	507845	14039.0	64388.2	0.0	0.0	0.0	0.0	0.0	0.0	0.0
XP_010813779.1	splicing factor U2AF 65 kDa subunit isoform X4	507895	261100.0	309009.9	151028.3	337020.4	315543.3	192807.2	163644.5	106083.9	157222.5
NP_001068808.1	molybdate-anion transporter precursor	507921	0.0	5939.5	0.0	0.0	0.0	0.0	0.0	0.0	0.0
NP_001068818.1	sorcin	508319	940040.0	776637.2	513423.3	552713.5	652504.5	653881.8	798293.4	761048.1	618507.2
NP_001068824.1	glucosamine-6-phosphate isomerase 2	508383	9287.3	21304.1	14810.6	0.0	7398.2	0.0	7167.9	0.0	0.0
XP_005225118.1	actin-related protein 2/3 complex subunit 1A isoform X1	508402	0.0	16765.9	0.0	0.0	0.0	0.0	0.0	0.0	0.0
NP_001068831.1	type-1 angiotensin II receptor-associated protein	508521	0.0	48660.5	0.0	0.0	0.0	0.0	0.0	0.0	0.0
XP_024839264.1	large proline-rich protein BAG6 isoform X7	508605	31056.0	51435.6	0.0	0.0	0.0	0.0	0.0	0.0	0.0
NP_001068835.1	aldehyde dehydrogenase, mitochondrial precursor	508629	0.0	3032.8	0.0	0.0	0.0	0.0	0.0	0.0	0.0
NP_001068839.1	basigin precursor	508716	4849800.0	7533943.9	5126915.5	3440191.0	4472007.7	4479070.9	3663730.8	3998762.4	4169853.8
NP_001068842.1	lymphocyte-specific protein 1	508832	603860.0	1467583.8	362008.5	167234.4	584780.6	757752.6	499061.6	652521.3	524632.7
NP_001068847.1	protein CutA precursor	508956	29914.0	0.0	31644.7	16417.4	111043.5	127521.2	88795.5	70498.6	94589.4
NP_001068853.1	thioredoxin-related transmembrane protein 1 precursor	509037	0.0	47841.1	12139.4	0.0	0.0	0.0	0.0	0.0	0.0
NP_001068865.1	tyrosine-protein kinase CSK	509246	47535.0	120853.2	5076.3	20680.7	11305.2	23967.6	39391.7	38385.9	36243.5
NP_001068869.1	5-deoxynucleotidase HDDC2	509282	0.0	10154.3	6538.0	0.0	21117.0	0.0	19626.0	14752.0	14034.7
XP_024841336.1	interferon-induced protein with tetratricopeptide repeats 3 isoform X2	509678	23614.0	60604.8	18991.3	0.0	0.0	0.0	0.0	0.0	0.0
XP_015315208.1	prefoldin subunit 6 isoform X2	509914	8974.4	16856.0	2625.0	9822.1	18076.4	17202.2	19451.7	15111.7	0.0
NP_001068890.1	translin	509943	127300.0	211685.8	38315.1	7670.6	60881.8	110240.6	81167.9	101248.7	39016.7
NP_001068892.1	diphosphomevalonate decarboxylase	509958	7522.0	12660.1	0.0	0.0	6243.1	16583.6	9196.6	2903.5	0.0
NP_001068899.1	protein lin-7 homolog C	510125	400130.0	484777.6	407903.8	394197.7	588696.4	647239.5	303771.3	417996.7	406440.3
NP_001068901.1	calcium and integrin-binding protein 1	510141	283450.0	458945.5	324640.0	185901.0	194044.3	407648.9	230161.2	405205.2	229456.0
XP_024856337.1	heterochromatin protein 1-binding protein 3 isoform X2	510194	188190.0	555907.1	44423.8	950191.0	683955.8	303948.4	430326.4	294194.3	181749.9
XP_024843022.1	semaphorin-4A isoform X1	510239	941840.0	1427190.7	1038396.1	330564.1	443508.0	379099.8	698210.8	788940.0	963012.3
NP_001068923.1	vacuolar protein sorting-associated protein 26A	510574	24313.0	79857.0	0.0	0.0	6515.2	9682.4	0.0	0.0	0.0
NP_001068924.1	astrocytic phosphoprotein PEA-15	510586	3803.7	27322.3	0.0	0.0	0.0	0.0	10767.9	0.0	0.0
NP_001068925.1	charged multivesicular body protein 6	510596	91128.0	119348.4	45798.3	57804.8	55979.5	72835.2	65675.9	62515.5	39785.6
XP_010810563.2	carbonic anhydrase 1-like	100847874	0.0	0.0	0.0	0.0	0.0	0.0	0.0	37154.1	79304.1
NP_001068936.1	ATP-dependent RNA helicase DDX1	510816	178120.0	425802.5	16969.3	50297.4	106024.2	116095.2	175678.2	146025.2	111331.3
NP_001068950.1	acidic fibroblast growth factor intracellular-binding protein	510968	0.0	8778.6	0.0	0.0	0.0	0.0	0.0	0.0	0.0
XP_024857264.1	syntenin-1 isoform X1	510979	14475000.0	3856226.6	11710709.8	25856311.2	17560837.8	12698471.6	22495987.4	21842447.5	27734808.8
NP_001068952.1	55 kDa erythrocyte membrane protein	510998	790670.0	813131.0	717399.1	311298.4	305705.2	281296.5	425721.7	484685.7	511688.0
NP_001068957.1	centromere/kinetochore protein zw10 homolog	511084	14370.0	71635.2	27122.0	12434.4	0.0	0.0	0.0	0.0	7432.2
NP_001068960.1	vacuolar fusion protein CCZ1 homolog	511088	0.0	5860.3	0.0	0.0	0.0	0.0	0.0	0.0	0.0
NP_001068967.1	ras-related protein Rab-18	511160	118780.0	200213.7	96566.3	0.0	0.0	0.0	18788.9	15214.8	13930.3
NP_001068978.1	tubulin--tyrosine ligase-like protein 12	511319	37273.0	192802.2	8145.0	0.0	11932.1	0.0	0.0	0.0	0.0
NP_001068983.2	7-methylguanosine phosphate-specific 5-nucleotidase	511449	11746.0	93223.9	0.0	2895.3	0.0	8665.6	0.0	0.0	73289.7
XP_024839299.1	thiopurine S-methyltransferase isoform X1	511644	24501.0	71659.6	0.0	39024.6	0.0	0.0	54991.8	48035.7	0.0
XP_024835739.1	large neutral amino acids transporter small subunit 4 isoform X1	511955	38841.0	18920.2	4292.7	0.0	3495.3	0.0	0.0	5939.1	0.0
NP_001069017.1	acetyl-CoA acetyltransferase, cytosolic	512044	604760.0	777185.5	145322.0	336400.6	621248.4	560527.9	634919.3	601303.8	468308.0
XP_024853222.1	glucosamine 6-phosphate N-acetyltransferase isoform X2	512299	36697.0	75117.1	10983.9	36395.6	45997.9	43726.2	51101.1	56046.6	21211.8
NP_001069033.1	protein SEC13 homolog	512530	419580.0	591669.9	248041.7	96746.8	213623.0	398494.5	291607.1	200314.3	125273.1
NP_001069034.1	protein FRG1	512533	0.0	16950.8	0.0	0.0	0.0	0.0	12992.0	10102.8	0.0
XP_024838399.1	NEDD8-activating enzyme E1 catalytic subunit isoform X5	512647	6950.5	23705.8	0.0	0.0	0.0	5373.2	0.0	6664.1	0.0
XP_024833914.1	prenylated Rab acceptor protein 1 isoform X1	512653	14879.0	27794.4	17613.6	0.0	16903.1	13723.8	0.0	10823.8	0.0
XP_024853223.1	calcineurin B homologous protein 1 isoform X1	512662	24497.0	86698.8	11547.8	0.0	0.0	0.0	0.0	0.0	0.0
NP_001069049.1	60S ribosomal protein L11	512745	206810.0	689149.3	155242.4	144944.6	163916.9	189686.2	284010.2	229504.9	90318.9
NP_001069059.1	cytoplasmic aconitate hydratase	512995	162260.0	208386.7	87605.2	66378.8	125994.3	97869.4	102301.1	93221.3	60666.1
XP_005221720.1	exocyst complex component 3 isoform X1	513138	29636.0	101951.3	17756.8	17453.5	67375.5	80346.1	36405.2	32516.8	40409.1
XP_015316219.1	xaa-Pro aminopeptidase 1 isoform X2	513156	75949.0	128021.0	37324.0	102761.5	122558.0	465087.6	479421.6	442713.9	1230998.3
NP_001069075.1	nuclear migration protein nudC	513277	349790.0	469790.1	103788.7	756113.7	596332.7	628526.1	532674.1	501785.7	476301.2
NP_001069076.1	nucleolar and coiled-body phosphoprotein 1	513278	129440.0	26871.1	174068.2	271036.7	139572.6	46589.7	268201.3	207282.2	206828.1
XP_024843945.1	serine/arginine-rich splicing factor 11 isoform X3	513451	74359.0	151135.8	100646.8	263418.3	238789.5	200952.5	197704.4	166980.2	100277.6
NP_001069102.1	V-type proton ATPase 116 kDa subunit a 3	513684	0.0	17021.1	0.0	0.0	0.0	0.0	0.0	0.0	0.0
NP_001069108.1	pre-mRNA-processing factor 19	513868	105670.0	685158.8	105490.9	109344.4	134653.5	115305.4	243695.7	200149.4	15751.8
NP_001069115.1	myosin regulatory light chain 2, skeletal muscle isoform	514106	0.0	10124.2	221729.4	910807.4	416543.9	0.0	29880.3	0.0	6489.6
XP_010818336.1	long-chain-fatty-acid--CoA ligase 5 isoform X4	514159	2654.9	432747.9	12144.7	37707.6	34256.3	34899.7	30778.9	25130.5	28468.2
NP_001069119.1	pyridoxal kinase	514168	30247.0	70304.0	16428.5	9594.6	27040.8	0.0	12003.9	0.0	0.0
XP_024846406.1	asparagine synthetase [glutamine-hydrolyzing] isoform X2	514209	114150.0	1429109.8	89439.4	136300.9	137451.7	207426.6	134832.4	103208.2	106031.7
NP_001069127.1	isopentenyl-diphosphate Delta-isomerase 1	514293	94609.0	132014.6	26581.1	26858.3	64081.3	53953.7	62657.7	56795.9	63052.2
XP_005210380.1	dynactin subunit 3 isoform X1	514327	0.0	10840.3	0.0	0.0	0.0	0.0	0.0	0.0	0.0
XP_005226430.1	AP-3 complex subunit mu-1 isoform X1	514761	0.0	33231.4	0.0	0.0	0.0	0.0	0.0	0.0	0.0
XP_005217139.1	cytosolic acyl coenzyme A thioester hydrolase isoform X4	514788	38710.0	95630.4	4222.7	23548.8	14000.5	108792.9	117849.0	56045.5	49244.0
NP_001069161.1	26S proteasome non-ATPase regulatory subunit 5	515021	206250.0	586613.1	239928.4	130769.1	244405.3	238228.1	300751.2	202664.4	219772.8
XP_010819712.1	ras-related protein Rap-2c isoform X1	515181	205290.0	189332.5	177568.0	145618.7	162077.5	153679.5	117998.1	132563.7	148135.9
NP_001069180.1	metastasis-associated protein MTA2	515389	34675.0	286364.2	39742.0	220832.3	174800.2	45791.3	126890.6	76851.1	8301.5
NP_001069193.1	tumor protein p53-inducible protein 11	515682	3787.9	80076.3	9355.0	0.0	0.0	0.0	0.0	0.0	0.0
NP_001069199.1	gem-associated protein 8	515968	0.0	17168.9	16485.7	0.0	4750.0	0.0	0.0	6738.2	0.0
NP_001069201.1	vesicle-associated membrane protein-associated protein A	516024	2541.2	202126.7	0.0	0.0	0.0	0.0	0.0	0.0	0.0
NP_001069202.1	carbonyl reductase [NADPH] 3	516036	0.0	19637.2	0.0	0.0	0.0	0.0	0.0	0.0	0.0
NP_001069211.1	translation initiation factor eIF-2B subunit alpha	516670	0.0	49352.0	28206.9	0.0	0.0	0.0	0.0	0.0	0.0
NP_001069217.1	radixin	517111	233200.0	144022.9	252305.1	112572.6	80590.1	202608.8	118557.4	168124.3	124940.1
XP_015326610.1	N-alpha-acetyltransferase 50 isoform X3	517211	0.0	25230.4	0.0	0.0	0.0	0.0	0.0	0.0	0.0
NP_001069220.1	eukaryotic translation initiation factor 4H	517409	0.0	100339.9	25742.8	42020.4	131617.1	182426.5	28311.5	78156.0	60755.7
XP_024833030.1	NAD-dependent protein lipoamidase sirtuin-4, mitochondrial isoform X3	519328	0.0	0.0	67422.4	0.0	42041.8	0.0	32497.7	35926.5	42489.4
XP_024831047.1	DNA damage-binding protein 2 isoform X2	519357	11815.0	15665.6	0.0	0.0	0.0	0.0	0.0	0.0	0.0
XP_024843778.1	lys-63-specific deubiquitinase BRCC36 isoform X5	519513	0.0	7466.9	0.0	0.0	0.0	0.0	0.0	0.0	0.0
XP_024834026.1	pre-mRNA-splicing factor ATP-dependent RNA helicase PRP16 isoform X1	520046	0.0	12250.4	0.0	0.0	0.0	0.0	0.0	0.0	0.0
XP_010811426.1	fumarate hydratase, mitochondrial isoform X1	520260	0.0	58201.3	0.0	0.0	23155.7	0.0	0.0	0.0	0.0
NP_001069281.1	aminoacyl tRNA synthase complex-interacting multifunctional protein 2	520979	139270.0	334171.8	67167.9	15801.2	44371.7	65765.0	209794.1	142891.7	46183.6
XP_024842435.1	tetraspanin-15 isoform X3	522371	222110.0	227867.4	206314.3	0.0	0.0	0.0	0.0	0.0	0.0
XP_024853331.1	synaptosomal-associated protein 23 isoform X1	522423	999330.0	881610.3	999675.3	857891.3	1043004.0	1080286.6	694566.2	895075.5	1101618.8
NP_001069343.1	enolase-phosphatase E1	525563	22040.0	72171.4	5319.9	10613.7	32744.4	0.0	29188.7	38643.5	15834.1
XP_024830929.1	cytoplasmic dynein 1 intermediate chain 2 isoform X6	526329	16729.0	69253.1	0.0	0.0	11714.1	23463.0	9004.5	0.0	14907.7
NP_001069360.2	serine/threonine-protein kinase OSR1	526949	80750.0	318696.9	18961.1	24420.9	106737.6	99523.6	72404.9	53988.2	54690.6
NP_001069362.1	cyclin-dependent kinase 4 inhibitor B	527124	70572.0	79625.5	9733.5	20095.2	36381.4	18617.8	72530.8	28969.0	77610.8
XP_024850071.1	platelet-derived growth factor receptor beta isoform X5	527165	39022.0	6297.5	16223.2	23587.0	0.0	42927.9	0.0	7407.1	17118.8
NP_001069375.1	ribosome biogenesis protein WDR12	528209	12375.0	36171.0	0.0	9347.5	7758.7	7883.9	19395.7	15566.3	12245.8
NP_001069380.1	14-3-3 protein sigma	528453	309810.0	433418.1	265079.4	425110.6	458502.0	708765.8	309587.8	355832.7	301682.8
XP_005203572.1	T-lymphocyte surface antigen Ly-9 isoform X10	528926	0.0	0.0	0.0	0.0	0.0	0.0	54763.5	80161.8	98442.3
NP_001069392.1	syndecan-1 precursor	529759	77528.0	11792.0	59374.4	72161.1	61164.7	0.0	26428.6	36283.1	39579.4
NP_001069416.1	Golgi phosphoprotein 3	531359	0.0	10362.1	0.0	0.0	0.0	0.0	0.0	0.0	0.0
XP_024840734.1	pancreatic secretory granule membrane major glycoprotein GP2 isoform X2	531420	14310.0	5553.0	2442.6	83495.8	65752.1	80818.7	53108.9	35162.7	71043.8
NP_001069422.1	importin subunit alpha-7	531602	24329.0	198142.2	0.0	0.0	0.0	0.0	1678.1	0.0	0.0
XP_024833094.1	synaptosomal-associated protein 29 isoform X1	532261	0.0	29915.8	0.0	0.0	16019.6	16720.7	9754.7	0.0	0.0
XP_005222539.1	CKLF-like MARVEL transmembrane domain-containing protein 7 isoform X3	532269	103700.0	218585.5	145310.9	29017.3	28890.0	15984.9	84087.3	96372.3	85387.8
NP_001069431.1	insulin-like growth factor-binding protein complex acid labile subunit precursor	532494	315510.0	125297.7	346052.5	340868.4	405549.2	265201.7	320969.1	278083.8	316672.3
XP_005212536.1	STAM-binding protein isoform X2	532672	65459.0	129480.1	48875.0	21840.2	75712.8	66376.0	92763.6	74521.6	74922.2
NP_001069450.1	ragulator complex protein LAMTOR3	533155	55344.0	148845.0	35144.5	0.0	0.0	0.0	0.0	0.0	0.0
NP_001069455.1	tropomodulin-3	533257	56575.0	112253.7	25319.6	0.0	23766.1	27414.3	35259.6	30515.1	23089.2
XP_005226474.2	annexin A7 isoform X2	533360	1202100.0	1077513.6	886790.3	640132.2	610072.6	645983.4	769733.0	690432.0	399258.2
XP_005210344.1	dihydropyrimidinase-related protein 2 isoform X2	533746	1203700.0	1337875.2	244907.7	277570.5	622251.7	641576.5	705723.8	433354.7	217778.7
NP_001069474.2	translin-associated protein X isoform 1	533927	0.0	50244.6	23868.8	0.0	54680.8	0.0	44431.8	9485.0	0.0
NP_001069496.1	deoxyribose-phosphate aldolase	534558	19924.0	71580.4	0.0	0.0	0.0	0.0	0.0	5881.6	0.0
NP_001069514.1	U1 small nuclear ribonucleoprotein 70 kDa	535113	319000.0	772555.2	179811.1	506098.8	584878.2	186273.5	1041560.3	712891.9	463390.3
NP_001069515.1	protein EFR3 homolog A	535125	37333.0	67044.5	89781.5	0.0	15424.6	0.0	6487.7	0.0	0.0
XP_010807131.1	secretory carrier-associated membrane protein 1 isoform X3	535352	46882.0	84956.4	47113.9	22408.1	22506.4	13044.0	13995.0	15111.7	7108.9
XP_024855687.1	S-formylglutathione hydrolase isoform X2	535653	197660.0	248983.9	97086.5	143624.9	221412.6	176776.3	172285.3	140108.7	151603.5
XP_005226537.1	adenosine kinase isoform X5	783572	327250.0	211189.3	210243.6	259828.6	269613.6	227136.3	181168.5	209982.7	185856.3
NP_001069535.1	26S proteasome non-ATPase regulatory subunit 14	535683	211090.0	491174.6	65600.9	67491.9	142861.2	91899.8	269469.0	113031.1	70962.7
NP_001069546.1	AP-2 complex subunit sigma	536553	72079.0	108059.0	63224.2	148085.0	81207.4	85238.4	55381.5	62260.9	60781.0
XP_024843911.1	dedicator of cytokinesis protein 11 isoform X2	537297	35228.0	144909.3	11399.7	0.0	0.0	0.0	58833.1	33230.1	32270.5
NP_001069566.2	protein LSM12 homolog	538005	18525.0	56215.2	0.0	0.0	19263.7	0.0	0.0	0.0	3046.9
NP_001069574.1	signal transducing adapter molecule 2	538505	4055.2	51792.1	0.0	0.0	0.0	0.0	0.0	0.0	0.0
NP_001069580.1	Golgi-associated plant pathogenesis-related protein 1	538565	913100.0	866714.3	834531.6	633753.4	712285.5	598508.1	926852.6	1003365.2	1305219.2
NP_001069587.1	tetraspanin-5	538668	0.0	32786.6	0.0	13003.6	23735.4	30169.2	27456.8	29555.5	22702.3
NP_001069591.1	claudin-12	538709	0.0	0.0	0.0	37247.9	24203.6	48088.4	0.0	0.0	0.0
NP_001069594.1	ubiquitin carboxyl-terminal hydrolase 8	538743	17231.0	51097.5	0.0	0.0	0.0	0.0	0.0	0.0	0.0
XP_024838703.1	catenin beta-1 isoform X1	539003	18649.0	19802.6	0.0	36003.1	56376.7	19797.8	35029.4	34713.3	32801.2
XP_024853494.1	eukaryotic translation initiation factor 3 subunit J isoform X1	539052	20531.0	54201.6	10359.0	4655.0	35378.1	45831.8	27373.8	15668.3	8625.0
NP_001069624.1	vacuolar protein sorting-associated protein 4B	539357	987720.0	589507.0	519007.1	831084.6	852178.6	700313.9	846969.2	761481.0	601861.6
XP_024846596.1	glycoprotein-N-acetylgalactosamine 3-beta-galactosyltransferase 1 isoform X1	539417	0.0	16556.6	0.0	0.0	0.0	0.0	0.0	0.0	0.0
NP_001069631.1	actin-related protein 2/3 complex subunit 4	539459	311480.0	841917.9	273367.6	207800.9	419344.8	239377.7	282509.5	298307.0	307546.8
NP_001069640.1	MARCKS-related protein	539555	9038.3	12225.4	6940.3	144554.7	133077.5	191559.6	75703.7	85551.6	79395.4
NP_001069645.1	mitotic checkpoint protein BUB3	539594	24507.0	130451.9	0.0	0.0	19063.0	0.0	24978.2	26544.7	0.0
XP_024846946.1	ras-related protein Rab-5A isoform X1	539764	159920.0	162793.7	122196.2	31067.9	37296.9	39257.6	26638.4	24496.6	24245.1
NP_001069667.1	neuroplastin precursor	540039	425210.0	312178.0	509700.8	358300.5	404768.8	423509.5	263839.0	282289.2	265011.7
NP_001069687.1	protein YIPF3	540431	30137.0	60717.5	7812.4	0.0	0.0	0.0	0.0	0.0	0.0
XP_010800569.1	lanC-like protein 1 isoform X1	540559	11985.0	45029.4	8850.1	0.0	21762.2	25034.2	20174.1	16572.3	0.0
NP_001069696.1	receptor-type tyrosine-protein phosphatase gamma	540575	0.0	11449.0	0.0	0.0	6137.4	7855.4	0.0	15813.6	0.0
NP_001069701.1	ras-related protein Rab-1B	540685	107410.0	149643.2	113542.1	41917.1	87777.7	56955.5	39913.7	46110.2	74580.8
NP_001069707.1	glutamate-rich WD repeat-containing protein 1	540739	11203.0	58667.4	2051.1	23392.6	14648.4	27835.9	18803.8	0.0	13811.1
NP_001069709.1	abl interactor 1	540815	57768.0	91061.0	44646.5	0.0	55816.5	126222.6	40462.8	100126.2	55758.6
XP_005209480.1	eukaryotic peptide chain release factor subunit 1 isoform X1	541077	78389.0	326830.4	15391.7	183760.1	182617.7	258878.8	200547.4	147921.7	149656.8
NP_001069723.1	tubulin gamma-1 chain	541101	18727.0	303005.8	0.0	0.0	0.0	0.0	11380.4	0.0	0.0
NP_001069726.1	ubiquitin-conjugating enzyme E2 N	541130	182530.0	390557.6	67462.2	113076.2	142053.0	196526.4	178241.6	169072.6	145739.6
NP_001069727.1	pentraxin-related protein PTX3 precursor	541148	937780.0	190130.6	1719047.1	0.0	97037.5	209879.1	149056.7	248790.1	166393.6
NP_001069739.1	endoplasmic reticulum resident protein 29 precursor	613357	19412.0	129333.9	11752.1	0.0	0.0	0.0	3479.9	0.0	0.0
NP_001069744.1	myristoylated alanine-rich C-kinase substrate	613548	43087.0	108010.3	11963.8	260190.1	235640.2	377439.3	94247.5	187244.5	228982.9
XP_005211949.1	COP9 signalosome complex subunit 2 isoform X1	101907531	8394.0	30572.0	0.0	0.0	0.0	3511.5	5263.9	0.0	0.0
XP_024856569.1	inosine triphosphate pyrophosphatase isoform X4	613653	16697.0	39110.6	0.0	0.0	0.0	0.0	8447.9	0.0	0.0
NP_001069751.1	pleckstrin homology domain-containing family O member 2	613696	11545.0	39336.0	8868.9	23588.3	37926.8	54617.9	24113.2	25982.9	31042.0
NP_001069769.1	apolipoprotein D precursor	613972	6333.5	40377.8	29797.8	0.0	2938.5	0.0	22855.8	0.0	0.0
NP_001069770.1	vesicle-associated membrane protein 7	613984	128970.0	165233.8	44519.3	22207.2	28767.3	30567.3	0.0	22667.0	19434.0
NP_001069771.1	collectin-11 precursor	613991	16685.0	60004.7	0.0	59814.0	72996.9	18615.0	67653.9	24968.7	0.0
NP_001069785.1	ras-related protein Rab-8B	614242	539660.0	442404.4	437190.9	364085.4	195131.3	263243.1	436413.2	501692.9	542123.2
XP_024854911.1	MOB kinase activator 1A isoform X1	614611	66333.0	79232.5	33949.8	85616.1	70673.9	92451.2	89091.9	96249.6	95130.1
XP_005204105.1	vesicle-trafficking protein SEC22b isoform X1	614775	85885.0	271660.0	99463.2	29944.5	41660.0	73935.9	49155.8	53484.2	48563.0
NP_001069815.1	proteasome assembly chaperone 1	614817	72488.0	115208.5	35679.1	42743.5	61964.6	79698.9	77319.1	64829.5	61384.3
XP_024836191.1	cAMP-dependent protein kinase type I-alpha regulatory subunit isoform X1	615074	115160.0	380596.4	29054.9	26863.5	98798.9	119111.9	13958.6	35114.3	4608.7
NP_001069841.1	troponin C, skeletal muscle	615428	7200.9	12339.7	30639.3	119103.8	88527.4	4280.9	0.0	0.0	0.0
NP_001069844.1	nucleoside diphosphate kinase B	615447	1835700.0	2438083.2	553114.4	1141995.7	1086899.1	1193354.4	1841606.1	1684231.9	1109527.5
NP_001069862.1	serine/arginine-rich splicing factor 1	615796	334900.0	263749.0	796924.5	2761243.3	1370099.3	240271.9	434288.0	781106.4	1285210.6
NP_001069863.1	protein MEMO1	615803	17288.0	55791.8	0.0	14154.3	0.0	0.0	39079.5	33580.5	0.0
NP_001069865.1	endoglin precursor	615844	59333.0	69740.5	69170.7	51813.3	14332.1	44452.2	40251.2	24610.0	12087.9
NP_001069877.1	nuclear factor NF-kappa-B p105 subunit	616115	32634.0	193935.4	0.0	0.0	50259.2	21808.8	22235.0	13428.5	0.0
NP_001069921.1	reduced folate transporter	617307	174060.0	398508.2	157382.1	0.0	87081.0	40562.6	85752.1	75156.5	42317.0
NP_001069922.1	ELAV-like protein 1	617316	77319.0	106813.1	37131.5	54228.0	65143.2	164183.6	44525.0	42625.3	19687.5
NP_001069947.1	small nuclear ribonucleoprotein Sm D3	617823	145330.0	191346.1	77775.5	142907.0	164056.3	94203.3	173338.6	142335.1	115415.8
NP_001069960.1	dihydropteridine reductase	618084	59808.0	130442.8	0.0	3410.8	11293.3	12919.5	13962.4	13163.6	0.0
XP_024845513.1	alcohol dehydrogenase [NADP(+)] isoform X1	618607	244890.0	329693.8	120473.3	492127.3	477119.1	697950.8	388585.7	334114.9	339857.9
NP_001069984.1	14 kDa phosphohistidine phosphatase	618691	52007.0	124164.5	46000.3	73418.8	82882.4	81936.4	59261.9	0.0	70552.1
XP_024839522.1	high mobility group protein HMG-I/HMG-Y isoform X2	618849	29700.0	310807.2	0.0	21046.9	18716.0	35976.9	52123.7	36116.2	0.0
XP_024842543.1	cell division cycle and apoptosis regulator protein 1 isoform X2	767587	8803.1	101217.2	0.0	0.0	0.0	0.0	6441.2	7409.8	0.0
NP_001070002.1	AP-3 complex subunit beta-1	767602	9311.8	94079.9	18512.4	15649.9	19047.7	0.0	5301.7	0.0	0.0
XP_024843123.1	suppressor of tumorigenicity 14 protein homolog isoform X6	767617	405520.0	437286.8	272063.1	0.0	0.0	11838.4	5416.3	0.0	0.0
XP_024837176.1	transportin-1 isoform X2	767620	139620.0	135423.3	76935.5	141140.5	113549.0	215150.4	177617.1	169505.5	100438.1
NP_001070010.1	cell division cycle 5-like protein	767817	0.0	16938.0	0.0	0.0	0.0	0.0	0.0	0.0	0.0
NP_001070018.1	complement C1s subcomponent precursor	767827	25432.0	0.0	233056.1	16559.2	8074.8	122267.0	0.0	19191.4	28387.1
NP_001070266.1	sodium/potassium-transporting ATPase subunit alpha-1	282144	10303000.0	12977867.3	12544780.1	11885329.1	12311119.9	11994006.3	9381872.6	10880509.4	11300430.6
XP_024843596.1	ribosomal biogenesis protein LAS1L isoform X4	507924	57345.0	143977.2	23413.8	0.0	0.0	0.0	10235.7	11895.8	0.0
XP_024848910.1	anthrax toxin receptor 2 isoform X1	510080	185200.0	185856.8	193015.0	35026.9	57562.5	16229.1	22330.1	49766.3	49470.4
NP_001070309.1	major histocompatibility complex, class I precursor	512672	1884700.0	1744425.4	1734478.1	847070.5	974416.1	793220.7	1362771.8	1624139.7	1730130.2
NP_001070314.1	far upstream element-binding protein 1	513562	0.0	10041.0	0.0	0.0	42521.1	67393.6	39074.8	39955.7	10111.6
NP_001070320.1	solute carrier family 26 member 6	514514	28821.0	44828.4	18474.3	30282.8	66421.0	53985.6	82968.8	76205.8	57862.5
NP_001070348.2	nudC domain-containing protein 1	528425	22009.0	36859.4	0.0	0.0	0.0	0.0	0.0	0.0	0.0
XP_005223721.1	flotillin-1 isoform X1	532573	73004.0	118589.9	91105.0	28728.1	17969.1	34735.7	20527.3	46749.3	18671.8
XP_024831381.1	rap1 GTPase-activating protein 1 isoform X4	532839	0.0	437439.1	450712.9	0.0	0.0	0.0	5136.6	294823.1	2946.0
NP_001070357.1	nuclear receptor-binding protein	532919	21320.0	25086.3	13954.4	0.0	0.0	0.0	0.0	0.0	5195.3
NP_001070367.1	2-(3-amino-3-carboxypropyl)histidine synthase subunit 1	534099	0.0	4381.1	0.0	0.0	0.0	0.0	0.0	0.0	0.0
NP_001070371.1	phosphoglucomutase-1	534402	194430.0	51344.3	152792.5	286428.6	132287.4	187499.8	132101.2	96983.5	143116.8
NP_001070387.1	phostensin	539829	93072.0	319428.0	99631.9	20986.9	75141.5	56599.9	71587.5	104445.1	103716.6
XP_024832164.1	heterogeneous nuclear ribonucleoprotein U isoform X2	539950	1418500.0	2248759.8	1124284.8	1927369.5	1758174.0	1468157.7	1535681.6	1460457.9	889467.4
NP_001070408.1	copine-1	615677	648070.0	881153.4	612913.6	646175.4	796076.4	694225.1	886025.4	715973.8	627548.2
NP_001070412.1	ras-related protein Rab-31	616979	125270.0	199570.9	115907.6	89043.1	116219.0	138261.7	86594.7	83045.8	81108.9
XP_010816534.1	adenosine 3-phospho 5-phosphosulfate transporter 1 isoform X1	767848	25213.0	64120.2	15337.2	0.0	0.0	0.0	0.0	0.0	0.0
NP_001070436.1	mannan-binding lectin serine protease 1 precursor	522347	0.0	6187.8	0.0	0.0	15416.2	0.0	17705.8	5007.4	10730.1
NP_001070444.2	uteroglobin precursor	767867	0.0	1849.4	0.0	0.0	0.0	0.0	0.0	0.0	0.0
NP_001070446.1	queuosine salvage protein	767897	10096.0	36262.4	2343.0	0.0	1798.7	0.0	4188.2	0.0	0.0
NP_001070463.1	angio-associated migratory cell protein	767919	0.0	15128.2	0.0	0.0	0.0	0.0	0.0	0.0	0.0
NP_001070466.1	60S ribosomal protein L13a	767925	550980.0	301753.8	897957.9	972865.7	841002.8	768333.4	948999.9	853608.7	904473.8
XP_005201884.1	probable G-protein coupled receptor 171 isoform X1	767929	6495.6	48328.5	7593.0	29430.5	14513.3	0.0	27517.4	54228.4	45413.0
NP_001070472.1	NHP2-like protein 1	767931	13016.0	65347.8	0.0	46823.9	45872.5	23226.7	50362.0	18497.7	36370.3
NP_001070481.1	histone-binding protein RBBP4	767940	273480.0	645496.8	225404.2	196045.2	142666.1	238419.7	268620.8	240008.2	36326.3
XP_005209213.1	FAS-associated factor 2 isoform X1	767948	10164.0	17390.3	0.0	0.0	0.0	0.0	0.0	0.0	0.0
NP_001070494.1	testis-expressed protein 36	767956	32758.0	0.0	15327.3	0.0	0.0	0.0	0.0	0.0	0.0
NP_001070503.1	isoaspartyl peptidase/L-asparaginase	767970	35099.0	104586.3	5837.4	0.0	0.0	0.0	0.0	0.0	0.0
NP_001070512.1	translocon-associated protein subunit gamma	767980	0.0	12717.1	5634.2	0.0	0.0	0.0	0.0	0.0	0.0
XP_015327562.1	perilipin-3 isoform X3	767984	59150.0	104921.4	28054.2	0.0	6929.6	0.0	0.0	0.0	0.0
XP_024840834.1	AP-1 complex subunit sigma-1A isoform X2	768053	0.0	22215.6	0.0	0.0	0.0	0.0	5972.1	0.0	0.0
XP_024839524.1	O-acetyl-ADP-ribose deacetylase 1 isoform X2	768056	0.0	19591.2	0.0	0.0	0.0	0.0	0.0	0.0	0.0
NP_001070595.1	tubulin beta-3 chain	768070	0.0	42208.6	0.0	0.0	0.0	0.0	3598.4	2741.9	0.0
XP_005208778.1	trafficking protein particle complex subunit 5 isoform X1	504874	45409.0	56114.7	41033.8	0.0	0.0	0.0	0.0	0.0	0.0
NP_001071319.1	splicing factor 3B subunit 3	504962	122150.0	232857.1	31832.4	22841.5	50907.2	25851.7	86070.9	36852.1	10786.7
NP_001071320.1	Na(+)/H(+) exchange regulatory cofactor NHE-RF1	505242	1884600.0	1950137.6	2950505.8	1295733.8	1813495.8	1786199.6	1393718.4	1640425.4	2566973.8
XP_024838249.1	protein kinase C delta type isoform X4	505708	363350.0	474603.1	196308.0	159652.1	203102.1	238845.5	258963.9	209292.1	149673.7
XP_024842105.1	CTP synthase 1 isoform X1	506131	32385.0	195217.9	0.0	0.0	0.0	0.0	7814.2	0.0	0.0
NP_001071332.1	syntaxin-7	507031	51641.0	149941.7	80045.6	44125.1	110072.3	140569.5	62145.0	54141.8	67064.1
XP_005226233.1	60S ribosomal protein L15 isoform X1	507151	3393700.0	3196107.9	3524635.1	2446355.2	3494330.8	2887690.4	3640893.6	3538330.1	3365794.5
XP_005211860.1	deoxyuridine 5-triphosphate nucleotidohydrolase, mitochondrial isoform X1	507945	183290.0	112497.4	77408.0	256409.3	356944.0	461958.1	392500.6	337619.4	320052.1
NP_001071345.1	calsequestrin-1 precursor	508394	31914.0	4711.3	0.0	0.0	36912.3	0.0	0.0	0.0	0.0
NP_001071351.1	dihydrofolate reductase	508809	410640.0	387389.5	161373.4	111854.6	172709.9	164164.5	84670.8	72174.6	31194.1
NP_001071354.1	thioredoxin-like protein 1	509142	197450.0	344589.9	62503.6	11284.9	91255.9	91699.7	92572.5	85160.9	59809.3
NP_001071368.1	signal transducer and activator of transcription 1-alpha/beta	510814	449840.0	659844.6	150419.0	55886.0	302946.1	377396.7	260045.2	240018.5	157340.8
XP_010808171.1	protein dpy-30 homolog isoform X2	513162	31082.0	59754.9	0.0	0.0	31451.2	0.0	31733.4	27663.0	0.0
NP_001071390.1	rho-related GTP-binding protein RhoB	515118	66429.0	225899.5	95484.6	0.0	0.0	0.0	0.0	0.0	0.0
XP_024843767.1	putative tRNA (cytidine(32)/guanosine(34)-2-O)-methyltransferase isoform X4	517675	6575.6	28179.8	0.0	0.0	0.0	0.0	0.0	0.0	0.0
NP_001071411.1	extended synaptotagmin-1	520669	323580.0	1401663.3	164475.5	462609.0	835456.6	1236720.9	313623.9	247233.7	165009.6
XP_015330164.1	coatomer subunit beta isoform X1	535533	199560.0	399483.0	44003.9	85417.2	112747.8	122103.1	105125.4	73838.2	59282.1
XP_024846620.1	transmembrane protein 168 isoform X1	541075	21284.0	111211.9	16897.8	15045.6	49892.7	55710.0	30417.2	28294.9	41806.7
XP_024836153.1	syntaxin-8 isoform X6	613567	58060.0	39485.3	25306.9	66709.4	0.0	52122.8	52651.3	36162.5	0.0
NP_001071508.1	phosphatidylinositol transfer protein beta isoform	613773	89456.0	184613.9	35994.0	13794.1	150692.7	232841.9	88818.8	91056.8	63682.6
NP_001071530.1	prefoldin subunit 1	616553	44598.0	53263.4	12402.9	22622.7	31075.0	42819.3	30063.0	25769.6	25945.2
XP_024833256.1	ubiquitin-conjugating enzyme E2 L3 isoform X1	767894	141980.0	237709.8	27362.2	26912.6	130222.2	148648.8	80009.2	132192.6	102795.6
XP_024849231.1	RELT-like protein 1 isoform X1	768210	0.0	14613.1	0.0	0.0	0.0	0.0	0.0	0.0	0.0
NP_001071569.1	zyxin	768226	7609.6	15529.1	10206.3	0.0	10455.7	0.0	9215.2	7647.5	0.0
XP_005203333.1	serine/arginine-rich splicing factor 10 isoform X6	768310	49337.0	49964.3	14942.2	199146.8	139009.6	6908.4	10685.9	22007.4	113643.1
NP_001071595.1	14-3-3 protein theta	768311	954410.0	1245056.4	716715.0	1680815.2	1848054.5	1979890.3	1259305.5	1157729.1	1156473.3
NP_001071607.1	60S ribosomal protein L36	768327	536720.0	544422.8	455103.6	446674.7	690839.6	606108.4	773480.2	770005.3	562047.3
XP_024843171.1	interferon-induced transmembrane protein 1-like isoform X2	112444847	1517300.0	922612.6	1315470.3	2989797.4	2691398.4	2917921.3	3359297.6	3326925.0	4038716.8
NP_001071625.1	ADP-ribosylation factor-like protein 6-interacting protein 1	777773	59355.0	173068.7	55249.4	26148.1	49523.5	68845.6	49992.8	28877.3	29328.4
NP_001071626.1	tubulin alpha-4A chain	777775	338570.0	320951.1	266256.6	474721.0	575750.8	667400.5	688675.1	616198.0	436723.5
NP_001071632.1	cysteine-rich and transmembrane domain-containing protein 1	777789	203960.0	215164.6	132215.2	100966.7	0.0	0.0	122099.5	120256.6	110261.6
NP_001071633.1	CUGBP Elav-like family member 2	777790	9791.4	36835.1	0.0	0.0	0.0	0.0	0.0	0.0	0.0
XP_005202773.1	myosin light chain 1/3, skeletal muscle isoform isoform X1	317657	48149.0	2512.8	28817.8	1671957.1	687983.0	26403.1	13555.0	14021.2	26987.9
XP_024840656.1	transmembrane protein 120A isoform X1	520173	0.0	25808.3	0.0	0.0	0.0	0.0	0.0	0.0	0.0
XP_015316542.1	TIP41-like protein isoform X2	540486	4071.9	33255.7	0.0	0.0	3095.8	4710.9	3005.3	2268.0	20960.0
NP_001073085.1	protein-L-isoaspartate(D-aspartate) O-methyltransferase	613854	139170.0	131810.5	91692.1	7548.5	59833.9	90128.6	52460.2	62649.5	101371.0
NP_001073091.1	eukaryotic translation initiation factor 3 subunit G	615695	116880.0	170756.6	83835.0	78501.2	125544.2	152747.0	55378.7	66015.9	82094.2
NP_001073103.1	cysteine-rich secretory protein 3 precursor	618612	0.0	0.0	0.0	0.0	2340.8	0.0	0.0	0.0	0.0
NP_001073105.1	heat shock protein HSP 90-beta	767874	11995000.0	11865078.3	6954138.7	8355266.0	11280072.2	14672635.1	13024630.5	11390726.6	9943094.6
NP_001073115.1	vesicle transport through interaction with t-SNAREs homolog 1B	780809	16338.0	30709.1	1637.8	0.0	0.0	0.0	0.0	0.0	0.0
NP_001073117.1	cysteine-rich protein 2	780821	50868.0	83859.8	0.0	0.0	79221.6	92992.0	123973.1	156755.2	172404.7
NP_001073246.1	sorting nexin-3	528265	0.0	10568.3	0.0	0.0	0.0	0.0	0.0	0.0	0.0
NP_001073247.1	ER lumen protein-retaining receptor 2	531676	0.0	9424.7	0.0	0.0	0.0	0.0	0.0	0.0	0.0
NP_001073248.1	histone H2A.x	531733	8799700.0	15738668.4	7657761.3	19231083.4	16585390.5	14033528.1	15492906.5	13179063.4	7584824.7
NP_001073268.1	rho guanine nucleotide exchange factor 39	780881	0.0	20010.4	14760.8	0.0	0.0	0.0	0.0	0.0	0.0
NP_001073682.1	coagulation factor X precursor	280787	97457.0	34791.0	71693.8	314759.0	322678.0	50062.0	179406.8	207313.1	187157.6
NP_001073687.1	chloride intracellular channel protein 4	286823	1444300.0	4839246.1	1741000.5	1653543.6	2198797.5	2438058.9	3864884.1	3690364.5	4174247.6
NP_001073690.1	prefoldin subunit 2	404138	28036.0	38562.3	0.0	17008.8	0.0	20146.6	41315.7	19701.6	16483.4
NP_001073711.1	transcription factor p65	508233	5497.1	38833.4	0.0	0.0	16475.3	29626.3	0.0	0.0	0.0
NP_001073713.1	ATP-dependent 6-phosphofructokinase, liver type	508683	648690.0	765884.0	209384.6	343166.9	563975.7	701059.0	370791.4	341629.0	366000.8
XP_024856112.1	NIF3-like protein 1 isoform X1	509473	9221.0	13638.0	0.0	0.0	0.0	0.0	0.0	2205.1	0.0
XP_005215875.1	junctional adhesion molecule-like isoform X3	509575	120490.0	208651.7	61603.2	142674.6	146651.5	133433.3	32865.0	13729.5	0.0
NP_001073731.1	DNA damage-binding protein 1	511951	166240.0	403473.6	51176.9	43185.1	83289.3	40647.8	88047.0	45852.5	45352.1
NP_001073737.1	splicing factor U2AF 35 kDa subunit	512680	21003.0	175965.7	12929.9	218539.0	187885.1	120001.8	161575.1	129224.1	102428.8
NP_001073740.1	probable ATP-dependent RNA helicase DDX27	514567	13992.0	49769.4	0.0	0.0	0.0	0.0	0.0	0.0	0.0
XP_024852331.1	E3 UFM1-protein ligase 1 isoform X3	515894	0.0	30861.4	0.0	0.0	0.0	0.0	0.0	0.0	0.0
NP_001073746.1	mitochondrial import inner membrane translocase subunit Tim13	516325	15092.0	23105.1	0.0	0.0	0.0	0.0	0.0	0.0	0.0
NP_001073751.1	proteasomal ubiquitin receptor ADRM1	519729	10653.0	27480.7	10551.5	0.0	0.0	0.0	0.0	0.0	0.0
NP_001073756.2	glucosamine-6-phosphate isomerase 1	522919	17148.0	52964.9	0.0	0.0	0.0	0.0	0.0	0.0	0.0
NP_001073758.1	prolyl-tRNA synthetase associated domain-containing protein 1	526913	20815.0	62289.4	3462.1	10050.4	0.0	6288.9	8806.9	3856.0	0.0
NP_001073764.1	ubiquilin-4	533021	0.0	20952.0	0.0	0.0	0.0	0.0	0.0	0.0	0.0
XP_010810783.1	switch-associated protein 70 isoform X3	533720	51536.0	82808.8	4382.2	0.0	0.0	0.0	154155.4	0.0	0.0
NP_001073768.1	ephrin-B1 precursor	534413	33678.0	43753.0	17648.6	37294.3	45518.5	33130.5	55942.6	19969.6	33952.0
XP_015314546.1	E3 ubiquitin-protein ligase TRIM23 isoform X3	537285	281860.0	175201.1	250030.2	275504.5	293219.4	303948.4	252933.0	314706.1	323110.9
NP_001073774.1	rho-related GTP-binding protein RhoG	538559	1353200.0	2039209.4	1226511.3	531924.1	667874.8	699590.0	1412267.8	1466539.3	1006054.3
NP_001073787.2	xaa-Pro dipeptidase	615158	106110.0	65603.7	51205.5	40349.5	105327.4	95493.5	142093.7	46277.2	80465.1
XP_005215640.3	ER membrane protein complex subunit 2 isoform X1	616813	0.0	8031.4	0.0	0.0	0.0	0.0	0.0	0.0	0.0
NP_001073798.1	phospholipid phosphatase 1	617172	38001.0	31744.8	0.0	0.0	0.0	0.0	0.0	0.0	0.0
NP_001073800.1	GDP-mannose 4,6 dehydratase	617688	17586.0	50131.9	0.0	0.0	11393.1	0.0	5041.2	12998.7	4920.8
NP_001073807.1	CDGSH iron-sulfur domain-containing protein 2	781260	8708.8	41112.0	6845.5	18353.0	5555.0	0.0	0.0	0.0	0.0
XP_024836297.1	lethal(2) giant larvae protein homolog 1 isoform X6	781865	20048.0	109353.7	27409.9	68834.8	156252.7	168511.8	80661.7	43200.4	65350.5
NP_001073831.1	acyl-protein thioesterase 2	784764	15802.0	25811.6	0.0	10264.0	18277.1	22351.7	21055.8	0.0	21164.4
NP_001073834.1	arrestin domain-containing protein 1	786098	358900.0	383307.5	357904.1	0.0	40415.6	14059.9	99737.7	35678.1	65210.3
XP_015315907.1	replication factor C subunit 2 isoform X1	508652	0.0	74909.9	0.0	48802.1	42581.1	55099.0	0.0	0.0	6016.2
NP_001074375.1	NEDD8 ultimate buster 1	511298	95180.0	191775.6	38789.1	57293.5	257518.1	232778.0	66268.7	48284.1	4596.2
NP_001074979.1	splicing factor 3A subunit 1	504381	6297.5	21052.2	0.0	0.0	0.0	0.0	0.0	0.0	0.0
XP_024835545.1	phosphoribosyl pyrophosphate synthase-associated protein 2 isoform X2	506111	0.0	15514.2	0.0	0.0	0.0	0.0	0.0	0.0	25649.5
NP_001075004.1	bis(5-adenosyl)-triphosphatase ENPP4 precursor	538583	39779.0	33593.9	0.0	10067.2	14844.9	15928.5	12867.1	12910.0	13584.0
NP_001075007.1	integral membrane protein 2C	539959	0.0	48901.2	0.0	0.0	140269.3	120757.6	46704.3	54704.6	81896.4
XP_010815710.1	1-phosphatidylinositol 4,5-bisphosphate phosphodiesterase delta-1 isoform X2	281986	0.0	4331.7	0.0	22030.3	69694.3	85404.4	3795.0	2991.6	0.0
NP_001075046.1	neutral amino acid transporter A	326577	845850.0	2391567.2	889049.3	174442.3	232699.9	266372.6	231484.8	263148.4	261902.3
NP_001075051.1	[F-actin]-monooxygenase MICAL1	508306	20187.0	37590.5	0.0	6338.6	0.0	0.0	10285.1	13357.4	0.0
NP_001075059.1	coronin-1C	515798	236530.0	541833.5	419644.1	54005.9	674619.3	338905.5	635031.1	658479.0	827295.6
XP_024854478.1	spastin isoform X3	521442	0.0	0.0	0.0	0.0	35276.4	0.0	24127.2	19988.1	16813.4
NP_001075062.1	histone PARylation factor 1	525698	0.0	7938.5	0.0	0.0	0.0	0.0	0.0	0.0	0.0
NP_001075069.1	Golgi-specific brefeldin A-resistance guanine nucleotide exchange factor 1	533207	0.0	21668.5	0.0	0.0	0.0	0.0	2747.1	0.0	0.0
XP_024837642.1	protein transport protein Sec23A isoform X1	533994	13586.0	16604.4	0.0	0.0	0.0	0.0	0.0	0.0	0.0
NP_001075078.1	transmembrane emp24 domain-containing protein 3 precursor	539132	0.0	25013.5	0.0	0.0	0.0	0.0	0.0	0.0	0.0
XP_024843047.1	splicing factor 1 isoform X10	541229	5844.0	28957.2	0.0	0.0	0.0	0.0	0.0	0.0	0.0
NP_001075180.1	SUMO-activating enzyme subunit 1	505512	49854.0	45574.7	0.0	20389.3	24684.4	32004.3	37670.1	33021.9	0.0
NP_001075181.1	serpin A3-8 precursor	505820	562250.0	104565.0	761592.3	375965.0	375129.1	288151.6	340842.1	320591.6	365983.9
XP_024854279.1	EGF-containing fibulin-like extracellular matrix protein 1 isoform X2	511566	0.0	1855.9	8699.3	0.0	0.0	0.0	7340.2	0.0	0.0
NP_001075189.1	histone H2A type 2-C	513666	8698400.0	7941225.3	10175562.3	28263231.1	11980164.6	16582930.4	15396897.3	14436568.3	9615589.9
NP_001075199.1	glypican-6 precursor	536153	3790.0	0.0	0.0	88361.3	90428.1	85785.5	5144.3	0.0	0.0
NP_001075202.1	importin subunit alpha-5	539679	0.0	35817.6	0.0	0.0	179747.1	94294.9	0.0	227742.4	263473.9
NP_001075206.1	protein GOLM2	540780	210560.0	223840.3	131227.3	26256.6	44554.3	62697.2	37688.7	12958.5	0.0
NP_001075211.1	histone H2B type 1-N	614958	123890.0	532512.0	95825.0	679257.6	628494.6	457125.4	699115.0	590996.4	371273.3
NP_001075892.1	vesicle-associated membrane protein-associated protein B	326580	0.0	43917.5	0.0	0.0	0.0	0.0	0.0	0.0	0.0
NP_001075893.1	sodium-coupled neutral amino acid transporter 2	338044	121970.0	478776.5	74807.0	78558.0	108167.3	132798.8	74487.3	87651.2	91632.0
NP_001075900.1	syntaxin-6	510909	51617.0	92020.6	0.0	0.0	0.0	0.0	0.0	0.0	45935.1
XP_015316882.1	immunoglobulin superfamily member 8 isoform X1	519266	1324600.0	698592.7	1776953.1	415142.0	421295.7	227349.2	493953.5	472151.9	390183.4
NP_001075916.1	septin-11	535746	67863.0	239031.8	70365.4	54367.5	65258.8	80386.5	65693.6	58444.1	31562.5
XP_010802776.1	coatomer subunit gamma-2 isoform X2	536616	0.0	63943.5	0.0	0.0	0.0	0.0	0.0	0.0	0.0
XP_024834316.1	dermokine isoform X2	618159	2699.5	0.0	0.0	0.0	5301.7	0.0	0.0	0.0	0.0
NP_001076074.1	dolichyl-diphosphooligosaccharide--protein glycosyltransferase subunit 1 precursor	507939	154560.0	363050.1	56024.1	0.0	0.0	0.0	11806.3	0.0	0.0
XP_024856700.1	heterogeneous nuclear ribonucleoprotein R isoform X2	512479	13982.0	102356.5	0.0	86019.0	58415.4	164581.7	105712.7	20699.4	28230.0
NP_001076083.1	UV excision repair protein RAD23 homolog A	540564	14578.0	31753.9	0.0	0.0	17018.8	8021.0	12800.0	26146.8	63751.9
NP_001076850.1	SUMO-activating enzyme subunit 2	507005	13900.0	35735.4	0.0	0.0	0.0	0.0	0.0	0.0	0.0
XP_024856221.1	engulfment and cell motility protein 2 isoform X1	508361	0.0	12620.2	0.0	0.0	0.0	0.0	0.0	0.0	0.0
NP_001076863.1	lipolysis-stimulated lipoprotein receptor	508651	0.0	46278.4	0.0	173615.9	588626.7	614943.5	527500.8	471986.9	492051.2
XP_005220899.1	116 kDa U5 small nuclear ribonucleoprotein component isoform X1	509425	199440.0	525475.2	149054.1	262049.5	339608.9	150483.9	387634.9	263519.4	177220.9
NP_001076881.1	serine incorporator 3 precursor	511861	1400400.0	623350.7	1295282.7	1950560.7	1655473.4	1293627.4	1135798.5	1331409.1	1493373.8
NP_001076884.1	syntaxin-binding protein 3	512490	240660.0	433143.9	155371.2	138707.8	346311.6	374543.9	366923.0	391218.0	382105.6
NP_001076894.1	histone H1.2	513971	14624.0	697313.2	455962.7	760529.9	617555.7	499427.4	333068.1	365078.4	209363.0
NP_001076900.1	acylamino-acid-releasing enzyme	514666	0.0	5388.2	7222.5	11986.8	2738.2	16145.6	16499.6	0.0	3839.5
NP_001076904.1	bridging integrator 2	515025	2987.4	53561.9	0.0	0.0	0.0	0.0	11451.2	10139.8	0.0
NP_001076907.1	ubiquitin-like modifier-activating enzyme 6	518834	0.0	82065.5	0.0	0.0	2094.4	0.0	0.0	0.0	0.0
NP_001076908.2	transcription elongation factor SPT5	519808	2211.2	42266.5	14727.1	0.0	3934.5	0.0	4328.8	0.0	0.0
XP_015330868.1	ras-related protein Rab-33B isoform X1	519982	95618.0	95188.7	73809.6	18473.4	19508.9	17225.9	20818.2	20816.9	23692.5
NP_001076919.1	leucine-rich repeat and calponin homology domain-containing protein 4	527134	28914.0	100062.7	39002.3	0.0	0.0	0.0	6080.0	0.0	0.0
NP_001076924.1	protein FAM98A	530070	8229.8	29278.9	0.0	0.0	0.0	0.0	0.0	0.0	0.0
NP_001076926.1	ATP-binding cassette sub-family F member 3	530975	5219.1	45291.4	0.0	0.0	0.0	0.0	3778.4	0.0	0.0
NP_001076928.1	small nuclear ribonucleoprotein E	531493	70187.0	157612.1	40655.2	109592.3	97808.1	42755.4	168705.9	115226.6	53330.2
NP_001076933.1	selenocysteine-specific elongation factor	532824	0.0	60674.9	0.0	0.0	0.0	0.0	0.0	7426.0	0.0
XP_024850113.1	GEM-interacting protein isoform X2	533029	0.0	28762.5	0.0	0.0	0.0	0.0	0.0	0.0	0.0
XP_005219032.1	heterogeneous nuclear ribonucleoprotein U-like protein 1 isoform X2	533197	0.0	65506.2	0.0	16389.3	41742.2	0.0	58519.0	0.0	18014.4
XP_024853422.1	serine/threonine-protein phosphatase 2A 56 kDa regulatory subunit epsilon isoform isoform X3	533617	0.0	15931.8	0.0	0.0	8166.2	0.0	0.0	0.0	0.0
XP_024853430.1	C-1-tetrahydrofolate synthase, cytoplasmic isoform X1	534382	4154600.0	3357862.9	1077116.8	1530047.0	2076587.9	2679480.3	2040802.0	2581389.5	3222659.1
NP_001076949.1	F-actin-capping protein subunit alpha-1	534656	833220.0	1255352.7	581399.3	503051.4	861110.9	967452.9	831570.4	834808.0	873987.8
XP_024854833.1	LIM and senescent cell antigen-like-containing domain protein 1 isoform X10	540281	36072.0	57619.5	37338.3	32578.6	33117.8	26498.9	13774.1	14919.0	13031.1
NP_001076965.1	lactoylglutathione lyase	540335	60860.0	49406.9	19626.0	13648.9	49161.1	24648.8	249940.9	243461.2	147939.8
NP_001076966.1	COP9 signalosome complex subunit 8	540493	8768.2	27095.9	0.0	0.0	0.0	0.0	2032.2	0.0	0.0
NP_001076970.1	vacuolar protein sorting-associated protein 45	541230	0.0	57244.8	0.0	0.0	0.0	0.0	6924.8	0.0	0.0
NP_001076972.1	NEDD8-conjugating enzyme Ubc12	613343	0.0	55849.6	0.0	0.0	21434.8	42964.1	43819.4	11890.6	43734.9
NP_001076984.1	transmembrane protein 87A precursor	615333	102690.0	233950.7	51192.8	0.0	0.0	12161.6	20685.8	28113.5	15403.7
NP_001076996.1	nucleolar RNA helicase 2	781917	361230.0	632489.4	215016.1	1065191.2	694616.0	518225.9	1067846.3	681928.4	508071.5
XP_005202290.1	pleckstrin homology domain-containing family B member 2 isoform X1	783000	367840.0	215377.8	239912.5	100891.8	97501.5	56097.5	203688.7	201633.7	180414.8
XP_005206991.1	branched-chain-amino-acid aminotransferase, cytosolic isoform X2	505926	0.0	10988.4	0.0	0.0	0.0	0.0	0.0	0.0	0.0
XP_024841315.1	programmed cell death protein 4 isoform X1	506724	0.0	62146.2	0.0	10648.8	52874.8	73754.9	127748.2	128378.9	27281.9
XP_024832883.1	arfaptin-1 isoform X7	507386	0.0	18577.5	0.0	0.0	0.0	0.0	0.0	0.0	0.0
NP_001077130.1	importin-4	510372	82135.0	362410.4	30302.1	111772.0	158370.8	169531.5	138085.5	132625.5	72365.3
NP_001077140.1	ADP-ribosylation factor 5	511918	7947.9	15973.2	0.0	0.0	0.0	0.0	0.0	0.0	0.0
XP_005217556.1	ATP-binding cassette sub-family E member 1 isoform X1	514991	207860.0	496170.5	104127.5	73351.7	146804.8	120304.1	133378.3	58177.1	50546.9
XP_024835879.1	dual specificity mitogen-activated protein kinase kinase 3 isoform X1	516039	37472.0	95216.1	23646.0	0.0	0.0	5599.3	0.0	0.0	0.0
XP_005225195.2	serrate RNA effector molecule homolog isoform X1	527938	20269.0	100729.8	0.0	0.0	0.0	0.0	0.0	0.0	0.0
XP_015321908.1	polyadenylate-binding protein 4 isoform X8	534576	172900.0	292228.2	113157.1	91509.4	162662.8	254833.8	71225.8	86998.7	51091.1
XP_024849075.1	heterogeneous nuclear ribonucleoprotein D-like isoform X3	534770	27957.0	37429.1	0.0	23559.4	28765.9	52348.4	12155.9	12163.8	10530.3
NP_001077205.1	junctional adhesion molecule B precursor	538846	90147.0	246403.7	101707.9	0.0	0.0	4768.6	15435.1	63614.3	0.0
XP_024845378.1	volume-regulated anion channel subunit LRRC8D isoform X1	539204	4684.8	14494.6	0.0	0.0	0.0	0.0	0.0	0.0	0.0
XP_024853511.1	transmembrane 9 superfamily member 1 isoform X1	539478	42911.0	97330.2	47667.5	0.0	0.0	0.0	0.0	0.0	0.0
NP_001077227.1	CD99 antigen-like protein 2 precursor	613644	0.0	43302.2	0.0	0.0	0.0	21749.2	0.0	0.0	0.0
NP_001077238.1	interferon regulatory factor 8	614909	6454.7	22403.8	0.0	0.0	0.0	0.0	0.0	0.0	0.0
NP_001077240.1	cysteine and glycine-rich protein 1	615329	142930.0	252679.0	87775.4	78738.8	111454.6	195419.4	99504.7	110629.5	80961.9
XP_024840843.1	vasorin isoform X1	787995	52790.0	23951.9	29947.3	125312.2	149494.3	72654.2	107325.3	115072.0	79919.2
NP_001077274.1	gamma-parvin	790892	0.0	22993.6	0.0	0.0	0.0	0.0	0.0	0.0	0.0
NP_001091030.1	guanine nucleotide-binding protein G(I)/G(S)/G(T) subunit beta-2	281202	9373700.0	7753577.4	8206437.3	7505354.7	9315800.1	10739636.5	7066279.2	7998349.5	8586772.5
NP_001091032.1	aminopeptidase B	282040	18384.0	148829.8	7803.3	0.0	0.0	0.0	0.0	0.0	0.0
NP_001091035.1	glycine--tRNA ligase	408010	380910.0	985730.6	69371.2	122130.5	202739.7	218578.0	262133.2	237307.7	149785.2
XP_024835495.1	fructose-bisphosphate aldolase C isoform X2	504584	503170.0	863972.7	30774.5	398355.6	806109.6	1044286.3	668755.5	478109.5	510352.9
XP_024855505.1	ras-related protein Ral-B isoform X1	505238	1135000.0	1092013.7	1050820.4	683208.9	1182534.7	1237317.0	762555.6	779302.6	1002894.2
NP_001091458.1	GTPase NRas	506322	63717.0	149493.9	59574.9	54997.6	89442.9	87131.0	91464.2	92077.2	83098.0
XP_024830857.1	CD82 antigen isoform X1	506713	11608000.0	9858219.9	11257642.4	11708167.4	9044068.4	8555347.0	6972507.0	7291776.0	8176462.3
NP_001091461.1	peflin	506928	181940.0	196728.8	189435.6	42792.6	73611.4	81921.5	70445.6	108557.7	120676.5
NP_001091464.1	tumor susceptibility gene 101 protein	507659	244270.0	310989.9	81493.3	1520388.3	914244.9	630761.5	761250.6	684216.7	648114.4
NP_001091473.1	EH domain-containing protein 3	510183	167950.0	103154.6	324130.9	449980.4	630626.7	635721.9	1596083.5	2280619.1	2428401.2
NP_001091477.1	nucleolar complex protein 3 homolog	510425	0.0	5849.7	0.0	0.0	0.0	0.0	0.0	0.0	0.0
XP_024847400.1	tyrosine-protein phosphatase non-receptor type 6 isoform X3	512312	0.0	37712.4	0.0	0.0	30017.3	56548.8	88147.7	100967.3	32448.0
NP_001091487.1	ATP-dependent RNA helicase DHX15	512327	135940.0	488006.6	58811.3	99729.6	70065.0	52122.8	161360.8	128894.3	76752.3
XP_024844168.1	cold shock domain-containing protein E1 isoform X4	513993	179800.0	116710.3	117897.7	55870.5	119226.1	114832.7	72420.8	165856.6	53369.1
XP_024851459.1	pumilio homolog 3 isoform X3	514957	22453.0	158431.5	22220.7	64702.8	76979.5	46136.2	239072.3	141840.4	125842.6
NP_001091500.1	RNA cytidine acetyltransferase	515001	30794.0	139480.9	0.0	0.0	10067.0	0.0	18805.7	11111.4	0.0
XP_024851472.1	zinc transporter ZIP14 isoform X4	515437	435400.0	711600.1	779282.2	377101.3	791784.5	871075.9	606237.7	606302.9	302662.9
XP_024853275.1	kinesin-like protein KIF23 isoform X8	515748	328560.0	217558.9	156838.0	825971.2	748293.5	406818.6	464796.5	379982.9	481945.5
NP_001091521.1	alpha-actinin-4	522269	4110500.0	6073579.8	3522407.9	1531983.9	2066276.0	3006910.9	2122083.6	2124152.5	2191475.8
NP_001091523.1	C-type lectin domain family 11 member A precursor	522611	70672.0	2080.2	0.0	33459.3	37427.9	67506.5	61719.0	33688.8	35018.3
NP_001091527.1	antigen peptide transporter 1	524959	0.0	91843.9	0.0	0.0	0.0	0.0	0.0	0.0	0.0
XP_024857367.1	squalene monooxygenase isoform X3	526535	0.0	7825.5	3637.7	0.0	0.0	0.0	0.0	0.0	0.0
XP_005208228.1	heterogeneous nuclear ribonucleoprotein D0 isoform X3	527471	128420.0	128216.0	0.0	134343.3	207853.9	198591.5	181019.3	137233.0	139492.0
NP_001091540.2	eukaryotic peptide chain release factor GTP-binding subunit ERF3A	532337	268990.0	388455.7	40655.2	100486.3	179524.1	333114.8	242483.9	239441.3	100647.7
XP_024856474.1	transmembrane 9 superfamily member 4 isoform X2	533562	345220.0	485295.4	224847.4	98218.9	202684.0	159755.4	146754.3	101549.7	33313.2
XP_010801219.1	GTP-binding protein Rit1 isoform X1	533646	16150.0	20452.7	0.0	0.0	0.0	0.0	0.0	0.0	0.0
XP_024831432.1	ribulose-phosphate 3-epimerase isoform X2	533764	11722.0	76009.6	68596.4	0.0	0.0	0.0	0.0	145695.3	0.0
XP_024845314.1	epidermal growth factor receptor substrate 15 isoform X19	535998	67632.0	256157.7	15938.5	0.0	4216.9	0.0	12689.1	0.0	0.0
NP_001091560.1	RNA helicase aquarius	537445	0.0	46433.7	0.0	0.0	0.0	0.0	7766.4	0.0	0.0
NP_001091581.1	exocyst complex component 8	540237	27210.0	131734.4	0.0	0.0	163889.1	0.0	4490.2	162259.4	0.0
XP_005211033.1	bcl-2-associated transcription factor 1 isoform X4	540648	0.0	0.0	0.0	28196.1	38222.2	0.0	29943.7	28608.2	17586.9
NP_001091596.1	ras-related protein Rab-35	614521	896560.0	835764.5	806596.7	825119.0	859912.5	777530.4	703757.0	759419.6	914714.7
NP_001091604.1	40S ribosomal protein S27	615638	0.0	101814.3	0.0	0.0	0.0	0.0	73895.4	0.0	0.0
XP_024850395.1	choline transporter-like protein 2 isoform X2	617624	315180.0	465982.3	334519.0	43469.2	96761.6	50123.7	32252.6	26890.0	28769.0
XP_024841602.1	gamma-tubulin complex component 2 isoform X1	781376	44831.0	178204.6	39380.9	11717.2	28905.3	40824.5	31537.6	0.0	27919.0
NP_001091855.1	keratin, type II cytoskeletal 4	527819	8733.1	6902.2	9893.2	43709.4	0.0	0.0	0.0	13189.4	0.0
NP_001092326.1	protein S100-A11	337886	51410.0	22795.0	30940.0	164130.2	148490.9	194533.8	90561.9	92461.7	101056.6
NP_001092334.1	ATPase GET3	504586	5228.4	128819.1	3561.2	3857.3	45514.4	44428.8	39995.8	47056.5	32782.6
NP_001092344.1	40S ribosomal protein S7	505507	158870.0	703283.9	132573.1	360340.7	284942.1	420976.0	439852.8	335032.3	290343.5
XP_024842033.1	rho guanine nucleotide exchange factor 2 isoform X8	505940	3415.7	8457.0	0.0	0.0	0.0	0.0	0.0	0.0	0.0
NP_001092363.1	thymidylate kinase	506946	37658.0	59971.2	17223.9	0.0	8155.3	0.0	0.0	3851.3	0.0
NP_001092374.1	COP9 signalosome complex subunit 3	507932	57603.0	78641.6	28362.8	37534.5	46445.2	38259.1	53980.5	36725.3	24042.4
NP_001092375.1	constitutive coactivator of PPAR-gamma-like protein 1	507997	0.0	34440.7	6213.8	0.0	6670.0	0.0	0.0	5274.6	0.0
NP_001092378.1	queuine tRNA-ribosyltransferase accessory subunit 2	508374	0.0	27500.5	0.0	0.0	0.0	0.0	0.0	0.0	0.0
XP_024833868.1	trafficking protein particle complex subunit 2-like protein isoform X3	509955	6076.7	46549.5	5756.7	0.0	0.0	0.0	9630.8	6974.9	0.0
XP_024853176.1	serine/arginine-rich splicing factor 5 isoform X2	510474	28423.0	7984.2	28130.6	56681.4	145829.4	42546.8	46875.8	50461.0	93859.3
XP_024854274.1	dynactin subunit 1 isoform X10	511045	6101.8	10098.9	0.0	0.0	28116.6	80203.5	14766.8	0.0	6844.3
XP_024843638.1	ribosomal protein S6 kinase alpha-3 isoform X1	511190	73964.0	219861.9	29346.0	30461.0	65271.4	64406.7	60573.4	49680.7	43391.8
NP_001092409.1	vacuolar protein-sorting-associated protein 36	511223	20943.0	20656.2	0.0	0.0	0.0	0.0	0.0	0.0	0.0
NP_001092413.1	protein ERGIC-53 precursor	511649	42278.0	117456.7	3796.0	0.0	8322.8	0.0	0.0	0.0	8511.9
NP_001092417.1	septin-1	512478	0.0	34151.3	5957.3	23695.5	35571.8	0.0	12301.3	14367.5	46572.2
NP_001092418.1	U2 small nuclear ribonucleoprotein A	512584	0.0	79229.5	0.0	0.0	0.0	0.0	0.0	0.0	0.0
XP_024842839.1	ubiquitin-conjugating enzyme E2 variant 3 isoform X3	512846	29154.0	9790.6	0.0	147181.1	86041.4	56955.5	113626.5	117834.4	131867.1
XP_010801323.1	sorting nexin-27 isoform X1	513214	7898.2	80454.1	0.0	0.0	17661.2	22792.4	9461.1	5051.9	0.0
XP_005222413.1	drebrin-like protein isoform X2	514706	69815.0	203960.5	58287.9	66626.7	61309.6	105976.4	50297.6	57390.7	77992.7
XP_010819379.1	atlastin-3 isoform X1	515124	197340.0	930350.1	121725.3	46586.3	59743.4	68083.4	91995.5	69978.1	36911.0
NP_001092453.1	malectin precursor	515309	2293.6	54189.4	7797.6	0.0	0.0	0.0	0.0	0.0	0.0
XP_005215898.1	ubiquitin conjugation factor E4 A isoform X2	517544	0.0	42936.7	0.0	0.0	12102.5	0.0	9545.9	0.0	0.0
NP_001092473.1	DCC-interacting protein 13-alpha	517850	0.0	13047.6	0.0	0.0	17276.6	60238.3	12070.1	14481.9	18778.3
NP_001092480.1	ras-related protein R-Ras2	519269	135010.0	335908.1	171395.6	203315.0	337936.7	301649.1	319281.9	357038.6	497492.7
NP_001092503.1	guanine nucleotide-binding protein subunit beta-4	525962	505520.0	366705.6	304436.5	159672.8	304005.1	190727.2	416176.7	442002.7	357213.3
NP_001092504.1	tripeptidyl-peptidase 2	526052	2528800.0	3702696.5	910032.3	790668.0	1649481.3	1869824.2	2921197.3	2778364.3	2355566.0
XP_005222271.1	ATP-dependent RNA helicase DDX24 isoform X1	529613	16701.0	27627.5	7421.8	0.0	7487.5	0.0	15913.3	12428.7	0.0
NP_001092533.1	F-box DNA helicase 1	534383	0.0	0.0	0.0	84105.3	84450.0	115056.3	61749.8	107228.1	117600.9
NP_001092547.1	plexin domain-containing protein 1 precursor	536989	13584.0	6010.2	62672.2	8300.5	36065.1	0.0	0.0	0.0	0.0
NP_001092552.1	DNA-directed RNA polymerase II subunit RPB2	538184	13865.0	195702.2	4362.0	0.0	7049.8	0.0	12251.9	14140.7	0.0
XP_024832132.1	methyltransferase-like protein 13 isoform X1	538472	0.0	13419.6	0.0	0.0	0.0	0.0	0.0	0.0	0.0
XP_024836113.1	lethal(2) giant larvae protein homolog 2 isoform X2	539545	0.0	12495.3	0.0	0.0	0.0	0.0	0.0	0.0	0.0
NP_001092578.1	serine/threonine-protein phosphatase 4 catalytic subunit	540398	5579.8	25302.6	0.0	0.0	0.0	0.0	0.0	0.0	0.0
XP_005215733.1	copine-3 isoform X1	615304	902160.0	997580.4	647036.8	321731.8	497074.0	469366.8	737294.9	710078.0	549508.2
XP_024846675.1	protein FAM3C isoform X1	615690	167370.0	356835.8	59135.8	145208.0	380368.7	197286.5	235343.8	208941.7	152798.3
NP_001092620.1	D-dopachrome decarboxylase	615999	37215.0	76950.9	0.0	0.0	0.0	0.0	0.0	0.0	0.0
NP_001092634.1	protein GPR107	617309	5442.0	9538.4	0.0	0.0	0.0	0.0	0.0	0.0	0.0
NP_001092636.1	protein EVI2B	617442	123490.0	221857.2	73801.6	59757.2	37298.3	19849.6	82357.3	77524.1	79873.6
NP_001092637.1	IGF-like family receptor 1 precursor	617594	11445.0	12388.7	11457.3	0.0	18427.6	0.0	47250.5	64929.5	54454.0
NP_001092650.1	EKC/KEOPS complex subunit TP53RK	619100	0.0	22275.9	0.0	0.0	0.0	0.0	0.0	0.0	0.0
NP_001092655.1	nucleolar protein 6	782674	0.0	13001.0	0.0	0.0	0.0	0.0	0.0	0.0	0.0
NP_001092680.1	40S ribosomal protein S17	788861	138030.0	458031.6	25044.4	124604.6	144742.4	226902.1	312626.6	205457.7	111608.4
XP_010803037.1	nucleosome assembly protein 1-like 1 isoform X4	790872	1096400.0	1457561.7	1103174.5	1283389.3	1480589.6	1874571.8	2145200.4	1836060.2	1305810.6
XP_024846824.1	SUMO-conjugating enzyme UBC9	112446383	8441.6	28000.7	0.0	0.0	0.0	0.0	0.0	0.0	0.0
XP_024835908.1	misshapen-like kinase 1 isoform X1	519558	108700.0	140004.9	79784.7	25165.2	0.0	20902.3	19063.0	0.0	0.0
NP_001092851.1	galactokinase	530855	111380.0	107300.5	54064.2	85187.4	94848.3	45959.5	64448.3	71389.2	38938.9
XP_024839709.1	histone H2B type 1-J	522960	303180.0	871192.2	174497.8	527972.9	493255.8	350806.3	382396.4	414770.5	238395.7
XP_024850279.1	scaffold attachment factor B1 isoform X4	539785	36155.0	20600.5	31207.2	66087.0	48046.4	51181.8	31669.1	0.0	0.0
XP_024839465.1	protein DEK isoform X1	540945	37249.0	23458.4	19807.4	176190.7	84202.0	24895.8	61281.9	19422.3	59528.8
NP_001093329.1	eukaryotic translation initiation factor 4 gamma 2	286870	74624.0	239485.7	6971.2	25082.3	35959.2	43274.9	65945.3	43007.7	29509.2
XP_010819377.2	RAS guanyl-releasing protein 2 isoform X3	512056	0.0	16735.4	6484.0	0.0	0.0	0.0	0.0	0.0	0.0
XP_015327243.1	transforming acidic coiled-coil-containing protein 3 isoform X3	506194	10098.0	10680.1	0.0	8032.7	14245.7	24367.8	13852.4	14014.0	0.0
NP_001093776.1	dickkopf-related protein 3 precursor	506627	4073.8	44015.0	23615.8	30298.3	40076.9	0.0	35476.8	46103.0	47662.2
NP_001093786.1	phosphatidylinositol 4-kinase type 2-alpha	507860	85626.0	32768.3	0.0	0.0	0.0	0.0	3927.6	0.0	0.0
XP_024838298.1	ubiquitin carboxyl-terminal hydrolase 4 isoform X2	508042	23324.0	59940.7	0.0	0.0	0.0	0.0	0.0	0.0	0.0
NP_001093796.1	tyrosine-protein phosphatase non-receptor type 1	508658	1614.4	76088.8	0.0	0.0	4622.1	0.0	0.0	0.0	0.0
XP_024837016.1	ubiquitin thioesterase otulin isoform X2	508963	3228.8	31501.1	0.0	0.0	0.0	0.0	0.0	39224.9	0.0
XP_005206869.1	apolipoprotein L, 3-like isoform X1	510193	0.0	768.2	0.0	0.0	0.0	0.0	0.0	0.0	0.0
NP_001093806.1	E3 ubiquitin/ISG15 ligase TRIM25	510923	45902.0	126756.8	0.0	0.0	0.0	0.0	0.0	0.0	0.0
NP_001093817.1	MAGUK p55 subfamily member 7	512659	166250.0	557460.7	197087.5	53187.2	86518.0	147133.0	101033.4	69536.9	30119.3
NP_001093828.1	synaptogyrin-2	513812	315390.0	572996.5	297118.7	39179.6	128845.4	114430.4	123311.3	99212.0	68867.2
NP_001093838.1	uncharacterized protein LOC515358	515358	0.0	46174.8	0.0	0.0	0.0	0.0	0.0	0.0	0.0
XP_024853309.1	vacuolar protein sorting-associated protein 18 homolog isoform X2	518781	0.0	14371.8	0.0	91687.6	164641.6	134259.3	77350.8	116844.9	129337.3
NP_001093851.1	high affinity copper uptake protein 1	518976	86009.0	87731.5	51958.0	127143.2	143697.3	167602.7	87129.8	93596.5	122062.2
NP_001094510.1	guanine nucleotide-binding protein G(i) subunit alpha-2	281791	9937600.0	9915793.7	9610023.5	6658800.7	7500353.4	7685037.4	5966181.2	5845439.3	7536155.2
NP_001094511.1	FACT complex subunit SSRP1	282082	27894.0	123354.2	157760.7	46578.5	29887.7	13615.6	20395.0	27276.5	34126.0
XP_024857186.1	solute carrier family 2, facilitated glucose transporter member 5 isoform X1	282868	31709.0	27976.0	12292.5	29092.2	16444.6	16031.7	15927.3	25300.6	0.0
NP_001094522.2	S-adenosylhomocysteine hydrolase-like protein 1	505511	7241.9	226447.8	48381.8	19845.5	96141.5	56238.0	71721.7	61700.2	79069.2
NP_001094530.1	tyrosine-protein kinase Yes	507632	0.0	0.0	0.0	15767.6	50801.3	139356.0	46889.8	7610.2	38366.0
NP_001094536.1	histone H1.3	509275	8101300.0	7745352.5	7233806.0	15672612.4	12448658.0	11881172.6	7642427.7	6952043.6	5996139.9
NP_001094537.1	ubiquitin-like modifier-activating enzyme 5	509292	0.0	22270.4	0.0	0.0	0.0	0.0	0.0	0.0	0.0
XP_024849834.1	dihydropyrimidinase-related protein 3 isoform X2	509796	0.0	0.0	0.0	21681.4	104409.1	102074.0	48332.7	30860.4	32564.6
XP_005210483.1	isoleucine--tRNA ligase, cytoplasmic isoform X1	509885	308810.0	1322187.1	126835.0	78552.9	136637.9	120746.9	289752.1	260664.3	88331.6
NP_001094543.1	dolichyl-diphosphooligosaccharide--protein glycosyltransferase 48 kDa subunit precursor	510682	21923.0	106091.2	10907.3	0.0	0.0	0.0	0.0	0.0	0.0
XP_015331153.1	alanine--tRNA ligase, cytoplasmic isoform X1	510933	231670.0	866135.5	63863.7	62476.6	84521.1	98808.2	194675.0	79922.7	59119.8
NP_001094546.1	ruvB-like 1	511475	666760.0	1415493.2	178108.9	593336.7	786837.6	842186.3	986657.9	866276.6	566491.8
XP_010800708.1	26S proteasome non-ATPase regulatory subunit 1 isoform X1	511803	455420.0	1548583.1	198439.7	72620.8	356748.9	369583.5	415449.6	394031.9	237229.6
XP_024843352.1	receptor-type tyrosine-protein phosphatase F isoform X5	512072	2308.2	63136.2	8452.1	130239.7	339845.8	276804.4	390729.6	474883.3	598600.0
XP_024847462.1	serine/threonine-protein kinase 38-like isoform X1	514787	16655.0	86814.6	19172.6	0.0	0.0	0.0	12307.8	23890.5	15189.8
XP_010804588.1	ADP-ribose pyrophosphatase, mitochondrial isoform X1	517589	26848.0	59648.3	0.0	0.0	0.0	10720.1	4578.3	5714.0	0.0
NP_001094577.1	phenylalanine--tRNA ligase alpha subunit	522024	3878.9	330211.7	31641.5	67050.3	19485.3	75345.2	88954.9	77991.1	0.0
NP_001094585.1	testican-2 precursor	523846	21969.0	31708.2	6532.9	49241.1	59781.0	75470.8	90294.3	0.0	34594.2
XP_005225868.1	WD repeat-containing protein 11 isoform X2	525169	0.0	7093.2	0.0	0.0	0.0	0.0	0.0	0.0	0.0
NP_001094598.1	U3 small nucleolar RNA-associated protein 15 homolog	526343	0.0	25444.3	0.0	28557.6	0.0	0.0	34038.5	37197.4	0.0
NP_001094601.1	S-adenosylmethionine synthase isoform type-2	527403	37037.0	103565.8	13113.2	9696.1	35208.1	33567.0	26428.6	24913.0	16494.9
NP_001094608.1	complement C1q tumor necrosis factor-related protein 3 precursor	531659	0.0	0.0	0.0	15620.7	6329.1	0.0	7686.7	0.0	0.0
XP_024834134.1	40S ribosomal protein S9 isoform X1	533892	1019100.0	1594428.9	1079168.9	844978.7	920627.1	890279.0	1330520.1	1273172.2	1090414.7
NP_001094625.1	nidogen-1 precursor	534319	190270.0	45117.8	48108.2	27253.5	168362.2	52933.9	153530.9	1618264.5	5162169.2
NP_001094643.1	cullin-associated NEDD8-dissociated protein 1	538086	786210.0	1106605.1	239626.2	366667.9	435648.7	589119.5	459530.0	385786.0	349862.1
NP_001094647.1	U6 snRNA-associated Sm-like protein LSm2	538662	0.0	13864.0	0.0	0.0	0.0	0.0	0.0	28989.6	0.0
XP_024836072.1	signal recognition particle subunit SRP68 isoform X1	538777	13058.0	185734.9	8252.6	0.0	9432.2	12700.0	12774.8	16070.3	0.0
XP_024853501.1	zinc transporter ZIP9 isoform X1	539399	0.0	15410.9	0.0	0.0	0.0	0.0	0.0	0.0	0.0
NP_001094667.1	26S proteasome non-ATPase regulatory subunit 2	539784	806010.0	1579746.1	734914.1	506692.8	809412.2	971072.1	960838.0	968340.6	627210.2
XP_024846602.1	chromobox protein homolog 3 isoform X1	539788	64059.0	21153.0	18636.5	93795.0	69118.8	23039.4	60760.8	47950.1	39822.7
NP_001094681.1	mesencephalic astrocyte-derived neurotrophic factor precursor	540432	4527.8	26611.9	0.0	0.0	15713.1	0.0	0.0	1861.6	0.0
XP_010820376.1	dynein light chain Tctex-type 3 isoform X1	613349	0.0	13237.1	0.0	0.0	0.0	0.0	0.0	0.0	0.0
NP_001094702.1	carboxypeptidase N subunit 2 precursor	614562	80931.0	21469.2	184997.2	114057.5	146470.4	50885.9	113262.9	136099.1	78557.2
XP_005211913.1	glia maturation factor beta isoform X1	615255	133570.0	136142.3	95664.3	72225.7	175287.9	265031.4	112097.8	145478.9	101082.0
NP_001094721.1	gamma-interferon-inducible lysosomal thiol reductase precursor	615930	199630.0	172026.9	30795.2	0.0	0.0	0.0	0.0	0.0	0.0
XP_024853629.1	ras-related protein Rab-27A isoform X3	618035	201440.0	435916.0	233135.6	261533.0	500167.6	597209.5	309578.5	310376.9	320339.4
XP_010803845.1	C-type lectin-like domain family 1 isoform X1	618591	0.0	35823.7	0.0	0.0	0.0	0.0	98097.2	161867.7	300719.5
NP_001094758.1	ras-related protein Rab-10	783373	606110.0	351291.6	642025.7	568260.4	876885.3	1178600.9	635953.9	744453.2	889467.4
NP_001094769.1	glycogen [starch] synthase, muscle	786335	9720.1	54515.4	0.0	0.0	13323.6	0.0	20693.3	14937.5	0.0
NP_001094777.1	very-long-chain 3-oxoacyl-CoA reductase	789567	36852.0	181320.9	20346.7	0.0	8430.7	9742.4	0.0	0.0	0.0
NP_001094779.1	vesicular integral-membrane protein VIP36 precursor	790870	260930.0	482584.3	256027.6	14168.3	27164.8	19781.7	11715.0	14562.3	13178.6
XP_005224448.1	RNA-binding protein with serine-rich domain 1 isoform X2	504506	28290.0	20546.5	0.0	32462.4	36827.3	0.0	37124.8	32633.3	25519.3
XP_005227373.1	tetraspanin-4 isoform X2	505288	78261.0	34806.3	0.0	167306.8	164725.2	65643.6	185885.1	218403.9	301987.0
XP_010817588.1	pyridoxal-dependent decarboxylase domain-containing protein 1 isoform X1	505868	3365.3	36259.3	0.0	0.0	0.0	0.0	0.0	0.0	0.0
NP_001095330.1	squamous cell carcinoma antigen recognized by T-cells 3	505922	1492.2	19534.0	0.0	0.0	0.0	0.0	0.0	0.0	0.0
NP_001095339.1	aldehyde dehydrogenase family 16 member A1	506329	17072.0	21928.6	6423.3	0.0	5853.8	0.0	0.0	3572.8	0.0
NP_001095345.2	thioredoxin-interacting protein	506790	116590.0	471709.2	48327.7	16234.6	32605.0	51301.0	0.0	0.0	9210.0
XP_024842424.1	GRB10-interacting GYF protein 2 isoform X5	506913	0.0	13762.9	0.0	0.0	15930.4	19081.0	11169.7	7790.0	22627.9
XP_024841319.1	exocyst complex component 6 isoform X7	507518	8642.0	38038.3	38692.1	0.0	0.0	0.0	0.0	0.0	0.0
NP_001095356.1	probable ATP-dependent RNA helicase DDX31	507640	55875.0	136172.7	57317.5	0.0	67640.3	8857.9	49380.4	33102.3	28620.3
NP_001095381.2	protein RCC2	509120	75457.0	235760.2	12639.6	165189.1	91789.6	67476.7	189417.8	160672.0	81923.5
XP_024840533.1	fructose-bisphosphate aldolase A isoform X3	509566	5004500.0	5358019.6	2177523.2	4779492.1	7144733.2	8712249.6	4266258.6	4666786.1	4500907.2
NP_001095388.1	E3 ubiquitin-protein ligase RNF31	509856	0.0	13190.8	0.0	0.0	0.0	0.0	0.0	0.0	0.0
NP_001095396.1	hsc70-interacting protein	510494	795160.0	347818.9	269247.4	478078.3	706934.5	547115.6	737267.0	405988.5	855855.1
XP_005221507.1	trafficking protein particle complex subunit 13 isoform X3	511108	38492.0	84097.4	0.0	0.0	8647.5	0.0	0.0	0.0	0.0
NP_001095419.1	aflatoxin B1 aldehyde reductase member 2	511996	29225.0	69914.1	0.0	0.0	0.0	0.0	29775.0	30921.2	29654.5
NP_001095423.1	glyoxalase domain-containing protein 4	512334	41324.0	85428.6	23396.3	66391.7	85460.3	106564.0	70708.5	62978.3	58749.7
NP_001095433.1	COP9 signalosome complex subunit 6	512756	0.0	34181.8	0.0	0.0	0.0	0.0	0.0	0.0	0.0
XP_024842851.1	phosphatidylinositol-binding clathrin assembly protein isoform X1	513579	63098.0	89321.6	28388.3	0.0	0.0	0.0	0.0	0.0	0.0
NP_001095454.1	aldehyde dehydrogenase family 3 member A2	513967	0.0	38181.5	5160.5	0.0	7182.5	0.0	0.0	0.0	0.0
NP_001095463.1	probable ATP-dependent RNA helicase DDX17	514323	351290.0	916489.7	312883.7	293453.1	363228.7	387998.8	523781.6	441909.9	259604.0
XP_024856324.1	protein NDRG3 isoform X7	514399	164060.0	232180.8	23300.8	124142.3	149661.5	203419.9	267092.1	271291.2	167742.2
XP_010799955.1	cystathionine beta-synthase isoform X2	514525	126410.0	501745.1	28695.3	5650.1	21949.0	27063.0	52101.3	40443.2	10085.4
NP_001095507.1	methionine aminopeptidase 1	516540	0.0	28317.5	0.0	0.0	0.0	0.0	0.0	4035.9	0.0
NP_001095532.1	WD repeat-containing protein 75	521240	12686.0	15818.2	0.0	0.0	0.0	0.0	0.0	0.0	0.0
NP_001095535.1	nidogen-2 precursor	521854	22204.0	20400.6	0.0	14373.9	21475.2	0.0	3998.2	20002.6	23197.4
NP_001095546.1	protein arginine N-methyltransferase 3	523174	104230.0	125797.2	0.0	0.0	0.0	0.0	0.0	0.0	0.0
XP_024841415.1	nuclear factor NF-kappa-B p100 subunit isoform X2	526392	85765.0	632337.1	37933.3	21811.3	94292.3	50600.6	49213.6	26043.8	0.0
XP_005225611.2	protein RRP5 homolog isoform X2	526867	0.0	38839.5	0.0	16353.1	0.0	0.0	12626.6	0.0	0.0
XP_024845171.1	probable ATP-dependent RNA helicase DDX20 isoform X1	528433	30378.0	251557.9	173272.8	23383.0	0.0	11571.6	33899.6	52743.1	9894.4
NP_001095589.1	CD5 antigen-like precursor	528593	58191.0	3685.0	77454.2	16029.5	70609.8	22990.4	74988.8	29003.0	47106.3
NP_001095620.1	phosphoserine aminotransferase	533044	638200.0	1382106.5	148926.8	235893.6	301678.0	264499.2	269925.7	274331.9	247673.3
NP_001095623.1	lysosome membrane protein 2 precursor	533177	8533.2	5387.6	0.0	24247.9	22672.2	29262.2	15470.5	18324.5	26867.9
NP_001095640.1	secretory carrier-associated membrane protein 2	534312	408500.0	624904.3	420216.8	51335.6	113483.5	112488.8	69520.0	61466.2	58192.1
XP_024839420.1	mitogen-activated protein kinase 14 isoform X7	534492	3331.6	19110.8	0.0	0.0	0.0	0.0	0.0	0.0	0.0
NP_001095648.1	lymphokine-activated killer T-cell-originated protein kinase	534781	0.0	10412.0	0.0	0.0	0.0	0.0	0.0	0.0	0.0
XP_010819400.1	serine/threonine-protein kinase MARK2 isoform X13	535197	9424.8	114718.1	8755.1	0.0	2321.6	0.0	0.0	5489.9	0.0
XP_024831175.1	myotubularin-related protein 2 isoform X5	536810	0.0	10075.1	0.0	0.0	0.0	0.0	0.0	0.0	0.0
XP_024842069.1	trafficking protein particle complex subunit 11 isoform X1	537211	26236.0	191440.5	16797.5	0.0	0.0	0.0	2354.6	0.0	0.0
XP_024832093.1	unconventional myosin-Ib isoform X4	537282	4176.2	6164.4	0.0	16542.7	24716.4	33452.0	19635.3	19946.9	32473.3
NP_001095677.1	exocyst complex component 4	537690	114470.0	261729.3	100169.6	49300.5	80080.0	92634.3	44720.7	32229.2	21482.1
NP_001095683.1	actin-related protein 2	538486	419890.0	600504.0	325689.9	168876.9	348806.0	380952.0	430969.6	460679.7	438345.8
NP_001095706.1	RAS protein activator like-3	540027	1430800.0	1915928.4	2062506.5	660405.1	736281.5	771633.3	757661.9	721096.6	851968.3
NP_001095726.1	lanC-like protein 2	541142	20602.0	36509.1	0.0	0.0	0.0	0.0	0.0	0.0	0.0
XP_010803895.1	probable 28S rRNA (cytosine(4447)-C(5))-methyltransferase isoform X1	541169	0.0	118190.8	13911.9	0.0	0.0	0.0	0.0	0.0	0.0
NP_001095753.1	eukaryotic translation initiation factor 2A	614746	0.0	45117.8	0.0	0.0	0.0	0.0	0.0	0.0	0.0
NP_001095759.1	protein disulfide-isomerase TMX3 precursor	615687	0.0	20950.8	0.0	0.0	0.0	0.0	0.0	0.0	0.0
XP_024851711.1	trafficking protein particle complex subunit 12 isoform X1	615707	36742.0	67876.2	52018.4	0.0	0.0	0.0	0.0	0.0	0.0
NP_001095768.1	leucine-rich repeat-containing protein 47	616209	12977.0	87679.7	4639.5	0.0	17205.5	9142.5	9505.8	9698.8	0.0
NP_001095811.1	galectin-3	786492	1627000.0	1422834.6	950439.3	0.0	16408.4	27797.5	0.0	0.0	12496.7
NP_001095826.1	eukaryotic translation initiation factor 3 subunit B	789999	293490.0	724302.9	138969.8	131740.1	240670.7	241826.0	256465.8	182142.4	117781.7
NP_001095845.1	amidophosphoribosyltransferase	509652	182940.0	290473.6	97590.8	35236.1	60638.0	78504.6	138532.9	94228.3	37686.7
XP_005207842.1	condensin complex subunit 3 isoform X2	531234	10351.0	60684.0	0.0	0.0	0.0	0.0	0.0	0.0	0.0
NP_001095847.1	adenylosuccinate lyase	510949	180660.0	386018.7	107396.7	127006.3	173615.7	191529.8	163681.8	125482.5	159093.2
NP_001095850.1	apolipoprotein C-II precursor	618039	0.0	0.0	51609.6	18041.3	5871.6	0.0	23164.3	14083.0	274711.8
XP_024843542.1	ubiquitin-like modifier-activating enzyme 1 isoform X1	282869	2211700.0	2194597.8	541692.3	776670.7	792077.1	892535.6	1168329.8	919267.0	533183.6
NP_001095953.1	ribose-phosphate pyrophosphokinase 3	504248	2758.6	75805.5	0.0	16908.6	33282.3	34650.6	35920.5	34223.7	22731.0
NP_001095956.1	matrin-3	505129	289210.0	368898.8	345129.8	97849.6	129727.5	111856.5	136053.5	94999.3	69862.6
NP_001095962.1	leucine--tRNA ligase, cytoplasmic	509429	390810.0	688296.4	19271.3	0.0	89610.2	94669.6	146856.8	97429.8	12511.8
XP_024854547.1	surfeit locus protein 4 isoform X2	526045	47677.0	98323.3	67818.5	23355.1	0.0	19649.5	14762.1	12751.3	18273.0
NP_001095989.1	endonuclease domain-containing 1 protein precursor	538618	12624.0	57963.7	0.0	0.0	8145.8	0.0	0.0	0.0	0.0
NP_001095990.1	GTPase-activating protein and VPS9 domain-containing protein 1	539646	0.0	28938.3	0.0	0.0	0.0	0.0	1675.9	0.0	0.0
NP_001096001.1	ras-related protein Rap-2b	784133	607320.0	560324.1	405422.1	1052304.3	1108136.0	1009371.7	1316351.8	1450356.7	1518925.2
XP_024850488.1	CDC42 small effector protein 2 isoform X1	789618	73419.0	33060.8	57952.2	0.0	11095.2	0.0	13992.2	18108.1	0.0
NP_001096012.1	exportin-7	100124498	0.0	23541.3	0.0	0.0	0.0	5430.5	0.0	0.0	0.0
XP_005219188.2	DNA ligase 1 isoform X3	100124507	45646.0	138283.8	0.0	0.0	0.0	0.0	0.0	0.0	0.0
NP_001096556.1	calpain-2 catalytic subunit	281662	19953.0	45656.9	6527.3	21790.4	78141.7	51731.0	56010.7	64026.6	25394.3
XP_024839966.1	nucleoporin SEH1 isoform X3	506509	0.0	8683.0	0.0	0.0	0.0	0.0	15726.9	12586.4	11077.5
XP_024854262.1	latent-transforming growth factor beta-binding protein 1 isoform X9	510559	488490.0	63029.6	782527.5	0.0	0.0	0.0	0.0	0.0	0.0
XP_010805284.2	E3 ubiquitin-protein ligase UHRF1 isoform X1	530411	16277.0	19926.0	13066.9	0.0	0.0	0.0	0.0	0.0	0.0
NP_001096572.1	leukosialin	614645	5744800.0	3825764.3	6999636.4	1042619.9	1394053.5	1046904.9	1143162.3	1728656.9	1781334.5
XP_024839923.1	ubiquitin-associated protein 2-like isoform X21	100125221	24567.0	94110.3	13712.4	13611.2	21306.6	25587.7	16025.2	27631.1	14571.1
XP_010801295.1	phosphatidylinositol 4-phosphate 5-kinase type-1 alpha isoform X5	100125224	27223.0	77435.2	25693.4	0.0	19209.3	24567.9	13601.6	12951.3	13636.1
NP_001096690.1	coagulation factor IX	280688	8080.2	11973.5	19304.7	19815.0	37418.2	0.0	335109.5	324364.1	308814.2
XP_024830755.1	reticulocalbin-1 isoform X1	281445	0.0	0.0	0.0	47030.5	46834.0	26643.6	0.0	21350.8	15229.1
XP_024849644.1	annexin A6 isoform X1	327685	25840000.0	25079637.9	22537238.3	21085341.4	18445707.8	15610644.8	23755292.9	23587493.2	19782090.6
NP_001096703.1	UL16 binding protein 3 precursor	508495	143120.0	271513.8	213870.7	0.0	14242.9	0.0	0.0	0.0	0.0
NP_001096715.1	EF-hand domain-containing protein D2	514259	63676.0	191711.6	15859.3	0.0	23417.7	9976.4	5566.3	19211.0	35652.0
XP_024842912.1	cysteine--tRNA ligase, cytoplasmic isoform X1	515715	14071.0	38489.2	0.0	0.0	0.0	0.0	0.0	0.0	0.0
XP_024847495.1	NADH-cytochrome b5 reductase 3 isoform X2	515773	48046.0	194334.4	10996.9	0.0	0.0	0.0	0.0	0.0	0.0
XP_005204517.1	leucine-rich repeat-containing protein 40 isoform X1	526961	7271.1	137510.0	3014.8	0.0	0.0	0.0	0.0	0.0	0.0
NP_001096742.1	guanine nucleotide-binding protein-like 1	532528	0.0	75144.5	0.0	0.0	2175.5	0.0	0.0	0.0	0.0
NP_001096746.1	delta(24)-sterol reductase	533726	18788.0	107449.8	0.0	0.0	0.0	5153.5	0.0	0.0	0.0
NP_001096765.1	lamin-B1	540643	547590.0	987649.7	237844.5	64635.6	179273.3	245913.5	276133.7	185997.3	154179.0
XP_024854004.1	beta-centractin isoform X2	100125305	7154.9	0.0	0.0	0.0	23828.8	27252.5	16906.0	12653.4	13826.2
XP_010807159.1	ERO1-like protein alpha isoform X1	100125317	0.0	72037.3	0.0	0.0	3482.1	0.0	0.0	0.0	0.0
XP_005205230.1	basic leucine zipper and W2 domain-containing protein 2 isoform X1	326579	18743.0	38230.2	16065.8	0.0	0.0	0.0	25985.9	0.0	0.0
NP_001098444.1	TBC1 domain family member 10A	511933	438860.0	501988.8	601475.6	210052.8	494468.2	590184.0	434893.8	447960.3	496276.0
NP_001098469.1	parathymosin	613777	30611.0	33325.8	10239.8	16271.8	25576.2	41667.6	26519.1	27888.8	29585.3
NP_001098491.1	phenylalanine--tRNA ligase beta subunit	788792	32707.0	250391.2	9513.8	0.0	0.0	0.0	0.0	3101.9	0.0
NP_001098497.1	uncharacterized protein LOC790886 precursor	790886	0.0	43265.7	0.0	0.0	0.0	0.0	0.0	7016.1	8261.1
XP_005201696.1	actin-like protein 6A isoform X1	100125416	109570.0	68028.5	16929.6	57169.5	32007.2	0.0	38966.7	0.0	0.0
NP_001098794.1	twinfilin-2	282024	316810.0	329480.6	117449.1	303318.4	177406.0	709106.4	129081.1	128616.0	242789.4
XP_024850492.1	structural maintenance of chromosomes protein 4 isoform X1	353350	183030.0	303953.1	222461.2	0.0	31180.9	0.0	46552.4	40216.4	157207.3
NP_001098799.2	casein kinase I isoform gamma-3	407190	1272.6	16599.2	0.0	0.0	0.0	0.0	6209.8	0.0	2149.9
XP_024851277.1	phospholipase A-2-activating protein isoform X2	506073	0.0	19155.3	0.0	0.0	0.0	0.0	0.0	0.0	0.0
NP_001098808.1	arginine--tRNA ligase, cytoplasmic	506305	366450.0	815507.1	291884.8	79952.6	228630.9	262838.6	365776.5	273208.4	169278.3
XP_024856175.1	acetyl-coenzyme A synthetase, cytoplasmic isoform X3	506459	0.0	24851.2	0.0	10908.1	0.0	0.0	22075.6	66087.0	49232.2
XP_010810741.1	ATP-binding cassette sub-family G member 4 isoform X4	508443	47390.0	100400.8	0.0	32007.9	34923.8	36736.9	38401.8	44264.2	43295.5
XP_024847440.1	integrin beta-7 isoform X3	514031	11667.0	6332.8	0.0	0.0	0.0	0.0	0.0	0.0	0.0
NP_001098844.1	protein arginine N-methyltransferase 5	515594	148120.0	493672.6	52370.0	90708.9	110562.8	108005.2	174531.7	133264.6	107765.6
NP_001098865.1	H/ACA ribonucleoprotein complex subunit DKC1	525619	67798.0	427295.1	54963.1	116663.3	147613.0	89211.0	197601.9	154013.4	95299.1
NP_001098877.1	activated RNA polymerase II transcriptional coactivator p15	533984	315540.0	288795.1	541374.1	717324.1	459867.6	296411.9	428825.7	422470.1	409549.8
XP_024831453.1	regulator of chromosome condensation isoform X2	534142	7410.2	66621.1	0.0	0.0	14396.2	0.0	0.0	11849.4	0.0
NP_001098886.1	SWI/SNF-related matrix-associated actin-dependent regulator of chromatin subfamily A member 5	537503	116640.0	304556.3	27712.2	421081.9	213330.3	152165.8	198142.5	155178.2	75375.1
XP_005209732.1	clathrin interactor 1 isoform X2	538540	11354.0	41736.4	1148.8	0.0	0.0	0.0	0.0	0.0	0.0
XP_024836130.1	cell division cycle protein 27 homolog isoform X9	540660	5314.0	9643.5	0.0	0.0	4795.2	0.0	4434.5	0.0	0.0
XP_024831679.1	60S ribosomal protein L39	112441655	8543.2	14076.0	0.0	0.0	0.0	0.0	0.0	0.0	0.0
NP_001098929.1	WD repeat-containing protein 82	783336	0.0	13782.7	0.0	0.0	0.0	0.0	0.0	0.0	0.0
NP_001098936.1	beta-2-syntrophin	786534	246020.0	218360.1	164411.9	171823.6	267495.5	367390.7	115006.0	132213.2	118528.6
NP_001098943.1	stomatin	100125834	15809.0	121115.2	56068.7	118527.9	304924.8	425233.9	58100.5	119246.5	45573.5
NP_001098944.1	prenylcysteine oxidase 1 precursor	100125835	71699.0	152640.7	70177.7	37632.7	40538.2	41175.8	5951.2	24311.1	18433.5
XP_024854010.1	WD repeat-containing protein 5 isoform X1	100125836	0.0	27997.0	0.0	0.0	0.0	0.0	0.0	0.0	0.0
NP_001098951.1	ras-related protein Rab-8A	100125881	584580.0	260529.1	427582.3	441767.9	809133.5	1069343.9	773573.4	791125.2	640104.2
NP_001098962.1	protein RER1	100125922	2837.1	30983.2	0.0	0.0	0.0	0.0	0.0	0.0	0.0
NP_001098966.1	transmembrane emp24 domain-containing protein 7 precursor	100125926	12390.0	162370.3	33572.8	55661.3	50029.3	67489.4	64888.3	28973.1	0.0
NP_001098967.1	programmed cell death protein 6	100125927	1173500.0	1102888.7	857853.2	598450.2	708801.8	578368.4	1062346.8	1053624.2	1018644.2
XP_024840394.1	ubiquitin domain-containing protein UBFD1 isoform X1	100125938	0.0	70401.5	0.0	11783.1	33193.1	26892.7	14936.4	13860.4	12561.3
XP_015329604.2	tumor necrosis factor receptor superfamily member 5 isoform X2	286849	271030.0	489377.4	244955.5	0.0	6551.8	0.0	180301.6	187790.8	214297.5
XP_024849657.1	calnexin isoform X1	407129	188170.0	620883.3	207459.7	319304.3	363131.1	278741.7	109832.7	143706.0	80826.7
NP_001099086.1	non-classical MHC class I antigen precursor	510417	937980.0	1505478.9	709381.3	2831488.2	3436779.4	3136776.0	3603888.1	4306026.5	5103191.3
NP_001099096.1	protein tweety homolog 2	533184	345400.0	198721.0	225690.5	350552.9	355104.6	190663.4	260110.4	327188.3	279173.2
XP_024849108.1	probable phospholipid-transporting ATPase VD isoform X7	536495	0.0	44246.5	0.0	0.0	0.0	89687.9	0.0	0.0	18318.6
XP_024835577.1	pre-mRNA-processing-splicing factor 8 isoform X1	507371	251100.0	929040.2	141962.2	169605.2	239458.4	107879.6	215172.5	225423.2	142652.1
NP_001099115.1	coatomer subunit alpha	100126041	275280.0	1304092.4	77054.9	66510.5	110746.7	124992.0	174522.4	157136.6	121298.4
NP_001099118.1	ectonucleoside triphosphate diphosphohydrolase 2	100126045	582780.0	638673.3	451603.8	177820.2	482093.9	583946.2	117205.8	112072.5	87278.8
NP_001099123.1	neutrophil elastase precursor	100126050	11733.0	6061.4	0.0	17722.9	10976.3	5560.1	0.0	9979.6	4707.8
NP_001103236.1	sharpin	512499	0.0	13171.3	0.0	0.0	0.0	0.0	0.0	0.0	0.0
NP_001103265.1	alpha-2-macroglobulin precursor	513856	303920000.0	47746659.1	498660457.7	352799707.6	267286485.9	212729790.0	227085126.5	231298438.8	251441762.1
NP_001103268.1	calcium homeostasis endoplasmic reticulum protein	525110	0.0	11303.4	0.0	27423.9	15329.9	0.0	8371.5	9116.3	0.0
NP_001103270.1	RNA-binding protein EWS	534073	62430.0	54887.0	0.0	189878.1	89324.5	32147.0	17937.9	0.0	16156.4
NP_001103431.1	glutamine--fructose-6-phosphate aminotransferase [isomerizing] 1	281779	256460.0	522093.9	354706.6	35615.7	156684.7	173983.1	44011.4	14646.8	28028.9
XP_024835658.1	monocarboxylate transporter 4 isoform X1	510085	7164.6	46049.9	4808.9	36119.3	19770.9	18041.0	0.0	17531.9	16088.8
NP_001103451.1	integrin alpha-6 precursor	535043	9676400.0	15921442.4	8057058.7	2811086.2	3827097.7	4204650.9	4499943.2	12563710.7	5263225.8
XP_024847872.1	GTPase KRas isoform X2	541140	720640.0	972784.1	555771.1	542409.2	725300.8	870756.6	639393.5	707109.4	818913.7
NP_001103472.1	guanine nucleotide-binding protein G(q) subunit alpha	536654	98480.0	160801.5	65626.4	71213.3	138965.0	90501.1	173413.2	184368.8	173114.4
XP_024843668.1	E3 ubiquitin-protein ligase HUWE1 isoform X9	511826	50899.0	260169.6	2740.8	71706.6	57322.9	42996.0	38051.3	47590.4	40917.8
NP_001103558.1	synaptophysin-like protein 1	615728	412840.0	564588.9	300602.6	172001.8	191842.6	170636.4	125408.6	152694.1	139661.0
XP_024847974.1	ran GTPase-activating protein 1 isoform X4	616055	23401.0	134390.7	26714.7	0.0	22329.4	26339.2	29157.9	0.0	27368.1
XP_024841961.1	fibroblast growth factor receptor 1 isoform X7	281768	6479.9	5310.8	0.0	0.0	0.0	0.0	0.0	0.0	0.0
XP_024851493.1	maternal embryonic leucine zipper kinase isoform X2	520088	8934.6	27656.1	0.0	0.0	0.0	0.0	0.0	0.0	0.0
NP_001106692.1	reticulon-4 isoform 2	359718	293760.0	661672.3	120634.0	59403.4	133279.5	232969.6	139315.9	122266.6	99782.4
NP_001106714.1	coronin-1B	510128	80444.0	176690.7	40655.2	0.0	19504.8	22358.1	30071.4	76945.9	74996.5
NP_001106722.1	PDZ and LIM domain protein 7 isoform 2	533851	18257.0	10182.9	0.0	0.0	0.0	0.0	0.0	0.0	0.0
XP_024845091.1	four and a half LIM domains protein 1 isoform X4	509056	14774.0	58210.5	28899.0	16953.3	38750.3	0.0	10174.2	20463.3	20191.0
NP_001106767.1	ribonucleoside-diphosphate reductase large subunit	505537	1008200.0	1407542.5	271124.6	310058.8	565202.0	512030.7	745898.5	616022.8	361978.8
XP_005219946.1	myeloperoxidase isoform X1	511206	10296.0	0.0	0.0	14526.0	0.0	5558.0	2342.3	0.0	0.0
NP_001106792.1	acyl-CoA-binding protein	768330	587730.0	585943.0	218213.7	345697.7	627324.1	678832.9	509650.5	487922.2	419993.4
XP_024845486.1	protein S100-A8 isoform X1	616818	43921.0	26957.0	49544.7	217198.7	281165.7	199741.1	187003.6	77004.7	206000.1
XP_005201997.2	dnaJ homolog subfamily C member 13 isoform X1	504472	316690.0	788791.6	42961.9	67745.0	95538.1	75047.2	34733.9	69491.6	65034.5
XP_024843920.1	ribose-phosphate pyrophosphokinase 2 isoform X4	537688	8614.7	61016.1	0.0	0.0	0.0	0.0	0.0	0.0	0.0
XP_024854805.1	spectrin alpha chain, non-erythrocytic 1 isoform X10	540108	2957500.0	631392.8	5699135.7	1666766.2	2709513.8	313486.0	788934.9	1834411.0	1012594.3
NP_001107664.1	heat shock 70 kDa protein 4	536558	482100.0	1108707.0	219406.8	218541.6	333923.5	498022.3	594231.9	451949.3	387733.0
NP_001107979.1	serine/threonine-protein phosphatase 6 regulatory subunit 1	511840	0.0	10808.9	0.0	0.0	0.0	0.0	0.0	0.0	0.0
NP_001107982.1	protein BRICK1	540092	22470.0	33338.0	20456.4	0.0	0.0	0.0	0.0	0.0	0.0
NP_001107984.1	guanine nucleotide-binding protein G(I)/G(S)/G(O) subunit gamma-10	613930	24762.0	91441.8	21969.3	29776.6	0.0	23375.7	5114.9	3649.7	0.0
NP_001107993.1	H/ACA ribonucleoprotein complex subunit 3	616675	15104.0	19306.4	4917.7	5387.9	8601.9	8797.8	26299.1	9329.7	0.0
XP_024839409.1	major histocompatibility complex, class I, A isoform X3	533050	3345300.0	4258938.6	2958937.2	4473462.1	5756393.0	6176046.8	9369754.9	6904732.5	10455306.4
NP_001108328.1	tubulin alpha-1B chain	539882	15065000.0	17529548.9	7987698.7	12705024.8	15857985.6	18331852.3	16000916.5	13924289.7	11454550.4
NP_001116201.1	1,4-alpha-glucan-branching enzyme	615745	12052.0	33788.8	0.0	0.0	0.0	0.0	0.0	0.0	0.0
XP_015326608.1	apolipoprotein F isoform X2	539595	1063.5	0.0	0.0	0.0	0.0	0.0	0.0	0.0	5155.1
NP_001121976.1	charged multivesicular body protein 4a	613647	896600.0	342396.6	205025.7	278500.3	220297.8	177163.8	303491.7	315530.7	272379.8
NP_001121978.1	charged multivesicular body protein 4b	616164	2139500.0	710168.3	1220625.2	1746798.9	1457596.9	1404928.2	2459234.4	2433581.2	2821981.3
NP_001124222.1	serine/threonine-protein phosphatase 6 catalytic subunit	511058	31909.0	145460.7	9759.6	0.0	14191.4	23145.8	40452.5	16841.3	21103.6
NP_001124224.1	dual specificity mitogen-activated protein kinase kinase 1	533199	0.0	31738.7	0.0	0.0	0.0	0.0	0.0	0.0	0.0
NP_001124226.1	ras-related protein Rab-14	539180	496720.0	511036.1	629060.5	376352.4	751888.7	855364.4	671104.5	567145.0	583390.9
XP_010805828.1	copper transport protein ATOX1 isoform X1	613998	61974.0	96300.6	11236.0	7889.4	86994.6	60319.2	43028.9	27972.3	26435.3
NP_001124234.1	elongator complex protein 3	784720	0.0	15227.2	0.0	0.0	0.0	0.0	0.0	0.0	0.0
NP_001124236.1	primary amine oxidase, liver isozyme precursor	789307	205590.0	139249.4	325180.8	139319.9	118693.8	13230.3	377782.3	208230.4	90560.6
XP_024855711.1	high affinity cationic amino acid transporter 1 isoform X2	539465	425790.0	737584.4	289514.5	166684.4	279744.3	254791.2	171763.3	166506.0	138979.9
NP_001137210.1	6-phosphogluconate dehydrogenase, decarboxylating	514939	852010.0	1425149.7	231783.4	519114.8	1382222.7	756368.8	1351306.6	1584868.4	1271454.8
NP_001137337.1	collagen alpha-1(VI) chain precursor	511422	137020.0	111074.8	291455.3	174486.2	205053.0	61922.3	241113.7	214940.6	128024.2
XP_005215999.1	probable ATP-dependent RNA helicase DDX6 isoform X1	513906	7586.9	152177.6	0.0	3739.0	23554.3	15309.0	53234.8	88035.6	112651.1
XP_024847426.1	nck-associated protein 1-like isoform X2	513641	7008.3	17235.0	0.0	0.0	0.0	0.0	0.0	0.0	0.0
NP_001137549.1	tumor necrosis factor receptor superfamily member 25 precursor	783432	5299.8	129952.3	3630.6	14830.2	59077.3	10498.6	579159.4	606777.0	584489.3
NP_001137569.1	C-reactive protein precursor	527553	0.0	9933.8	0.0	0.0	0.0	0.0	0.0	0.0	0.0
NP_001138325.1	NADP-dependent malic enzyme	540985	7015.2	20339.7	0.0	0.0	2104.7	0.0	5047.1	0.0	0.0
NP_001138674.1	overexpressed in colon carcinoma 1 protein homolog	100270756	6579.5	16063.4	0.0	33769.2	33970.6	13699.3	38236.8	66542.6	65668.2
XP_024843488.1	coagulation factor VIII isoform X4	100271720	189670.0	103136.3	226613.2	182269.9	173239.4	68702.9	78924.2	95943.5	92412.7
NP_001152788.1	importin subunit alpha-3	535090	11674.0	157453.7	18491.8	0.0	0.0	0.0	0.0	0.0	0.0
NP_001153290.1	transmembrane emp24 domain-containing protein 2 precursor	100140040	23317.0	123969.5	20828.7	48732.4	0.0	60306.4	76211.8	70399.7	93597.4
XP_005202835.1	fibronectin isoform X5	280794	374990.0	119384.9	746829.4	1440872.1	1203033.0	400942.7	1036899.7	1388924.4	1790629.0
NP_001157254.1	cytochrome b5 type B	506370	40407.0	121742.7	17093.4	9693.5	19312.5	0.0	9334.3	7649.1	9779.8
NP_001157258.1	serine/threonine-protein kinase 26	539445	149760.0	155156.8	117625.7	149647.4	170731.1	182311.5	182072.6	171917.4	190790.9
XP_010812188.1	acetoacetyl-CoA synthetase isoform X2	505842	36110.0	52614.5	0.0	0.0	12441.0	0.0	0.0	8753.5	10652.5
NP_001159540.1	transforming growth factor beta-1 proprotein precursor	282089	0.0	2589.3	0.0	180296.9	168055.6	64817.6	114437.4	128296.4	130214.4
NP_001159971.1	integrin alpha-2 precursor	281872	33516.0	105935.8	44794.5	0.0	14623.3	0.0	16712.1	14837.5	0.0
NP_001159972.1	integrin alpha-5	281873	527330.0	1113946.6	606598.0	399311.1	676166.1	705338.2	213578.6	203138.6	199781.2
NP_001159977.1	tubulin alpha-1B chain	404053	59120.0	106267.8	47432.1	504704.2	489437.6	712257.2	620685.7	481459.5	398903.3
XP_015329858.1	vitamin K-dependent protein C isoform X2	281428	27508.0	14947.3	51025.8	69896.2	55225.6	13990.1	51048.9	42708.8	35670.6
XP_005209707.1	microfibril-associated glycoprotein 3 isoform X1	317721	9339.7	66106.3	0.0	43513.1	31500.0	49276.4	31029.6	28880.4	36816.4
NP_001159993.1	cathepsin D precursor	282883	143170.0	163159.3	151082.4	332862.6	208564.6	200677.9	75897.6	59278.0	211712.0
XP_024852213.1	costars family protein ABRACL isoform X1	505914	70026.0	146060.8	28264.2	49104.3	0.0	62663.1	22643.3	18429.7	33634.3
NP_001160047.2	keratin, type I cytoskeletal 14	404111	0.0	0.0	0.0	11677.4	0.0	42072.1	0.0	0.0	0.0
NP_001160079.1	ragulator complex protein LAMTOR4	511903	45863.0	44752.2	25429.4	5081.6	44901.2	0.0	0.0	0.0	0.0
NP_001161281.1	adenylosuccinate synthetase isozyme 2	522529	13311.0	77910.5	0.0	0.0	0.0	0.0	24969.9	11637.1	4196.0
NP_001161366.1	coagulation factor XIII A chain	617881	247340.0	168450.6	357220.1	314784.8	282043.6	109925.5	248160.6	381075.5	161293.5
XP_005223735.1	heat shock 70 kDa protein 1-like isoform X1	540190	156430.0	92151.6	166114.1	84639.9	96538.6	111449.9	118436.2	140067.5	155241.9
XP_024844541.1	LOW QUALITY PROTEIN: RNA-binding motif protein, X chromosome-like	112445178	0.0	15548.3	0.0	22255.5	29320.6	33560.6	22349.6	17877.2	0.0
XP_024847318.1	SWI/SNF complex subunit SMARCC2 isoform X9	509060	0.0	6975.9	0.0	0.0	0.0	0.0	0.0	0.0	0.0
XP_024834133.1	solute carrier family 12 member 4 isoform X1	533876	20584.0	59218.8	0.0	0.0	19460.2	18430.0	13626.8	8282.9	0.0
NP_001171879.1	tumor necrosis factor receptor superfamily member 18 precursor	516256	40226.0	94768.3	33334.2	196923.2	275717.1	334860.5	75108.1	72216.9	82388.2
NP_001171880.1	glycophorin B precursor	100462649	0.0	4456.6	0.0	0.0	2525.6	0.0	0.0	0.0	0.0
NP_001177353.1	WC1.3 molecule precursor	514534	0.0	0.0	0.0	17889.7	15969.5	34737.9	1551.0	0.0	0.0
XP_024851762.1	bifunctional UDP-N-acetylglucosamine 2-epimerase/N-acetylmannosamine kinase isoform X3	782201	7031.3	31038.1	0.0	0.0	0.0	0.0	0.0	0.0	0.0
XP_024850459.1	inositol hexakisphosphate and diphosphoinositol-pentakisphosphate kinase 2 isoform X18	780855	0.0	28735.1	63752.4	0.0	0.0	0.0	0.0	0.0	0.0
XP_024844078.1	nik-related protein kinase isoform X1	783774	0.0	0.0	0.0	364731.0	422995.7	227775.0	94862.7	91329.9	141778.4
XP_005212834.1	sodium-dependent phosphate transporter 1 isoform X1	514255	15385.0	62064.0	38776.4	0.0	0.0	0.0	0.0	0.0	0.0
XP_024838572.1	CLIP-associating protein 2 isoform X39	531418	7160.0	10757.5	0.0	0.0	0.0	0.0	0.0	0.0	0.0
NP_001178133.1	trafficking protein particle complex subunit 4	785345	0.0	20804.9	0.0	0.0	0.0	0.0	0.0	6669.1	0.0
XP_005203834.1	phospholipid-transporting ATPase ID isoform X2	785713	3118.5	9818.3	0.0	0.0	0.0	0.0	0.0	0.0	0.0
XP_005208932.1	heterogeneous nuclear ribonucleoprotein M isoform X10	515290	2141900.0	2756109.9	1191497.2	1002358.2	1233397.3	1354302.1	1269931.8	845692.6	651730.8
NP_001178173.1	probable G-protein coupled receptor 179	787335	0.0	0.0	0.0	0.0	134795.7	103566.4	247181.8	248563.4	271247.5
NP_001178189.1	charged multivesicular body protein 1a	789414	246890.0	105896.2	203625.8	291542.0	266352.8	206417.5	268462.3	273703.2	176680.1
XP_024849039.1	protein transport protein Sec31A isoform X16	531964	171400.0	253531.9	109849.7	62440.5	58543.6	0.0	10787.5	59880.9	54190.4
NP_001178211.1	protein Niban 1	614787	4602.1	131469.3	0.0	0.0	2545.8	0.0	32102.5	34587.6	13107.8
NP_001178248.1	N-alpha-acetyltransferase 15, NatA auxiliary subunit	536676	26107.0	151748.1	0.0	21450.3	43868.7	44192.5	28119.5	37516.9	38987.9
XP_005216520.1	cytoskeleton-associated protein 5 isoform X2	533980	6677.8	30544.6	4619.3	0.0	3000.5	0.0	0.0	0.0	0.0
XP_024837350.1	sec1 family domain-containing protein 1 isoform X1	100140328	8136.6	20260.2	0.0	0.0	0.0	0.0	0.0	10901.1	0.0
NP_001178296.1	cAMP-dependent protein kinase type II-alpha regulatory subunit	100139910	183740.0	204834.8	93687.0	73072.7	18174.0	60776.9	56855.2	49479.7	95349.8
NP_001178299.1	vinculin	783645	117730.0	18901.9	159448.5	563973.4	632229.2	851958.1	256139.6	192666.2	291847.5
NP_001178322.1	CAD protein	504261	963570.0	2662864.7	802062.9	379528.9	690156.8	713832.6	806803.8	643543.6	506330.9
NP_001178324.1	probable ATP-dependent RNA helicase DDX5	533700	70025.0	364816.9	107506.5	22022.8	112584.7	92200.0	263344.9	201705.8	73546.6
XP_005213819.1	60S ribosomal protein L21 isoform X1	326584	708650.0	927395.2	650091.2	744285.7	1064812.2	785599.1	1137942.4	1108047.3	853945.5
NP_001178364.1	core-binding factor subunit beta	614678	34148.0	89498.3	22126.8	0.0	0.0	0.0	0.0	4346.0	0.0
XP_005218546.1	AP-1 complex subunit gamma-1 isoform X2	507677	21094.0	79579.8	0.0	0.0	11486.4	18962.9	12073.9	7511.3	8804.3
NP_001178369.1	AP-2 complex subunit alpha-1	784636	90342.0	231851.9	88349.7	0.0	0.0	50036.4	13993.1	41934.7	0.0
NP_001178402.1	RRP12-like protein	528990	117640.0	528826.1	28590.3	26460.6	51587.2	14181.9	47729.6	48926.2	30597.5
NP_001178428.1	rho GTPase-activating protein 30	538835	23002.0	120362.8	0.0	0.0	0.0	0.0	0.0	6280.0	0.0
NP_001178435.1	formin-like protein 3	540105	179810.0	471983.4	393459.1	193909.4	188163.8	124696.1	294450.0	288978.7	215835.4
XP_010803500.1	apoptotic protease-activating factor 1 isoform X3	537782	14249.0	113319.9	4491.4	0.0	0.0	0.0	0.0	2970.6	0.0
XP_024850019.1	G protein-coupled receptor kinase 6 isoform X1	521413	78263.0	133827.1	86708.0	11770.1	14419.9	0.0	7331.7	13751.1	15058.5
XP_024851193.1	dedicator of cytokinesis protein 8 isoform X1	100295817	404480.0	864642.8	300411.7	70025.4	177824.0	92080.8	252159.4	341917.6	195218.4
NP_001178959.1	heterogeneous nuclear ribonucleoprotein L	504520	219290.0	509573.9	90083.7	87692.5	135276.4	191436.2	173469.1	132604.9	111177.5
NP_001178966.1	glyoxylate reductase/hydroxypyruvate reductase	504764	0.0	44188.7	0.0	0.0	0.0	0.0	0.0	0.0	0.0
XP_010799908.2	protein CDV3 homolog isoform X4	504871	44994.0	87390.3	9662.5	10326.5	64194.2	84944.6	29101.0	40352.5	17205.0
XP_015317555.1	transcriptional repressor p66-beta isoform X3	505039	0.0	17363.8	0.0	0.0	0.0	0.0	0.0	1768.2	0.0
NP_001178982.1	EH domain-containing protein 4	505206	1422000.0	1248681.5	1638233.1	4924888.7	6714142.9	7265211.0	4858160.1	5279252.9	4620214.9
XP_005207168.1	ubiquitin carboxyl-terminal hydrolase 5 isoform X3	505280	199370.0	495104.3	86599.8	31137.6	73271.4	125038.9	139707.4	134563.3	82741.4
XP_024833796.1	FXYD domain-containing ion transport regulator 5 isoform X4	505584	23714.0	71939.8	29217.1	0.0	0.0	0.0	5095.9	0.0	0.0
NP_001178994.1	DNA-directed RNA polymerases I, II, and III subunit RPABC3	505599	15221.0	92575.0	0.0	0.0	16485.1	18596.5	15645.8	12821.4	11441.5
NP_001179001.1	mannan-binding lectin serine protease 2 precursor	505819	0.0	0.0	0.0	0.0	0.0	14005.0	0.0	6178.5	0.0
XP_024835548.1	protein unc-13 homolog D isoform X3	506146	10180.0	29405.0	5980.7	0.0	142735.8	167954.0	64135.1	23931.8	51753.5
XP_010815530.1	ena/VASP-like protein isoform X14	506201	4621.9	12116.4	0.0	0.0	0.0	1836.0	0.0	5183.5	8996.6
NP_001179023.1	troponin I, fast skeletal muscle	506434	0.0	0.0	0.0	46524.3	12104.5	0.0	0.0	0.0	0.0
NP_001179036.1	nuclear pore complex protein Nup155	506738	7828.4	41331.3	0.0	0.0	0.0	3374.6	0.0	0.0	0.0
NP_001179068.1	COP9 signalosome complex subunit 5	507179	6452.4	20412.2	4871.0	0.0	0.0	0.0	0.0	0.0	0.0
XP_005211044.1	tumor necrosis factor alpha-induced protein 3 isoform X1	508105	192250.0	422847.6	137501.5	51441.5	123484.7	139287.8	4869252.5	4919524.0	5470239.8
NP_001179112.2	tyrosine-protein kinase BAZ1B	508442	53069.0	134207.9	34998.2	184738.8	128788.3	31925.5	63769.7	70023.4	17218.5
NP_001179113.2	26S proteasome regulatory subunit 6A	508448	595870.0	835216.2	362119.8	660482.6	519899.5	788515.8	825231.9	801937.7	442181.9
XP_024835632.1	nuclear protein localization protein 4 homolog isoform X1	508519	0.0	18848.0	0.0	0.0	0.0	0.0	0.0	0.0	0.0
XP_010808713.1	golgin subfamily A member 2 isoform X7	508805	0.0	24819.2	2388.1	0.0	0.0	0.0	0.0	0.0	0.0
NP_001179150.1	signal recognition particle subunit SRP72	509430	213210.0	548870.3	128610.4	45240.8	119741.7	138421.4	241570.4	143994.6	91381.9
XP_024837019.1	LMBR1 domain-containing protein 2 isoform X3	510014	1730.8	15988.8	0.0	0.0	0.0	0.0	0.0	0.0	0.0
NP_001179178.1	serine/threonine-protein phosphatase 5	510245	0.0	49674.9	0.0	0.0	0.0	29766.8	0.0	32864.2	0.0
XP_015328967.1	exportin-1 isoform X1	510568	300800.0	543874.5	36760.8	173840.6	283897.0	255174.4	263988.1	155023.6	172539.8
NP_001179194.1	synaptic vesicle membrane protein VAT-1 homolog	510698	332780.0	644857.1	221458.9	157103.2	445584.3	731843.4	426607.2	401339.9	199054.5
XP_010802707.1	receptor-type tyrosine-protein phosphatase zeta isoform X6	317725	8519.8	2390.3	0.0	131177.1	46601.3	28955.7	44219.2	44339.4	4980.5
XP_005212690.1	spectrin beta chain, non-erythrocytic 1 isoform X2	526027	485790.0	947683.1	164730.1	135471.9	219754.3	364814.7	189352.6	112155.0	97648.1
NP_001179217.1	insulin-like growth factor 2 mRNA-binding protein 3	539650	8014.7	64552.7	0.0	22688.1	33404.9	38384.7	15506.0	0.0	11468.9
XP_024846386.1	cyclin-dependent kinase 6 isoform X2	511754	16277.0	82327.5	0.0	0.0	0.0	0.0	0.0	0.0	0.0
NP_001179238.1	disco-interacting protein 2 homolog B	512064	5078600.0	4292447.2	5619594.4	4787756.2	5694382.4	4981074.3	5087929.8	5252659.7	5100487.4
NP_001179240.1	transmembrane protein 179B	512135	0.0	26517.5	0.0	0.0	0.0	0.0	0.0	0.0	0.0
XP_024848789.1	platelet-derived growth factor receptor alpha isoform X1	282301	49668.0	1358.6	0.0	0.0	6891.0	0.0	0.0	0.0	0.0
XP_010801055.1	natural killer cell receptor 2B4 isoform X3	513468	0.0	76043.1	11624.3	0.0	53062.9	51043.4	28196.9	24590.4	0.0
NP_001179285.1	importin-7	513707	226330.0	412277.2	98472.2	89384.0	111531.2	110402.4	143473.2	94505.6	94925.6
XP_005223923.2	desmoplakin isoform X1	514360	6300.2	19877.0	276326.6	0.0	43258.3	250256.6	3254.5	6805.1	5781.7
NP_001179307.1	anaphase-promoting complex subunit 4	514572	5600.7	8559.3	0.0	0.0	0.0	0.0	0.0	0.0	0.0
XP_024844323.1	WD repeat-containing protein 3 isoform X1	514870	245980.0	78924.9	289307.7	0.0	0.0	0.0	0.0	0.0	0.0
NP_001179321.1	FACT complex subunit SPT16	514989	201500.0	398020.8	411133.2	66608.7	144310.5	69490.6	163243.7	149756.5	122094.3
NP_001179322.1	oxygen-dependent coproporphyrinogen-III oxidase, mitochondrial	540283	84776.0	222880.7	3036.4	0.0	9208.9	0.0	0.0	0.0	0.0
NP_001179344.1	cell surface hyaluronidase	515491	33548.0	47368.9	99833.9	0.0	20105.4	0.0	17354.4	15247.8	18627.9
XP_010810419.1	E3 ubiquitin-protein ligase UBR5 isoform X4	515582	8594.0	9884.4	0.0	0.0	0.0	0.0	0.0	0.0	0.0
NP_001179352.1	1-phosphatidylinositol 4,5-bisphosphate phosphodiesterase beta-3	515669	23855.0	50302.4	0.0	91778.0	45971.4	0.0	40691.1	0.0	9294.5
XP_005213087.1	EMILIN-1 isoform X1	540451	0.0	0.0	22600.9	0.0	18670.1	22032.4	18164.4	23710.2	0.0
NP_001179369.1	carboxy-terminal domain RNA polymerase II polypeptide A small phosphatase 1	516199	14881.0	35415.5	0.0	0.0	0.0	0.0	0.0	0.0	0.0
NP_001179383.1	insulin-like growth factor 2 mRNA-binding protein 1	516853	0.0	3234.5	0.0	125570.5	444288.4	560016.9	221539.0	206942.0	66371.2
XP_010806445.1	Golgi membrane protein 1 isoform X1	517052	10418.0	11340.8	7609.2	157529.3	20431.4	5751.3	11978.8	4699.2	0.0
NP_001179416.1	alpha-soluble NSF attachment protein	518407	660220.0	1059327.6	412008.1	300193.5	615911.3	683474.0	542042.0	623238.0	583205.0
NP_001179417.1	transcription factor CP2-like protein 1	518436	8234.3	20519.7	13847.2	0.0	0.0	0.0	0.0	0.0	0.0
XP_024854429.1	pleckstrin isoform X1	518658	141510.0	122942.9	292107.6	140967.5	145662.1	74136.0	188178.1	183997.7	163667.8
NP_001179457.1	cartilage intermediate layer protein 2 precursor	520750	0.0	3425.5	0.0	0.0	0.0	0.0	0.0	0.0	0.0
NP_001179481.1	U2 small nuclear ribonucleoprotein B	767873	972.7	21397.4	0.0	0.0	0.0	0.0	0.0	0.0	0.0
XP_024856391.1	nucleolar GTP-binding protein 1 isoform X2	524743	31846.0	51000.0	0.0	0.0	0.0	0.0	10636.5	0.0	18938.8
NP_001179534.1	double-strand break repair protein MRE11	525093	5369.7	42906.2	0.0	0.0	4854.8	0.0	0.0	0.0	0.0
NP_001179556.1	serine/threonine-protein kinase 10	526376	119010.0	34617.4	147296.2	0.0	3582.8	0.0	9759.4	4529.8	0.0
NP_001179561.1	gamma-tubulin complex component 3	526529	41538.0	146907.6	10884.1	0.0	4225.4	0.0	5327.5	3502.8	0.0
NP_001179579.1	cytokine receptor-like factor 3	528033	76356.0	127649.4	22324.1	0.0	0.0	0.0	0.0	0.0	0.0
NP_001179599.1	C-type mannose receptor 2 precursor	529049	0.0	0.0	0.0	45592.0	44035.9	45887.1	30132.9	25323.3	50957.6
NP_001179629.2	immunoglobulin superfamily member 3 precursor	530939	0.0	6491.8	0.0	103882.4	147849.9	132847.8	153605.4	178359.5	177711.0
NP_001179640.1	exocyst complex component 5	531907	39869.0	82096.0	9239.2	11858.5	11954.4	45225.0	10701.8	13113.1	42535.0
XP_005214003.2	FERM, ARHGEF and pleckstrin domain-containing protein 1 isoform X1	531927	9994.2	39640.6	0.0	25224.1	53290.1	40117.7	0.0	0.0	0.0
NP_001179666.1	DNA mismatch repair protein Msh6	540526	21184.0	73609.2	29347.6	0.0	0.0	0.0	0.0	0.0	0.0
NP_001179677.1	unconventional myosin-If	532964	0.0	40533.2	0.0	69694.8	60674.2	65592.6	31276.6	32051.9	44943.2
XP_024847822.1	LIM domain and actin-binding protein 1 isoform X3	540637	10143.0	19833.1	13460.9	0.0	0.0	0.0	0.0	0.0	0.0
NP_001179684.1	serine/threonine-protein kinase TBK1	533141	0.0	17682.8	0.0	0.0	0.0	0.0	0.0	0.0	0.0
NP_001179691.2	myosin-9	404108	4504400.0	6098863.5	4191032.3	1819264.7	3035731.2	4875266.1	3090471.8	2425026.0	1880532.2
XP_024831102.1	palmitoyltransferase ZDHHC5 isoform X1	533250	26987.0	33545.1	27029.7	0.0	11202.9	0.0	0.0	69666.8	0.0
XP_024856472.1	phosphatidylinositol 5-phosphate 4-kinase type-2 alpha isoform X1	533289	28867.0	86790.2	0.0	0.0	17740.6	27588.9	22539.8	0.0	0.0
NP_001179711.1	chondroitin sulfate proteoglycan 4 precursor	533653	12011.0	720525.5	0.0	17823.1	0.0	23352.3	25075.2	13788.2	0.0
XP_024854608.1	dystrobrevin beta isoform X16	534119	3625.0	8520.3	0.0	0.0	0.0	0.0	0.0	0.0	0.0
XP_005210654.1	TNF receptor-associated factor 1 isoform X4	540944	0.0	0.0	0.0	0.0	0.0	0.0	87181.0	64366.7	125080.4
XP_010800729.1	cullin-3 isoform X2	534325	0.0	27090.5	0.0	0.0	0.0	5143.3	0.0	5956.5	0.0
NP_001179747.2	disintegrin and metalloproteinase domain-containing protein 9 precursor	281600	108230.0	432534.7	89652.6	18018.1	0.0	17151.1	62118.0	176287.8	419807.5
XP_005228029.1	copper-transporting ATPase 1 isoform X2	541275	624200.0	1584589.6	381114.3	130609.0	160781.6	199885.9	138355.8	134635.5	104630.8
XP_024839428.1	peptidyl-prolyl cis-trans isomerase FKBP5 isoform X3	535704	49589.0	139343.8	14523.3	0.0	22854.7	33869.3	61372.3	42414.0	37732.3
NP_001179798.1	rab11 family-interacting protein 5	535992	16416.0	18608.8	10114.3	0.0	0.0	5768.8	0.0	2906.3	0.0
NP_001179812.1	xenotropic and polytropic retrovirus receptor 1	536550	21966.0	43399.7	0.0	0.0	7664.5	0.0	0.0	0.0	0.0
NP_001179857.1	CAAX prenyl protease 1 homolog	538104	16373.0	55423.2	0.0	0.0	0.0	0.0	0.0	0.0	0.0
XP_010815046.2	importin-11 isoform X4	538236	8010.4	28738.5	0.0	0.0	0.0	0.0	0.0	0.0	0.0
NP_001179886.1	nucleolar protein 58	507155	41317.0	258083.0	44749.9	88539.5	57423.2	24125.1	83277.3	78994.0	50053.5
XP_005201558.1	dynamin-like 120 kDa protein, mitochondrial isoform X3	524142	52308.0	237042.6	29355.5	56105.5	18837.3	25758.0	64890.1	21382.7	0.0
XP_024843625.1	ATP-dependent RNA helicase DDX3X isoform X2	510093	670050.0	1404709.5	638860.0	742762.1	1001073.7	1138087.2	847314.1	668848.3	463610.0
NP_001179899.1	proto-oncogene c-Rel	509135	61578.0	274054.4	12623.4	0.0	19889.4	11981.2	14582.2	7817.2	13466.9
NP_001179905.1	protein TFG	505171	24801.0	48349.8	16131.0	0.0	0.0	0.0	0.0	0.0	0.0
NP_001179921.2	protocadherin Fat 1 precursor	508251	0.0	257580.3	0.0	0.0	33944.2	28966.3	18103.8	19616.0	0.0
XP_024856304.1	splicing factor 3B subunit 1 isoform X3	510177	143360.0	329236.9	37883.9	92095.7	76367.8	11451.6	87931.4	61655.9	77360.7
XP_024849999.1	PDZ domain-containing protein GIPC1 isoform X2	519617	0.0	8378.7	0.0	0.0	0.0	0.0	0.0	0.0	0.0
XP_010799848.1	ras GTPase-activating protein 2 isoform X5	533491	4297.8	37441.3	0.0	0.0	0.0	0.0	0.0	0.0	0.0
XP_024850357.1	DAZ-associated protein 1 isoform X2	614783	126130.0	167226.0	43047.8	64896.4	107540.3	121102.5	97221.0	57219.6	71224.7
XP_024834253.1	NEDD8-activating enzyme E1 regulatory subunit isoform X4	614491	6509.5	13599.0	0.0	0.0	0.0	0.0	0.0	0.0	0.0
NP_001179967.1	cytosolic iron-sulfur assembly component 2B	614585	19020.0	28904.2	0.0	0.0	0.0	0.0	7235.1	0.0	0.0
XP_005225840.1	nucleolysin TIAR isoform X1	614540	10831.0	24094.8	0.0	0.0	0.0	0.0	0.0	0.0	0.0
NP_001179995.2	MICAL-like protein 1	517259	168520.0	132550.7	109027.3	14735.7	43610.9	73886.9	34033.9	34490.7	29375.7
XP_024831305.1	leucine-rich repeat-containing protein 32 isoform X1	615467	0.0	0.0	0.0	143919.3	110486.1	65937.4	92088.7	57737.0	63464.6
NP_001180032.1	polypeptide N-acetylgalactosaminyltransferase 2 precursor	616218	12385.0	151196.7	16434.8	0.0	0.0	0.0	0.0	0.0	10041.4
NP_001180044.1	ras-related protein Rab-6A	616537	0.0	3261.9	0.0	0.0	130318.4	158603.7	76208.0	78105.5	99620.2
NP_001180082.1	importin subunit beta-1	507804	562360.0	956639.1	220011.3	516325.6	667986.3	637701.8	709806.5	735568.2	575701.8
NP_001180088.1	puromycin-sensitive aminopeptidase	534122	197270.0	397046.0	95761.4	39179.6	136452.5	267181.6	145477.3	124627.0	100348.6
NP_001180110.1	calpain-7	618048	423060.0	210497.8	227170.0	1342400.2	1045568.0	613453.2	863850.0	870853.1	847405.5
XP_005205642.1	cerebral cavernous malformations 2 protein isoform X4	506450	92952.0	194255.2	201112.3	167825.8	227167.7	101944.2	336116.2	490973.2	322688.4
XP_024847768.1	chromobox protein homolog 5 isoform X1	538885	37098.0	40033.6	0.0	75007.1	70630.7	12070.6	49556.6	41208.0	60247.0
XP_024841562.1	transmembrane 9 superfamily member 3 isoform X1	614147	313580.0	716991.9	150662.4	738423.4	134000.0	857919.1	582533.7	76057.4	245696.1
XP_024856185.1	ATP-dependent 6-phosphofructokinase, platelet type isoform X2	507119	315120.0	564710.7	77621.2	47557.3	114867.3	108514.1	185083.4	172958.5	139221.6
XP_024837390.1	eukaryotic translation initiation factor 5 isoform X1	504752	96997.0	140071.9	22067.9	59842.4	104352.0	154573.6	95170.3	98140.0	87975.0
XP_024846286.1	cullin-1 isoform X1	407228	19664.0	27165.7	0.0	0.0	0.0	12940.7	0.0	0.0	0.0
XP_024850318.1	heterogeneous nuclear ribonucleoprotein H isoform X8	541202	984980.0	1195890.2	732130.1	712959.6	912405.5	1152159.5	773396.3	669796.6	534248.3
NP_001180166.1	neuropilin-2 precursor	541004	4317.8	149551.8	42729.6	8904.1	128894.2	29481.5	18241.8	36812.9	13789.0
XP_024839406.1	adhesion G protein-coupled receptor F5 isoform X5	532674	32226.0	0.0	0.0	0.0	12844.3	0.0	0.0	0.0	0.0
NP_001180177.1	alpha-centractin	514371	90994.0	329267.3	14278.3	65472.4	153995.3	268182.2	138635.5	97404.1	68791.2
NP_001181942.1	coatomer subunit delta	533078	23931.0	145667.8	6485.6	0.0	11631.4	13337.2	9696.9	13640.8	5934.0
NP_001181956.1	small nuclear ribonucleoprotein F	615240	0.0	13192.3	0.0	0.0	0.0	0.0	0.0	0.0	0.0
XP_024831837.1	complement receptor type 2 isoform X4	407126	139930.0	241039.3	108963.7	0.0	28873.2	17551.8	17416.8	16367.1	16619.8
NP_001185955.2	sorting nexin-9	506218	8068.2	89464.8	0.0	0.0	0.0	0.0	0.0	0.0	3763.8
NP_001192115.1	IgM precursor	524810	0.0	0.0	0.0	0.0	42477.9	0.0	13279.1	24827.5	0.0
NP_001192252.1	transmembrane 9 superfamily member 2 precursor	514455	957940.0	1802182.0	739066.2	440399.2	684652.5	720006.6	395175.8	364099.2	281640.5
NP_001192286.1	vacuolar protein sorting-associated protein 37B	535566	149600.0	100288.1	34463.7	1067024.8	972172.6	606960.0	481323.2	425624.2	546702.9
NP_001192310.1	CD1D antigen, d polypeptide	516046	4108.6	54152.9	0.0	0.0	0.0	0.0	0.0	0.0	0.0
NP_001192326.1	RNA polymerase-associated protein CTR9 homolog	534265	185620.0	75013.5	0.0	123274.6	0.0	0.0	0.0	0.0	0.0
NP_001192329.1	rRNA 2-O-methyltransferase fibrillarin	538548	155220.0	640836.1	81420.1	123814.3	151236.1	121357.9	215293.7	199438.2	111889.0
NP_001192330.1	60S ribosomal protein L10-like	538748	200680.0	534888.1	238019.5	84658.0	223168.4	192596.4	341970.0	325291.8	85406.4
NP_001192331.1	transforming growth factor-beta-induced protein ig-h3 precursor	539596	29227.0	21063.8	0.0	63574.2	16386.1	0.0	36688.6	44310.6	21578.5
XP_024851763.1	talin-1 isoform X2	783470	1694200.0	1741074.6	1774089.7	811173.3	821368.4	868819.3	769872.8	679722.6	699048.3
XP_024834162.1	heterogeneous nuclear ribonucleoprotein A3 isoform X1	782669	260060.0	535558.3	48798.6	99197.6	226066.9	294410.7	220597.5	167392.5	91687.8
XP_015329578.1	solute carrier family 23 member 2 isoform X1	783536	15430.0	51709.8	11610.6	0.0	28101.2	24416.8	0.0	25313.0	11396.8
XP_010805673.1	transcriptional activator protein Pur-alpha isoform X1	782746	0.0	6913.4	0.0	7187.2	12323.9	12175.0	11262.0	12295.7	11231.7
XP_024836308.1	keratin, type I cytoskeletal 24 isoform X2	788424	51106.0	0.0	29287.1	0.0	66705.3	0.0	0.0	27719.7	0.0
XP_024836318.1	SWI/SNF-related matrix-associated actin-dependent regulator of chromatin subfamily D member 2 isoform X1	789613	0.0	0.0	0.0	78286.9	84252.2	83618.3	102226.5	122699.5	141051.7
NP_001192397.1	fatty acid CoA ligase Acsl3	100138312	0.0	43369.2	0.0	0.0	0.0	0.0	0.0	0.0	0.0
NP_001192429.1	tetratricopeptide repeat protein 7A	616640	50403.0	37356.0	33474.2	0.0	0.0	0.0	0.0	0.0	0.0
XP_024847180.1	signal transducer and activator of transcription 6 isoform X5	353105	8286.0	23649.4	0.0	0.0	5444.5	0.0	8209.7	0.0	0.0
NP_001192444.1	cytoplasmic FMR1-interacting protein 1	100141021	82539.0	135252.8	76857.6	0.0	61456.0	53306.5	18251.1	42826.3	54263.0
XP_010813285.1	nuclear pore glycoprotein p62 isoform X1	100138517	5251.3	40539.3	0.0	0.0	0.0	0.0	0.0	0.0	0.0
XP_024853258.1	C-myc promoter-binding protein isoform X6	514906	0.0	16060.4	0.0	0.0	0.0	0.0	0.0	0.0	0.0
NP_001192457.1	ATP-binding cassette sub-family G member 1	510745	61777.0	532908.0	31336.1	8655.4	81582.2	60706.6	111454.6	89640.5	142106.3
XP_010817743.1	ataxin-2-like protein isoform X6	539507	13068.0	43363.1	0.0	0.0	0.0	0.0	0.0	0.0	0.0
XP_024838212.1	neural cell adhesion molecule L1-like protein isoform X3	504415	0.0	0.0	0.0	0.0	1890.3	0.0	0.0	0.0	0.0
XP_015328255.1	Golgi integral membrane protein 4 isoform X4	538532	27183.0	78854.8	11416.9	0.0	0.0	0.0	12852.2	0.0	0.0
NP_001192487.1	uroporphyrinogen decarboxylase	504914	38150.0	225753.3	17812.5	21260.2	27853.2	0.0	22773.8	25356.2	29264.2
NP_001192489.1	nucleoplasmin-3	504950	56535.0	74081.3	52484.5	109323.7	99444.1	64730.3	111202.9	96536.2	88639.2
XP_024841728.1	thyroid hormone receptor-associated protein 3 isoform X2	505228	10323.0	44106.4	117633.7	69516.6	107065.1	14303.9	24734.0	64413.1	76505.6
XP_010809629.1	la-related protein 4B isoform X5	505723	8721.5	12314.7	0.0	0.0	0.0	0.0	0.0	0.0	0.0
XP_024842383.1	carbohydrate sulfotransferase 3 isoform X1	506758	0.0	17090.0	0.0	0.0	0.0	0.0	9646.6	5749.6	3318.3
NP_001192527.1	WD repeat-containing protein 43	538915	9569.3	44206.9	0.0	0.0	0.0	0.0	0.0	0.0	0.0
NP_001192552.1	nucleoprotein TPR	507869	6868.3	14116.2	4908.2	0.0	5507.8	0.0	7182.0	275527.6	9830.2
XP_024847296.1	plexin-B2 isoform X1	508175	359680.0	342122.5	249171.1	519734.6	643628.0	786173.9	221688.1	300657.0	287065.1
NP_001192563.1	axin interactor, dorsalization-associated protein	508353	0.0	12380.5	0.0	0.0	0.0	0.0	0.0	0.0	0.0
XP_010809815.1	brefeldin A-inhibited guanine nucleotide-exchange protein 2 isoform X1	539295	15879.0	53044.1	11766.9	0.0	29124.1	48388.6	23224.9	26115.9	4874.5
NP_001192584.1	protein transport protein Sec24C	509488	84053.0	117810.0	78572.5	15883.3	26706.4	56346.6	42084.7	37637.5	11874.7
XP_010809435.1	neuropilin-1 isoform X3	539369	131060.0	13644.7	0.0	0.0	8728.3	0.0	11107.2	7622.7	9212.0
NP_001192638.1	ankyrin repeat domain-containing protein 13A	511883	37064.0	88359.0	4348.4	0.0	0.0	0.0	6988.4	7712.9	0.0
NP_001192644.1	tumor necrosis factor ligand superfamily member 4	539800	192750.0	459707.1	206091.6	70575.4	140701.3	215725.2	418329.9	441404.8	411070.7
NP_001192649.1	NEDD4 family-interacting protein 2	512310	0.0	20560.2	0.0	12833.9	11776.9	62624.8	29388.1	36878.9	9116.4
NP_001192656.1	pyruvate kinase PKM	512571	11516000.0	13552691.5	5149505.2	11229882.5	13800627.9	16320219.5	16082011.7	14111884.7	12540993.8
NP_001192660.1	ephrin type-A receptor 2 precursor	512798	68859.0	107635.6	104273.9	303163.4	270380.0	333817.4	181466.8	136851.6	158432.5
XP_024852560.1	syntaxin-11 isoform X2	539960	186100.0	199890.8	260434.2	194895.9	231571.2	149308.8	223282.0	193274.4	255277.9
NP_001192670.1	minor histocompatibility protein HA-1	512972	13653.0	94122.5	7315.4	0.0	0.0	0.0	0.0	0.0	0.0
XP_024841354.1	centrosomal protein of 55 kDa isoform X1	513594	389700.0	79771.7	152698.7	497989.7	474387.9	391937.3	394411.5	520462.7	612119.3
NP_001192700.1	TBC1 domain family member 10B	513858	34214.0	49824.2	21175.5	0.0	6128.3	7192.6	9525.4	4709.5	6730.7
NP_001192701.1	S1 RNA-binding domain-containing protein 1	513877	0.0	16785.0	0.0	0.0	6789.0	0.0	2715.6	4384.6	0.0
NP_001192706.1	neutral alpha-glucosidase AB	540155	145350.0	545945.9	88626.5	119834.7	149480.3	93488.0	100613.9	103455.5	104559.8
NP_001192711.1	tumor necrosis factor ligand superfamily member 15	514239	46449.0	7721.9	58838.3	22772.8	0.0	0.0	324725.6	300203.5	431941.1
NP_001192717.1	katanin p60 ATPase-containing subunit A-like 2	514354	0.0	0.0	0.0	0.0	0.0	0.0	16763.4	0.0	3172.3
XP_024857127.1	E3 ubiquitin-protein ligase UBR4 isoform X6	514561	76873.0	411515.6	19885.3	45336.4	27776.6	20116.8	70479.2	28369.1	13052.7
NP_001192750.1	thioredoxin domain-containing protein 17	404159	32596.0	85970.8	14388.4	0.0	46144.2	28842.8	46265.3	42830.4	34541.8
XP_024849998.1	cytoplasmic FMR1-interacting protein 2 isoform X1	518833	5148.1	10830.9	0.0	0.0	0.0	0.0	0.0	0.0	0.0
XP_024857601.1	zinc transporter ZIP10 isoform X1	521004	43955.0	23143.8	14245.5	0.0	19626.0	16587.4	17889.4	21880.6	21620.7
NP_001192815.1	alpha-mannosidase 2	521539	362610.0	901989.6	269851.9	24947.8	56648.4	74280.7	28965.0	20707.6	0.0
NP_001192822.1	zinc transporter 1	522265	298320.0	617928.4	235855.9	86153.3	130081.5	183678.3	148627.9	142685.6	104466.9
XP_024832005.1	BRO1 domain-containing protein BROX isoform X1	522319	1126500.0	743128.6	959713.8	2272421.6	2123130.6	1737297.9	1396421.6	1422629.7	1296921.7
XP_005223198.2	DNA repair protein complementing XP-C cells isoform X1	524274	10518.0	20984.9	0.0	0.0	0.0	0.0	0.0	0.0	0.0
XP_024854554.1	ADAMTS-like protein 2 isoform X2	526780	7683.5	4465.2	0.0	0.0	4842.3	0.0	0.0	0.0	0.0
XP_005226638.2	WD repeat- and FYVE domain-containing protein 4 isoform X3	527790	20903.0	98719.3	0.0	0.0	0.0	0.0	4784.1	0.0	0.0
NP_001192879.1	ras-related protein Rab-32	528099	69511.0	131091.6	8551.5	0.0	93836.6	112699.5	77934.3	33420.8	56069.5
NP_001192888.1	granzyme K precursor	528871	0.0	32025.0	0.0	0.0	0.0	0.0	0.0	0.0	0.0
NP_001192899.1	oxysterol-binding protein 1	530000	0.0	131746.5	7823.7	0.0	0.0	27637.9	9592.5	10128.0	0.0
NP_001192901.1	mannosyl-oligosaccharide 1,2-alpha-mannosidase IA	530027	37276.0	199537.4	23529.9	0.0	0.0	0.0	0.0	0.0	0.0
NP_001192905.1	dnaJ homolog subfamily C member 7	530254	293040.0	240749.9	139980.0	116030.6	160112.7	193831.2	284858.4	220197.4	215750.9
XP_024848875.1	alpha-adducin isoform X11	507193	20668.0	106146.0	11678.4	0.0	0.0	0.0	0.0	188553.6	0.0
NP_001192935.1	transmembrane protein 165 precursor	532600	137470.0	311142.3	43798.6	0.0	18282.7	0.0	17130.7	18128.7	15646.4
NP_001192948.1	feline leukemia virus subgroup C receptor-related protein 1	533317	89768.0	195342.8	55049.0	49922.9	36058.1	70817.0	29496.3	32867.3	67917.5
XP_024834143.1	CCR4-NOT transcription complex subunit 1 isoform X13	533968	17015.0	28392.7	4640.9	0.0	0.0	0.0	0.0	0.0	0.0
XP_024833116.1	serine/threonine-protein kinase TAO3 isoform X3	534620	0.0	24314.4	0.0	0.0	0.0	0.0	0.0	0.0	0.0
NP_001192989.1	serine/threonine-protein kinase Nek9	534652	31654.0	39177.6	9730.8	0.0	0.0	0.0	0.0	0.0	0.0
XP_024854620.1	UDP-glucuronic acid decarboxylase 1 isoform X2	534788	0.0	34550.4	0.0	0.0	0.0	0.0	0.0	0.0	0.0
XP_024856490.1	disco-interacting protein 2 homolog C isoform X5	535136	0.0	7278.4	0.0	0.0	0.0	0.0	0.0	6290.2	4998.6
XP_015326594.1	exportin-T isoform X1	535264	0.0	26268.3	0.0	0.0	5782.2	0.0	0.0	0.0	0.0
XP_005225641.1	STE20-like serine/threonine-protein kinase isoform X1	535342	45222.0	127524.5	41514.2	25910.5	42719.0	120872.5	38908.9	60928.2	37058.0
NP_001193016.1	peptidyl-prolyl cis-trans isomerase-like 4	535676	0.0	10116.8	0.0	0.0	0.0	0.0	0.0	0.0	0.0
XP_005220167.1	serine/threonine-protein kinase TAO1 isoform X1	536532	4482.5	24011.9	0.0	0.0	0.0	0.0	0.0	0.0	3030.9
XP_024849355.1	ephrin type-A receptor 5 isoform X9	100337226	0.0	0.0	0.0	21854.2	27732.0	28402.2	1153.4	0.0	0.0
XP_024852587.1	protein tyrosine phosphatase type IVA 1 isoform X1	613326	7542.7	47496.9	0.0	0.0	0.0	0.0	0.0	0.0	0.0
NP_001193063.1	ATP-dependent RNA helicase DHX29	512470	0.0	8673.8	0.0	0.0	0.0	0.0	0.0	0.0	0.0
XP_024837010.1	splicing regulatory glutamine/lysine-rich protein 1 isoform X1	507801	0.0	25775.4	4319.4	17812.8	30113.5	0.0	41902.9	16546.5	18126.0
NP_001193067.1	cytoplasmic dynein 1 heavy chain 1	537748	1218700.0	2495778.9	538781.1	525183.7	1270966.0	1490426.3	1331079.4	1165150.4	907414.3
NP_001193079.1	vacuolar protein sorting-associated protein 37C	613817	216600.0	37465.6	131742.7	473765.5	439773.4	306013.4	331977.5	343340.1	337593.4
XP_005221515.1	erbin isoform X9	512866	36859.0	36149.6	0.0	45320.9	57232.3	63295.4	39310.7	43530.3	49041.2
XP_024839332.1	exocyst complex component 2 isoform X1	513431	86321.0	240408.7	74783.2	12833.4	119548.0	210737.1	124010.4	87507.9	85790.0
NP_001193092.1	U5 small nuclear ribonucleoprotein 200 kDa helicase	510529	279690.0	1059083.9	194224.0	295854.9	372523.3	169478.3	537157.6	401649.1	370310.1
XP_024852514.1	midasin isoform X2	535163	0.0	5363.8	0.0	0.0	0.0	0.0	0.0	0.0	0.0
XP_024855417.1	mannose-1-phosphate guanyltransferase alpha isoform X2	504889	7959.6	48889.0	0.0	0.0	3291.9	0.0	4616.2	0.0	0.0
XP_010815390.1	semaphorin-7A isoform X1	614707	232000.0	124801.1	262518.2	0.0	0.0	0.0	0.0	15779.6	0.0
XP_024847771.1	ras-related protein Rab-5B isoform X1	539150	344230.0	456021.1	307395.4	186371.0	407764.8	520801.9	328435.4	309201.9	294162.7
NP_001193141.1	ectonucleotide pyrophosphatase/phosphodiesterase family member 1	615535	550750.0	1373028.7	416542.0	676649.2	1012542.1	1237380.9	1271702.8	1132785.1	1029983.5
NP_001193145.1	ubiquitin-conjugating enzyme E2 E1	615599	0.0	23726.2	0.0	0.0	0.0	0.0	0.0	0.0	0.0
XP_005207657.1	60S ribosomal protein L34 isoform X1	505603	541900.0	222563.9	526420.4	855644.5	632870.2	246637.4	662734.0	676929.3	771207.5
XP_024843102.1	heterogeneous nuclear ribonucleoprotein U-like protein 2 isoform X1	616476	121100.0	349189.7	56865.7	38577.9	33397.9	42248.8	31712.9	3530.4	0.0
NP_001193175.1	solute carrier family 22 member 8	404128	0.0	26090.1	0.0	0.0	0.0	0.0	0.0	0.0	0.0
XP_024833235.1	voltage-gated hydrogen channel 1 isoform X2	616570	0.0	12724.7	0.0	0.0	0.0	0.0	0.0	0.0	0.0
NP_001193215.1	solute carrier family 12 member 9	617865	100850.0	167335.7	58785.8	0.0	30120.4	0.0	0.0	0.0	0.0
XP_024836259.1	fragile X mental retardation syndrome-related protein 2 isoform X5	618127	0.0	18433.4	0.0	0.0	0.0	0.0	0.0	0.0	0.0
XP_010802017.1	splicing factor, proline- and glutamine-rich isoform X1	618226	113500.0	104650.3	0.0	115173.2	106729.3	51952.5	140928.5	64693.5	71189.2
XP_024833165.1	pleckstrin homology-like domain family B member 2 isoform X12	509784	330330.0	34449.9	534819.9	259467.0	261921.5	185106.8	231932.2	225845.8	216916.9
NP_001193242.1	DNA-directed RNA polymerase II subunit RPB1	282312	0.0	60748.0	0.0	0.0	0.0	0.0	0.0	0.0	8218.0
NP_001193243.1	eukaryotic translation initiation factor 3 subunit A	506564	276090.0	610008.2	310306.6	318245.4	352889.0	321618.5	406221.6	292607.0	322265.9
NP_001193268.1	FH1/FH2 domain-containing protein 1	787862	0.0	8792.6	0.0	0.0	0.0	0.0	0.0	0.0	0.0
NP_001193274.1	protein disulfide-isomerase A6 precursor	613927	10940.0	88103.2	0.0	23690.9	15271.3	85770.6	0.0	0.0	0.0
NP_001193286.1	claudin domain-containing protein 1	515537	347640.0	330820.9	250237.0	431386.2	465901.5	373607.2	316504.2	341670.3	443263.5
XP_024846333.1	transmembrane emp24 domain-containing protein 4 isoform X1	508729	14555.0	54847.4	39715.0	41163.0	44841.3	42612.8	55163.4	48327.4	42066.9
XP_024835638.1	GMP synthase [glutamine-hydrolyzing] isoform X3	511200	437330.0	624173.2	71969.0	82163.3	60399.7	163947.3	115239.0	43249.9	79217.9
NP_001193368.1	T-lymphocyte activation antigen CD80	407131	13255.0	139749.0	0.0	88066.9	197834.6	154333.0	188681.4	218094.6	237550.7
NP_001193377.1	protein O-GlcNAcase	538561	0.0	23269.3	0.0	0.0	0.0	0.0	0.0	0.0	0.0
NP_001193384.1	BRCA1-associated ATM activator 1	532550	0.0	8656.2	0.0	0.0	0.0	0.0	0.0	0.0	0.0
XP_005205393.1	reelin isoform X1	281450	10554.0	34474.2	0.0	3746.2	9740.7	0.0	7000.3	0.0	0.0
NP_001193406.1	L-aminoadipate-semialdehyde dehydrogenase-phosphopantetheinyl transferase precursor	519816	22926.0	62974.8	0.0	0.0	0.0	0.0	0.0	0.0	0.0
NP_001193416.1	DNA topoisomerase 1	534799	501030.0	851087.1	394668.1	1105736.9	1021363.0	534767.7	1081455.4	858917.1	637197.6
XP_024835409.1	integrin beta-3 isoform X1	282642	204320.0	214141.1	99051.2	49941.0	43938.3	16452.2	30860.0	18899.7	19288.6
XP_024850366.1	interleukin enhancer-binding factor 3 isoform X4	614936	0.0	27371.0	0.0	0.0	0.0	0.0	0.0	0.0	0.0
XP_005210722.2	collagen alpha-1(XII) chain isoform X2	359712	96229.0	171046.0	44966.3	25343.2	13947.5	17962.5	37983.3	44015.8	8437.6
XP_005214531.1	receptor-type tyrosine-protein phosphatase alpha isoform X1	100138017	233990.0	334994.3	125751.6	87033.9	306415.9	288513.6	223701.5	238389.9	323094.0
XP_024847257.1	chromodomain-helicase-DNA-binding protein 4 isoform X8	506402	50343.0	109649.2	19794.7	5342.5	8062.9	0.0	5149.4	7990.2	0.0
XP_024856230.1	RNA-binding protein 39 isoform X4	508722	146630.0	341025.8	90036.0	307140.5	198517.5	71027.7	193873.4	181802.2	113546.8
XP_024843519.1	filamin-A isoform X3	281165	3289700.0	5016841.5	3079362.8	2269555.0	3254928.2	4513559.7	1990280.6	1783595.4	1522964.1
NP_001193448.1	laminin subunit beta-1 precursor	520030	0.0	35595.2	0.0	0.0	0.0	0.0	0.0	0.0	0.0
NP_001193452.1	receptor-type tyrosine-protein phosphatase C precursor	407152	5335700.0	6801324.9	5021443.7	3770238.6	3932167.3	4165691.4	5347620.8	6008708.8	7846084.8
XP_024845332.1	tyrosine-protein kinase JAK1 isoform X1	537201	40297.0	173492.1	74060.9	0.0	15006.6	0.0	20102.3	19183.1	11197.2
XP_010816509.1	CD2-associated protein isoform X3	533188	30962.0	8941.6	0.0	0.0	7330.3	0.0	20079.0	20628.2	27744.9
XP_024852509.1	transferrin receptor protein 1 isoform X1	504698	6266300.0	7349037.6	5467193.2	3969351.8	5733818.4	7830018.1	6420220.9	6678897.0	6639488.8
NP_001193507.1	hydroxymethylglutaryl-CoA synthase, cytoplasmic	613414	1255000.0	1076934.8	394859.0	897171.6	1075110.1	1353876.3	1013969.3	918411.5	833970.8
XP_024841704.1	spectrin alpha chain, erythrocytic 1 isoform X1	505122	0.0	322.7	0.0	0.0	0.0	0.0	1844.2	0.0	0.0
NP_001193528.1	polynucleotide 5-hydroxyl-kinase NOL9	523474	5689.9	87704.1	80931.7	0.0	9555.9	0.0	0.0	0.0	5601.0
XP_024839238.1	leukocyte elastase inhibitor isoform X2	507264	162720.0	167966.3	9003.8	9000.1	0.0	5782.8	10153.7	12821.4	0.0
NP_001193542.1	basic leucine zipper and W2 domain-containing protein 1	506562	99070.0	200177.1	18054.3	36628.1	74787.5	76277.7	49277.9	45348.5	21287.8
NP_001193549.1	elongation factor 1-delta isoform 2	516473	364340.0	435976.9	200412.3	261739.6	283715.8	360940.0	286079.5	317695.2	256883.3
NP_001193561.1	transcriptional activator protein Pur-beta	504276	3209.0	15555.6	0.0	0.0	0.0	0.0	0.0	0.0	0.0
NP_001193562.1	proteoglycan 4 precursor	280867	0.0	4547.1	0.0	0.0	0.0	0.0	2978.8	7448.3	0.0
NP_001193589.1	nucleolin	497013	606010.0	375844.3	482274.9	1301596.2	1006048.4	304140.0	630892.5	690339.3	962302.6
XP_024838228.1	monoglyceride lipase isoform X2	505290	67624.0	349463.9	105101.1	139988.7	259469.0	312762.2	252215.3	203612.7	152027.7
XP_024848711.1	pre-mRNA 3-end-processing factor FIP1 isoform X12	100138550	0.0	10006.3	0.0	0.0	0.0	0.0	0.0	0.0	0.0
NP_001193621.1	queuine tRNA-ribosyltransferase catalytic subunit 1	505497	0.0	26823.3	0.0	0.0	0.0	0.0	4956.8	2431.7	0.0
XP_005227513.1	THO complex subunit 2 isoform X11	507738	10487.0	33852.8	15865.6	0.0	8833.0	0.0	5635.1	0.0	0.0
NP_001193640.1	condensin complex subunit 1	786159	47940.0	145332.7	8167.9	0.0	0.0	0.0	0.0	0.0	0.0
XP_024854748.1	formin-binding protein 1 isoform X25	538717	86887.0	192707.8	44972.7	127551.3	146247.4	158288.6	104985.6	105568.6	103464.8
NP_001193648.1	alkyldihydroxyacetonephosphate synthase, peroxisomal	613679	0.0	21361.1	0.0	0.0	0.0	0.0	3029.5	0.0	0.0
XP_024840012.1	serine/threonine-protein kinase PAK 2 isoform X1	513673	171330.0	218713.5	51627.1	200024.9	330509.4	400815.0	326683.0	301285.8	188171.5
NP_001193661.1	thioredoxin domain-containing protein 5 precursor	615027	31587.0	192366.6	31625.6	9071.4	77978.6	28979.1	0.0	4723.0	6073.5
XP_024854375.1	interleukin-1 receptor type 1 isoform X1	515640	0.0	13533.8	0.0	0.0	0.0	0.0	0.0	0.0	0.0
XP_024846977.1	UBX domain-containing protein 7 isoform X1	539940	0.0	10831.8	0.0	0.0	0.0	0.0	0.0	0.0	0.0
XP_024837182.1	lysophosphatidylcholine acyltransferase 1 isoform X2	788450	0.0	24113.4	0.0	0.0	0.0	0.0	0.0	0.0	0.0
NP_001193797.1	DNA repair protein RAD50	788127	4368.2	136666.2	16523.9	0.0	0.0	3681.6	0.0	0.0	3723.5
XP_024839517.1	ras-related protein Rab-23 isoform X1	618588	9604.7	26604.0	14167.1	21365.3	21777.6	16114.8	23239.8	21486.8	17767.7
NP_001193838.1	ATP-binding cassette sub-family F member 1	281589	76149.0	438322.5	44597.2	56725.3	70414.8	50596.3	76717.9	66657.0	73110.6
XP_024830792.1	hypoxia up-regulated protein 1 isoform X2	282295	59908.0	413191.1	36251.8	121329.9	66774.9	99342.6	33773.8	17536.0	41835.4
XP_010807385.2	telomerase protein component 1 isoform X2	505802	0.0	9701.6	0.0	0.0	0.0	0.0	0.0	0.0	0.0
NP_001193920.1	nardilysin	511254	0.0	21964.6	0.0	0.0	0.0	0.0	0.0	0.0	0.0
NP_001229275.1	GTPase HRas isoform 1	100298939	104370.0	228181.1	102385.6	89453.7	76249.3	114990.3	103820.5	97513.3	8109.7
XP_005217376.2	membrane cofactor protein isoform X15	280851	816600.0	1111479.1	686075.7	367391.0	640032.8	576835.5	421256.8	567443.9	440914.5
NP_001229492.1	membrane cofactor protein isoform 1 precursor	280851	0.0	18654.2	0.0	15829.4	37747.0	41920.9	38572.4	40025.8	34629.6
XP_010815496.1	pinin isoform X2	100296970	1580.4	27039.3	0.0	0.0	0.0	0.0	0.0	0.0	0.0
NP_001230249.1	bifunctional glutamate/proline--tRNA ligase	538357	915950.0	2333170.9	656438.6	164804.3	380382.6	460595.6	595863.1	373623.3	254669.5
XP_024834399.1	copine-2 isoform X2	782388	53915.0	46848.0	15012.6	0.0	0.0	0.0	9318.1	0.0	0.0
NP_001231064.1	glucose-6-phosphate 1-dehydrogenase	281179	82276.0	160895.9	0.0	14024.7	14805.9	10964.2	28557.6	15850.7	22727.6
NP_001231069.1	Golgi apparatus protein 1 precursor	281196	3002500.0	3743516.0	1852835.6	1003572.0	1522533.8	1880596.7	897341.4	830901.5	594088.0
NP_001231070.1	nicotinamide phosphoribosyltransferase	520472	25556.0	78638.5	0.0	0.0	0.0	14360.1	0.0	0.0	0.0
NP_001231143.1	CD99 antigen precursor	509230	738500.0	842862.3	703940.7	1894158.2	1549707.0	1666127.5	1353730.1	1496121.6	1639415.8
XP_005204419.1	guanylate-binding protein 1 isoform X3	511531	0.0	7666.5	4324.2	0.0	9196.7	0.0	9724.9	12761.6	0.0
NP_001232881.1	prominin-1 precursor	618054	56552.0	46924.2	37440.1	1060258.5	638374.5	590396.9	8037.8	0.0	0.0
NP_001243493.1	phosphoribosylformylglycinamidine synthase	520318	513970.0	679127.2	84162.7	201538.2	439341.4	300691.1	532879.2	423975.0	187495.6
NP_851358.2	major prion protein precursor	281427	0.0	17409.2	7262.0	0.0	0.0	15751.8	32730.8	48339.7	26190.2
NP_001263282.1	lamin-B2	516326	0.0	21383.3	0.0	0.0	0.0	0.0	0.0	0.0	0.0
XP_005211060.1	utrophin isoform X1	534358	145400.0	219706.5	133048.8	8805.1	32099.2	30045.7	34499.9	20457.1	23592.8
XP_024851662.1	ciliary neurotrophic factor receptor subunit alpha isoform X1	539548	0.0	0.0	0.0	12385.8	20845.3	0.0	8965.9	13703.7	19403.6
NP_001269382.1	transmembrane protein 33 isoform 2	614879	0.0	17477.5	10185.1	0.0	0.0	0.0	0.0	0.0	0.0
NP_001280029.1	phospholipid-transporting ATPase IG	529689	6305100.0	1864812.6	6593816.5	10735069.4	6164130.0	7610950.4	3722175.2	3989485.8	6642530.6
XP_003586250.1	exocyst complex component 1 isoform X3	504440	78959.0	270066.9	57823.4	44530.6	105263.3	156983.6	37080.1	71815.9	84135.6
XP_010805519.1	polypyrimidine tract-binding protein 1 isoform X1	282018	281990.0	494099.0	90478.3	153536.7	334773.5	410395.2	318545.6	232947.6	179079.8
NP_001290409.1	RNA-binding protein 3 isoform 2	509771	60206.0	51773.8	0.0	54682.5	123302.1	164160.2	29324.8	25073.8	22609.3
NP_001290550.1	bleomycin hydrolase	504483	26376.0	55953.2	0.0	0.0	0.0	0.0	0.0	0.0	0.0
NP_001290552.1	spermidine synthase	505916	103220.0	227376.9	23809.9	12027.9	6072.7	0.0	33338.5	25490.2	19276.8
XP_024855351.1	metalloreductase STEAP3 isoform X3	504235	71159.0	61902.5	80815.6	27777.7	116107.5	101143.7	51636.2	116463.5	99466.4
NP_001291543.1	vesicle-fusing ATPase	504457	67423.0	303356.1	46024.2	0.0	26436.0	24780.8	9518.9	28271.2	10901.6
NP_001291895.1	phosphoglucomutase-2	506980	49449.0	205660.3	11543.0	16546.8	50061.3	39985.7	123376.5	91159.8	35721.3
NP_001300934.1	alpha-endosulfine isoform 2	281142	11108.0	26855.9	0.0	0.0	0.0	0.0	0.0	0.0	0.0
NP_776525.2	L-lactate dehydrogenase B chain isoform LDHB	281275	2209400.0	2775788.6	1130743.5	2099262.9	2602075.3	2851285.6	2573886.2	2584997.1	2393082.1
NP_001306818.1	SLA class II histocompatibility antigen, DQ haplotype D alpha chain-like precursor	100848815	1396800.0	1290993.6	866523.2	5308652.9	4344084.7	3570653.4	10169521.1	9436543.4	10669418.0
NP_001333052.1	apolipoprotein B mRNA editing enzyme, catalytic polypeptide-like 3B	504505	7101.6	17718.4	0.0	0.0	0.0	0.0	0.0	0.0	0.0
NP_001341648.1	EH domain-binding protein 1-like protein 1	788760	22704.0	169660.0	6477.8	11999.2	74501.9	83022.2	75088.5	146911.6	92208.3
NP_001341747.1	pescadillo homolog	511676	37349.0	108555.6	17739.3	2207.6	16726.1	8336.7	18162.5	13115.2	0.0
NP_776302.1	prothrombin precursor	280685	0.0	0.0	0.0	0.0	0.0	0.0	9093.8	0.0	0.0
NP_776306.1	myoglobin	280695	0.0	0.0	0.0	199015.1	125828.5	0.0	0.0	0.0	8502.4
NP_776308.1	thyroglobulin precursor	280706	828790.0	100080.9	1096986.2	483889.0	512458.2	292430.8	543924.9	455979.5	282553.0
XP_005202939.1	adenylate kinase 2, mitochondrial isoform X1	280716	131660.0	289367.8	31646.3	11128.1	68565.6	92259.6	145775.6	90888.7	63354.7
NP_776318.1	beta-2-microglobulin precursor	280729	13887000.0	13587418.6	14133697.6	10457447.2	13057337.1	14991762.7	14783556.8	16306333.8	22109097.2
NP_776325.1	CD9 antigen	280746	516900.0	123658.8	592407.9	46289.3	31647.7	0.0	5913329.5	5799983.6	6808310.8
XP_024847106.1	decorin isoform X1	280760	0.0	0.0	0.0	0.0	0.0	6083.0	0.0	0.0	0.0
XP_010817686.1	RNA-binding protein FUS isoform X2	280796	129810.0	65414.8	20009.4	41511.6	73087.5	59307.9	38269.5	39436.2	11546.0
NP_776344.1	histidine-rich glycoprotein precursor	280820	576500.0	31726.5	250157.5	1953194.8	1177364.9	28048.7	68782.7	83610.7	54398.2
NP_776371.1	mimecan precursor	280884	6858.1	3166.6	0.0	0.0	0.0	0.0	12828.0	2027.2	0.0
NP_776382.1	regucalcin	280910	242320.0	92703.0	273829.0	354271.8	359006.4	218727.0	454319.4	386899.2	286760.9
NP_776392.1	transthyretin precursor	280948	3207700.0	276214.1	8188301.9	1987594.2	1726263.0	1723310.8	2046021.9	1712886.6	1586454.0
NP_776393.1	thioredoxin	280950	1605000.0	1816255.6	1264373.0	3256314.7	4270647.5	6979720.6	1849342.8	2166928.3	1775081.8
NP_776394.2	vimentin	280955	135970.0	36088.7	157278.6	484767.1	265851.2	518183.3	310939.4	194181.4	199510.8
NP_776403.1	low molecular weight phosphotyrosine protein phosphatase	280977	93951.0	114989.2	46623.9	28105.7	108319.2	138608.7	67022.8	75449.3	87245.0
NP_776404.2	actin, cytoplasmic 1	280979	198600.0	239817.8	1523407.2	1731252.0	252181.0	399452.5	287011.7	292658.5	342088.6
NP_776420.1	attractin	281017	5819.1	32625.2	0.0	0.0	0.0	13775.1	6091.9	0.0	0.0
NP_776423.3	AP-3 complex subunit delta-1	281023	30091.0	58292.7	0.0	31496.6	0.0	0.0	0.0	0.0	0.0
NP_776425.1	calreticulin precursor	281036	252930.0	1182486.8	206680.2	541427.9	593573.6	543283.5	215722.5	258149.3	215210.1
NP_776433.1	monocyte differentiation antigen CD14 precursor	281048	0.0	2812.9	0.0	19207.8	19185.7	12313.3	24594.2	21439.4	3832.7
XP_005203477.1	T-cell surface glycoprotein CD3 zeta chain isoform X1	281056	0.0	28658.4	0.0	0.0	0.0	0.0	0.0	0.0	0.0
NP_776438.2	CD44 antigen precursor	281057	398930.0	591182.5	788493.1	1560856.6	2063210.3	1840040.4	6826069.7	6905866.4	8952469.1
NP_776439.1	early activation antigen CD69	281058	14294.0	191145.0	19371.5	0.0	0.0	0.0	22556.6	19018.2	0.0
XP_024835332.1	clathrin heavy chain 1 isoform X3	281080	27640000.0	37474760.8	14748870.1	18974638.0	24283062.9	28857743.5	32008357.9	25991182.9	17238775.6
XP_010801667.1	zeta-crystallin isoform X1	281093	57206.0	100047.4	34587.7	0.0	0.0	0.0	0.0	0.0	0.0
XP_005204128.1	macrophage colony-stimulating factor 1 isoform X3	281094	0.0	0.0	0.0	0.0	0.0	0.0	0.0	11218.6	29549.8
NP_776454.1	cystatin-C precursor	281102	107560.0	38601.9	204453.0	15649.1	87421.0	20931.1	98059.9	76961.4	110469.4
NP_776458.1	cytochrome b5	281110	0.0	10120.5	0.0	0.0	0.0	0.0	0.0	0.0	0.0
NP_776459.1	cytochrome b-245 light chain	281111	156880.0	235403.8	111230.6	0.0	0.0	0.0	3968.9	0.0	0.0
NP_776460.1	cytochrome b-245 heavy chain	281112	330630.0	608302.3	291709.8	37606.8	13219.3	27201.4	60021.6	89444.7	161841.0
NP_776461.1	ATP-dependent RNA helicase A	281115	252590.0	1557660.9	151577.1	287410.0	372871.7	249490.1	602760.8	343216.4	134844.7
NP_776474.2	alpha-enolase	281141	11977000.0	14119290.9	6662699.3	13385522.0	16133897.8	20481653.1	12978956.2	14462336.9	14206569.4
NP_776483.1	fibromodulin precursor	281168	0.0	0.0	0.0	0.0	9935.9	0.0	21914.3	9683.1	0.0
NP_776487.1	ferritin heavy chain	281173	695510.0	604768.7	174084.1	989910.4	1152295.9	1016141.7	518011.7	529718.8	287436.9
NP_776489.1	rab GDP dissociation inhibitor alpha	281188	17995.0	70788.4	9411.5	0.0	0.0	0.0	0.0	0.0	0.0
XP_005211309.1	D-glucuronyl C5-epimerase isoform X1	281195	2916.5	57092.5	0.0	0.0	0.0	0.0	0.0	0.0	0.0
XP_024853010.1	guanine nucleotide-binding protein G(I)/G(S)/G(O) subunit gamma-2 isoform X4	281203	355460.0	989690.7	232769.7	33498.0	60157.2	28257.4	214193.8	217404.0	206304.3
NP_776502.1	glutathione peroxidase 3 precursor	281210	0.0	15661.9	26480.9	0.0	0.0	0.0	9325.0	7779.2	11133.1
XP_024848745.1	ubiquitin-conjugating enzyme E2 K isoform X1	281225	0.0	40667.2	0.0	0.0	0.0	0.0	0.0	0.0	0.0
XP_024842737.1	insulin-like growth factor II isoform X2	281240	90091.0	20066.5	157259.6	0.0	41572.2	28849.2	60211.8	59670.7	21299.6
XP_010801038.1	junctional adhesion molecule A isoform X1	281258	146740.0	165623.7	100115.5	0.0	42666.1	43879.5	41564.5	29925.5	48513.9
NP_776523.2	cytosol aminopeptidase	781648	558860.0	1227053.2	138874.4	225976.7	263106.0	382633.9	404320.0	201870.8	227377.4
XP_005226796.1	L-lactate dehydrogenase A chain isoform X2	281274	3957800.0	4922103.6	1802088.2	2387060.2	3275551.9	3873814.1	2822018.8	2681680.7	2680535.8
XP_024838154.1	microtubule-associated protein 4 isoform X22	281295	11719.0	21612.7	0.0	0.0	0.0	0.0	0.0	0.0	0.0
XP_005225409.1	mannose-binding protein C isoform X1	281297	11369.0	53065.4	37308.1	24060.2	0.0	0.0	39259.4	44564.1	12846.7
NP_776560.1	protein disulfide-isomerase precursor	281373	680310.0	2262620.2	457076.3	1091533.0	898289.4	1222904.1	166021.4	151014.0	222054.2
NP_776577.1	peptidyl-prolyl cis-trans isomerase B precursor	281419	62858.0	310837.6	4083.0	1222932.2	20287.9	26107.2	7925.9	8634.9	0.0
NP_776578.1	peptidyl-prolyl cis-trans isomerase D	281420	229130.0	210854.2	76830.6	111363.9	185390.7	176844.4	358189.0	207890.3	150310.8
NP_776586.1	prosaposin precursor	281433	144160.0	103596.3	198805.6	148407.8	23541.7	95634.0	105591.5	82268.6	125251.1
NP_776588.1	ras-related C3 botulinum toxin substrate 1	281440	1631100.0	2541228.7	1585481.3	1246665.7	1839832.9	1838890.8	1953368.3	2071687.8	2163423.2
NP_776596.1	ammonium transporter Rh type A	281454	0.0	0.0	0.0	0.0	7017.1	0.0	0.0	0.0	0.0
NP_776600.1	serine--tRNA ligase, cytoplasmic	281476	172600.0	625300.3	62645.2	64475.5	133548.5	146130.2	78294.1	124235.3	87464.7
NP_776602.1	scinderin	281478	1487500.0	1959215.3	867032.2	331313.0	736643.8	668230.8	787471.4	710407.8	692001.4
XP_024831785.1	L-selectin isoform X2	281485	37077.0	29890.2	15624.9	0.0	6845.5	0.0	0.0	0.0	0.0
NP_776609.2	signaling lymphocytic activation molecule precursor	281489	13168.0	39665.0	8884.1	0.0	0.0	0.0	0.0	0.0	0.0
NP_776613.2	secreted phosphoprotein 24 precursor	281500	86282.0	3600.0	169502.6	23930.8	18625.5	47656.3	123833.3	82095.5	69242.4
NP_776619.1	tubulin-specific chaperone D	281515	26806.0	105762.2	50430.8	0.0	0.0	0.0	6064.5	6303.3	0.0
XP_024854033.1	UTP--glucose-1-phosphate uridylyltransferase isoform X1	281565	5492.5	16315.6	0.0	0.0	0.0	0.0	0.0	0.0	0.0
XP_010799028.1	ezrin isoform X1	281574	12975000.0	14541498.8	15786725.3	16166909.1	19277625.0	23416180.1	20930011.6	21607438.4	25531165.7
NP_776643.1	tryptophan--tRNA ligase, cytoplasmic	281576	287470.0	1543404.5	126034.8	14141.7	0.0	12675.3	40597.0	24666.7	0.0
NP_776645.1	tyrosine--tRNA ligase, cytoplasmic	281581	112390.0	310380.7	35262.3	0.0	110278.5	108584.3	81495.1	51093.9	23513.4
XP_024840420.1	multidrug resistance-associated protein 1 isoform X6	281588	217630.0	569980.7	179938.4	68233.1	199897.0	199015.2	186826.5	248645.8	262544.5
XP_024835375.1	acetyl-CoA carboxylase 1 isoform X7	281590	8836.0	90789.9	0.0	0.0	0.0	0.0	5126.0	0.0	0.0
XP_005226249.1	actin, alpha skeletal muscle isoform X1	281592	18251.0	0.0	0.0	74172.9	31403.8	0.0	0.0	0.0	0.0
NP_776651.1	actin-related protein 3	281597	1173500.0	1711465.2	1020069.7	734988.6	997074.3	1161803.6	1351679.4	1194835.8	1294403.7
XP_005218501.1	adenylate cyclase type 7 isoform X2	281603	5060.0	27421.9	0.0	0.0	0.0	3390.1	4267.4	0.0	0.0
XP_005226585.1	annexin A8 isoform X1	281627	0.0	0.0	0.0	9879.0	29682.9	75845.5	2069.3	0.0	0.0
NP_776670.1	V-type proton ATPase subunit G 1	281641	75615.0	141939.2	39384.1	16797.8	48095.1	73605.9	40489.8	41592.5	38426.9
NP_776676.1	flavin reductase (NADPH)	281650	155630.0	173900.3	95207.8	136393.8	270059.5	141521.1	488099.7	597046.8	481252.7
XP_024842741.1	calpain-1 catalytic subunit isoform X1	281661	102440.0	244103.8	83685.4	21106.0	47582.3	70599.8	52086.4	52047.3	39908.9
NP_776686.1	calpain small subunit 1	281664	54092.0	135408.1	0.0	0.0	14615.0	60374.5	69515.3	62942.2	4355.4
XP_024849604.1	clathrin light chain B isoform X2	281698	167070.0	249352.5	73030.1	14681.4	76142.0	112186.5	129491.3	30672.8	25096.9
NP_776706.2	coatomer subunit beta	281706	116760.0	503633.7	22772.7	0.0	20878.8	44562.9	53821.1	13407.9	9994.5
XP_010803120.1	coatomer subunit zeta-1 isoform X2	281707	0.0	22123.6	0.0	12650.3	10346.2	0.0	0.0	9452.5	0.0
NP_776709.1	cleavage and polyadenylation specificity factor subunit 3	281712	0.0	36289.8	0.0	0.0	0.0	0.0	0.0	0.0	0.0
XP_005209775.1	hyaluronan and proteoglycan link protein 1 isoform X1	281717	4734.0	5117.1	4270.1	0.0	0.0	0.0	0.0	0.0	0.0
NP_776720.1	structural maintenance of chromosomes protein 3	281729	60473.0	201913.5	14938.8	10918.7	0.0	0.0	18835.5	15344.7	0.0
NP_776723.1	coxsackievirus and adenovirus receptor homolog precursor	281733	72927.0	165328.2	35992.4	46085.3	91935.9	62571.6	105190.7	62432.0	47963.0
XP_024854467.1	protein 4.1 isoform X20	281753	486460.0	1137402.6	426818.7	538793.7	624188.7	872459.7	638824.9	758543.4	848470.2
NP_776737.1	protein 4.2	281754	0.0	3307.3	0.0	0.0	0.0	0.0	0.0	0.0	0.0
NP_776738.1	fatty acid-binding protein, heart	281758	0.0	4690.3	0.0	231503.3	377735.0	413758.9	238829.9	181936.2	244175.1
NP_776740.1	fatty acid-binding protein 5	281760	757120.0	950881.7	390850.1	372943.5	637858.9	644046.1	1909651.5	1855541.2	1839467.4
NP_776747.1	guanine nucleotide-binding protein subunit alpha-11	281788	32558.0	128398.7	32316.0	64689.8	102250.6	95525.4	46468.5	61617.7	51167.1
NP_776748.1	guanine nucleotide-binding protein subunit alpha-14	281789	0.0	13870.4	0.0	0.0	3543.7	0.0	7534.1	0.0	0.0
XP_015324318.1	guanine nucleotide-binding protein G(i) subunit alpha-1 isoform X2	281790	524240.0	681868.8	393411.4	429010.2	688526.4	623331.5	678235.3	612662.6	849365.8
NP_776758.2	protein disulfide-isomerase A3 precursor	281803	449450.0	1544044.2	434693.3	591735.6	552925.3	484226.8	201405.0	139985.0	213232.9
NP_776769.1	heat shock-related 70 kDa protein 2	281827	3562100.0	2043656.9	3514453.8	2090843.8	2860986.8	2938997.8	3305047.8	3400932.3	4091273.0
NP_776770.2	heat shock cognate 71 kDa protein	281831	32497000.0	19075816.9	24937795.4	25572490.9	24072645.0	25225776.7	29865394.7	31952992.9	36831596.2
XP_024838158.1	hyaluronidase-2 isoform X1	281838	0.0	32518.5	0.0	0.0	0.0	0.0	0.0	0.0	0.0
NP_776773.1	intercellular adhesion molecule 1 precursor	281839	4836900.0	8643077.5	4407384.7	9783664.5	11717072.6	12276942.0	7472034.7	7753548.3	8428258.9
NP_776774.1	intercellular adhesion molecule 3 precursor	281840	0.0	4547.4	0.0	30781.2	55972.6	24314.6	76177.3	80816.3	58251.2
NP_776777.1	cation-independent mannose-6-phosphate receptor precursor	281849	1882500.0	2620765.8	2205044.5	599044.1	804730.1	520695.5	567293.4	406308.1	495262.0
NP_776783.1	interleukin-2 receptor subunit alpha precursor	281861	0.0	16336.9	0.0	111658.4	199841.3	116048.4	251991.6	353554.7	272971.2
NP_776784.1	cytokine receptor common subunit gamma precursor	281862	59652.0	119400.2	48423.2	84619.2	93776.7	317041.3	198972.1	212198.8	193291.9
XP_024835378.1	unconventional myosin-Ic isoform X2	281937	2026700.0	2710355.5	2909303.4	672749.6	836237.0	1030490.8	1152576.8	1251320.4	1285126.1
NP_776834.1	osteoclast-stimulating factor 1	281961	405850.0	273052.2	155189.9	163430.4	165826.0	271652.4	187469.7	144386.3	121555.3
NP_776848.1	urokinase plasminogen activator surface receptor precursor	281983	0.0	8852.4	0.0	0.0	0.0	0.0	0.0	0.0	0.0
XP_024833715.1	DNA polymerase delta catalytic subunit isoform X1	281990	11655.0	81361.8	0.0	0.0	0.0	0.0	0.0	0.0	0.0
XP_024846238.1	DNA polymerase delta subunit 2 isoform X2	281991	0.0	20145.7	0.0	0.0	0.0	0.0	1103.4	0.0	0.0
NP_776858.1	peroxiredoxin-4 precursor	281999	768690.0	643912.8	421712.2	826978.4	968688.8	1168743.9	853056.0	845960.6	916962.3
NP_776866.1	26S proteasome regulatory subunit 8	282015	740710.0	1217975.4	317433.5	306417.4	499805.2	604852.3	643802.5	513216.6	355912.0
XP_024840481.1	ras-related protein Rap-1A isoform X1	282031	1023400.0	1245604.8	902857.6	560254.5	698169.4	602489.2	1050695.2	1142164.9	1032315.5
XP_024854096.1	rho-associated protein kinase 2 isoform X6	282041	131970.0	99331.6	34619.6	30042.6	0.0	65545.7	41243.0	39061.0	30009.4
NP_776880.1	60S ribosomal protein L24	282048	1665200.0	1585503.5	1747204.7	1661394.5	1889023.3	1649968.9	1892407.1	1668770.8	1262886.9
NP_776889.1	SPARC precursor	282077	18641.0	20768.3	0.0	0.0	55542.0	0.0	36767.8	46904.9	39734.9
NP_776916.1	14-3-3 protein epsilon	282125	4353400.0	4357636.6	3264534.9	4407865.8	4363315.0	4970642.5	3575924.3	3706753.3	3957770.1
NP_776917.2	14-3-3 protein eta	282126	383130.0	456691.3	306950.0	322377.5	381817.9	345207.2	388548.4	373025.4	309186.0
XP_024853044.1	disintegrin and metalloproteinase domain-containing protein 10 isoform X1	282132	1517100.0	1340799.5	1425475.9	1332689.9	1603635.3	2126765.7	1166745.1	1144535.6	1303495.5
XP_024842299.1	annexin A11 isoform X2	282142	2296300.0	1902220.3	2110072.2	1638280.9	1604610.8	1476290.2	1493549.4	1582703.9	1127896.9
XP_015326478.1	V-type proton ATPase catalytic subunit A isoform X1	282147	376910.0	539731.6	244525.9	100168.7	224297.1	322597.9	236891.1	253088.3	188120.8
NP_776930.1	V-type proton ATPase subunit d 1	282148	88064.0	107434.6	34864.6	8428.9	17601.2	16071.3	0.0	16350.7	11337.6
NP_776945.1	collagen alpha-2(I) chain precursor	282188	126180.0	14229.0	195178.5	111978.6	90725.0	64070.4	73874.0	82834.5	88480.3
XP_005224890.1	coronin-1A isoform X1	282196	3137700.0	4195272.4	2901190.2	2373656.9	3399991.1	4611065.0	3358179.1	3607080.6	3926675.7
XP_010809668.1	dnaJ homolog subfamily C member 5 isoform X1	282216	228650.0	248018.2	387032.2	34691.2	61717.9	59795.5	45734.9	75246.2	69778.1
NP_776960.1	elongation factor 1-alpha 1	282220	14631000.0	13214864.2	9551162.9	13058573.5	13051763.1	16751755.1	14288596.6	12775012.7	9800297.1
NP_776961.1	ectonucleoside triphosphate diphosphohydrolase 1	282223	16950.0	11958.0	0.0	651108.0	472785.4	312804.7	539394.8	697533.8	948377.7
XP_015316715.1	high affinity immunoglobulin epsilon receptor subunit gamma isoform X1	282226	0.0	30541.5	0.0	0.0	0.0	0.0	0.0	0.0	0.0
NP_776980.1	insulin-like growth factor-binding protein 2 precursor	282260	33310.0	638.7	63822.4	0.0	0.0	0.0	0.0	0.0	0.0
XP_015327443.1	lysosomal alpha-mannosidase isoform X1	282272	58250.0	30433.4	57898.1	62621.2	37012.6	15213.8	22822.2	22816.5	12217.9
NP_776993.1	polyadenylate-binding protein 1	282296	1624900.0	1983707.1	1068271.8	1073352.0	1864915.8	2027365.6	1356899.3	1095060.0	828850.3
NP_776998.1	peptidoglycan recognition protein 1 precursor	282305	103660.0	23073.7	0.0	75691.4	50418.1	6319.5	57501.1	38941.4	29188.1
NP_777006.1	serine/threonine-protein phosphatase PP1-gamma catalytic subunit	282318	48267.0	71065.6	42113.9	102684.1	106695.8	131870.6	63102.3	93158.4	52755.6
NP_777007.1	nuclear inhibitor of protein phosphatase 1	282319	9485.6	24371.7	0.0	0.0	0.0	0.0	0.0	0.0	0.0
NP_777008.1	calcineurin subunit B type 1	282321	263400.0	259947.3	380525.7	66957.3	101953.7	130816.8	236518.3	226897.2	279561.9
NP_777009.1	cAMP-dependent protein kinase catalytic subunit alpha	282322	61474.0	131326.2	16708.5	0.0	9280.3	14629.4	15516.2	0.0	15412.3
XP_005204435.2	cAMP-dependent protein kinase catalytic subunit beta isoform X5	282323	0.0	15863.6	7286.6	14225.6	19543.8	30288.4	27008.4	25187.2	24917.7
NP_777011.2	5-AMP-activated protein kinase subunit gamma-1	282324	50698.0	165937.5	5875.7	0.0	0.0	0.0	10774.5	10774.3	0.0
XP_024840429.1	protein kinase C beta type isoform X2	282325	214610.0	317691.7	120309.4	0.0	0.0	0.0	0.0	0.0	0.0
NP_777017.1	E3 SUMO-protein ligase RanBP2	785768	0.0	41669.4	0.0	4369.4	0.0	0.0	0.0	9624.1	0.0
NP_777020.1	protein S100-A4	282343	1284500.0	1244782.3	706915.5	874600.3	957011.3	1786284.7	1143814.8	1039812.2	922539.0
NP_777022.1	scavenger receptor class B member 1	282346	234350.0	210793.2	257761.6	130017.6	117126.1	133780.3	185381.7	129389.0	140855.7
NP_777025.1	excitatory amino acid transporter 1	282354	0.0	52797.3	0.0	0.0	0.0	0.0	0.0	0.0	0.0
NP_777026.1	neutral amino acid transporter B(0)	282355	6105300.0	8969938.3	8312386.3	11448106.5	12269036.4	16200999.1	8602147.2	8831807.2	8953483.1
NP_777027.1	solute carrier family 2, facilitated glucose transporter member 1	282356	1174700.0	1545567.3	891451.4	1042878.1	1099942.2	1095104.0	845347.3	1079083.5	1376634.8
NP_777028.2	solute carrier family 2, facilitated glucose transporter member 3	282358	1863600.0	1755970.7	692120.9	2965263.3	3739586.1	3561499.0	1826878.5	2576854.3	3306309.6
XP_005208126.1	electrogenic sodium bicarbonate cotransporter 1 isoform X4	282360	23952.0	42214.7	11132.6	0.0	0.0	0.0	0.0	0.0	0.0
XP_005201157.1	sodium/myo-inositol cotransporter isoform X1	282362	226200.0	393756.1	197071.6	321602.7	417575.0	426617.7	367696.7	293452.2	273765.5
XP_024838174.1	sodium- and chloride-dependent taurine transporter isoform X4	282366	0.0	6729.1	0.0	32193.8	45447.5	108918.6	0.0	0.0	0.0
NP_777038.1	large neutral amino acids transporter small subunit 1	282369	686370.0	1257393.7	683721.3	373356.7	542181.5	571364.2	322292.7	347844.4	268543.7
XP_024843540.1	structural maintenance of chromosomes protein 1A isoform X1	282370	13655.0	48584.4	0.0	0.0	0.0	0.0	0.0	0.0	0.0
NP_777040.1	superoxide dismutase [Cu-Zn]	281495	589740.0	815111.1	218690.9	240707.5	508305.6	645068.0	499835.2	505310.8	432143.9
XP_005210258.1	TGF-beta receptor type-1 isoform X1	282382	20698.0	89821.2	16134.2	9995.9	21092.0	0.0	15631.8	17827.7	0.0
NP_777050.1	thioredoxin reductase 1, cytoplasmic	282388	17458.0	104650.3	6294.3	0.0	6162.9	0.0	0.0	0.0	0.0
NP_777060.2	casein kinase II subunit alpha	282419	841650.0	737218.9	1003620.6	866930.2	933698.1	920999.5	1062440.0	950395.4	748106.4
XP_024833723.1	casein kinase II subunit alpha isoform X1	282420	78163.0	76305.1	93639.2	75655.3	90985.5	87375.8	126238.2	115185.4	100992.4
NP_777062.2	beta-catenin-like protein 1	282421	0.0	17226.4	0.0	0.0	0.0	0.0	0.0	0.0	0.0
NP_777068.1	peroxiredoxin-6	282438	1222200.0	1957753.2	861703.0	454577.3	881191.2	726265.6	746448.4	521411.0	535042.5
NP_777075.1	protein S100-A10	282466	264850.0	189780.3	139946.6	303860.7	393188.9	401964.6	106542.3	90138.4	12940.2
XP_024840740.1	protein S100-A12 isoform X1	282467	30940.0	36247.1	13896.3	19676.3	28969.4	0.0	0.0	0.0	0.0
NP_777087.1	tumor necrosis factor receptor superfamily member 6 precursor	282488	94470.0	374899.9	52651.6	37973.6	74143.7	59918.9	230869.6	255912.6	184132.6
NP_777089.1	platelet-activating factor acetylhydrolase IB subunit alpha2	282514	38511.0	29778.5	15431.2	43799.7	62655.8	74806.6	49042.1	41012.2	39777.1
NP_777090.1	platelet-activating factor acetylhydrolase IB subunit alpha1	282515	10136.0	43125.5	0.0	0.0	0.0	0.0	0.0	0.0	0.0
NP_777100.1	gamma-aminobutyric acid receptor-associated protein-like 2	282531	0.0	21490.6	0.0	47792.3	0.0	0.0	0.0	0.0	0.0
NP_777101.2	ras GTPase-activating protein 3	282532	0.0	0.0	2100.0	67499.6	142666.1	117270.4	24154.2	38939.4	32895.8
XP_024849195.1	integrin beta-5 isoform X1	282564	0.0	5991.6	33065.3	30246.6	59258.4	91772.1	18511.1	16585.7	0.0
NP_777125.1	endoplasmin precursor	282646	322760.0	1200398.7	215652.4	601884.9	623714.9	498767.4	118538.8	143458.6	183625.7
NP_777128.1	tenascin-X precursor	282654	39247.0	42827.0	11351.0	89947.0	31749.4	66141.8	91275.9	43783.8	36409.1
NP_777129.2	V-type proton ATPase subunit H	282657	18315.0	157743.1	6958.6	0.0	21951.7	6166.9	0.0	2421.6	0.0
NP_777133.2	leukocyte surface antigen CD47 precursor	282661	777090.0	1034988.2	743806.8	303964.0	377038.2	178496.5	285455.0	351658.1	411662.2
NP_777136.1	casein kinase I isoform alpha	282684	27651.0	20499.6	25594.8	0.0	27906.2	28500.1	0.0	163568.4	84772.7
NP_777140.1	60S ribosomal protein L3	282688	3812700.0	4390231.3	4061379.9	3869407.8	4518132.4	4023904.2	5478957.7	5071249.2	4130985.9
XP_024853052.1	annexin A2 isoform X1	282689	1962700.0	2540345.3	1825950.6	4241808.9	4076812.2	4430105.4	1543697.9	1218130.5	995982.5
NP_777146.1	presenilin-1	282705	89326.0	115948.8	28254.7	21910.2	84504.4	76677.9	69091.2	67065.2	36162.4
XP_024842756.1	40S ribosomal protein S30 isoform X1	282847	49273.0	99651.4	11477.8	39959.5	56482.6	73935.9	64999.2	45503.1	21515.9
NP_777157.1	prefoldin subunit 5	282848	16894.0	78126.7	0.0	29389.2	39405.3	70286.9	51853.4	47730.6	40490.3
NP_777169.1	matrix metalloproteinase-9 precursor	282871	0.0	12499.3	0.0	0.0	0.0	0.0	0.0	0.0	0.0
NP_777173.1	integrin alpha-4 precursor	282882	12055000.0	8521228.1	9377762.8	6780438.0	6406180.2	5633806.5	3107995.8	2723528.8	3240234.1
NP_777174.1	peroxiredoxin-5, mitochondrial precursor	282885	278630.0	342548.9	110010.4	227379.0	422842.5	486696.3	299725.9	280939.0	234982.0
XP_005216853.1	poly [ADP-ribose] polymerase 1 isoform X1	286764	175110.0	277408.3	269756.4	537140.8	397857.1	304310.3	385080.9	310005.9	297204.5
NP_777179.1	V-type proton ATPase 116 kDa subunit a 1	286768	4232.4	30304.8	0.0	52316.9	53178.6	48337.5	41029.5	35497.7	55167.1
NP_777183.1	NPC intracellular cholesterol transporter 1 precursor	286772	30446.0	21772.0	0.0	0.0	43329.4	17442.6	35070.4	39582.5	51108.0
NP_777185.1	60S ribosomal protein L10	286790	1208300.0	1944593.4	1402727.1	1749613.8	1908950.3	1535261.8	2224244.8	2124461.7	1769167.2
XP_010805021.1	peroxiredoxin-2 isoform X1	286793	558150.0	608180.5	250650.6	827727.4	1240114.0	1706066.4	931736.9	1308320.4	1718807.8
XP_024853060.1	NEDD8 isoform X1	286796	9248.6	95919.8	9662.2	0.0	11770.3	21251.5	13315.5	11170.1	11261.7
NP_777194.1	small ubiquitin-related modifier 2	286807	13144.0	30617.7	7856.8	13065.3	103351.4	136831.1	100884.3	77310.8	88465.1
NP_777197.1	prolyl endopeptidase	286818	58125.0	271644.8	254166.3	29564.8	40361.2	49419.0	45503.7	62836.1	16063.1
NP_777198.2	creatine kinase M-type	286822	6301.3	14243.3	8580.8	627813.5	246035.7	47305.0	23532.5	10196.3	0.0
XP_005212615.1	ubiquitin-40S ribosomal protein S27a isoform X1	286839	4860600.0	5309279.8	4549445.5	8207028.7	6487421.1	6245024.3	6616247.5	7204575.3	8281236.7
XP_024836987.1	brain acid soluble protein 1 isoform X1	286842	37954.0	154678.6	22117.3	140760.9	140757.0	200239.3	46563.5	41910.0	62634.8
XP_005209144.1	solute carrier family 12 member 2 isoform X2	286845	243270.0	377611.1	233215.2	32462.4	66773.5	30516.2	49826.0	49423.0	49362.3
NP_777210.1	guanine nucleotide-binding protein G(I)/G(S)/G(O) subunit gamma-12	286850	307650.0	501592.8	169407.1	442439.4	686645.2	833926.0	808658.7	731991.5	360238.2
XP_005207750.1	serine/threonine-protein phosphatase 2B catalytic subunit alpha isoform isoform X1	286852	198520.0	283805.4	114332.7	145461.1	203506.2	213532.4	236490.3	246708.0	268966.1
NP_777213.1	60S acidic ribosomal protein P2	286853	782200.0	1340769.1	566429.7	640364.7	665993.6	881890.9	559211.8	722405.6	673226.5
XP_003587783.2	ferritin light chain	788801	817610.0	154370.9	1478561.8	756087.9	779131.5	545731.8	561020.1	515917.1	542004.9
NP_777218.2	14-3-3 protein gamma	286862	998310.0	1025483.9	645971.0	1477079.2	1703270.3	2518532.7	1351493.0	1553327.8	1262363.0
NP_777219.2	14-3-3 protein beta/alpha	286863	1063900.0	1250813.8	651920.7	972969.0	932485.8	1342635.5	907650.7	894900.3	972289.9
NP_777225.1	craniofacial development protein 2	286876	0.0	74312.9	0.0	22314.9	30367.1	36177.0	31105.1	30149.2	21926.6
XP_024856962.1	short palate, lung and nasal epithelium carcinoma-associated protein 2A-like	112441508	0.0	8853.3	0.0	0.0	0.0	0.0	0.0	0.0	0.0
NP_777229.1	40S ribosomal protein S29	286884	18760.0	28187.1	0.0	0.0	11927.8	0.0	14608.3	12499.8	0.0
NP_777235.1	V-type proton ATPase subunit E 1	287017	16638.0	29896.0	5637.9	0.0	0.0	0.0	0.0	0.0	0.0
NP_777236.1	guanine nucleotide-binding protein G(I)/G(S)/G(O) subunit gamma-5	287018	96757.0	677695.5	57064.5	73331.0	94901.3	79094.3	25435.0	24545.1	36246.9
XP_024857198.1	14-3-3 protein zeta/delta isoform X1	287022	2334900.0	2718062.5	1509726.1	3854429.1	4392299.7	6330394.7	2439380.1	2776508.9	2818939.5
NP_777240.1	Y-box-binding protein 1	287023	443890.0	745687.4	300125.3	593181.8	810401.6	858877.1	913905.3	789537.8	456039.2
NP_777241.1	phosphatidylinositol-glycan-specific phospholipase D precursor	287025	251890.0	17886.9	49404.7	327465.1	19170.3	112056.6	179052.5	195036.9	83408.9
XP_005214553.1	protein phosphatase 1 regulatory inhibitor subunit 16B isoform X1	282091	4145.0	9218.5	0.0	34662.7	52226.8	40373.2	77710.6	112113.8	57355.6
NP_777250.1	cathelicidin-1 precursor	282164	1057.2	401249.8	25663.2	0.0	2648.8	0.0	0.0	0.0	0.0
NP_777251.1	cathelicidin-2 precursor	282165	188980.0	249903.8	0.0	0.0	0.0	0.0	11273.2	0.0	0.0
XP_024839052.1	cathelicidin-4	112443481	0.0	3019.1	0.0	0.0	0.0	0.0	0.0	0.0	44787.7
NP_777256.1	cathelicidin-7 precursor	317650	0.0	0.0	0.0	0.0	0.0	0.0	2001.2	0.0	0.0
NP_777257.1	cathelicidin-6 precursor	317651	10441.0	0.0	0.0	26649.1	0.0	15769.5	18193.3	7804.3	24464.8
NP_777258.1	sodium/hydrogen exchanger 1	317654	73458.0	80472.3	70788.6	6307.3	9968.5	18917.7	22968.6	3962.6	0.0
NP_777259.1	myosin-10	317655	0.0	131268.3	0.0	0.0	0.0	0.0	0.0	13626.4	31317.4
NP_777260.1	phosphatidylcholine transfer protein	317656	31933.0	35117.0	31495.2	0.0	0.0	0.0	0.0	0.0	0.0
NP_777270.2	general vesicular transport factor p115	317724	19354.0	114867.4	0.0	0.0	0.0	0.0	0.0	6147.5	7841.4
NP_783630.2	conglutinin precursor	281068	0.0	38346.0	20047.6	0.0	0.0	0.0	13514.0	146396.2	361894.3
NP_783632.1	survival motor neuron protein	281492	104500.0	170363.6	84199.3	0.0	0.0	0.0	2448.8	0.0	0.0
NP_786967.1	immunoglobulin J chain precursor	280821	35085.0	10001.1	85783.7	33454.1	35400.4	0.0	27026.1	28077.4	38442.1
XP_005217074.1	guanine nucleotide-binding protein G(I)/G(S)/G(T) subunit beta-1 isoform X1	281201	2838100.0	2510553.1	3022252.1	2172865.0	2676906.0	3072695.0	2480300.5	2355038.6	2842091.2
XP_015326748.1	cation-dependent mannose-6-phosphate receptor isoform X1	281291	799550.0	958741.0	668242.6	396031.3	468730.3	410033.3	311489.4	308418.5	333284.1
NP_786975.1	integrin beta-2 precursor	281877	0.0	0.0	0.0	10444.8	29118.5	0.0	26922.7	14056.2	45619.1
NP_786976.1	galectin-1	326598	2307300.0	2215190.3	1972465.7	1118572.1	3184277.9	2688634.8	1057126.8	935068.3	701566.3
NP_786978.2	annexin A1	327662	480960.0	974368.2	200762.3	1045150.7	674034.1	758455.2	347329.7	292761.6	265366.6
NP_786986.1	ras-related C3 botulinum toxin substrate 2	327671	600010.0	925232.4	490165.4	288752.9	510841.7	489272.3	654018.6	710376.9	616631.4
NP_786987.1	mitogen-activated protein kinase 1	327672	63827.0	157079.0	18444.0	8067.8	92787.3	125941.5	91052.2	37160.3	8167.7
NP_786991.1	rho GDP-dissociation inhibitor 2	327676	1692400.0	1739581.9	640800.8	1358928.4	2020987.4	2459774.0	2502019.1	2423479.9	2592153.5
NP_786992.1	ADP-ribosyl cyclase/cyclic ADP-ribose hydrolase 1	327677	521640.0	639282.5	418673.7	131605.8	165171.1	69294.8	57153.5	99668.6	104333.4
NP_786996.1	receptor of activated protein C kinase 1	327682	845260.0	2298992.2	562452.6	720242.4	1051448.5	1295862.8	1625818.4	1372638.7	767388.3
NP_786997.1	tubulin-specific chaperone A	327683	0.0	21281.3	0.0	11012.4	24333.2	34503.7	25188.9	21856.9	28868.7
NP_787006.1	adenosine 5-monophosphoramidase HINT1	327693	266660.0	452761.6	122484.1	118577.0	248850.5	306098.6	262664.5	283216.9	237939.4
XP_005211998.1	eukaryotic translation initiation factor 2 subunit 1 isoform X1	327694	63506.0	251091.9	33113.1	53396.4	81473.5	133243.8	105134.8	83812.7	21473.7
XP_024847169.1	ras-related protein Rap-1b isoform X1	327708	3471800.0	3436151.0	3631697.7	3307965.3	3456985.1	3859337.3	4356488.6	4567216.5	4802894.2
XP_024845797.1	glutathione S-transferase Mu 1 isoform X2	100295687	4621.5	17730.0	0.0	0.0	27716.6	26477.6	24114.2	18273.0	21477.1
NP_788782.2	DNA-(apurinic or apyrimidinic site) endonuclease	281630	10947.0	242589.8	14501.2	9964.2	92271.7	66680.4	153186.0	123905.5	82364.5
NP_788783.1	lactadherin precursor	281913	1255200.0	388821.2	1348957.2	1958024.2	1321591.7	1095551.1	667627.7	802525.2	1111521.6
NP_788785.1	high mobility group protein B1	282691	222910.0	275668.9	151181.0	67060.6	263956.0	223240.4	305831.3	372180.2	267326.9
NP_788810.1	V-type proton ATPase 116 kDa subunit a 2	338038	0.0	31522.4	0.0	0.0	0.0	0.0	0.0	0.0	4341.0
NP_788814.1	sequestosome-1	338045	88759.0	226889.5	40333.8	0.0	135236.0	133739.8	190191.5	170721.7	155372.0
NP_788818.1	transforming protein RhoA	338049	1959200.0	1812478.3	2027667.4	1785691.8	1664531.1	2171303.0	1572314.2	2134872.2	2143144.3
XP_024855040.1	F-actin-capping protein subunit beta isoform X3	338052	703580.0	877650.2	427534.6	271449.9	578077.9	618818.2	545080.7	575865.1	550403.8
NP_788823.1	rho GDP-dissociation inhibitor 1	338054	1148700.0	1611030.9	681414.6	161821.5	320058.2	426915.8	373298.8	362996.3	251391.1
NP_788824.1	antigen WC1.1 precursor	338056	0.0	4597.1	0.0	95499.5	439257.8	575579.5	0.0	0.0	0.0
NP_788834.1	adhesion G protein-coupled receptor E5 precursor	338066	221700.0	541254.7	315604.1	247543.4	248418.5	239441.6	587641.7	290298.1	527404.1
XP_005208774.1	glucosidase 2 subunit beta isoform X3	338067	6876.8	74797.2	0.0	0.0	0.0	0.0	2103.5	0.0	7083.9
XP_024855049.1	activin receptor type-1 isoform X1	338068	0.0	18873.5	0.0	0.0	0.0	0.0	0.0	0.0	0.0
NP_788844.2	V-type proton ATPase subunit B, brain isoform isoform 2	338082	409020.0	676933.9	262629.5	135675.9	291031.7	307461.1	201507.5	213724.3	244377.9
NP_788846.1	coatomer subunit epsilon	338085	13505.0	54338.7	0.0	0.0	0.0	0.0	0.0	0.0	0.0
NP_788849.1	V-type proton ATPase subunit C 1	338089	2648.9	39607.1	0.0	10496.2	0.0	16713.0	11949.0	7547.5	0.0
XP_015315493.1	alkaline phosphatase, tissue-nonspecific isozyme isoform X3	280994	0.0	0.0	0.0	34120.4	63948.9	85691.9	0.0	0.0	0.0
XP_024848744.1	estrogen sulfotransferase isoform X1	280934	23278.0	14348.7	8643.4	0.0	42068.3	0.0	41881.5	0.0	33255.7
XP_024840361.1	farnesyl pyrophosphate synthase isoform X2	281156	484120.0	752054.1	82132.8	179096.0	295407.2	269800.2	422515.2	464184.2	463069.2
NP_803464.2	protein farnesyltransferase/geranylgeranyltransferase type-1 subunit alpha	281169	19132.0	53766.0	0.0	10136.4	18185.1	20818.9	16830.5	12232.8	13573.2
NP_803468.1	aspartate aminotransferase, cytoplasmic	281206	15183.0	82239.2	0.0	0.0	0.0	23015.9	17489.5	13638.8	12650.5
NP_803470.2	glycylpeptide N-tetradecanoyltransferase 1	281351	5691.1	79991.0	0.0	0.0	0.0	6381.9	5602.2	0.0	19579.3
NP_803474.1	uridine 5-monophosphate synthase	281568	137740.0	435276.3	21795.9	39282.9	71999.2	110323.7	89622.3	27568.2	24431.0
NP_803478.1	beta-1,4-galactosyltransferase 1	281781	0.0	15203.1	0.0	0.0	0.0	0.0	0.0	0.0	0.0
NP_803482.1	glutathione S-transferase P	281806	1411900.0	1424875.6	769562.3	1177712.1	1944484.5	2232829.3	1696100.9	1433555.6	1566682.1
XP_024839947.1	polypeptide N-acetylgalactosaminyltransferase 1 isoform X1	282241	0.0	21179.5	0.0	0.0	20576.4	16607.8	59703.8	16010.5	12944.4
XP_005212627.1	interferon-induced, double-stranded RNA-activated protein kinase isoform X2	347700	5830.2	11261.6	0.0	0.0	0.0	0.0	0.0	0.0	0.0
[truncated: 504 more rows]
