# Supplementary material for: Systematic proteomic and small RNA profiling of extracellular vesicles from cattle infected with a naturally occurring buparvaquone-resistant strain of Theileria annulata and from uninfected controls
Source: Parasit Vectors. 2025 Jun 10;18:221. doi: 10.1186/s13071-025-06834-8 (PMC12153157; doi:10.1186/s13071-025-06834-8)
Supplement: Supplementary file 5 — Additional file 5. [file 13071_2025_6834_MOESM5_ESM.zip › Additional files 5/Additional file 5-Table S2 (Three cell lines all_different_proteins).xls]

Protein	Description	Gene	A_1	A_2	A_3	B_1	B_2	B_3	C_1	C_2	C_3	A.vs.B.FC	A.vs.B.Pvalue	A.vs.B.log2FC	A.vs.B.UP.DOWN	A.vs.C.FC	A.vs.C.Pvalue	A.vs.C.log2FC	A.vs.C.UP.DOWN	B.vs.C.FC	B.vs.C.Pvalue	B.vs.C.log2FC	B.vs.C.UP.DOWN	GO_NUM	GO_Description	KEGG_Description	KEGG_EC	KEGG_ko	KOGs_Function_Description	KOGs_Function_Class	KOGs_Class_Description	IPR_Term	Subcellular_localization	TF_family
NP_001001158.1	lymphocyte antigen 75 precursor	407236	1669000.0	3576277.8	1604189.4	250738.0	188526.1	219791.5	724888.3	694421.0	656665.4	10.3928518322278	0.0856908254656152	3.37751968365008	Nonsignificant	3.29939820557543	0.132924770822951	1.72220290780278	Nonsignificant	0.317468030800183	5.98235954404826e-05	-1.6553167758473	Significant	--	--	--	--	--	C-type lectin	TV	Signal transduction mechanisms ; Defense mechanisms ;	IPR000562 [Fibronectin, type II, collagen-binding] ; IPR001304[C-type lectin-like]	cell membrane protein	--
NP_001001169.1	microtubule-associated proteins 1A/1B light chain 3B	408001	30291.0	36262.4	5164.3	0.0	0.0	0.0	0.0	0.0	0.0	Inf	0	Inf	Significant	Inf	0	Inf	Significant	NA	NA	NA	NA	--	--	GABA(A) receptor-associated protein	--	ko04136 Autophagy - other	Microtubule-associated anchor protein involved in autophagy and membrane trafficking	Z	Cytoskeleton ;	IPR004241 [Autophagy protein Atg8 ubiquitin-like]	cytoplasm protein	--
NP_001001175.1	apolipoprotein C-III precursor	408009	46874.0	89245.5	113613.6	24938.7	31281.2	3980.9	46654.0	40812.2	9922.1	4.14833523806993	0.0405741127904227	2.05253248690864	Significant	2.56430289880817	0.0877870987420429	1.35856668504498	Nonsignificant	0.618152283179807	0.428004274135454	-0.693965801863653	Nonsignificant	4	Cellular Component:extracellular region (GO:0005576),Biological Process:lipid transport (GO:0006869),Molecular Function:lipid binding (GO:0008289),Biological Process:lipoprotein metabolic process (GO:0042157)	--	--	--	--	--	--	IPR008403 [Apolipoprotein CIII]	extracell protein	--
NP_001001440.2	annexin A4	281625	315920.0	411850.7	128252.4	299392.9	223168.4	239654.5	405671.6	366593.6	264961.0	1.12307183871024	0.735849678992785	0.167450214502689	Nonsignificant	0.825300305757799	0.552441765452589	-0.277008920021378	Nonsignificant	0.734859763473001	0.128210188874129	-0.444459134524066	Nonsignificant	2	Molecular Function:calcium ion binding (GO:0005509),Molecular Function:calcium-dependent phospholipid binding (GO:0005544)	annexin A7/11	--	--	Annexin	U	Intracellular trafficking, secretion, and vesicular transport ;	IPR018502 [Annexin repeat]	melanosome protein	--
NP_001002885.1	thymosin beta-4	282386	589590.0	675867.8	380589.3	576240.4	618795.9	711320.5	572858.2	598160.0	743780.2	0.863451742087315	0.418523416262328	-0.211812546428858	Nonsignificant	0.859645119820447	0.431751688556575	-0.218186888025702	Nonsignificant	0.99559138967319	0.968291945870958	-0.00637434159684406	Nonsignificant	2	Molecular Function:actin monomer binding (GO:0003785),Biological Process:actin filament organization (GO:0007015)	--	--	--	Thymosin beta	N	Cell motility ;	IPR001152 [Beta-thymosin]	cytoplasm protein	--
NP_001003900.1	tubulin beta-2B chain	281555	67676.0	169407.1	271570.0	113714.1	260932.1	330773.0	39971.5	446537.9	20535.8	0.721065006452901	0.492537649263696	-0.471798765713076	Nonsignificant	1.00317111768339	0.997334974542074	0.00456771719321062	Nonsignificant	1.39123533759909	0.687696897188544	0.476366482906287	Nonsignificant	1	Molecular Function:GTPase activity (GO:0003924)	--	--	--	Beta tubulin	Z	Cytoskeleton ;	IPR003008 [Tubulin/FtsZ, GTPase domain] ; IPR018316[Tubulin/FtsZ, 2-layer sandwich domain]	cytoplasm protein	--
NP_001003906.1	transketolase	445425	950150.0	1122201.8	365603.7	292988.3	457401.2	505239.4	744640.1	716087.2	445612.5	1.9416210474289	0.172834486699444	0.957261652691466	Nonsignificant	1.27886723028077	0.514388959471966	0.354866493962974	Nonsignificant	0.658659542228516	0.132166735075769	-0.602395158728491	Nonsignificant	--	--	transketolase	2.2.1.1	ko00030 Pentose phosphate pathway ko00710 Carbon fixation in photosynthetic organisms ko01100 Metabolic pathways ko01110 Biosynthesis of secondary metabolites ko01130 Biosynthesis of antibiotics ko01200 Carbon metabolism ko01230 Biosynthesis of amino acids	Transketolase	G	Carbohydrate transport and metabolism ;	IPR005474 [Transketolase, N-terminal] ; IPR005475[Transketolase-like, pyrimidine-binding domain] ; IPR033248[Transketolase, C-terminal domain]	nucleus protein	--
NP_001007817.1	FAS-associated death domain protein	493720	64019.0	157270.9	20384.9	0.0	16809.7	29766.8	82904.4	67111.6	17825.2	3.45918077428174	0.353879383268792	1.79043040987881	Nonsignificant	1.43990152596621	0.612580325038569	0.525970149960596	Nonsignificant	0.416255067289795	0.294297578922395	-1.26446025991821	Nonsignificant	3	Molecular Function:protein binding (GO:0005515),Biological Process:signal transduction (GO:0007165),Biological Process:regulation of apoptotic process (GO:0042981)	--	--	--	--	--	--	IPR000488 [Death domain] ; IPR001875[Death effector domain]	cytoplasm protein	--
NP_001007819.1	purine nucleoside phosphorylase	493724	508680.0	1177369.1	235474.1	651004.7	655375.1	519269.1	1367712.0	1469837.7	1328049.9	1.05251519062619	0.92004652461365	0.0738410554132172	Nonsignificant	0.461283700910669	0.112925791724756	-1.11627377805453	Nonsignificant	0.438267974675242	0.000222112673667278	-1.19011483346775	Significant	2	Molecular Function:catalytic activity (GO:0003824),Biological Process:nucleoside metabolic process (GO:0009116)	purine-nucleoside phosphorylase	2.4.2.1	ko00230 Purine metabolism ko00240 Pyrimidine metabolism ko00760 Nicotinate and nicotinamide metabolism ko01100 Metabolic pathways ko01110 Biosynthesis of secondary metabolites	Purine nucleoside phosphorylase	F	Nucleotide transport and metabolism ;	IPR000845 [Nucleoside phosphorylase domain]	nucleus protein	--
NP_001008667.1	xylosyltransferase 2	493989	7295.7	13001.0	0.0	18891.7	22213.7	22856.3	10694.3	15372.5	18232.4	0.475988755771032	0.0244499141762801	-1.07100060157468	Significant	0.687259589337957	0.283643094883795	-0.541072963074491	Nonsignificant	1.44385677393723	0.0598121417657047	0.529927638500188	Nonsignificant	4	Biological Process:glycosaminoglycan biosynthetic process (GO:0006024),Molecular Function:acetylglucosaminyltransferase activity (GO:0008375),Cellular Component:membrane (GO:0016020),Molecular Function:protein xylosyltransferase activity (GO:0030158)	protein xylosyltransferase	2.4.2.26	ko01100 Metabolic pathways	Branching enzyme	G	Carbohydrate transport and metabolism ;	IPR003406 [Glycosyl transferase, family 14] ; IPR024448[Xylosyltransferase]	Golgi apparatus protein	--
NP_001008670.1	cellular retinoic acid-binding protein 2	493998	286080.0	532268.3	212773.0	71443.2	277222.1	220430.2	15610.4	0.0	0.0	1.81185987237643	0.249674171812885	0.857471382953183	Nonsignificant	NA	NA	NA	NA	NA	NA	NA	NA	--	--	--	--	--	Fatty acid-binding protein FABP	I	Lipid transport and metabolism ;	IPR000566 [Lipocalin/cytosolic fatty-acid binding domain]	nucleus protein	--
NP_001011679.1	betaine--homocysteine S-methyltransferase 1	497025	325390.0	103983.2	275737.9	304713.0	287993.8	282573.8	249130.0	247429.5	439900.6	0.805582918209315	0.487160047167445	-0.31189500250094	Nonsignificant	0.752953702992792	0.451908937827708	-0.40936693452682	Nonsignificant	0.934669400223245	0.780350683015578	-0.0974719320258803	Nonsignificant	--	--	betaine-homocysteine S-methyltransferase	2.1.1.5	ko00260 Glycine, serine and threonine metabolism ko00270 Cysteine and methionine metabolism ko01100 Metabolic pathways	Homocysteine S-methyltransferase	E	Amino acid transport and metabolism ;	IPR003726 [Homocysteine-binding domain]	cytoplasm protein	--
NP_001012537.1	aldo-keto reductase family 1 member B1	317748	2438.5	3257.3	9765.1	55152.6	131058.3	121932.7	271398.5	226814.7	155008.7	0.0501743343038765	0.0539721370154187	-4.31690661925045	Nonsignificant	0.0236686798161544	0.0240599815388905	-5.40087695162801	Significant	0.471728825993127	0.0502299727118677	-1.08397033237755	Nonsignificant	--	--	aldehyde reductase	1.1.1.21	ko00040 Pentose and glucuronate interconversions ko00051 Fructose and mannose metabolism ko00052 Galactose metabolism ko00561 Glycerolipid metabolism ko00790 Folate biosynthesis ko01100 Metabolic pathways	Aldo/keto reductase family proteins	R	General function prediction only ;	IPR023210 [NADP-dependent oxidoreductase domain]	nucleus protein	--
NP_001012688.1	heat shock protein HSP 90-alpha	281832	4147500.0	4797817.3	2317675.0	1896869.8	2892201.1	3517004.2	3053093.4	2790630.1	2524388.1	1.35599451779578	0.325233044626581	0.439351345756827	Nonsignificant	1.34594193270558	0.271950193188525	0.428616169825819	Nonsignificant	0.99258655919455	0.968732023830391	-0.0107351759310075	Nonsignificant	4	Molecular Function:ATP binding (GO:0005524),Biological Process:protein folding (GO:0006457),Biological Process:response to stress (GO:0006950),Molecular Function:unfolded protein binding (GO:0051082)	molecular chaperone HtpG	--	ko04141 Protein processing in endoplasmic reticulum	Molecular chaperone (HSP90 family)	O	Posttranslational modification, protein turnover, chaperones ;	IPR001404 [Heat shock protein Hsp90 family] ; IPR003594[Histidine kinase-like ATPase, C-terminal domain]	cytoplasm protein	--
NP_001012691.1	signal transducer and activator of transcription 5A	282375	70302.0	346966.0	48190.9	61164.7	95479.6	95382.8	131830.9	78317.8	66798.8	1.84686051619052	0.53701001385134	0.885074911150315	Nonsignificant	1.68067557930655	0.556997566926944	0.749041268122221	Nonsignificant	0.910017602614214	0.736922409581043	-0.136033643028094	Nonsignificant	2	Molecular Function:DNA binding (GO:0003677),Biological Process:signal transduction (GO:0007165)	signal transducer and activator of transcription 5B	--	ko04933 AGE-RAGE signaling pathway in diabetic complications	STAT protein	KT	Transcription ; Signal transduction mechanisms ;	IPR000980 [SH2 domain] ; IPR013799[STAT transcription factor, protein interaction] ; IPR013800[STAT transcription factor, all-alpha domain] ; IPR013801[STAT transcription factor, DNA-binding]	nucleus protein	--
NP_001012694.2	major histocompatibility complex, class II, DQ beta precursor	282495	911460.0	1056433.7	778995.9	662264.5	705373.8	424169.4	1686220.3	1747210.3	1776433.8	1.53302700953903	0.0549727193976903	0.616383115251578	Nonsignificant	0.527247810902718	0.000625679137773228	-0.923446894828281	Significant	0.343925976269171	0.000238065974299473	-1.53983001007986	Significant	4	Biological Process:immune response (GO:0006955),Cellular Component:membrane (GO:0016020),Biological Process:antigen processing and presentation (GO:0019882),Cellular Component:MHC class II protein complex (GO:0042613)	--	--	--	--	--	--	IPR000353 [MHC class II, beta chain, N-terminal] ; IPR003597[Immunoglobulin C1-set]	extracell protein	--
NP_001012695.1	major histocompatibility complex, class II, DR alpha precursor	506214	2716000.0	3298765.9	2283949.5	4101835.7	3588949.2	2408253.7	11445604.9	12040093.9	12624306.3	0.821733209337372	0.360201450111924	-0.283258022198376	Nonsignificant	0.229817619161732	3.27094555693605e-05	-2.12143868723039	Significant	0.279674250170627	0.000138603606232623	-1.83818066503201	Significant	4	Biological Process:immune response (GO:0006955),Cellular Component:membrane (GO:0016020),Biological Process:antigen processing and presentation (GO:0019882),Cellular Component:MHC class II protein complex (GO:0042613)	--	--	--	--	--	--	IPR001003 [MHC class II, alpha chain, N-terminal] ; IPR003597[Immunoglobulin C1-set] ; IPR032431[Immunoglobulin C1-set, C-terminal extension]	extracell protein	--
NP_001012700.1	60S acidic ribosomal protein P0	286868	489400.0	673765.9	203434.9	426376.0	225997.2	276740.5	391326.2	254696.3	267969.1	1.47086497594428	0.384461322809388	0.556664814589698	Nonsignificant	1.49520061234698	0.352632825908816	0.580339065039594	Nonsignificant	1.01654511923304	0.949118099367659	0.0236742504498956	Nonsignificant	2	Cellular Component:intracellular (GO:0005622),Biological Process:ribosome biogenesis (GO:0042254)	large subunit ribosomal protein LP0	--	ko03010 Ribosome	60S acidic ribosomal protein P0	J	Translation, ribosomal structure and biogenesis ;	IPR001790 [Ribosomal protein L10P]	nucleus protein	--
NP_001013016.1	F-actin-capping protein subunit alpha-2	493728	158810.0	301839.1	73096.9	79993.9	148184.4	189539.3	115229.7	113113.6	112941.8	1.27776756354054	0.628693403116888	0.353625422023846	Nonsignificant	1.56392998112136	0.437741795480826	0.64517592303513	Nonsignificant	1.22395498660797	0.508718693263004	0.291550501011284	Nonsignificant	2	Cellular Component:F-actin capping protein complex (GO:0008290),Biological Process:barbed-end actin filament capping (GO:0051016)	capping protein (actin filament) muscle Z-line, alpha	--	ko04144 Endocytosis	F-actin capping protein, alpha subunit	Z	Cytoskeleton ;	IPR002189 [F-actin-capping protein subunit alpha]	cytoplasm protein	--
NP_001013604.2	DNA replication licensing factor MCM3	281302	238710.0	773012.1	63738.1	163430.4	177907.6	195421.5	329852.3	259087.2	223710.3	2.00361651726704	0.48860930606173	1.00260640994115	Nonsignificant	1.32339932896064	0.722422692015606	0.404248453138398	Nonsignificant	0.660505300068984	0.0475502616484241	-0.598357956802752	Significant	3	Molecular Function:DNA binding (GO:0003677),Molecular Function:ATP binding (GO:0005524),Biological Process:DNA replication (GO:0006260)	DNA replication licensing factor MCM3	3.6.4.12	ko03030 DNA replication	DNA replication licensing factor, MCM3 component	L	Replication, recombination and repair ;	IPR001208 [MCM domain] ; IPR027925[MCM N-terminal domain] ; IPR033762[MCM OB domain]	nucleus protein	--
NP_001013605.1	malate dehydrogenase, mitochondrial	281306	45449.0	57613.4	15805.7	71830.5	47362.1	96643.1	27391.5	22373.3	27946.0	0.550734192721593	0.162096119942309	-0.860571912876668	Nonsignificant	1.52962136537006	0.384334751389335	0.613174579776859	Nonsignificant	2.77742218584804	0.0814751571100665	1.47374649265353	Nonsignificant	2	Molecular Function:oxidoreductase activity (GO:0016491),Biological Process:oxidation-reduction process (GO:0055114)	malate dehydrogenase	1.1.1.37	ko00020 Citrate cycle (TCA cycle) ko00270 Cysteine and methionine metabolism ko00620 Pyruvate metabolism ko00630 Glyoxylate and dicarboxylate metabolism ko00710 Carbon fixation in photosynthetic organisms ko01100 Metabolic pathways ko01110 Biosynthesis of secondary metabolites ko01130 Biosynthesis of antibiotics ko01200 Carbon metabolism	NAD-dependent malate dehydrogenase	C	Energy production and conversion ;	IPR001236 [Lactate/malate dehydrogenase, N-terminal]	peroxisome protein	--
NP_001013607.1	triosephosphate isomerase	281543	3439300.0	3109899.5	1545265.2	2365263.7	3058166.5	3957268.4	3059898.0	3113664.5	3291100.4	0.862885062739357	0.59536418461906	-0.212759691287441	Nonsignificant	0.855230110731149	0.516871708339588	-0.225615446883011	Nonsignificant	0.991128653932302	0.957366443892811	-0.0128557555955699	Nonsignificant	2	Molecular Function:triose-phosphate isomerase activity (GO:0004807),Biological Process:metabolic process (GO:0008152)	triosephosphate isomerase (TIM)	5.3.1.1	ko00010 Glycolysis / Gluconeogenesis ko00051 Fructose and mannose metabolism ko00562 Inositol phosphate metabolism ko00710 Carbon fixation in photosynthetic organisms ko01100 Metabolic pathways ko01110 Biosynthesis of secondary metabolites ko01130 Biosynthesis of antibiotics ko01200 Carbon metabolism ko01230 Biosynthesis of amino acids	Triosephosphate isomerase	G	Carbohydrate transport and metabolism ;	IPR000652 [Triosephosphate isomerase]	cytoplasm protein	--
NP_001013616.2	26S proteasome non-ATPase regulatory subunit 4	282016	133830.0	223675.8	26692.5	86470.9	159039.7	132669.0	79872.2	65333.6	116262.5	1.01591492507793	0.975240836529218	0.0227795927526226	Nonsignificant	1.4693876848551	0.525674150183924	0.555215088356263	Nonsignificant	1.44636883323906	0.209779902242027	0.532435495603641	Nonsignificant	--	--	26S proteasome regulatory subunit N10	--	ko03050 Proteasome	26S proteasome regulatory complex, subunit RPN10/PSMD4	O	Posttranslational modification, protein turnover, chaperones ;	IPR002035 [von Willebrand factor, type A] ; IPR003903[Ubiquitin interacting motif]	nucleus protein	--
NP_001014410.1	translationally-controlled tumor protein	326599	313830.0	351139.3	202989.5	195688.8	415456.9	830881.6	266178.6	258272.9	363567.3	0.601901780916353	0.37418161197252	-0.732400009473275	Nonsignificant	0.977410388158449	0.910563209642266	-0.032963656902903	Nonsignificant	1.62387023788235	0.384517887215652	0.699436352570372	Nonsignificant	--	--	--	--	--	Microtubule-binding protein (translationally controlled tumor protein)	DZ	Cell cycle control, cell division, chromosome partitioning ; Cytoskeleton ;	IPR018105 [Translationally controlled tumour protein]	cytoplasm protein	--
NP_001014855.1	26S proteasome regulatory subunit 4	506238	570960.0	711325.9	544539.9	415348.6	514130.4	551118.0	299660.6	664086.3	589508.3	1.2338440507444	0.153987042224213	0.303160059450462	Nonsignificant	1.1761272712945	0.498346003618775	0.234044185795411	Nonsignificant	0.953221981809557	0.84778886782009	-0.0691158736550502	Nonsignificant	1	Molecular Function:ATP binding (GO:0005524)	26S proteasome regulatory subunit T2	--	ko03050 Proteasome	26S proteasome regulatory complex, ATPase RPT2	O	Posttranslational modification, protein turnover, chaperones ;	IPR003959 [ATPase, AAA-type, core]	mitochondrion protein	--
NP_001014868.1	hyaluronan-binding protein 2 precursor	507993	1169200.0	689393.0	1434098.2	1343226.6	1916335.8	1136448.0	1346645.9	1272862.9	1055433.5	0.749018064197482	0.313472830983105	-0.416927582059327	Nonsignificant	0.895984462123392	0.61620741229597	-0.158454381144546	Nonsignificant	1.19621208746597	0.389245773903672	0.258473200914781	Nonsignificant	3	Molecular Function:serine-type endopeptidase activity (GO:0004252),Molecular Function:protein binding (GO:0005515),Biological Process:proteolysis (GO:0006508)	--	--	--	Fibrillins and related proteins containing Ca2+-binding EGF-like domains	T	Signal transduction mechanisms ;	IPR000001 [Kringle] ; IPR000742[EGF-like domain] ; IPR001254[Serine proteases, trypsin domain]	extracell protein	--
NP_001014876.1	ribosomal L1 domain-containing protein 1	508948	59053.0	148878.6	130024.6	145306.2	68196.3	108624.8	167084.0	66298.3	133197.0	1.04913864798171	0.888310873349918	0.0692053485900014	Nonsignificant	0.921918395283094	0.824507066491008	-0.117289040470035	Nonsignificant	0.878738379390217	0.709639611925219	-0.186494389060036	Nonsignificant	--	--	ribosome biogenesis protein UTP30	--	--	Uncharacterized conserved protein	S	Function unknown ;	IPR028364 [Ribosomal protein L1/ribosomal biogenesis protein]	--	--
NP_001014884.1	eukaryotic translation initiation factor 1	509764	27073.0	112031.3	28448.7	68677.3	62729.6	98109.9	37169.6	45593.8	38942.3	0.730024991634599	0.53090449487016	-0.453982240908221	Nonsignificant	1.37670626766043	0.641495022838875	0.461220780683084	Nonsignificant	1.88583443503468	0.0329363603156817	0.915203021591304	Significant	2	Molecular Function:translation initiation factor activity (GO:0003743),Biological Process:translational initiation (GO:0006413)	translation initiation factor 1	--	ko03013 RNA transport	Translation initiation factor 1 (eIF-1/SUI1)	J	Translation, ribosomal structure and biogenesis ;	IPR001950 [SUI1 domain]	--	--
NP_001014889.1	proteasome activator complex subunit 2	509857	237770.0	563309.4	45647.2	17066.9	73373.1	179369.3	64037.2	196727.4	30641.5	3.13824097242015	0.291493539183339	1.64995613508737	Nonsignificant	2.90565846082151	0.310023252774975	1.53886513454792	Nonsignificant	0.925887618687461	0.922535439277104	-0.111091000539457	Nonsignificant	1	Cellular Component:proteasome activator complex (GO:0008537)	proteasome activator subunit 3 (PA28 gamma)	--	ko03050 Proteasome	Proteasome activator subunit	O	Posttranslational modification, protein turnover, chaperones ;	IPR003185 [Proteasome activator pa28, N-terminal domain] ; IPR003186[Proteasome activator pa28, C-terminal domain]	--	--
NP_001014891.1	PRA1 family protein 3	509977	478710.0	81675.6	10254.8	57076.5	46680.7	47901.1	30476.9	24912.0	22310.2	3.76267174299066	0.438984828202011	1.91175743359491	Nonsignificant	7.34423436050096	0.376559864373759	2.87661209706024	Nonsignificant	1.95186688134097	0.00374991953236041	0.964854663465325	Significant	--	--	--	--	--	Glutamate transporter EAAC1-interacting protein GTRAP3-18	ET	Amino acid transport and metabolism ; Signal transduction mechanisms ;	IPR004895 [Prenylated rab acceptor PRA1]	endoplasmic reticulum protein	--
NP_001014894.1	60S ribosomal protein L4	510547	5422800.0	5846940.0	6900687.0	6896910.2	6362703.2	5706616.1	7115309.1	6807018.2	5885957.8	0.958041080331755	0.659374883668626	-0.0618405755436251	Nonsignificant	0.917314492812909	0.395342676876095	-0.124511661572696	Nonsignificant	0.957489727366656	0.607842660826944	-0.0626710860290708	Nonsignificant	3	Molecular Function:structural constituent of ribosome (GO:0003735),Cellular Component:ribosome (GO:0005840),Biological Process:translation (GO:0006412)	large subunit ribosomal protein L4e	--	ko03010 Ribosome	Ribosomal protein RPL1/RPL2/RL4L4	A	RNA processing and modification ;	IPR002136 [Ribosomal protein L4/L1e] ; IPR025755[60S ribosomal protein L4, C-terminal domain]	cytoplasm protein	--
NP_001014901.1	RNA-binding protein 14	511512	22558.0	50777.7	31770.4	0.0	16152.0	14942.4	9834.9	13139.9	0.0	2.25348401427052	0.167100637890338	1.17215721592217	Nonsignificant	3.04989524754659	0.117229553954632	1.60875969236722	Nonsignificant	1.35341330501245	0.147429172439132	0.43660247644505	Nonsignificant	1	Molecular Function:nucleic acid binding (GO:0003676)	polyadenylate-binding protein	--	ko03013 RNA transport ko03015 mRNA surveillance pathway ko03018 RNA degradation	--	--	--	IPR000504 [RNA recognition motif domain]	cytoplasm protein	--
NP_001014904.1	charged multivesicular body protein 1b	512033	623500.0	200868.6	548596.5	1155812.2	1009490.4	848594.4	747930.5	678557.9	694722.1	0.45554479798082	0.0255448708097093	-1.1343351601864	Significant	0.647255470402395	0.131557246850969	-0.627592841499625	Nonsignificant	1.42083824306923	0.0309595319645838	0.506742318686779	Significant	1	Biological Process:vacuolar transport (GO:0007034)	charged multivesicular body protein 1	--	ko04144 Endocytosis	Vacuolar assembly/sorting protein DID2	U	Intracellular trafficking, secretion, and vesicular transport ;	IPR005024 [Snf7 family]	endosome protein	--
NP_001014928.1	60S ribosomal protein L7	514966	2318100.0	2330368.4	3119133.4	3486418.3	2743933.2	2900251.1	2975353.9	3118199.8	3634152.2	0.850721703735085	0.262044086236352	-0.233240834074658	Nonsignificant	0.798502944049737	0.120486128913775	-0.324630368079751	Nonsignificant	0.938618282035028	0.545667556921311	-0.0913895340050931	Nonsignificant	--	--	large subunit ribosomal protein L7e	--	ko03010 Ribosome	60S ribosomal protein L7	J	Translation, ribosomal structure and biogenesis ;	IPR012988 [Ribosomal protein L30, N-terminal] ; IPR016082[Ribosomal protein L30, ferredoxin-like fold domain]	cytoplasm protein	--
NP_001014933.2	exportin-2	518622	235760.0	444597.7	159273.5	0.0	43571.8	24974.6	70147.3	68983.4	16655.1	8.16606172364024	0.112340213332624	3.02964047229649	Nonsignificant	5.38965168840806	0.0589311517638442	2.43019204039085	Nonsignificant	0.660006239336319	0.512063270638214	-0.599448431905637	Nonsignificant	3	Molecular Function:protein binding (GO:0005515),Biological Process:intracellular protein transport (GO:0006886),Molecular Function:Ran GTPase binding (GO:0008536)	exportin-2 (importin alpha re-exporter)	--	--	Nuclear export receptor CSE1/CAS (importin beta superfamily)	YU	Nuclear structure ; Intracellular trafficking, secretion, and vesicular transport ;	IPR001494 [Importin-beta, N-terminal domain] ; IPR005043[CAS/CSE, C-terminal] ; IPR013713[Exportin/Importin, Cse1-like]	nucleus protein	--
NP_001014936.1	elongation factor 1-beta	520875	353250.0	232619.5	202575.8	224530.5	207742.4	229435.6	199428.9	166629.7	224065.2	1.19152965391861	0.456332096289235	0.252814856714045	Nonsignificant	1.33606761835398	0.248243497843428	0.41799302442525	Nonsignificant	1.12130454660531	0.253051210540962	0.165178167711205	Nonsignificant	2	Molecular Function:translation elongation factor activity (GO:0003746),Biological Process:translational elongation (GO:0006414)	elongation factor 1-beta	--	--	Elongation factor 1 beta/delta chain	K	Transcription ;	IPR014038 [Translation elongation factor EF1B, beta/delta subunit, guanine nucleotide exchange domain] ; IPR018940[Elongation factor 1 beta central acidic region, eukaryote]	cytoplasm protein	--
NP_001014943.1	ADP-ribosylation factor-like protein 15	534329	14609.0	44380.6	14262.7	17663.7	30319.7	28361.7	17851.2	17592.7	17142.5	0.959489214108044	0.928072017876666	-0.0596615061220463	Nonsignificant	1.39298944213713	0.561476223309044	0.478184323384875	Nonsignificant	1.45180312780491	0.18134477916462	0.537845829506922	Nonsignificant	1	Molecular Function:GTP binding (GO:0005525)	ADP-ribosylation factor 6	--	ko04144 Endocytosis	GTP-binding ADP-ribosylation factor Arf6 (dArf3)	U	Intracellular trafficking, secretion, and vesicular transport ;	IPR006689 [Small GTPase superfamily, ARF/SAR type]	cell membrane protein	--
NP_001015531.1	40S ribosomal protein S5	506229	492620.0	612628.0	103351.2	104008.9	30128.8	174858.1	105927.1	120586.5	99163.9	3.91137743619816	0.132892525184786	1.96767675853518	Nonsignificant	3.71103069754589	0.19544024915161	1.89181993501928	Nonsignificant	0.9487784694982	0.906886199131126	-0.0758568235158978	Nonsignificant	--	--	small subunit ribosomal protein S5e	--	ko03010 Ribosome	Ribosomal protein S7	J	Translation, ribosomal structure and biogenesis ;	IPR023798 [Ribosomal protein S7 domain]	cyanelle protein	--
NP_001015543.1	60S ribosomal protein L13	508221	1523900.0	757476.3	1086089.0	1523229.1	1886515.0	1977782.6	1724624.0	1481897.4	1528523.9	0.625048466117115	0.0618665288525445	-0.677960034527228	Nonsignificant	0.71117910952193	0.123363713461272	-0.491715148435879	Nonsignificant	1.13779834376664	0.239424350965204	0.18624488609135	Nonsignificant	4	Molecular Function:structural constituent of ribosome (GO:0003735),Cellular Component:intracellular (GO:0005622),Cellular Component:ribosome (GO:0005840),Biological Process:translation (GO:0006412)	large subunit ribosomal protein L13e	--	ko03010 Ribosome	60S Ribosomal protein L13	J	Translation, ribosomal structure and biogenesis ;	IPR001380 [Ribosomal protein L13e]	cytoplasm protein	--
NP_001015548.1	40S ribosomal protein S6	787914	3142900.0	2955272.7	3366188.8	4122754.2	3622532.4	3808881.5	4324330.2	4225319.5	3447079.1	0.819129635131412	0.0208011394741038	-0.287836304606837	Significant	0.788911849036714	0.0489395107014477	-0.342063988644088	Significant	0.963109885421432	0.662416694290893	-0.0542276840372505	Nonsignificant	4	Molecular Function:structural constituent of ribosome (GO:0003735),Cellular Component:intracellular (GO:0005622),Cellular Component:ribosome (GO:0005840),Biological Process:translation (GO:0006412)	small subunit ribosomal protein S6e	--	ko03010 Ribosome	40S ribosomal protein S6	J	Translation, ribosomal structure and biogenesis ;	IPR001377 [Ribosomal protein S6e]	cytoplasm protein	--
NP_001015556.1	60S ribosomal protein L18	509163	2485500.0	2364151.1	3108952.1	3777986.2	3066527.5	3326251.5	3079938.7	2998427.6	2953625.3	0.782497977634957	0.0764432349777465	-0.353841071480814	Nonsignificant	0.881157063963611	0.200459472753444	-0.182528896167119	Nonsignificant	1.12608222532005	0.14658327828227	0.171312175313695	Nonsignificant	--	--	large subunit ribosomal protein L18e	--	ko03010 Ribosome	60s ribosomal protein L18	J	Translation, ribosomal structure and biogenesis ;	IPR021131 [Ribosomal protein L18e/L15P]	cytoplasm protein	--
NP_001015561.1	40S ribosomal protein S26	509426	1486000.0	1868589.9	1040909.6	1515559.0	1598479.4	1544735.5	2244285.6	2028705.8	1587062.4	0.943488478803404	0.749424228599359	-0.083923194098928	Nonsignificant	0.750078352522975	0.187673221929047	-0.414886788755957	Nonsignificant	0.795005312067271	0.172437190474523	-0.330963594657029	Nonsignificant	4	Molecular Function:structural constituent of ribosome (GO:0003735),Cellular Component:intracellular (GO:0005622),Cellular Component:ribosome (GO:0005840),Biological Process:translation (GO:0006412)	small subunit ribosomal protein S26e	--	ko03010 Ribosome	40s ribosomal protein S26	J	Translation, ribosomal structure and biogenesis ;	IPR000892 [Ribosomal protein S26e]	cytoplasm protein	--
NP_001015565.1	poly(rC)-binding protein 1	509917	696900.0	699476.1	552859.9	703404.3	772582.1	1000472.7	705882.2	618702.7	430454.0	0.787106074152406	0.159951549734024	-0.345370021617783	Nonsignificant	1.11065116562374	0.53146654932647	0.151405764837806	Nonsignificant	1.41105652985811	0.117970009636224	0.49677578645559	Nonsignificant	1	Molecular Function:RNA binding (GO:0003723)	RNA-binding protein Nova	--	--	PolyC-binding proteins alphaCP-1 and related KH domain proteins	AR	RNA processing and modification ; General function prediction only ;	IPR004088 [K Homology domain, type 1]	nucleus protein	--
NP_001015566.1	proteasome subunit alpha type-5	510155	363130.0	939884.8	217259.2	523685.9	560269.0	700569.4	737220.4	485056.7	596538.4	0.851921153441284	0.717886361314078	-0.231208181810691	Nonsignificant	0.83585938210885	0.690516346645619	-0.258667838942116	Nonsignificant	0.981146410947125	0.905805761828526	-0.0274596571314252	Nonsignificant	5	Molecular Function:endopeptidase activity (GO:0004175),Molecular Function:threonine-type endopeptidase activity (GO:0004298),Cellular Component:proteasome core complex (GO:0005839),Biological Process:ubiquitin-dependent protein catabolic process (GO:0006511),Biological Process:proteolysis involved in cellular protein catabolic process (GO:0051603)	20S proteasome subunit alpha 5	3.4.25.1	ko03050 Proteasome	20S proteasome, regulatory subunit alpha type PSMA5/PUP2	O	Posttranslational modification, protein turnover, chaperones ;	IPR000426 [Proteasome alpha-subunit, N-terminal domain] ; IPR001353[Proteasome, subunit alpha/beta]	nucleus protein	--
NP_001015567.1	serine-threonine kinase receptor-associated protein	510201	93413.0	388486.1	14439.3	25721.0	83731.0	146104.7	108807.4	65911.8	55981.7	1.94218504151916	0.537042137918093	0.957680659956089	Nonsignificant	2.15143677376204	0.519014137956027	1.10530044311203	Nonsignificant	1.10774036858981	0.83953600672863	0.147619783155946	Nonsignificant	1	Molecular Function:protein binding (GO:0005515)	serine-threonine kinase receptor-associated protein	--	ko03013 RNA transport	Serine/threonine kinase receptor-associated protein	I	Lipid transport and metabolism ;	IPR001680 [WD40 repeat]	nucleus protein	--
NP_001015578.1	EH domain-containing protein 1	511908	5571400.0	5657768.9	7074405.2	7533246.1	8632569.0	10060931.3	9890814.7	9866362.7	10004607.3	0.697897246606236	0.0397764146935791	-0.518913454905321	Significant	0.615002570729571	0.0153246695453375	-0.70133565391345	Significant	0.88122223396099	0.248349338980523	-0.182422199008129	Nonsignificant	1	Molecular Function:protein binding (GO:0005515)	--	--	--	Endocytosis/signaling protein EHD1	TU	Signal transduction mechanisms ; Intracellular trafficking, secretion, and vesicular transport ;	IPR000261 [EH domain] ; IPR022812[Dynamin superfamily] ; IPR031692[EH domain-containing protein, N-terminal]	cell membrane protein	--
NP_001015579.1	glycosyltransferase 8 domain-containing protein 1	512192	16914.0	44316.6	11448.1	0.0	0.0	0.0	0.0	0.0	0.0	Inf	0	Inf	Significant	Inf	0	Inf	Significant	NA	NA	NA	NA	--	--	--	--	--	--	--	--	IPR002495 [Glycosyl transferase, family 8]	--	--
NP_001015586.1	destrin	513267	120010.0	283156.5	81975.3	202294.9	308575.8	489506.5	89680.1	108660.8	129252.8	0.484958873512911	0.174324082558883	-1.04406568881387	Nonsignificant	1.48092530472961	0.449764374942098	0.566498875458765	Nonsignificant	3.05371318190795	0.113381192358633	1.61056456427263	Nonsignificant	2	Molecular Function:actin binding (GO:0003779),Cellular Component:intracellular (GO:0005622)	cofilin	--		Actin depolymerizing factor	Z	Cytoskeleton ;	IPR002108 [Actin-depolymerising factor homology domain]	cytoskeleton protein	--
NP_001015608.1	chloride intracellular channel protein 1	515646	2961600.0	3643599.5	3576655.1	2641155.6	3602326.8	4292788.9	4509078.0	4489395.5	5019709.7	0.9663622272141	0.833235996550813	-0.0493640306174963	Nonsignificant	0.726331968610597	0.0100209309272233	-0.461299014979461	Significant	0.751614610087276	0.0849338789148462	-0.411934984361965	Nonsignificant	1	Molecular Function:protein binding (GO:0005515)	--	--	--	Intracellular Cl- channel CLIC, contains GST domain	P	Inorganic ion transport and metabolism ;	IPR004045 [Glutathione S-transferase, N-terminal]	nucleus protein	--
NP_001015615.1	proteasome subunit beta type-2	516919	150770.0	235178.3	123592.9	173337.0	71685.6	224986.1	165835.0	200262.8	83642.1	1.08411014519518	0.826076060292932	0.116511341428136	Nonsignificant	1.13296863364803	0.700530715172161	0.180107920552213	Nonsignificant	1.04506782698177	0.911028402092892	0.0635965791240777	Nonsignificant	3	Molecular Function:threonine-type endopeptidase activity (GO:0004298),Cellular Component:proteasome core complex (GO:0005839),Biological Process:proteolysis involved in cellular protein catabolic process (GO:0051603)	20S proteasome subunit beta 4	3.4.25.1	ko03050 Proteasome	20S proteasome, regulatory subunit beta type PSMB2/PRE1	O	Posttranslational modification, protein turnover, chaperones ;	IPR001353 [Proteasome, subunit alpha/beta]	nucleus protein	--
NP_001015621.1	eukaryotic translation initiation factor 2 subunit 2	520094	27413.0	157590.8	5125.0	16204.4	27017.1	32149.1	44679.7	32626.1	0.0	2.52258572971424	0.505928502944624	1.33490329994884	Nonsignificant	1.63962514239984	0.714797018197308	0.713366017882019	Nonsignificant	0.649977966293172	0.17099896324304	-0.621537282066823	Nonsignificant	2	Molecular Function:translation initiation factor activity (GO:0003743),Biological Process:translational initiation (GO:0006413)	translation initiation factor 2 subunit 2	--	ko03013 RNA transport	Translation initiation factor 2, beta subunit (eIF-2beta)	J	Translation, ribosomal structure and biogenesis ;	IPR002735 [Translation initiation factor IF2/IF5]	--	--
NP_001015624.1	protein arginine N-methyltransferase 1	520388	389170.0	995874.6	79239.1	266517.3	468395.8	472049.2	881961.3	903403.9	397095.1	1.21319754560685	0.772780117353641	0.278814484393213	Nonsignificant	0.670932570915494	0.490757524448321	-0.575760312804663	Nonsignificant	0.553028295634977	0.142968877774446	-0.854574797197876	Nonsignificant	--	--	type I protein arginine methyltransferase	2.1.1.319		Protein arginine N-methyltransferase PRMT1 and related enzymes	OKT	Posttranslational modification, protein turnover, chaperones ; Transcription ; Signal transduction mechanisms ;	--	nucleus protein	--
NP_001015626.1	H/ACA ribonucleoprotein complex subunit 2	520891	15716.0	21270.9	0.0	9031.6	20983.3	17374.7	20014.7	22147.5	15879.4	1.17072838766312	0.628150717258051	0.227406405281015	Nonsignificant	0.955872167548793	0.803999462740449	-0.0651104009226416	Nonsignificant	0.816476458264417	0.423697592160876	-0.292516806203657	Nonsignificant	--	--	H/ACA ribonucleoprotein complex subunit 2	--	ko03008 Ribosome biogenesis in eukaryotes	Box H/ACA snoRNP component, involved in ribosomal RNA pseudouridinylation	A	RNA processing and modification ;	IPR004038 [Ribosomal protein L7Ae/L30e/S12e/Gadd45]	cytoplasm protein	--
NP_001015631.1	RNA-splicing ligase RtcB homolog	525106	99519.0	285925.5	38494.8	13079.8	68731.4	44386.2	80555.5	57646.3	37563.3	3.35933466141141	0.262393694772125	1.74817552594113	Nonsignificant	2.41196517397367	0.334476180623365	1.27020907651735	Nonsignificant	0.717988952300542	0.462171536189572	-0.477966449423776	Nonsignificant	2	Biological Process:RNA processing (GO:0006396),Molecular Function:RNA ligase activity (GO:0008452)	tRNA-splicing ligase RtcB	6.5.1.3	--	Uncharacterized conserved protein, contains RtcB domain	S	Function unknown ;	IPR001233 [tRNA-splicing ligase, RtcB]	--	--
NP_001015637.1	dnaJ homolog subfamily A member 1	528862	657890.0	231111.6	365746.9	480144.4	470583.6	442542.2	668233.5	546983.7	562486.7	0.900578007051324	0.749543870785274	-0.15107684872594	Nonsignificant	0.705825362705229	0.255913656094461	-0.502616822900023	Nonsignificant	0.783747057088641	0.0321217022977755	-0.351539974174082	Significant	2	Molecular Function:heat shock protein binding (GO:0031072),Molecular Function:unfolded protein binding (GO:0051082)	DnaJ homolog subfamily A member 1	--	ko04141 Protein processing in endoplasmic reticulum	Molecular chaperone (DnaJ superfamily)	O	Posttranslational modification, protein turnover, chaperones ;	IPR001305 [Heat shock protein DnaJ, cysteine-rich domain] ; IPR001623[DnaJ domain] ; IPR002939[Chaperone DnaJ, C-terminal]	mitochondrion protein	--
NP_001015638.1	sorting nexin-17	529972	33649.0	67848.8	9116.1	0.0	6829.8	10128.6	8606.7	5787.8	9651.8	4.34844089065006	0.287705062345715	2.12049822337064	Nonsignificant	4.60003825952433	0.231880514826233	2.20164586042976	Nonsignificant	1.05785921326774	0.825720165005052	0.0811476370591151	Nonsignificant	1	Molecular Function:phosphatidylinositol binding (GO:0035091)	sorting nexin-17	--	--	Sorting nexin protein SNX27	RTU	General function prediction only ; Signal transduction mechanisms ; Intracellular trafficking, secretion, and vesicular transport ;	IPR001683 [Phox homologous domain]	endosome protein	--
NP_001015639.1	26S proteasome regulatory subunit 7	530186	501800.0	817822.2	102291.7	199265.6	495178.8	559867.9	771783.7	512505.4	330698.6	1.13362031130525	0.823699282123922	0.180937512660063	Nonsignificant	0.880448748928552	0.80451939204718	-0.183689067910488	Nonsignificant	0.776669878043034	0.517096846636144	-0.364626580570552	Nonsignificant	1	Molecular Function:ATP binding (GO:0005524)	26S proteasome regulatory subunit T1	--	ko03050 Proteasome	26S proteasome regulatory complex, ATPase RPT1	O	Posttranslational modification, protein turnover, chaperones ;	IPR003959 [ATPase, AAA-type, core]	microsome protein	--
NP_001015647.1	60S ribosomal protein L10a	533310	190950.0	841765.6	151650.3	113156.2	222457.7	287236.2	253054.2	222104.2	158794.1	1.90152638652543	0.460471132041891	0.927157958660985	Nonsignificant	1.86822498531041	0.499093338420341	0.901668205393593	Nonsignificant	0.982487015983059	0.95208492655717	-0.0254897532673928	Nonsignificant	--	--	large subunit ribosomal protein L10Ae	--	ko03010 Ribosome	60S ribosomal protein L10A	J	Translation, ribosomal structure and biogenesis ;	IPR028364 [Ribosomal protein L1/ribosomal biogenesis protein]	cytoplasm protein	--
NP_001015655.1	cofilin-1	534553	12545000.0	12972079.5	13557023.0	12521665.1	17378289.8	24782957.7	14061157.3	19056352.7	24704799.5	0.714557814171735	0.281447910618403	-0.484877351803464	Nonsignificant	0.675761705782437	0.17806163394263	-0.56541349703897	Nonsignificant	0.945706130952794	0.834973171080332	-0.0805361452355054	Nonsignificant	2	Molecular Function:actin binding (GO:0003779),Cellular Component:intracellular (GO:0005622)	cofilin	--		Actin depolymerizing factor	Z	Cytoskeleton ;	IPR002108 [Actin-depolymerising factor homology domain]	cytoskeleton protein	--
NP_001015657.1	vacuolar protein-sorting-associated protein 25	534750	86518.0	133866.7	47042.3	29678.5	24839.1	8961.3	23538.1	501064.2	26925.3	4.21284867885234	0.0582956268392009	2.07479609672381	Nonsignificant	0.484884165361806	0.612619200448876	-1.04428795380935	Nonsignificant	0.115096506503029	0.412915026041444	-3.11908405053316	Nonsignificant	--	--	ESCRT-II complex subunit VPS25	--	ko04144 Endocytosis	Uncharacterized conserved protein	S	Function unknown ;	IPR008570 [ESCRT-II complex, vps25 subunit]	cytoplasm protein	--
NP_001015659.1	anamorsin	535119	71570.0	61195.8	17153.9	0.0	31303.5	49387.1	18667.7	17672.1	0.0	1.2386382883095	0.6983777734965	0.30875494789057	Nonsignificant	2.75033067509086	0.196731234471014	1.45960508577681	Nonsignificant	2.22044700301047	0.134032563508199	1.15085013788624	Nonsignificant	3	Cellular Component:cytoplasm (GO:0005737),Biological Process:iron-sulfur cluster assembly (GO:0016226),Molecular Function:iron-sulfur cluster binding (GO:0051536)	--	--	--	Protein DRE2, required for cell viability	S	Function unknown ;	IPR007785 [Anamorsin]	nucleus protein	--
NP_001017934.2	T-complex protein 1 subunit gamma	504735	2119200.0	3439197.3	1094965.8	1067024.8	1544690.4	1809213.4	2532499.7	1958718.5	1199278.7	1.50496958942065	0.355207806869482	0.589734335067843	Nonsignificant	1.16920599675575	0.702054851085176	0.225529133732821	Nonsignificant	0.776896759226773	0.393528726566704	-0.364205201335022	Nonsignificant	1	Molecular Function:ATP binding (GO:0005524)	T-complex protein 1 subunit gamma	--	--	Chaperonin complex component, TCP-1 gamma subunit (CCT3)	O	Posttranslational modification, protein turnover, chaperones ;	IPR002423 [Chaperonin Cpn60/TCP-1 family]	melanosome protein	--
NP_001019640.2	60S ribosomal protein L9	282884	18737.0	436342.4	26046.6	27129.5	57639.2	55426.9	72997.8	75746.1	67657.3	3.43181954355201	0.496991362622213	1.77897369314417	Nonsignificant	2.22330560089316	0.588025335931877	1.15270626531984	Nonsignificant	0.647850381606017	0.0657899009820215	-0.626267427824334	Nonsignificant	4	Molecular Function:structural constituent of ribosome (GO:0003735),Cellular Component:ribosome (GO:0005840),Biological Process:translation (GO:0006412),Molecular Function:rRNA binding (GO:0019843)	large subunit ribosomal protein L9e	--	ko03010 Ribosome	60S ribosomal protein L9	J	Translation, ribosomal structure and biogenesis ;	IPR020040 [Ribosomal protein L6, alpha-beta domain]	cytoplasm protein	--
NP_001019642.1	60S ribosomal protein L27a	404190	972030.0	870765.8	1645391.8	2087899.7	2094982.0	1821625.1	1988509.6	1202669.4	1041525.6	0.580928245430582	0.0317967443729652	-0.783568117754012	Significant	0.824103718459351	0.549688089729152	-0.279102174116759	Nonsignificant	1.41859812281726	0.125848598701744	0.504465943637253	Nonsignificant	--	--	large subunit ribosomal protein L27Ae	--	ko03010 Ribosome	60s ribosomal protein L15/L27	J	Translation, ribosomal structure and biogenesis ;	IPR021131 [Ribosomal protein L18e/L15P]	--	--
NP_001019655.2	dynactin subunit 5	506441	43459.0	7706.1	75977.9	51735.9	11178.3	11806.2	0.0	5676.9	6435.5	1.7015835033003	0.504334103680373	0.766877951679787	Nonsignificant	6.99795251147584	0.206705296234586	2.80693287439617	Nonsignificant	4.11261186882864	0.295138785096739	2.04005492271639	Nonsignificant	--	--	dynactin 5	--		Dynactin, subunit p25	Z	Cytoskeleton ;	IPR001451 [Hexapeptide repeat]	--	--
NP_001019664.1	transient receptor potential cation channel subfamily V member 2	507664	20448.0	190803.9	36100.6	0.0	0.0	0.0	0.0	0.0	8014.1	Inf	0	Inf	Significant	NA	NA	NA	NA	NA	NA	NA	NA	4	Molecular Function:ion channel activity (GO:0005216),Biological Process:ion transport (GO:0006811),Cellular Component:membrane (GO:0016020),Biological Process:transmembrane transport (GO:0055085)	--	--	--	Ca2+-permeable cation channel OSM-9 and related channels (OTRPC family)	PT	Inorganic ion transport and metabolism ; Signal transduction mechanisms ;	IPR005821 [Ion transport domain] ; IPR020683[Ankyrin repeat-containing domain]	cell membrane protein	--
NP_001019680.2	proteasome activator complex subunit 1	510041	217710.0	397990.4	35375.2	63341.8	42737.1	115403.3	121810.5	105073.8	93975.9	2.93962946006496	0.251392359875661	1.55563431498785	Nonsignificant	2.02915662335185	0.403358473408369	1.02088022586947	Nonsignificant	0.690276325951302	0.224639538842676	-0.53475408911838	Nonsignificant	1	Cellular Component:proteasome activator complex (GO:0008537)	proteasome activator subunit 2 (PA28 beta)	--	ko03050 Proteasome	Proteasome activator subunit	O	Posttranslational modification, protein turnover, chaperones ;	IPR003185 [Proteasome activator pa28, N-terminal domain] ; IPR003186[Proteasome activator pa28, C-terminal domain]	--	--
NP_001019703.1	26S proteasome non-ATPase regulatory subunit 13	513525	332000.0	828392.7	111462.8	396134.6	192650.8	383953.8	293657.7	239833.0	141001.1	1.30749896786312	0.676613185947044	0.3868098076123	Nonsignificant	1.88565005534537	0.410088685741654	0.915061961133921	Nonsignificant	1.44218091309635	0.279911863290375	0.528252153521621	Nonsignificant	1	Molecular Function:protein binding (GO:0005515)	--	--	--	26S proteasome regulatory complex, subunit RPN9/PSMD13	O	Posttranslational modification, protein turnover, chaperones ;	IPR000717 [Proteasome component (PCI) domain]	Golgi apparatus protein	--
NP_001019712.1	40S ribosomal protein S15	514569	99060.0	168206.9	27782.2	95329.0	46675.2	60911.0	157082.3	61815.6	114728.0	1.45405124899465	0.514875335681855	0.540078118891241	Nonsignificant	0.884371087496504	0.806023717255158	-0.177276234598945	Nonsignificant	0.608211772527253	0.233987655598576	-0.717354353490186	Nonsignificant	3	Molecular Function:structural constituent of ribosome (GO:0003735),Cellular Component:ribosome (GO:0005840),Biological Process:translation (GO:0006412)	small subunit ribosomal protein S15e	--	ko03010 Ribosome	40S ribosomal protein S15	J	Translation, ribosomal structure and biogenesis ;	IPR002222 [Ribosomal protein S19/S15]	cytoplasm protein	--
NP_001019725.2	TNFAIP3-interacting protein 1	526103	36322.0	77828.2	43106.6	4692.7	10919.0	6094.7	505558.5	572319.3	600273.1	7.24472045111119	0.0693395086009313	2.85693002220781	Nonsignificant	0.0937083786684499	8.07696587909637e-05	-3.41567814164475	Significant	0.0129347128437615	0.00248465179616138	-6.27260816385255	Significant	--	--	--	--	--	--	--	--	IPR032419 [NF-kappa-B essential modulator NEMO, CC2-LZ domain]	nucleus protein	--
NP_001019738.1	cystathionine gamma-lyase	539159	218040.0	937021.3	60271.6	85383.7	225913.6	150330.6	294189.1	275537.9	194931.2	2.63271110779916	0.450752228937728	1.39654922050594	Nonsignificant	1.58938058860809	0.634472669871119	0.668464629754074	Nonsignificant	0.603704897168434	0.11745267377432	-0.728084590751867	Nonsignificant	1	Molecular Function:pyridoxal phosphate binding (GO:0030170)	cystathionine gamma-lyase	4.4.1.1	ko00260 Glycine, serine and threonine metabolism ko00270 Cysteine and methionine metabolism ko00450 Selenocompound metabolism ko01100 Metabolic pathways ko01130 Biosynthesis of antibiotics ko01230 Biosynthesis of amino acids	Cystathionine beta-lyases/cystathionine gamma-synthases	E	Amino acid transport and metabolism ;	IPR000277 [Cys/Met metabolism, pyridoxal phosphate-dependent enzyme]	chloroplast protein	--
NP_001019739.1	40S ribosomal protein S11	539196	1344500.0	1435415.5	1178579.7	546541.3	701416.3	689754.4	1285964.4	1003251.8	667497.7	2.04287076717283	0.00171733125601063	1.03059794148866	Significant	1.33881577111671	0.160184573796779	0.420957451041364	Nonsignificant	0.655359992727061	0.141147152852433	-0.609640490447299	Nonsignificant	4	Molecular Function:structural constituent of ribosome (GO:0003735),Cellular Component:intracellular (GO:0005622),Cellular Component:ribosome (GO:0005840),Biological Process:translation (GO:0006412)	small subunit ribosomal protein S11e	--	ko03010 Ribosome	40S ribosomal protein S11	J	Translation, ribosomal structure and biogenesis ;	IPR000266 [Ribosomal protein S17/S11] ; IPR032440[40S ribosomal protein S11, N-terminal]	cytoplasm protein	--
NP_001020101.2	C-C chemokine receptor type 7 precursor	510668	11506.0	23912.0	16228.0	9261.2	8232.2	19061.7	269860.5	218032.8	169548.7	1.41282611728596	0.371133758505046	0.498583917783803	Nonsignificant	0.0785559790825655	0.0186782028445263	-3.6701351031224	Significant	0.0556020150826993	0.0178872475560447	-4.16871902090621	Significant	3	Molecular Function:G-protein coupled receptor activity (GO:0004930),Biological Process:G-protein coupled receptor signaling pathway (GO:0007186),Cellular Component:integral component of membrane (GO:0016021)	--	--	--	--	--	--	IPR000276 [G protein-coupled receptor, rhodopsin-like]	cell membrane protein	--
NP_001020486.1	40S ribosomal protein S25	282052	149690.0	600107.9	78049.1	420565.3	410245.3	383570.6	622605.9	543520.4	396064.3	0.681702747045162	0.513196921080035	-0.552785298230508	Nonsignificant	0.52992701402761	0.237463047348925	-0.916134421534631	Nonsignificant	0.777357897301392	0.16000415291844	-0.363349123304123	Nonsignificant	--	--	small subunit ribosomal protein S25e	--	ko03010 Ribosome	40S ribosomal protein S25	J	Translation, ribosomal structure and biogenesis ;	IPR004977 [Ribosomal protein S25]	cytoplasm protein	--
NP_001020487.1	40S ribosomal protein S28	282877	82193.0	99368.1	45957.4	82253.6	96170.7	167641.0	71406.6	67981.5	71119.9	0.657443840801144	0.268530955824605	-0.605060430988891	Nonsignificant	1.08080690520075	0.753455484900079	0.112108797084764	Nonsignificant	1.64395319892831	0.22953678773208	0.717169228073655	Nonsignificant	4	Molecular Function:structural constituent of ribosome (GO:0003735),Cellular Component:intracellular (GO:0005622),Cellular Component:ribosome (GO:0005840),Biological Process:translation (GO:0006412)	small subunit ribosomal protein S28e	--	ko03010 Ribosome	40S ribosomal protein S28	J	Translation, ribosomal structure and biogenesis ;	IPR000289 [Ribosomal protein S28e]	cytoplasm protein	--
NP_001020488.1	40S ribosomal protein S8	404140	8776200.0	7798357.0	8536852.0	8611969.7	9478142.4	8207478.6	9518895.5	9938720.7	8499404.1	0.954893902124654	0.453327788654535	-0.0665876500969819	Nonsignificant	0.898214785786739	0.141542852148396	-0.154867623932612	Nonsignificant	0.940643545621348	0.385590614042306	-0.0882799738356297	Nonsignificant	--	--	small subunit ribosomal protein S8e	--	ko03010 Ribosome	40S ribosomal protein S8	J	Translation, ribosomal structure and biogenesis ;	IPR022309 [Ribosomal protein S8e/ribosomal biogenesis NSA2]	cytoplasm protein	--
NP_001020497.1	serglycin precursor	509501	348960.0	283132.1	256966.2	29598.4	43833.8	54520.0	107623.5	177009.3	298641.0	6.94836274796369	0.000856969601750154	2.79667307371258	Significant	1.52425550401887	0.176463601655197	0.608104755511448	Nonsignificant	0.219369016746509	0.110511070121227	-2.18856831820114	Nonsignificant	--	--	--	--	--	--	--	--	IPR007455 [Serglycin]	--	--
NP_001020500.1	eukaryotic translation initiation factor 1A, X-chromosomal	511189	67684.0	276058.8	0.0	8021.9	84406.8	39083.0	77550.3	110474.9	74558.8	3.92067169689085	0.219617157846191	1.97110084075849	Nonsignificant	1.96361621424001	0.566031007442571	0.973512984684333	Nonsignificant	0.500836684641867	0.155257291114185	-0.997587856074161	Nonsignificant	3	Molecular Function:RNA binding (GO:0003723),Molecular Function:translation initiation factor activity (GO:0003743),Biological Process:translational initiation (GO:0006413)	translation initiation factor 1A	--	ko03013 RNA transport	Translation initiation factor 1A (eIF-1A)	J	Translation, ribosomal structure and biogenesis ;	IPR006196 [RNA-binding domain, S1, IF1 type]	--	--
NP_001020505.1	adenine phosphoribosyltransferase	519017	261280.0	858519.9	74409.3	1367063.4	354101.3	341928.6	504710.3	429448.2	336376.7	0.578844010593219	0.522635369875183	-0.788753478044082	Nonsignificant	0.939926103582175	0.921143864957271	-0.0893807574441422	Nonsignificant	1.62379861652003	0.519123721016551	0.69937272059994	Nonsignificant	1	Biological Process:nucleoside metabolic process (GO:0009116)	adenine phosphoribosyltransferase	2.4.2.7	ko00230 Purine metabolism ko01100 Metabolic pathways	Adenine phosphoribosyl transferases	F	Nucleotide transport and metabolism ;	IPR000836 [Phosphoribosyltransferase domain]	cytoplasm protein	--
NP_001020510.1	40S ribosomal protein S24	530464	228020.0	387450.4	254961.8	420797.8	828168.7	641278.5	1106436.4	981348.6	839902.3	0.460486444878838	0.0561815308558296	-1.11876940587565	Nonsignificant	0.297310508536892	0.00168895862320588	-1.74995763821386	Significant	0.645644430674	0.0698163263016989	-0.631188232338208	Nonsignificant	4	Molecular Function:structural constituent of ribosome (GO:0003735),Cellular Component:intracellular (GO:0005622),Cellular Component:ribosome (GO:0005840),Biological Process:translation (GO:0006412)	small subunit ribosomal protein S24e	--	ko03010 Ribosome	40S ribosomal protein S24	J	Translation, ribosomal structure and biogenesis ;	IPR001976 [Ribosomal protein S24e]	cytoplasm protein	--
NP_001020511.1	60S acidic ribosomal protein P1	533285	239860.0	495500.3	262963.6	386760.0	705359.9	597784.3	422030.5	278630.1	488401.0	0.590757689104507	0.136969684839531	-0.759361592929885	Nonsignificant	0.839589723526519	0.568484995164968	-0.252243586556559	Nonsignificant	1.4212082872746	0.210970077481504	0.507118006373326	Nonsignificant	--	--	large subunit ribosomal protein LP1	--	ko03010 Ribosome	60s acidic ribosomal protein P1	J	Translation, ribosomal structure and biogenesis ;	--	cytoplasm protein	--
NP_001020513.1	40S ribosomal protein S13	535668	217510.0	656767.9	192442.3	329324.5	420097.3	448588.4	481677.4	507949.5	447403.8	0.890409948095601	0.79168662654032	-0.167458383622568	Nonsignificant	0.742308567242161	0.499553706187831	-0.429909075302614	Nonsignificant	0.833670568067892	0.117232088327451	-0.262450691680047	Nonsignificant	4	Molecular Function:structural constituent of ribosome (GO:0003735),Cellular Component:intracellular (GO:0005622),Cellular Component:ribosome (GO:0005840),Biological Process:translation (GO:0006412)	small subunit ribosomal protein S13e	--	ko03010 Ribosome	40S ribosomal protein S13	J	Translation, ribosomal structure and biogenesis ;	IPR000589 [Ribosomal protein S15] ; IPR012606[Ribosomal protein S13/S15, N-terminal]	--	--
NP_001020516.2	DNA replication licensing factor MCM7	539924	308940.0	1143982.4	153772.5	44109.6	24379.2	47873.4	296566.0	238204.4	30955.8	13.8077047357303	0.247508550912099	3.78740161422341	Nonsignificant	2.84005743414394	0.33635465354653	1.50592010547531	Nonsignificant	0.205686425694974	0.203328950071822	-2.2814815087481	Nonsignificant	3	Molecular Function:DNA binding (GO:0003677),Molecular Function:ATP binding (GO:0005524),Biological Process:DNA replication (GO:0006260)	DNA replication licensing factor MCM7	3.6.4.12	ko03030 DNA replication	DNA replication licensing factor, MCM7 component	L	Replication, recombination and repair ;	IPR001208 [MCM domain] ; IPR027925[MCM N-terminal domain] ; IPR033762[MCM OB domain]	nucleus protein	--
NP_001020520.1	cysteine-rich protein 1	574093	37454.0	43152.9	9110.3	76386.1	183439.8	272674.3	350210.0	348813.3	356233.1	0.168482941414858	0.0628017089996606	-2.56932556628155	Nonsignificant	0.0850193374804455	7.46873267000046e-06	-3.55606517306298	Significant	0.504616887421863	0.0914476641478593	-0.986739606781434	Nonsignificant	1	Molecular Function:zinc ion binding (GO:0008270)	PTEN homologous phosphatase	--	--	Regulatory protein MLP and related LIM proteins	TZ	Signal transduction mechanisms ; Cytoskeleton ;	IPR001781 [Zinc finger, LIM-type]	cytoplasm protein	--
NP_001028780.1	macrophage migration inhibitory factor	280858	1951800.0	1892624.7	1017572.1	2368233.6	2530728.3	3015213.7	1962969.2	1967479.8	2116105.8	0.614340273167555	0.0472093528643848	-0.702890132398434	Significant	0.804093729540002	0.266715388808669	-0.314564415297752	Nonsignificant	1.30887354233522	0.036173322167914	0.388325717100682	Significant	--	--	phenylpyruvate tautomerase	5.3.2.1	ko00350 Tyrosine metabolism ko00360 Phenylalanine metabolism	Macrophage migration inhibitory factor	V	Defense mechanisms ;	IPR001398 [Macrophage migration inhibitory factor]	extracell protein	--
NP_001028781.1	T-complex protein 1 subunit theta	281047	2660600.0	4408508.7	1438298.0	1062634.5	1493270.4	1840253.3	2748660.3	2130440.0	1290348.0	1.93519120854204	0.198755366535768	0.952476120368048	Nonsignificant	1.37895745070106	0.462420874306952	0.463577941543972	Nonsignificant	0.712569096332325	0.284502659664012	-0.488898178824076	Nonsignificant	1	Molecular Function:ATP binding (GO:0005524)	T-complex protein 1 subunit theta	--	--	Chaperonin complex component, TCP-1 theta subunit (CCT8)	O	Posttranslational modification, protein turnover, chaperones ;	IPR002423 [Chaperonin Cpn60/TCP-1 family]	melanosome protein	--
NP_001028785.1	40S ribosomal protein S2	286867	2170000.0	6168622.2	2033871.6	2392173.6	2720801.1	2241558.0	3602676.4	3397943.1	2557172.4	1.41035388964958	0.536032211391825	0.496057212824236	Nonsignificant	1.08523955203503	0.854968444843872	0.118013533348856	Nonsignificant	0.769480312706955	0.103693743694191	-0.37804367947538	Nonsignificant	4	Molecular Function:RNA binding (GO:0003723),Molecular Function:structural constituent of ribosome (GO:0003735),Cellular Component:ribosome (GO:0005840),Biological Process:translation (GO:0006412)	small subunit ribosomal protein S2e	--	ko03010 Ribosome	40S ribosomal protein S2/30S ribosomal protein S5	J	Translation, ribosomal structure and biogenesis ;	IPR005324 [Ribosomal protein S5, C-terminal] ; IPR013810[Ribosomal protein S5, N-terminal]	cytoplasm protein	--
NP_001028786.1	40S ribosomal protein S18	326602	217300.0	825041.8	183056.4	247194.8	316100.7	244636.2	408374.8	398093.1	298539.6	1.51671013775051	0.573959872777509	0.600945394887964	Nonsignificant	1.10895012024805	0.858714203559636	0.14919447560861	Nonsignificant	0.731154946912125	0.0784538756893606	-0.451750919279354	Nonsignificant	5	Molecular Function:RNA binding (GO:0003723),Molecular Function:structural constituent of ribosome (GO:0003735),Cellular Component:intracellular (GO:0005622),Cellular Component:ribosome (GO:0005840),Biological Process:translation (GO:0006412)	small subunit ribosomal protein S18e	--	ko03010 Ribosome	Ribosomal protein S18	J	Translation, ribosomal structure and biogenesis ;	IPR001892 [Ribosomal protein S13]	cytoplasm protein	--
NP_001028789.1	dipeptidyl peptidase 1 precursor	352958	42260.0	421385.4	22320.9	383661.0	99877.4	51328.7	122407.1	341855.8	128862.4	0.908573924251464	0.9265543377498	-0.138324193733216	Nonsignificant	0.819331598230593	0.821742094487641	-0.287480640210056	Nonsignificant	0.901777583927039	0.885201824381492	-0.14915644647684	Nonsignificant	2	Biological Process:proteolysis (GO:0006508),Molecular Function:cysteine-type peptidase activity (GO:0008234)	cathepsin C	3.4.14.1		Cysteine proteinase Cathepsin L	O	Posttranslational modification, protein turnover, chaperones ;	IPR000668 [Peptidase C1A, papain C-terminal] ; IPR014882[Cathepsin C exclusion]	melanosome protein	--
NP_001028790.1	actin, cytoplasmic 2	404122	90124000.0	79841772.1	95058243.4	78333363.1	90591181.1	113593701.2	93828047.1	93471780.8	103042284.1	0.938077521771272	0.632013907470894	-0.0922209443709491	Nonsignificant	0.912799089578848	0.197623160947037	-0.131630742196718	Nonsignificant	0.973052939010101	0.821049180538392	-0.0394097978257691	Nonsignificant	--	--	actin beta/gamma 1	--	ko04145 Phagosome	Actin and related proteins	Z	Cytoskeleton ;	IPR004000 [Actin family]	centrosome protein	--
NP_001028791.1	60S ribosomal protein L18a	404142	1937500.0	2461630.6	1824041.6	1910453.9	2051923.0	1792118.0	2296764.4	2348751.1	1875293.5	1.08144542799056	0.498704998150457	0.112960865712452	Nonsignificant	0.954355847564313	0.708518196333407	-0.0674007953301892	Nonsignificant	0.882481744213026	0.202308454516008	-0.180361661042642	Nonsignificant	3	Molecular Function:structural constituent of ribosome (GO:0003735),Cellular Component:ribosome (GO:0005840),Biological Process:translation (GO:0006412)	large subunit ribosomal protein L18Ae	--	ko03010 Ribosome	60S ribosomal protein L18A	J	Translation, ribosomal structure and biogenesis ;	IPR023573 [Ribosomal protein 50S-L18Ae/60S-L20/60S-L18A]	cytoplasm protein	--
NP_001028794.1	nucleolar protein 56	404165	70829.0	340904.0	55185.8	84260.3	79154.8	15607.7	133760.4	111866.4	79964.9	2.60815270457171	0.371071564857473	1.38302834030475	Nonsignificant	1.43406235478361	0.642748022182427	0.520107755547004	Nonsignificant	0.549838340473667	0.145171256284386	-0.862920584757743	Nonsignificant	--	--	nucleolar protein 56	--	ko03008 Ribosome biogenesis in eukaryotes	Ribosome biogenesis protein - Nop56p/Sik1p	AJ	RNA processing and modification ; Translation, ribosomal structure and biogenesis ;	IPR002687 [Nop domain] ; IPR012974[NOP5, N-terminal]	nucleus protein	--
NP_001028795.1	phosphatidylethanolamine-binding protein 1	431786	1256000.0	1825516.2	607870.7	940351.6	1476409.1	1757118.3	1476584.6	1547761.7	1563657.2	0.883922820953842	0.723629160028222	-0.178007687587454	Nonsignificant	0.804137769293332	0.484357459490006	-0.314485401879854	Nonsignificant	0.909737536163606	0.623470885716182	-0.1364777142924	Nonsignificant	--	--	--	--	--	Phosphatidylethanolamine binding protein	R	General function prediction only ;	IPR008914 [Phosphatidylethanolamine-binding protein]	cytoplasm protein	--
NP_001028796.1	40S ribosomal protein S16	506297	775690.0	1772877.3	539290.2	834287.0	677434.2	741785.6	1037645.4	899487.1	622478.5	1.37024547696062	0.539215325901494	0.454434372506479	Nonsignificant	1.20637764879116	0.680483101434064	0.270681604378314	Nonsignificant	0.880409874781754	0.477268718346649	-0.183752768128165	Nonsignificant	3	Molecular Function:structural constituent of ribosome (GO:0003735),Cellular Component:ribosome (GO:0005840),Biological Process:translation (GO:0006412)	small subunit ribosomal protein S16e	--	ko03010 Ribosome	40S ribosomal protein S16	J	Translation, ribosomal structure and biogenesis ;	IPR000754 [Ribosomal protein S9]	cytoplasm protein	--
NP_001028934.1	rab GDP dissociation inhibitor beta	509832	2204200.0	3154983.7	1253094.0	1493762.4	1985035.2	2477444.2	1574458.1	1778957.1	2021808.8	1.11014259024877	0.741362108137631	0.150744992821254	Nonsignificant	1.23013993463342	0.505263462688256	0.298822438750406	Nonsignificant	1.10809183021954	0.568405845614962	0.148077445929152	Nonsignificant	2	Molecular Function:GDP-dissociation inhibitor activity (GO:0005092),Biological Process:small GTPase mediated signal transduction (GO:0007264)	--	--	--	RAB proteins geranylgeranyltransferase component A (RAB escort protein)	O	Posttranslational modification, protein turnover, chaperones ;	IPR018203 [GDP dissociation inhibitor]	nucleus protein	--
NP_001029163.2	thimet oligopeptidase	510889	28986.0	54880.9	0.0	8048.7	7473.6	17288.9	12154.0	14965.3	21928.3	3.83406733066758	0.0597572953396181	1.93887567262612	Nonsignificant	2.56486250091748	0.089981932879893	1.35888148682198	Nonsignificant	0.668966473385038	0.277324171462649	-0.579994185804139	Nonsignificant	2	Molecular Function:metalloendopeptidase activity (GO:0004222),Biological Process:proteolysis (GO:0006508)	thimet oligopeptidase	3.4.24.15	ko05143 African trypanosomiasis	Metalloendopeptidase family - saccharolysin & thimet oligopeptidase	O	Posttranslational modification, protein turnover, chaperones ;	IPR001567 [Peptidase M3A/M3B catalytic domain]	mitochondrion protein	--
NP_001029206.1	glyceraldehyde-3-phosphate dehydrogenase	281181	13274000.0	17872554.8	7299666.2	10565655.3	10844744.0	11480719.5	14299782.1	24538867.8	41987512.7	1.1688936832395	0.607154310174052	0.225143715465475	Nonsignificant	0.475665548917202	0.177488870298389	-1.07198055604099	Nonsignificant	0.406936538145138	0.18655434286797	-1.29712427150646	Nonsignificant	1	Biological Process:oxidation-reduction process (GO:0055114)	glyceraldehyde 3-phosphate dehydrogenase	1.2.1.12	ko00010 Glycolysis / Gluconeogenesis ko00710 Carbon fixation in photosynthetic organisms ko01100 Metabolic pathways ko01110 Biosynthesis of secondary metabolites ko01130 Biosynthesis of antibiotics ko01200 Carbon metabolism ko01230 Biosynthesis of amino acids	Glyceraldehyde 3-phosphate dehydrogenase	G	Carbohydrate transport and metabolism ;	IPR020828 [Glyceraldehyde 3-phosphate dehydrogenase, NAD(P) binding domain] ; IPR020829[Glyceraldehyde 3-phosphate dehydrogenase, catalytic domain]	cytoplasm protein	--
NP_001029207.1	hypoxanthine-guanine phosphoribosyltransferase	281229	151830.0	454558.9	38490.0	139893.2	185139.9	134076.2	322749.5	322591.2	228171.7	1.40463044421013	0.668535364236791	0.490190609851558	Nonsignificant	0.738259582806151	0.583964675500109	-0.437799916840445	Nonsignificant	0.52558990576436	0.0174997647430859	-0.927990526692003	Significant	1	Biological Process:nucleoside metabolic process (GO:0009116)	hypoxanthine phosphoribosyltransferase	2.4.2.8	ko00230 Purine metabolism ko01100 Metabolic pathways ko01110 Biosynthesis of secondary metabolites	Hypoxanthine-guanine phosphoribosyltransferase	F	Nucleotide transport and metabolism ;	IPR000836 [Phosphoribosyltransferase domain]	cytoplasm protein	--
NP_001029210.1	40S ribosomal protein S3a	282053	2018800.0	3720060.0	2070778.8	2354830.2	5142000.6	4848654.4	5979510.6	3585435.0	1939172.1	0.632590673714469	0.221817938466206	-0.660655808531058	Nonsignificant	0.678855954333638	0.396866457569005	-0.55882261175	Nonsignificant	1.07313620409151	0.85788329405774	0.101833196781058	Nonsignificant	3	Molecular Function:structural constituent of ribosome (GO:0003735),Cellular Component:ribosome (GO:0005840),Biological Process:translation (GO:0006412)	small subunit ribosomal protein S3Ae	--	ko03010 Ribosome	40S ribosomal protein S3A	J	Translation, ribosomal structure and biogenesis ;	IPR001593 [Ribosomal protein S3Ae]	cytoplasm protein	--
NP_001029216.1	eukaryotic initiation factor 4A-II	286819	57317.0	72491.2	12006.6	0.0	48892.2	32210.8	59563.9	73571.3	39988.3	1.16571766765718	0.799809604109198	0.221218415646044	Nonsignificant	0.819153956568577	0.639297608141619	-0.287793469023346	Nonsignificant	0.702703561330495	0.308575995687265	-0.50901188466939	Nonsignificant	2	Molecular Function:nucleic acid binding (GO:0003676),Molecular Function:ATP binding (GO:0005524)	translation initiation factor 4A	--	ko03013 RNA transport	Translation initiation factor 4F, helicase subunit (eIF-4A) and related helicases	J	Translation, ribosomal structure and biogenesis ;	IPR001650 [Helicase, C-terminal] ; IPR011545[DEAD/DEAH box helicase domain]	cytoplasm protein	--
NP_001029219.1	40S ribosomal protein S3	326588	750760.0	1522598.7	647816.3	648680.4	777166.7	902456.5	1063931.4	978215.1	784304.3	1.25463663759314	0.527027639952955	0.327269597605194	Nonsignificant	1.03351347916617	0.918026482966599	0.0475572046311647	Nonsignificant	0.82375521979721	0.207305842710493	-0.279712392974029	Nonsignificant	1	Molecular Function:RNA binding (GO:0003723)	small subunit ribosomal protein S3e	--	ko03010 Ribosome	40S ribosomal protein S3	J	Translation, ribosomal structure and biogenesis ;	IPR004044 [K Homology domain, type 2]	nucleus protein	--
NP_001029223.1	60S ribosomal protein L27	404137	1008000.0	1058748.8	700902.2	803684.0	1024888.5	933283.5	1069058.1	1118148.6	956692.1	1.00209822669973	0.988760889487882	0.00302392991736703	Nonsignificant	0.880324455736298	0.360545928587181	-0.183892747943674	Nonsignificant	0.878481203020911	0.18666887453031	-0.186916677861041	Nonsignificant	4	Molecular Function:structural constituent of ribosome (GO:0003735),Cellular Component:intracellular (GO:0005622),Cellular Component:ribosome (GO:0005840),Biological Process:translation (GO:0006412)	large subunit ribosomal protein L27e	--	ko03010 Ribosome	60S ribosomal protein L27	J	Translation, ribosomal structure and biogenesis ;	IPR001141 [Ribosomal protein L27e] ; IPR005824[KOW]	cytoplasm protein	--
NP_001029226.1	phosphoglycerate mutase 1	404148	1442400.0	2659574.8	638303.2	1025316.9	1470277.7	1840444.9	1950199.1	2224340.6	3094056.9	1.09322758706419	0.841844802476046	0.128593771137796	Nonsignificant	0.652158629906631	0.283708027879904	-0.616705169166767	Nonsignificant	0.596544248995742	0.0793217451083118	-0.745298940304562	Nonsignificant	--	--	2,3-bisphosphoglycerate-dependent phosphoglycerate mutase	5.4.2.11	ko00010 Glycolysis / Gluconeogenesis ko00260 Glycine, serine and threonine metabolism ko01100 Metabolic pathways ko01110 Biosynthesis of secondary metabolites ko01130 Biosynthesis of antibiotics ko01200 Carbon metabolism ko01230 Biosynthesis of amino acids	Phosphoglycerate mutase	G	Carbohydrate transport and metabolism ;	IPR013078 [Histidine phosphatase superfamily, clade-1]	cytoplasm protein	--
NP_001029380.1	2-iminobutanoate/2-iminopropanoate deaminase	504390	235370.0	385683.6	162964.3	20288.1	139642.2	142470.6	163961.4	134316.0	116110.4	2.5926440695117	0.10531849755262	1.37442415975983	Nonsignificant	1.89199078737357	0.140023331990409	0.919905063813234	Nonsignificant	0.729753385596777	0.430461446666762	-0.454519095946595	Nonsignificant	--	--	2-iminobutanoate/2-iminopropanoate deaminase	3.5.99.10	--	Putative translation initiation inhibitor UK114/IBM1	J	Translation, ribosomal structure and biogenesis ;	IPR006175 [YjgF/YER057c/UK114 family]	cytoplasm protein	--
NP_001029385.1	condensin complex subunit 2	504477	3460.3	54740.8	6960.8	0.0	0.0	0.0	0.0	0.0	0.0	Inf	0	Inf	Significant	Inf	0	Inf	Significant	NA	NA	NA	NA	2	Cellular Component:condensin complex (GO:0000796),Biological Process:mitotic chromosome condensation (GO:0007076)	condensin complex subunit 2	--		Chromosome condensation complex Condensin, subunit H	BD	Chromatin structure and dynamics ; Cell cycle control, cell division, chromosome partitioning ;	IPR022816 [Condensin complex subunit 2/barren]	nucleus protein	--
NP_001029400.1	eukaryotic initiation factor 4A-I	504958	2539600.0	4371344.6	1401868.1	2012102.4	2495054.8	2490643.6	2998097.9	2373076.6	1487425.3	1.18791788128636	0.64443973879514	0.248435108566516	Nonsignificant	1.21202766488868	0.643394645373415	0.277422629126216	Nonsignificant	1.02029583356066	0.925575798760952	0.0289875205596996	Nonsignificant	2	Molecular Function:nucleic acid binding (GO:0003676),Molecular Function:ATP binding (GO:0005524)	translation initiation factor 4A	--	ko03013 RNA transport	Translation initiation factor 4F, helicase subunit (eIF-4A) and related helicases	J	Translation, ribosomal structure and biogenesis ;	IPR001650 [Helicase, C-terminal] ; IPR011545[DEAD/DEAH box helicase domain]	cytoplasm protein	--
NP_001029405.1	proteasome subunit alpha type-7	505050	590550.0	583018.6	345957.0	311246.8	444413.8	528444.8	643271.1	487561.4	381598.7	1.18333401603949	0.485446796778872	0.242857356236874	Nonsignificant	1.00469072576657	0.983959686918592	0.00675146451768207	Nonsignificant	0.849033926303557	0.484321699877105	-0.236105891719192	Nonsignificant	5	Molecular Function:endopeptidase activity (GO:0004175),Molecular Function:threonine-type endopeptidase activity (GO:0004298),Cellular Component:proteasome core complex (GO:0005839),Biological Process:ubiquitin-dependent protein catabolic process (GO:0006511),Biological Process:proteolysis involved in cellular protein catabolic process (GO:0051603)	20S proteasome subunit alpha 4	3.4.25.1	ko03050 Proteasome	20S proteasome, regulatory subunit alpha type PSMA7/PRE6	O	Posttranslational modification, protein turnover, chaperones ;	IPR000426 [Proteasome alpha-subunit, N-terminal domain] ; IPR001353[Proteasome, subunit alpha/beta]	nucleus protein	--
NP_001029407.1	proteasome subunit alpha type-3	505176	301180.0	367406.2	130155.1	99951.7	72093.9	129405.3	246492.0	147911.4	171678.0	2.64965637853461	0.0844591780939656	1.40580527547666	Nonsignificant	1.41100078539941	0.368971946680219	0.496718790976655	Nonsignificant	0.532522177905863	0.0604033069688803	-0.909086484500004	Nonsignificant	5	Molecular Function:endopeptidase activity (GO:0004175),Molecular Function:threonine-type endopeptidase activity (GO:0004298),Cellular Component:proteasome core complex (GO:0005839),Biological Process:ubiquitin-dependent protein catabolic process (GO:0006511),Biological Process:proteolysis involved in cellular protein catabolic process (GO:0051603)	20S proteasome subunit alpha 7	3.4.25.1	ko03050 Proteasome	20S proteasome, regulatory subunit alpha type PSMA3/PRE10	O	Posttranslational modification, protein turnover, chaperones ;	IPR000426 [Proteasome alpha-subunit, N-terminal domain] ; IPR001353[Proteasome, subunit alpha/beta]	nucleus protein	--
NP_001029411.1	T-complex protein 1 subunit beta	505313	2317100.0	3621971.3	1671640.4	1595178.4	1985174.5	2387815.9	3526428.3	2431828.9	2119485.6	1.27521723246166	0.425417430084947	0.350743030221287	Nonsignificant	0.942182969727632	0.838262987812244	-0.0859208398413449	Nonsignificant	0.738841152506118	0.219962467435544	-0.436663870062632	Nonsignificant	1	Molecular Function:ATP binding (GO:0005524)	T-complex protein 1 subunit beta	--	--	Chaperonin complex component, TCP-1 beta subunit (CCT2)	O	Posttranslational modification, protein turnover, chaperones ;	IPR002423 [Chaperonin Cpn60/TCP-1 family]	cytoplasm protein	--
NP_001029417.1	protein mago nashi homolog	505417	3691.2	71339.7	2559.6	0.0	0.0	0.0	0.0	4452.0	0.0	Inf	0	Inf	Significant	NA	NA	NA	NA	NA	NA	NA	NA	1	Cellular Component:nucleus (GO:0005634)	--	--	--	Exon-exon junction complex, Magoh component	A	RNA processing and modification ;	IPR004023 [Mago nashi protein]	nucleus protein	--
NP_001029421.1	alcohol dehydrogenase class-3	505515	50196.0	420959.0	16329.8	24209.7	76702.2	70001.6	95636.4	82006.8	41985.8	2.85223109935728	0.501744269511339	1.51209087953404	Nonsignificant	2.21958302409973	0.562914599813139	1.15028867406817	Nonsignificant	0.778191859909211	0.519974608542726	-0.36180220546587	Nonsignificant	1	Biological Process:oxidation-reduction process (GO:0055114)	--	--	--	Alcohol dehydrogenase, class III	Q	Secondary metabolites biosynthesis, transport and catabolism ;	IPR013149 [Alcohol dehydrogenase, C-terminal] ; IPR013154[Alcohol dehydrogenase, N-terminal]	cytoplasm protein	--
NP_001029422.1	exocyst complex component 7	505568	0.0	152896.5	17734.5	15436.3	48216.4	74672.5	28314.3	34681.4	20493.5	1.8503244528112	0.527476725334294	0.887778268265935	Nonsignificant	3.06562405676423	0.551013174837703	1.61618078744139	Nonsignificant	1.65680351470609	0.358074842960053	0.728402519175452	Nonsignificant	2	Cellular Component:exocyst (GO:0000145),Biological Process:exocytosis (GO:0006887)	exocyst complex component 7	--		Exocyst component protein and related proteins	U	Intracellular trafficking, secretion, and vesicular transport ;	IPR004140 [Exocyst complex component Exo70]	cell membrane protein	--
NP_001029436.1	BAG family molecular chaperone regulator 2	506107	25288.0	61512.6	0.0	11628.4	20216.8	0.0	24025.6	8746.4	26773.2	2.72570434476781	0.277905847373843	1.44662908251373	Nonsignificant	2.18658934725217	0.221778170911754	1.12868230026181	Nonsignificant	0.80221075754217	0.653964191179818	-0.317946782251919	Nonsignificant	--	--	--	--	--	BAG family molecular chaperone regulator 2	O	Posttranslational modification, protein turnover, chaperones ;	--	--	--
NP_001029438.1	proteasome subunit beta type-4	506203	106670.0	141814.3	34023.0	63718.8	78016.3	91552.8	163812.2	108866.9	158841.4	1.21098136680042	0.642609993169234	0.276176666657806	Nonsignificant	0.654678746432672	0.242646594114687	-0.611140951021101	Nonsignificant	0.540618348375106	0.0266811808204894	-0.887317617678907	Significant	3	Molecular Function:threonine-type endopeptidase activity (GO:0004298),Cellular Component:proteasome core complex (GO:0005839),Biological Process:proteolysis involved in cellular protein catabolic process (GO:0051603)	20S proteasome subunit beta 7	3.4.25.1	ko03050 Proteasome	20S proteasome, regulatory subunit beta type PSMB4/PRE4	O	Posttranslational modification, protein turnover, chaperones ;	IPR001353 [Proteasome, subunit alpha/beta]	nucleus protein	--
NP_001029443.1	actin-related protein 2/3 complex subunit 3	506596	244900.0	264486.2	132857.9	140606.0	94658.8	259325.8	198086.6	194459.7	250258.8	1.29853681004047	0.484368875983199	0.376886911136171	Nonsignificant	0.999127262680399	0.996868779731641	-0.00125964355194371	Nonsignificant	0.769425444819899	0.398042958570959	-0.378146554688115	Nonsignificant	4	Cellular Component:cytoskeleton (GO:0005856),Cellular Component:Arp2/3 protein complex (GO:0005885),Biological Process:regulation of actin filament polymerization (GO:0030833),Biological Process:Arp2/3 complex-mediated actin nucleation (GO:0034314)	actin related protein 2/3 complex, subunit 3	--	ko04144 Endocytosis	Actin-related protein Arp2/3 complex, subunit ARPC3	Z	Cytoskeleton ;	IPR007204 [Actin-related protein 2/3 complex subunit 3]	cytoskeleton protein	--
NP_001029455.1	multivesicular body subunit 12A	507199	244570.0	194099.9	238608.1	864115.2	686603.4	481565.6	510508.1	534419.0	568790.0	0.333259491954915	0.0523308973481704	-1.5852821278964	Nonsignificant	0.419700578248815	0.000177446957931796	-1.25256764396727	Significant	1.25938071797095	0.33355843732597	0.332714483929127	Nonsignificant	1	Cellular Component:ESCRT I complex (GO:0000813)	--	--	--	Uncharacterized conserved protein	S	Function unknown ;	IPR018798 [Multivesicular body subunit 12]	nucleus protein	--
NP_001029460.1	saccharopine dehydrogenase-like oxidoreductase	507289	26487.0	16333.0	84781.5	0.0	0.0	0.0	0.0	42084.2	0.0	Inf	0	Inf	Significant	NA	NA	NA	NA	NA	NA	NA	NA	2	Molecular Function:oxidoreductase activity (GO:0016491),Biological Process:oxidation-reduction process (GO:0055114)	--	--	--	Uncharacterized membrane protein	S	Function unknown ;	IPR005097 [Saccharopine dehydrogenase, NADP binding domain]	--	--
NP_001029466.1	transitional endoplasmic reticulum ATPase	507345	3128700.0	3448640.6	1691843.9	2222785.4	2629527.1	3384158.5	2939000.9	2713736.8	2661608.8	1.00397178597484	0.987190883047611	0.00571872665311148	Nonsignificant	0.994568184041885	0.980434265624494	-0.00785781441948245	Nonsignificant	0.990633599405558	0.944552364677764	-0.0135765410725939	Nonsignificant	1	Molecular Function:ATP binding (GO:0005524)	--	--	--	AAA+-type ATPase	O	Posttranslational modification, protein turnover, chaperones ;	IPR003338 [CDC48, N-terminal subdomain] ; IPR003959[ATPase, AAA-type, core] ; IPR004201[CDC48, domain 2] ; IPR015415[Vps4 oligomerisation, C-terminal]	cell membrane protein	--
NP_001029471.1	phosphoglycerate kinase 1	507476	5557100.0	6906724.5	2709495.6	5833940.0	6330374.1	7214542.3	6120075.6	5709072.2	5576366.2	0.782983256948021	0.341999531271037	-0.352946637149233	Nonsignificant	0.871753635083687	0.609694719905513	-0.198007620047959	Nonsignificant	1.11337455475317	0.205595066729268	0.154939017101274	Nonsignificant	2	Molecular Function:phosphoglycerate kinase activity (GO:0004618),Biological Process:glycolytic process (GO:0006096)	phosphoglycerate kinase	2.7.2.3	ko00010 Glycolysis / Gluconeogenesis ko00710 Carbon fixation in photosynthetic organisms ko01100 Metabolic pathways ko01110 Biosynthesis of secondary metabolites ko01130 Biosynthesis of antibiotics ko01200 Carbon metabolism ko01230 Biosynthesis of amino acids	3-phosphoglycerate kinase	G	Carbohydrate transport and metabolism ;	IPR001576 [Phosphoglycerate kinase]	cell wall protein	--
NP_001029474.1	SPARC-like protein 1 precursor	507537	637300.0	202291.2	1142770.2	429087.7	736281.5	434367.1	472626.4	603808.5	518058.9	1.23918010737145	0.682895919859451	0.309385889760683	Nonsignificant	1.24325437954039	0.682388814287368	0.314121513248114	Nonsignificant	1.00328787731881	0.98792894799624	0.00473562348743144	Nonsignificant	4	Molecular Function:calcium ion binding (GO:0005509),Molecular Function:protein binding (GO:0005515),Cellular Component:proteinaceous extracellular matrix (GO:0005578),Biological Process:signal transduction (GO:0007165)	--	--	--	--	--	--	IPR002350 [Kazal domain] ; IPR015369[Follistatin/Osteonectin EGF domain] ; IPR019577[SPARC/Testican, calcium-binding domain]	extracell protein	--
NP_001029487.1	adenosylhomocysteinase	508158	1189200.0	1526924.4	1103126.8	754564.2	706864.8	766523.8	954406.3	718643.4	689534.1	1.71424242021644	0.0520779785182028	0.777571143122357	Nonsignificant	1.61655692382213	0.0345102280801245	0.692924309981764	Significant	0.943015354629961	0.62865155030697	-0.084646833140593	Nonsignificant	3	Molecular Function:adenosylhomocysteinase activity (GO:0004013),Biological Process:S-adenosylhomocysteine catabolic process (GO:0019510),Molecular Function:NAD binding (GO:0051287)	adenosylhomocysteinase	3.3.1.1	ko00270 Cysteine and methionine metabolism ko01100 Metabolic pathways	S-adenosylhomocysteine hydrolase	H	Coenzyme transport and metabolism ;	IPR000043 [Adenosylhomocysteinase] ; IPR015878[S-adenosyl-L-homocysteine hydrolase, NAD binding domain]	melanosome protein	--
NP_001029491.1	3-ketoacyl-CoA thiolase, peroxisomal	508324	22852.0	42479.7	16719.6	0.0	0.0	0.0	0.0	0.0	0.0	Inf	0	Inf	Significant	Inf	0	Inf	Significant	NA	NA	NA	NA	1	Biological Process:metabolic process (GO:0008152)	acetyl-CoA acyltransferase 1	2.3.1.16	ko00071 Fatty acid degradation ko00280 Valine, leucine and isoleucine degradation ko00592 alpha-Linolenic acid metabolism ko01040 Biosynthesis of unsaturated fatty acids ko01100 Metabolic pathways ko01110 Biosynthesis of secondary metabolites ko01130 Biosynthesis of antibiotics ko01212 Fatty acid metabolism ko04146 Peroxisome	3-oxoacyl CoA thiolase	I	Lipid transport and metabolism ;	IPR020616 [Thiolase, N-terminal] ; IPR020617[Thiolase, C-terminal]	peroxisome protein	--
NP_001029494.1	peptidyl-prolyl cis-trans isomerase FKBP4	508535	605490.0	667338.3	209066.4	111069.5	411610.9	480501.1	418674.8	351627.2	233140.0	1.47719500409447	0.432344223913842	0.562860288438512	Nonsignificant	1.47681151476617	0.357400784864549	0.562485706898664	Nonsignificant	0.999740393565348	0.999481992134773	-0.000374581539848447	Nonsignificant	1	Molecular Function:protein binding (GO:0005515)	FK506-binding protein 4/5	5.2.1.8		FKBP-type peptidyl-prolyl cis-trans isomerase	O	Posttranslational modification, protein turnover, chaperones ;	IPR001179 [FKBP-type peptidyl-prolyl cis-trans isomerase domain] ; IPR001440[Tetratricopeptide repeat 1] ; IPR013105[Tetratricopeptide repeat 2]	nucleus protein	--
NP_001029503.1	zinc-alpha-2-glycoprotein precursor	508800	29961.0	21935.0	36223.1	49019.0	72411.6	0.0	68208.5	45882.4	0.0	0.483783055232097	0.0547341530339162	-1.04756785587283	Nonsignificant	0.514905804640569	0.0678966412667432	-0.95761956085811	Nonsignificant	1.06433203699857	0.841531265345798	0.0899482950147158	Nonsignificant	--	--	--	--	--	--	--	--	IPR003597 [Immunoglobulin C1-set] ; IPR011161[MHC class I-like antigen recognition-like]	extracell protein	--
NP_001029519.1	histone acetyltransferase type B catalytic subunit	509329	54536.0	232186.9	5412.2	9564.1	16517.1	0.0	33305.9	22011.5	0.0	7.46732256695755	0.413055375406807	2.90059105268181	Nonsignificant	3.52071379590027	0.490667789094722	1.81586795312613	Nonsignificant	0.471482752262398	0.158324806436742	-1.08472309955568	Nonsignificant	1	Biological Process:chromatin organization (GO:0006325)	histone acetyltransferase 1	2.3.1.48		Histone acetyltransferase type b catalytic subunit	B	Chromatin structure and dynamics ;	IPR019467 [Histone acetyl transferase HAT1 N-terminal]	nucleus protein	--
NP_001029541.1	proteasome subunit beta type-6	510069	0.0	0.0	0.0	57967.5	112381.3	123044.1	96652.4	56345.5	110195.7	-Inf	0	-Inf	Significant	-Inf	0	-Inf	Significant	1.1147417718364	0.71669423688441	0.156709550829538	Nonsignificant	3	Molecular Function:threonine-type endopeptidase activity (GO:0004298),Cellular Component:proteasome core complex (GO:0005839),Biological Process:proteolysis involved in cellular protein catabolic process (GO:0051603)	20S proteasome subunit beta 1	3.4.25.1	ko03050 Proteasome	20S proteasome, regulatory subunit beta type PSMB6/PSMB9/PRE3	O	Posttranslational modification, protein turnover, chaperones ;	IPR001353 [Proteasome, subunit alpha/beta]	nucleus protein	--
NP_001029542.1	threonine--tRNA ligase 1, cytoplasmic	510075	516180.0	1060972.6	169486.6	176681.3	287896.3	409160.4	303035.0	227237.3	200558.6	1.99904227583097	0.338670727403341	0.999308982581172	Nonsignificant	2.38993616717629	0.321373864691974	1.25697208576752	Nonsignificant	1.19554058264367	0.553865098578757	0.257663103186345	Nonsignificant	5	Molecular Function:nucleotide binding (GO:0000166),Molecular Function:aminoacyl-tRNA ligase activity (GO:0004812),Molecular Function:ATP binding (GO:0005524),Biological Process:tRNA aminoacylation for protein translation (GO:0006418),Biological Process:tRNA aminoacylation (GO:0043039)	threonyl-tRNA synthetase	6.1.1.3	ko00970 Aminoacyl-tRNA biosynthesis	Threonyl-tRNA synthetase	J	Translation, ribosomal structure and biogenesis ;	IPR002314 [Aminoacyl-tRNA synthetase, class II (G/ P/ S/T)] ; IPR004095[TGS] ; IPR004154[Anticodon-binding] ; IPR012947[Threonyl/alanyl tRNA synthetase, SAD]	cytoplasm protein	--
NP_001029553.1	proteasome subunit alpha type-4	510423	366740.0	342061.5	139023.9	141881.7	150177.1	165118.2	201283.8	193449.6	169582.5	1.85447955605816	0.211970342989644	0.891014363534594	Nonsignificant	1.50239502378012	0.319903965916748	0.587264189630129	Nonsignificant	0.810143751044406	0.0380302313995979	-0.303750173904465	Significant	5	Molecular Function:endopeptidase activity (GO:0004175),Molecular Function:threonine-type endopeptidase activity (GO:0004298),Cellular Component:proteasome core complex (GO:0005839),Biological Process:ubiquitin-dependent protein catabolic process (GO:0006511),Biological Process:proteolysis involved in cellular protein catabolic process (GO:0051603)	20S proteasome subunit alpha 3	3.4.25.1	ko03050 Proteasome	20S proteasome, regulatory subunit alpha type PSMA4/PRE9	O	Posttranslational modification, protein turnover, chaperones ;	IPR000426 [Proteasome alpha-subunit, N-terminal domain] ; IPR001353[Proteasome, subunit alpha/beta]	nucleus protein	--
NP_001029561.1	tumor necrosis factor alpha-induced protein 8-like protein 2	510652	24240.0	42266.5	15608.9	0.0	0.0	0.0	0.0	0.0	0.0	Inf	0	Inf	Significant	Inf	0	Inf	Significant	NA	NA	NA	NA	--	--	--	--	--	--	--	--	IPR008477 [Protein of unknown function DUF758]	cytoplasm protein	--
NP_001029595.1	26S proteasome non-ATPase regulatory subunit 7	512456	125700.0	470582.1	37004.2	18846.8	68888.9	96770.8	201777.8	144891.4	62263.1	3.4323251484365	0.32741929921087	1.77918622760944	Nonsignificant	1.54863360023163	0.617411909156577	0.63099584932022	Nonsignificant	0.45119082058326	0.18277281629479	-1.14819037828922	Nonsignificant	1	Molecular Function:protein binding (GO:0005515)	26S proteasome regulatory subunit N8	--	ko03050 Proteasome	26S proteasome regulatory complex, subunit RPN8/PSMD7	O	Posttranslational modification, protein turnover, chaperones ;	IPR000555 [JAB1/MPN/MOV34 metalloenzyme domain] ; IPR024969[Rpn11/EIF3F, C-terminal]	nucleus protein	--
NP_001029602.1	PDZ and LIM domain protein 2	512907	34989.0	87335.5	28569.7	0.0	0.0	0.0	19687.5	0.0	0.0	Inf	0	Inf	Significant	NA	NA	NA	NA	NA	NA	NA	NA	2	Molecular Function:protein binding (GO:0005515),Molecular Function:zinc ion binding (GO:0008270)	whirlin	--	--	Adaptor protein Enigma and related PDZ-LIM proteins	TZ	Signal transduction mechanisms ; Cytoskeleton ;	IPR001478 [PDZ domain] ; IPR001781[Zinc finger, LIM-type] ; IPR031847[Domain of unknown function DUF4749]	nucleus protein	--
NP_001029606.1	60S ribosomal protein L30	513031	1437100.0	1051163.7	1208041.8	1494692.1	1353098.6	1357985.2	1598786.7	1127322.2	1623987.0	0.878864111613745	0.234048958030691	-0.186287979184535	Nonsignificant	0.849706669685144	0.329773116870651	-0.234963205668787	Nonsignificant	0.966823719909255	0.78889357994956	-0.0486752264842513	Nonsignificant	--	--	large subunit ribosomal protein L30e	--	ko03010 Ribosome	60S ribosomal protein L30	J	Translation, ribosomal structure and biogenesis ;	IPR004038 [Ribosomal protein L7Ae/L30e/S12e/Gadd45]	--	--
NP_001029610.1	40S ribosomal protein S20	513222	228210.0	470582.1	166607.3	139973.2	249031.7	345185.9	297041.4	306120.0	171137.2	1.17871185528339	0.711471766092302	0.23721108408475	Nonsignificant	1.11765590174127	0.781764462112485	0.160476086872859	Nonsignificant	0.948201120342979	0.864624924744571	-0.0767349972118911	Nonsignificant	--	--	small subunit ribosomal protein S20e	--	ko03010 Ribosome	40S ribosomal protein S20	J	Translation, ribosomal structure and biogenesis ;	IPR027486 [Ribosomal protein S10 domain]	cyanelle protein	--
NP_001029613.1	26S proteasome non-ATPase regulatory subunit 9	513315	8908.7	24762.2	0.0	34714.4	0.0	83863.1	40284.7	39108.4	46764.9	0.283956905821088	0.241874747200902	-1.81625609640972	Nonsignificant	0.400342031420917	0.0322992423082364	-1.32069500441991	Significant	1.40986897382647	0.610250223690743	0.495561091989818	Nonsignificant	1	Molecular Function:protein binding (GO:0005515)	26S proteasome non-ATPase regulatory subunit 9	--	--	26S proteasome regulatory complex, subunit PSMD9	O	Posttranslational modification, protein turnover, chaperones ;	IPR001478 [PDZ domain]	--	--
NP_001029614.1	dynein light chain roadblock-type 1	513342	10253.0	21068.7	0.0	0.0	13483.2	22577.4	16577.0	17435.0	12635.5	0.868585103963883	0.769266070599277	-0.203260883773788	Nonsignificant	1.00718259285064	0.981592428241887	0.0103252542685748	Nonsignificant	1.15956696500348	0.568867072430706	0.213586138042363	Nonsignificant	--	--	dynein light chain roadblock-type	--	--	Dynein-associated protein Roadblock	DN	Cell cycle control, cell division, chromosome partitioning ; Cell motility ;	IPR004942 [Roadblock/LAMTOR2 domain]	cytoplasm protein	--
NP_001029621.1	importin subunit alpha-1	513592	49767.0	204676.4	48015.9	12927.9	85530.0	67331.9	155180.7	134460.3	76929.8	1.8243540917475	0.463980618919896	0.86738577162406	Nonsignificant	0.82510472738145	0.726580530277222	-0.277350848153344	Nonsignificant	0.452272248635189	0.104605379641578	-1.1447366197774	Nonsignificant	5	Molecular Function:protein binding (GO:0005515),Cellular Component:nucleus (GO:0005634),Cellular Component:cytoplasm (GO:0005737),Biological Process:protein import into nucleus (GO:0006606),Molecular Function:protein transporter activity (GO:0008565)	--	--	--	Karyopherin (importin) alpha	U	Intracellular trafficking, secretion, and vesicular transport ;	IPR000225 [Armadillo] ; IPR002652[Importin-alpha, importin-beta-binding domain] ; IPR032413[Atypical Arm repeat]	cytoplasm protein	--
NP_001029631.1	60S ribosomal protein L17	514046	3081700.0	2881005.5	3229377.7	3058751.0	3348292.4	2988389.1	3451019.1	2920812.8	2872171.6	0.978356579114373	0.673568355951401	-0.0315677185020715	Nonsignificant	0.994383353489643	0.938592859962536	-0.00812594978312445	Nonsignificant	1.01638132222689	0.826403093858657	0.0234417687189471	Nonsignificant	3	Molecular Function:structural constituent of ribosome (GO:0003735),Cellular Component:ribosome (GO:0005840),Biological Process:translation (GO:0006412)	large subunit ribosomal protein L17e	--	ko03010 Ribosome	60S ribosomal protein L22	J	Translation, ribosomal structure and biogenesis ;	IPR001063 [Ribosomal protein L22/L17]	cytoplasm protein	--
NP_001029640.1	glutamine--tRNA ligase	514586	84526.0	510396.4	0.0	55323.0	82789.0	40024.0	229210.4	163867.3	35173.8	5.00956347958863	0.464092464002833	2.32468489618096	Nonsignificant	2.08378394471473	0.44163434450483	1.05920570081828	Nonsignificant	0.415961181688797	0.226301819301688	-1.26547919536268	Nonsignificant	8	Molecular Function:nucleotide binding (GO:0000166),Molecular Function:aminoacyl-tRNA ligase activity (GO:0004812),Molecular Function:glutamine-tRNA ligase activity (GO:0004819),Molecular Function:ATP binding (GO:0005524),Cellular Component:cytoplasm (GO:0005737),Biological Process:tRNA aminoacylation for protein translation (GO:0006418),Biological Process:glutaminyl-tRNA aminoacylation (GO:000642…	glutaminyl-tRNA synthetase	6.1.1.18	ko00970 Aminoacyl-tRNA biosynthesis ko01100 Metabolic pathways	Glutaminyl-tRNA synthetase	J	Translation, ribosomal structure and biogenesis ;	IPR007638 [Glutaminyl-tRNA synthetase, class Ib, non-specific RNA-binding domain 2] ; IPR007639[Glutaminyl-tRNA synthetase, class Ib, non-specific RNA-binding domain, N-terminal] ; IPR020058[Glutamyl/glutaminyl-tRNA synthetase, class Ib, catalytic domain] ; IPR020059[Glutamyl/glutaminyl-tRNA synthetase, class Ib, anti-codon binding domain]	cytoplasm protein	--
NP_001029647.1	nicastrin precursor	514929	135990.0	26599.4	15443.1	0.0	0.0	0.0	0.0	0.0	0.0	Inf	0	Inf	Significant	Inf	0	Inf	Significant	NA	NA	NA	NA	2	Cellular Component:integral component of membrane (GO:0016021),Biological Process:protein processing (GO:0016485)	--	--	--	Transmembrane glycoprotein nicastrin	TO	Signal transduction mechanisms ; Posttranslational modification, protein turnover, chaperones ;	IPR008710 [Nicastrin]	--	--
NP_001029648.1	small nuclear ribonucleoprotein Sm D2	514932	223410.0	284600.4	50411.7	180989.0	118273.0	100575.3	172164.1	146210.7	94523.4	1.39662332653807	0.515812461235465	0.481942974068325	Nonsignificant	1.3524449852288	0.546609340893603	0.435569909281773	Nonsignificant	0.96836774778868	0.902597786956469	-0.0463730647865519	Nonsignificant	--	--	small nuclear ribonucleoprotein D2	--	ko03040 Spliceosome	Small nuclear ribonucleoprotein (snRNP) Sm core protein	A	RNA processing and modification ;	IPR001163 [LSM domain, eukaryotic/archaea-type]	nucleus protein	--
NP_001029651.1	C-type lectin domain family 6 member A	514979	40411.0	61055.7	97889.9	0.0	0.0	0.0	0.0	0.0	0.0	Inf	0	Inf	Significant	Inf	0	Inf	Significant	NA	NA	NA	NA	--	--	--	--	--	C-type lectin	TV	Signal transduction mechanisms ; Defense mechanisms ;	IPR001304 [C-type lectin-like]	extracell protein	--
NP_001029656.1	eukaryotic translation initiation factor 3 subunit D	515226	129510.0	543569.9	79694.0	100352.0	146066.3	95184.8	211658.4	202344.9	118442.4	2.2036506694465	0.449965575429164	1.13989554087767	Nonsignificant	1.4138040742934	0.650011694550672	0.499582204567361	Nonsignificant	0.641573591447917	0.132660022663714	-0.640313336310311	Nonsignificant	3	Molecular Function:translation initiation factor activity (GO:0003743),Cellular Component:cytoplasm (GO:0005737),Cellular Component:eukaryotic translation initiation factor 3 complex (GO:0005852)	translation initiation factor 3 subunit D	--	ko03013 RNA transport	Translation initiation factor 3, subunit d (eIF-3d)	J	Translation, ribosomal structure and biogenesis ;	IPR007783 [Eukaryotic translation initiation factor 3 subunit D]	nucleus protein	--
NP_001029661.1	eukaryotic translation initiation factor 3 subunit K	515326	36533.0	184053.4	0.0	23747.7	0.0	29734.9	13297.7	12258.6	8553.1	4.12445169083029	0.375154212101832	2.04420233863148	Nonsignificant	9.70054002708931	0.40781456866603	3.27806506407474	Nonsignificant	2.35195869760242	0.0131592192318011	1.23386272544326	Significant	--	--	translation initiation factor 3 subunit K	--	--	Uncharacterized conserved protein	S	Function unknown ;	IPR033464 [CSN8/PSMD8/EIF3K]	--	--
NP_001029666.1	proliferating cell nuclear antigen	515499	986210.0	1068953.7	361642.6	563431.0	783144.8	1060530.1	727927.0	1330996.8	655921.8	1.00402990163416	0.990868784858567	0.0058022357198934	Nonsignificant	0.890218692363205	0.76413168066017	-0.167768300796155	Nonsignificant	0.886645597819633	0.711094164156164	-0.173570536516049	Nonsignificant	2	Molecular Function:DNA binding (GO:0003677),Biological Process:regulation of DNA replication (GO:0006275)	proliferating cell nuclear antigen	--	ko03030 DNA replication ko03410 Base excision repair ko03420 Nucleotide excision repair ko03430 Mismatch repair	DNA polymerase delta processivity factor (proliferating cell nuclear antigen)	L	Replication, recombination and repair ;	IPR022648 [Proliferating cell nuclear antigen, PCNA, N-terminal] ; IPR022649[Proliferating cell nuclear antigen, PCNA, C-terminal]	nucleus protein	--
NP_001029667.1	60S ribosomal protein L35	515534	155690.0	337309.4	122749.8	265458.5	257295.1	247361.2	349035.5	315551.3	133922.0	0.799555079320642	0.521466172604313	-0.322730674157751	Nonsignificant	0.771123874902819	0.553961737179973	-0.374965458673444	Nonsignificant	0.964441218431156	0.900512769208245	-0.0522347845156932	Nonsignificant	4	Molecular Function:structural constituent of ribosome (GO:0003735),Cellular Component:intracellular (GO:0005622),Cellular Component:ribosome (GO:0005840),Biological Process:translation (GO:0006412)	large subunit ribosomal protein L35e	--	ko03010 Ribosome	60S ribosomal protein L35	J	Translation, ribosomal structure and biogenesis ;	IPR001854 [Ribosomal protein L29]	cytoplasm protein	--
NP_001029689.1	ragulator complex protein LAMTOR5	516090	71412.0	95947.2	7211.7	0.0	14785.0	21408.6	15139.6	18423.5	17761.0	3.21550218823217	0.326192294735613	1.6850440712682	Nonsignificant	3.40134361830017	0.260542394585839	1.76610476064031	Nonsignificant	1.05779546061207	0.746252298712574	0.0810606893721063	Nonsignificant	5	Cellular Component:cytoplasm (GO:0005737),Biological Process:viral genome replication (GO:0019079),Biological Process:negative regulation of apoptotic process (GO:0043066),Biological Process:negative regulation of cysteine-type endopeptidase activity involved in apoptotic process (GO:0043154),Cellular Component:Ragulator complex (GO:0071986)	ragulator complex protein LAMTOR5	--		--	--	--	IPR024135 [Ragulator complex protein LAMTOR5]	cytoplasm protein	--
NP_001029695.1	AP-2 complex subunit mu	517446	131840.0	358876.7	88661.5	11559.4	0.0	22098.4	0.0	0.0	0.0	11.4758579982451	0.201931732715491	3.52053011637295	Nonsignificant	Inf	0	Inf	Significant	NA	NA	NA	NA	--	--	AP-2 complex subunit mu-1	--	ko04144 Endocytosis	Adaptor complexes medium subunit family	U	Intracellular trafficking, secretion, and vesicular transport ;	IPR022775 [AP complex, mu/sigma subunit] ; IPR028565[Mu homology domain]	cell membrane protein	--
NP_001029701.1	ribosome biogenesis protein BRX1 homolog	518501	21964.0	68147.3	6893.7	16970.6	38598.4	0.0	59235.8	24390.4	0.0	1.16377836563552	0.867784549638148	0.218816332091664	Nonsignificant	0.773322236332633	0.749667388987564	-0.370858397570136	Nonsignificant	0.664492706831113	0.564527268809046	-0.5896747296618	Nonsignificant	--	--	ribosome biogenesis protein BRX1	--	--	RNA-binding protein required for biogenesis of the ribosomal 60S subunit	J	Translation, ribosomal structure and biogenesis ;	IPR007109 [Brix domain]	--	--
NP_001029702.1	ADP-ribosylation factor 4	518601	1965800.0	2041128.6	1369272.0	932500.7	1249394.7	1283195.6	1030001.9	1054551.8	1067398.1	1.55153229742018	0.056775688929008	0.633693728992287	Nonsignificant	1.70567348142824	0.0728628641077643	0.770341496709121	Nonsignificant	1.09934771210651	0.448926982525672	0.136647767716835	Nonsignificant	1	Molecular Function:GTP binding (GO:0005525)	--	--	--	GTP-binding ADP-ribosylation factor Arf1	U	Intracellular trafficking, secretion, and vesicular transport ;	IPR006689 [Small GTPase superfamily, ARF/SAR type]	nucleus protein	--
NP_001029714.1	T-complex protein 1 subunit zeta	521540	2213900.0	3148282.0	1418158.1	1218877.7	1651850.3	1819794.2	2385223.4	2069729.3	1770350.1	1.44554056262648	0.259828681564453	0.531609092162606	Nonsignificant	1.08915828158592	0.744885710259584	0.123213628495286	Nonsignificant	0.753460891894287	0.112301448506509	-0.40839546366732	Nonsignificant	1	Molecular Function:ATP binding (GO:0005524)	T-complex protein 1 subunit zeta	--	--	Chaperonin complex component, TCP-1 zeta subunit (CCT6)	O	Posttranslational modification, protein turnover, chaperones ;	IPR002423 [Chaperonin Cpn60/TCP-1 family]	cytoplasm protein	--
NP_001029729.1	NSFL1 cofactor p47	526612	26664.0	177153.7	4539.4	0.0	16120.0	21625.7	35666.0	9525.0	29439.9	3.68001476547881	0.522391946940189	1.8797115548802	Nonsignificant	2.79183421344242	0.498390760831879	1.48121327301394	Nonsignificant	0.758647557513041	0.603619039097596	-0.398498281866259	Nonsignificant	1	Molecular Function:protein binding (GO:0005515)	UBX domain-containing protein 1	--	ko04141 Protein processing in endoplasmic reticulum	Protein tyrosine phosphatase SHP1/Cofactor for p97 ATPase-mediated vesicle membrane fusion	Y	Nuclear structure ;	IPR001012 [UBX domain] ; IPR012989[SEP domain]	nucleus protein	--
NP_001029730.1	dynactin subunit 2	527201	101010.0	118026.3	9987.5	26429.6	242970.0	448141.3	101135.9	97509.2	135676.1	0.319178739497637	0.266755347693041	-1.64756353807287	Nonsignificant	0.685041211864518	0.380898637541541	-0.545737312122083	Nonsignificant	2.1462620378247	0.404255109105693	1.10182622595079	Nonsignificant	--	--	dynactin 2	--		Putative dynamitin	Z	Cytoskeleton ;	--	cytoskeleton protein	--
NP_001029734.1	heterogeneous nuclear ribonucleoprotein K	528135	1808600.0	2340177.3	892533.2	1069607.3	1708565.6	2159593.9	1343103.8	1256989.5	1120326.1	1.02096974284002	0.951012735769278	0.0299401115619716	Nonsignificant	1.35503822499152	0.407326450073911	0.438333549902287	Nonsignificant	1.32720703477678	0.277111426120702	0.408393438340315	Nonsignificant	1	Molecular Function:RNA binding (GO:0003723)	RNA-binding protein Nova	--	--	PolyC-binding hnRNP-K protein HRB57A/hnRNP, contains KH domain	AR	RNA processing and modification ; General function prediction only ;	IPR004088 [K Homology domain, type 1] ; IPR012987[ROK, N-terminal]	nucleus protein	--
NP_001029740.1	protein EVI2A precursor	528920	52522.0	48462.5	50397.4	0.0	0.0	0.0	19131.9	0.0	0.0	Inf	0	Inf	Significant	NA	NA	NA	NA	NA	NA	NA	NA	1	Cellular Component:integral component of membrane (GO:0016021)	--	--	--	--	--	--	IPR008608 [Ectropic viral integration site 2A protein]	--	--
NP_001029742.1	lysosome-associated membrane glycoprotein 2 isoform 2 precursor	529148	685020.0	554536.3	371394.3	388206.2	752097.7	568192.0	347255.1	456793.8	745318.1	0.942905745340097	0.8264776438171	-0.0848145313323169	Nonsignificant	1.03974758724047	0.89746070600572	0.0562333371792658	Nonsignificant	1.10270575015474	0.754731239639479	0.141047868511583	Nonsignificant	1	Cellular Component:membrane (GO:0016020)	--	--	--	Lysosomal-associated membrane protein	R	General function prediction only ;	IPR002000 [Lysosome-associated membrane glycoprotein]	cell membrane protein	--
NP_001029743.1	ATP-dependent RNA helicase DDX19A	529929	236450.0	442008.4	104256.4	107960.2	203046.3	203232.6	150268.4	170783.6	109644.8	1.52208340439301	0.435014951335508	0.606047415219511	Nonsignificant	1.81732206972515	0.305289559987259	0.861814119748073	Nonsignificant	1.19397009682914	0.487558022637372	0.255766704528561	Nonsignificant	2	Molecular Function:nucleic acid binding (GO:0003676),Molecular Function:ATP binding (GO:0005524)	ATP-dependent RNA helicase DDX19/DBP5	3.6.4.13	--	ATP-dependent RNA helicase	A	RNA processing and modification ;	IPR001650 [Helicase, C-terminal] ; IPR011545[DEAD/DEAH box helicase domain]	cytoplasm protein	--
NP_001029750.1	leucine-rich repeat-containing protein 59	532659	12255.0	105533.7	24074.0	25221.5	46186.0	55563.1	27586.3	29030.8	12417.6	1.11728778158093	0.879242283037929	0.160000830929248	Nonsignificant	2.05494772918547	0.460999951080887	1.03910169716535	Nonsignificant	1.83922867775191	0.137593854081178	0.879100866236105	Nonsignificant	1	Molecular Function:protein binding (GO:0005515)	--	--	--	Leucine-rich repeat protein	S	Function unknown ;	IPR001611 [Leucine-rich repeat] ; IPR025875[Leucine rich repeat 4]	cell membrane protein	--
NP_001029756.1	DNA mismatch repair protein Msh2	533115	6776.2	41492.7	3755.1	0.0	0.0	0.0	0.0	0.0	0.0	Inf	0	Inf	Significant	Inf	0	Inf	Significant	NA	NA	NA	NA	3	Molecular Function:ATP binding (GO:0005524),Biological Process:mismatch repair (GO:0006298),Molecular Function:mismatched DNA binding (GO:0030983)	DNA mismatch repair protein MSH2	--	ko03430 Mismatch repair	Mismatch repair ATPase MSH2 (MutS family)	L	Replication, recombination and repair ;	IPR000432 [DNA mismatch repair protein MutS, C-terminal] ; IPR007695[DNA mismatch repair protein MutS-like, N-terminal] ; IPR007696[DNA mismatch repair protein MutS, core] ; IPR007860[DNA mismatch repair protein MutS, connector domain] ; IPR007861[DNA mismatch repair protein MutS, clamp]	nucleus protein	--
NP_001029757.1	actin, alpha cardiac muscle 1	533219	6595200.0	7461139.0	5854400.4	6028921.1	7418137.1	6268229.7	6339405.4	6399153.7	6421152.4	1.00991370255364	0.922856486370264	0.0142320194948204	Nonsignificant	1.03919828855461	0.643918542817811	0.0554709599401791	Nonsignificant	1.02899711720607	0.70811373221036	0.0412389404453589	Nonsignificant	--	--	actin beta/gamma 1	--	ko04145 Phagosome	Actin and related proteins	Z	Cytoskeleton ;	IPR004000 [Actin family]	centrosome protein	--
NP_001029758.1	ran-specific GTPase-activating protein	533251	518310.0	766950.1	133933.3	275711.1	517920.7	528977.0	243593.1	418738.8	356419.0	1.07302582592827	0.880991714264003	0.101684799757305	Nonsignificant	1.39307204538421	0.523416910222895	0.478269871600867	Nonsignificant	1.29826515981483	0.356431866528961	0.376585071843562	Nonsignificant	1	Biological Process:intracellular transport (GO:0046907)	Ran-binding protein 1	--		Ran-binding protein RANBP1 and related RanBD domain proteins	U	Intracellular trafficking, secretion, and vesicular transport ;	IPR000156 [Ran binding domain]	nucleus protein	--
NP_001029760.1	WD repeat-containing protein 18	533356	66086.0	220559.5	78669.5	20208.3	53252.5	15238.3	86619.9	80536.0	69009.2	4.1185874490271	0.144557126613801	2.04214962145963	Nonsignificant	1.54686276676782	0.476747598784124	0.629345210694119	Nonsignificant	0.375580896584635	0.0194130814131974	-1.41280441076551	Significant	1	Molecular Function:protein binding (GO:0005515)	pre-rRNA-processing protein IPI3	--	--	WD40 repeat protein	R	General function prediction only ;	IPR001680 [WD40 repeat] ; IPR026987[WD repeat-containing protein 18, C-terminal domain]	nucleus protein	--
NP_001029767.2	T-complex protein 1 subunit epsilon	533784	1882900.0	2625731.2	832129.5	565032.2	1026978.8	1155800.0	1686406.7	1672481.5	946941.3	1.94364193898343	0.191392383418809	0.958762467692674	Nonsignificant	1.24035582458618	0.580715406600324	0.310754050230104	Nonsignificant	0.638160661029425	0.161668077121109	-0.64800841746257	Nonsignificant	1	Molecular Function:ATP binding (GO:0005524)	T-complex protein 1 subunit epsilon	--	--	Chaperonin complex component, TCP-1 epsilon subunit (CCT5)	O	Posttranslational modification, protein turnover, chaperones ;	IPR002423 [Chaperonin Cpn60/TCP-1 family]	cytoplasm protein	--
NP_001029768.1	proteasome subunit beta type-3	533874	162500.0	211515.2	111599.7	102312.2	39426.2	95142.2	180348.2	46294.7	101687.0	2.05004082225391	0.0770786988056527	1.03565263825604	Nonsignificant	1.47904561844657	0.339822599005417	0.564666550402957	Nonsignificant	0.721471300664362	0.523659446860515	-0.47098608785308	Nonsignificant	3	Molecular Function:threonine-type endopeptidase activity (GO:0004298),Cellular Component:proteasome core complex (GO:0005839),Biological Process:proteolysis involved in cellular protein catabolic process (GO:0051603)	20S proteasome subunit beta 3	3.4.25.1	ko03050 Proteasome	20S proteasome, regulatory subunit beta type PSMB3/PUP3	O	Posttranslational modification, protein turnover, chaperones ;	IPR001353 [Proteasome, subunit alpha/beta]	nucleus protein	--
NP_001029775.1	eukaryotic translation initiation factor 3 subunit E	534165	57068.0	247841.5	24902.8	60229.8	43107.8	93681.8	72497.2	82764.4	15061.0	1.67400926000181	0.567522149503031	0.743307508367191	Nonsignificant	1.93639775343965	0.505113227966779	0.953375325533593	Nonsignificant	1.15674255794592	0.747291565997332	0.210067817166402	Nonsignificant	1	Molecular Function:protein binding (GO:0005515)	translation initiation factor 3 subunit E	--	ko03013 RNA transport	Translation initiation factor 3, subunit e (eIF-3e)	J	Translation, ribosomal structure and biogenesis ;	IPR000717 [Proteasome component (PCI) domain] ; IPR019010[Eukaryotic translation initiation factor 3 subunit E, N-terminal]	cytoplasm protein	--
NP_001029776.1	dolichyl-diphosphooligosaccharide--protein glycosyltransferase subunit 2 precursor	534231	8236.4	140391.7	18520.4	34420.0	26475.0	124589.7	14785.4	10398.1	13451.7	0.901144407058911	0.913475934171977	-0.150169780575349	Nonsignificant	4.32632676937094	0.419085210483153	2.11314263680866	Nonsignificant	4.80092506315484	0.259916690177924	2.263312417384	Nonsignificant	3	Biological Process:protein N-linked glycosylation (GO:0006487),Cellular Component:oligosaccharyltransferase complex (GO:0008250),Cellular Component:integral component of membrane (GO:0016021)	oligosaccharyltransferase complex subunit delta (ribophorin II)	--	ko00510 N-Glycan biosynthesis ko01100 Metabolic pathways ko04141 Protein processing in endoplasmic reticulum	Oligosaccharyltransferase, delta subunit (ribophorin II)	O	Posttranslational modification, protein turnover, chaperones ;	IPR008814 [Dolichyl-diphosphooligosaccharide--protein glycosyltransferase subunit Swp1]	--	--
NP_001029794.1	stathmin-2	534991	125900.0	155479.7	52207.7	112931.5	194044.3	246743.8	125930.6	120143.3	123404.0	0.602448242756803	0.212919450828152	-0.731090792342275	Nonsignificant	0.902861578459767	0.734560647463329	-0.147423275926851	Nonsignificant	1.49865418202279	0.255150001726655	0.583667516415425	Nonsignificant	1	Biological Process:regulation of microtubule polymerization or depolymerization (GO:0031110)	--	--	--	--	--	--	IPR000956 [Stathmin family]	cytoplasm protein	--
NP_001029800.1	malate dehydrogenase, cytoplasmic isoform MDH1	535182	811620.0	1281763.5	546608.0	347557.2	404810.6	559825.3	634071.0	450021.8	486677.3	2.011892533195	0.11949873909263	1.00855324452346	Nonsignificant	1.6806988495643	0.183972400600093	0.749061243216439	Nonsignificant	0.835382020577041	0.366692579538582	-0.259492001307021	Nonsignificant	2	Molecular Function:oxidoreductase activity (GO:0016491),Biological Process:oxidation-reduction process (GO:0055114)	malate dehydrogenase	1.1.1.37	ko00020 Citrate cycle (TCA cycle) ko00270 Cysteine and methionine metabolism ko00620 Pyruvate metabolism ko00630 Glyoxylate and dicarboxylate metabolism ko00710 Carbon fixation in photosynthetic organisms ko01100 Metabolic pathways ko01110 Biosynthesis of secondary metabolites ko01130 Biosynthesis of antibiotics ko01200 Carbon metabolism	Malate dehydrogenase	C	Energy production and conversion ;	IPR001236 [Lactate/malate dehydrogenase, N-terminal] ; IPR022383[Lactate/malate dehydrogenase, C-terminal]	cytoplasm protein	--
NP_001029804.1	peptidyl-prolyl cis-trans isomerase NIMA-interacting 1	535470	39749.0	11933.3	50682.1	29975.4	21650.7	16300.8	16497.7	24991.4	15189.6	1.50697882576711	0.400063326682651	0.591659146082788	Nonsignificant	1.80604706882833	0.271077591678451	0.85283549253102	Nonsignificant	1.19845550444876	0.497189973882513	0.261176346448232	Nonsignificant	2	Molecular Function:protein binding (GO:0005515),Molecular Function:isomerase activity (GO:0016853)	peptidyl-prolyl cis-trans isomerase NIMA-interacting 1	5.2.1.8		Peptidyl-prolyl cis-trans isomerase	O	Posttranslational modification, protein turnover, chaperones ;	IPR000297 [Peptidyl-prolyl cis-trans isomerase, PpiC-type] ; IPR001202[WW domain]	cytoplasm protein	--
NP_001029810.1	histone-binding protein RBBP7	537402	168140.0	458549.5	90729.6	22923.8	71760.9	59452.7	99085.3	81389.4	45582.0	4.65441288097503	0.23411805272837	2.21859919418	Nonsignificant	3.1736245817974	0.279954330238884	1.66613147725548	Nonsignificant	0.681852827188931	0.327521212479658	-0.55246771692452	Nonsignificant	1	Molecular Function:protein binding (GO:0005515)	histone-binding protein RBBP4	--		Nucleosome remodeling factor, subunit CAF1/NURF55/MSI1	B	Chromatin structure and dynamics ;	IPR001680 [WD40 repeat] ; IPR022052[Histone-binding protein RBBP4, N-terminal]	cytoplasm protein	--
NP_001029816.1	ras-related protein Ral-A	538477	209840.0	435733.2	81731.9	128775.4	417630.8	408692.1	306660.9	338454.3	252151.5	0.761497638515323	0.61724957762181	-0.39308853211769	Nonsignificant	0.810578504696541	0.622947726939527	-0.302976177063531	Nonsignificant	1.06445307732918	0.853826067074318	0.090112355054159	Nonsignificant	2	Molecular Function:GTP binding (GO:0005525),Biological Process:small GTPase mediated signal transduction (GO:0007264)	Ras-related protein Ral-A	--		Ras-related GTPase	R	General function prediction only ;	IPR001806 [Small GTPase superfamily]	cell membrane protein	--
NP_001029821.1	26S proteasome non-ATPase regulatory subunit 6	538625	965090.0	1394687.4	118941.3	83059.4	230958.0	228541.4	382676.0	975133.2	166258.5	4.56857155390347	0.225706336932026	2.19174315122622	Nonsignificant	1.62638359175252	0.514942965280774	0.701667565316998	Nonsignificant	0.355993897121499	0.25537492143771	-1.49007558590922	Nonsignificant	1	Molecular Function:protein binding (GO:0005515)	26S proteasome regulatory subunit N7	--	ko03050 Proteasome	26S proteasome regulatory complex, subunit RPN7/PSMD6	O	Posttranslational modification, protein turnover, chaperones ;	IPR000717 [Proteasome component (PCI) domain] ; IPR019585[26S proteasome regulatory subunit Rpn7/COP9 signalosome complex subunit 1]	nucleus protein	--
NP_001029834.1	proteasome subunit alpha type-2	539141	274200.0	340477.5	126590.0	113796.7	184317.7	143784.2	255543.0	224454.3	226194.5	1.6774606210565	0.207492738603612	0.746278899079212	Nonsignificant	1.04966880102544	0.87118699871665	0.0699341902793428	Nonsignificant	0.625748698866229	0.0180521553679878	-0.67634470879987	Significant	5	Molecular Function:endopeptidase activity (GO:0004175),Molecular Function:threonine-type endopeptidase activity (GO:0004298),Cellular Component:proteasome core complex (GO:0005839),Biological Process:ubiquitin-dependent protein catabolic process (GO:0006511),Biological Process:proteolysis involved in cellular protein catabolic process (GO:0051603)	20S proteasome subunit alpha 2	3.4.25.1	ko03050 Proteasome	20S proteasome, regulatory subunit alpha type PSMA2/PRE8	O	Posttranslational modification, protein turnover, chaperones ;	IPR000426 [Proteasome alpha-subunit, N-terminal domain] ; IPR001353[Proteasome, subunit alpha/beta]	nucleus protein	--
NP_001029835.1	tubulin beta-4B chain	539149	9864100.0	15559549.9	6446028.8	8355782.5	10948280.8	14180637.7	14219619.1	11330943.6	8358972.6	0.951768352358888	0.87248145674528	-0.0713176112378486	Nonsignificant	0.93984415940964	0.83970179722386	-0.0895065392524297	Nonsignificant	0.987471538720851	0.955551533859228	-0.0181889280145811	Nonsignificant	1	Molecular Function:GTPase activity (GO:0003924)	--	--	--	Beta tubulin	Z	Cytoskeleton ;	IPR003008 [Tubulin/FtsZ, GTPase domain] ; IPR018316[Tubulin/FtsZ, 2-layer sandwich domain]	cytoplasm protein	--
NP_001029838.1	activator of 90 kDa heat shock protein ATPase homolog 1	539220	112140.0	206309.2	0.0	58587.3	102897.1	149904.9	121530.9	118988.8	165420.3	1.53400839399427	0.339306169394709	0.617306377195979	Nonsignificant	1.17671035128344	0.593218298775588	0.23475924289721	Nonsignificant	0.767082081095729	0.357973736232788	-0.38254713429877	Nonsignificant	3	Molecular Function:ATPase activator activity (GO:0001671),Biological Process:response to stress (GO:0006950),Molecular Function:chaperone binding (GO:0051087)	--	--	--	Uncharacterized conserved protein	S	Function unknown ;	IPR013538 [Activator of Hsp90 ATPase homologue 1-like] ; IPR015310[Activator of Hsp90 ATPase, N-terminal]	cytoplasm protein	--
NP_001029840.2	boLa class II histocompatibility antigen, DQB*0101 beta chain precursor	539241	3303700.0	3086138.9	3047387.1	4092280.3	3647197.3	2916218.2	8404442.7	9966447.7	10666883.2	0.885650846001065	0.312791483570483	-0.175190043987578	Nonsignificant	0.324998263640984	0.00953349272426361	-1.6214960845716	Significant	0.366959807138933	0.00123128522212821	-1.44630604058403	Significant	4	Biological Process:immune response (GO:0006955),Cellular Component:membrane (GO:0016020),Biological Process:antigen processing and presentation (GO:0019882),Cellular Component:MHC class II protein complex (GO:0042613)	--	--	--	--	--	--	IPR000353 [MHC class II, beta chain, N-terminal] ; IPR003597[Immunoglobulin C1-set]	extracell protein	--
NP_001029846.1	60S ribosomal protein L14	539373	2347100.0	1888999.7	2384807.9	2780095.8	2565705.0	2653294.4	2714730.8	2481819.9	2177449.5	0.827707063668901	0.0549251980712995	-0.272807825433689	Nonsignificant	0.8978719040447	0.322679819369892	-0.155418459031674	Nonsignificant	1.08477013602468	0.281536056122623	0.117389366402014	Nonsignificant	4	Molecular Function:structural constituent of ribosome (GO:0003735),Cellular Component:intracellular (GO:0005622),Cellular Component:ribosome (GO:0005840),Biological Process:translation (GO:0006412)	large subunit ribosomal protein L14e	--	ko03010 Ribosome	60S ribosomal protein L14	J	Translation, ribosomal structure and biogenesis ;	IPR002784 [Ribosomal protein L14e domain]	cytoplasm protein	--
NP_001029849.1	guanine nucleotide-binding protein G(i) subunit alpha-3	539521	1446300.0	2213058.0	1508755.7	1530253.6	1794265.6	1760503.3	1510793.7	1713505.0	1906894.8	1.01634038000815	0.920126738865162	0.0233836524151948	Nonsignificant	1.00719524609625	0.965972239789433	0.010343378747859	Nonsignificant	0.99100189848619	0.918496067550579	-0.0130402736673358	Nonsignificant	5	Molecular Function:GTPase activity (GO:0003924),Molecular Function:signal transducer activity (GO:0004871),Biological Process:G-protein coupled receptor signaling pathway (GO:0007186),Molecular Function:guanyl nucleotide binding (GO:0019001),Molecular Function:G-protein beta/gamma-subunit complex binding (GO:0031683)	guanine nucleotide-binding protein G(o) subunit alpha	--	ko05142 Chagas disease (American trypanosomiasis) ko05145 Toxoplasmosis	G-protein alpha subunit (small G protein superfamily)	DT	Cell cycle control, cell division, chromosome partitioning ; Signal transduction mechanisms ;	IPR001019 [Guanine nucleotide binding protein (G-protein), alpha subunit]	melanosome protein	--
NP_001029856.1	luc7-like protein 3	539955	11413.0	39369.5	0.0	104724.3	61751.4	7373.8	87497.0	40632.9	17183.0	0.438159154901222	0.452679304152207	-1.19047309200137	Nonsignificant	0.524205008639976	0.479947849980426	-0.931796956586285	Nonsignificant	1.1963803626519	0.798893993819401	0.258676135415087	Nonsignificant	3	Molecular Function:mRNA binding (GO:0003729),Cellular Component:U1 snRNP (GO:0005685),Biological Process:mRNA splice site selection (GO:0006376)	--	--	--	Spliceosome subunit	A	RNA processing and modification ;	IPR004882 [Luc7-related]	nucleus protein	--
NP_001029862.1	40S ribosomal protein S23	540129	1005200.0	1446656.1	975192.5	703610.9	902274.8	871884.9	1434732.1	1279150.5	1040275.0	1.38311779145333	0.126659793170443	0.46792402699393	Nonsignificant	0.912867536514716	0.598163782670171	-0.131522564664659	Nonsignificant	0.66000708121577	0.0309217779816929	-0.599446591658588	Significant	4	Molecular Function:structural constituent of ribosome (GO:0003735),Cellular Component:intracellular (GO:0005622),Cellular Component:ribosome (GO:0005840),Biological Process:translation (GO:0006412)	small subunit ribosomal protein S23e	--	ko03010 Ribosome	40S ribosomal protein S23	J	Translation, ribosomal structure and biogenesis ;	IPR006032 [Ribosomal protein S12/S23]	cytoplasm protein	--
NP_001029871.1	proliferation-associated protein 2G4	540272	512380.0	976561.4	228442.7	386450.1	376118.5	455102.9	416130.1	498023.5	352751.9	1.41038375292515	0.525346308229671	0.496087760578079	Nonsignificant	1.35557395559495	0.535988930396966	0.438903823953609	Nonsignificant	0.96113838009228	0.753602324887924	-0.0571839366244697	Nonsignificant	--	--	--	--	--	Metallopeptidase	R	General function prediction only ;	IPR000994 [Peptidase M24]	cytoplasm protein	--
NP_001029872.1	serine/arginine-rich splicing factor 3	540276	26957.0	104144.6	163600.6	134852.1	198155.1	31078.2	178148.4	154673.1	120798.2	0.809431523483227	0.731089635508372	-0.305019058720005	Nonsignificant	0.649667992814245	0.284638553161615	-0.622225465192697	Nonsignificant	0.802622549241138	0.593086628459396	-0.317206406472693	Nonsignificant	1	Molecular Function:nucleic acid binding (GO:0003676)	--	--	--	Alternative splicing factor SRp20/9G8 (RRM superfamily)	A	RNA processing and modification ;	IPR000504 [RNA recognition motif domain]	nucleus protein	--
NP_001029885.1	actin-related protein 2/3 complex subunit 2	540838	458080.0	943022.4	133163.3	60307.3	139111.3	148799.9	291653.7	195882.2	206642.2	4.40604304481238	0.233753199908261	2.13948358950861	Nonsignificant	2.21019029554519	0.35590576885027	1.14417058980686	Nonsignificant	0.501627032025355	0.0490788419996233	-0.995312999701749	Significant	4	Cellular Component:Arp2/3 protein complex (GO:0005885),Cellular Component:actin cytoskeleton (GO:0015629),Biological Process:regulation of actin filament polymerization (GO:0030833),Biological Process:Arp2/3 complex-mediated actin nucleation (GO:0034314)	actin related protein 2/3 complex, subunit 2	--	ko04144 Endocytosis	Actin-related protein Arp2/3 complex, subunit ARPC2	Z	Cytoskeleton ;	IPR007188 [Actin-related protein 2/3 complex subunit 2]	cytoskeleton protein	--
NP_001029888.1	40S ribosomal protein S10	540965	62151.0	197740.1	15375.0	46348.7	112552.7	106457.5	106952.4	97849.3	58298.5	1.03733509597756	0.957779236430624	0.0528820110386098	Nonsignificant	1.04624055777989	0.946404344474881	0.0652146026507918	Nonsignificant	1.00858494216272	0.978177258392211	0.0123325916121822	Nonsignificant	--	--	small subunit ribosomal protein S10e	--	ko03010 Ribosome	40s ribosomal protein s10	J	Translation, ribosomal structure and biogenesis ;	IPR005326 [Plectin/S10, N-terminal]	cytoplasm protein	--
NP_001029891.1	ubiquitin thioesterase OTUB1	540984	103960.0	270606.0	49463.6	77827.2	246537.3	220366.3	194097.1	151673.6	140774.6	0.778420460161239	0.659522565817077	-0.361378464180944	Nonsignificant	0.871511039157094	0.776066343520892	-0.1984091562549	Nonsignificant	1.11958907012358	0.741653323399271	0.162969307926045	Nonsignificant	--	--	ubiquitin thioesterase protein OTUB1	3.4.19.12	--	Uncharacterized conserved protein	S	Function unknown ;	IPR019400 [Peptidase C65, otubain]	--	--
NP_001029900.1	thrombospondin-4 precursor	541281	132630.0	133345.8	141852.4	358584.6	148922.9	207758.7	382545.5	140119.0	226938.1	0.570176809696865	0.242230639540053	-0.810518731892967	Nonsignificant	0.544059212174558	0.249263735076731	-0.878164420503945	Nonsignificant	0.954193862187778	0.909424227684404	-0.067645688610978	Nonsignificant	3	Molecular Function:calcium ion binding (GO:0005509),Cellular Component:extracellular region (GO:0005576),Biological Process:cell adhesion (GO:0007155)	--	--	--	--	--	--	IPR001881 [EGF-like calcium-binding domain] ; IPR003367[Thrombospondin, type 3-like repeat] ; IPR008859[Thrombospondin, C-terminal] ; IPR024665[Thrombospondin/cartilage oligomeric matrix protein, coiled-coil domain]	cell membrane protein	--
NP_001029909.1	actin-related protein 2/3 complex subunit 5-like protein	613421	58045.0	119464.1	57209.3	23523.0	71451.5	60470.3	96382.1	95047.8	103449.6	1.50997910512285	0.353556903093099	0.594528585878687	Nonsignificant	0.7959807311122	0.433585918856205	-0.329194588069879	Nonsignificant	0.527146851510532	0.0343323753926241	-0.923723173948566	Significant	4	Cellular Component:Arp2/3 protein complex (GO:0005885),Cellular Component:actin cytoskeleton (GO:0015629),Biological Process:regulation of actin filament polymerization (GO:0030833),Biological Process:Arp2/3 complex-mediated actin nucleation (GO:0034314)	actin related protein 2/3 complex, subunit 5	--	ko04144 Endocytosis	Actin-related protein Arp2/3 complex, subunit ARPC5	Z	Cytoskeleton ;	IPR006789 [Actin-related protein 2/3 complex subunit 5]	cytoskeleton protein	--
NP_001029921.1	serine palmitoyltransferase 1	614165	170360.0	174363.3	219184.1	0.0	0.0	0.0	2860.7	0.0	0.0	Inf	0	Inf	Significant	NA	NA	NA	NA	NA	NA	NA	NA	2	Biological Process:biosynthetic process (GO:0009058),Molecular Function:pyridoxal phosphate binding (GO:0030170)	serine palmitoyltransferase	2.3.1.50	ko00600 Sphingolipid metabolism ko01100 Metabolic pathways	Serine palmitoyltransferase	O	Posttranslational modification, protein turnover, chaperones ;	IPR004839 [Aminotransferase, class I/classII]	cytoplasm protein	--
NP_001029924.1	ATP-dependent RNA helicase DDX39A	614215	287800.0	619603.8	67683.3	71964.8	102346.7	107796.6	140509.0	125111.4	52240.2	3.45643070865388	0.286256820949346	1.78928300411076	Nonsignificant	3.06765638773727	0.249387005321265	1.61713689370462	Nonsignificant	0.887521448081329	0.706108370342033	-0.172146110406142	Nonsignificant	2	Molecular Function:nucleic acid binding (GO:0003676),Molecular Function:ATP binding (GO:0005524)	ATP-dependent RNA helicase UAP56/SUB2	3.6.4.13	ko03013 RNA transport ko03015 mRNA surveillance pathway ko03040 Spliceosome	ATP-dependent RNA helicase	A	RNA processing and modification ;	IPR001650 [Helicase, C-terminal] ; IPR011545[DEAD/DEAH box helicase domain]	cytoplasm protein	--
NP_001029935.1	SH3 domain-binding glutamic acid-rich-like protein 3	614672	212360.0	371518.6	190453.7	198966.0	313160.4	400197.6	198795.0	261581.6	262612.1	0.848747046005586	0.602850218441435	-0.236593446702904	Nonsignificant	1.07101577106254	0.792406176065447	0.0989797244076709	Nonsignificant	1.26187864346981	0.366065964207025	0.335573171110575	Nonsignificant	--	--	--	--	--	Uncharacterized conserved protein	S	Function unknown ;	IPR006993 [SH3-binding, glutamic acid-rich protein]	cytoplasm protein	--
NP_001029941.1	ragulator complex protein LAMTOR1	614849	72256.0	126205.4	26908.8	5728.6	22197.0	26701.1	18057.2	0.0	26178.4	4.12564185645481	0.124965737222226	2.044618587501	Nonsignificant	3.3965132156001	0.249162131007534	1.76405446762471	Nonsignificant	0.823269041224715	0.685940522109987	-0.280564119876294	Nonsignificant	10	Biological Process:regulation of receptor recycling (GO:0001919),Biological Process:lysosome organization (GO:0007040),Cellular Component:late endosome membrane (GO:0031902),Biological Process:positive regulation of TOR signaling (GO:0032008),Biological Process:endosome localization (GO:0032439),Biological Process:cholesterol homeostasis (GO:0042632),Biological Process:positive regulation of MAPK…	--	--	--	--	--	--	IPR028209 [LAMTOR1/MEH1]	--	--
NP_001029953.1	S-phase kinase-associated protein 1	615427	91671.0	137884.7	66595.2	73594.4	92827.7	125064.4	79995.3	85337.2	85813.6	1.01600211330542	0.954691759255398	0.0229034029487375	Nonsignificant	1.17919768612772	0.547459271772907	0.237805598630301	Nonsignificant	1.16062522969698	0.465500786172608	0.214902195681564	Nonsignificant	1	Biological Process:ubiquitin-dependent protein catabolic process (GO:0006511)	S-phase kinase-associated protein 1	--	ko04120 Ubiquitin mediated proteolysis ko04141 Protein processing in endoplasmic reticulum	SCF ubiquitin ligase, Skp1 component	O	Posttranslational modification, protein turnover, chaperones ;	IPR016072 [SKP1 component, dimerisation] ; IPR016073[SKP1 component, POZ domain]	nucleus protein	--
NP_001029955.1	60S ribosomal protein L32	615556	990720.0	1619286.2	808139.8	1047423.4	1077270.0	1020591.2	1277295.6	1099904.5	547666.1	1.08675253107461	0.746995051951826	0.120023455693789	Nonsignificant	1.16865038134052	0.644038383942696	0.224843391334962	Nonsignificant	1.0753601651932	0.770163948445033	0.104819935641173	Nonsignificant	4	Molecular Function:structural constituent of ribosome (GO:0003735),Cellular Component:intracellular (GO:0005622),Cellular Component:ribosome (GO:0005840),Biological Process:translation (GO:0006412)	large subunit ribosomal protein L32e	--	ko03010 Ribosome	60S ribosomal protein L32	J	Translation, ribosomal structure and biogenesis ;	IPR001515 [Ribosomal protein L32e]	--	--
NP_001029963.1	ragulator complex protein LAMTOR2	616375	35507.0	171649.1	135603.6	0.0	0.0	0.0	39147.5	11318.6	40110.0	Inf	0	Inf	Significant	3.78421791178909	0.114694142070037	1.91999516774856	Nonsignificant	-Inf	0	-Inf	Significant	--	--	ragulator complex protein LAMTOR2	--		MP1 adaptor interacting protein P14	T	Signal transduction mechanisms ;	IPR004942 [Roadblock/LAMTOR2 domain]	--	--
NP_001029972.1	elongin-B	617277	50931.0	183706.1	41530.1	24260.3	54579.1	40164.5	35440.5	31310.8	16732.0	2.32065671797311	0.325038546966666	1.2145331284963	Nonsignificant	3.30805322741195	0.295983049049706	1.72598244802354	Nonsignificant	1.42548150348633	0.319852391749278	0.511449319527232	Nonsignificant	1	Molecular Function:protein binding (GO:0005515)	--	--	--	RNA polymerase II transcription elongation factor Elongin/SIII, subunit elongin B	K	Transcription ;	IPR000626 [Ubiquitin domain]	--	--
NP_001029980.1	beta-1,4-glucuronyltransferase 1	618055	23838.0	26467.8	23197.4	4688.8	7944.3	0.0	0.0	27940.3	4271.6	3.87886847514334	0.00197353088927754	1.95563585772664	Significant	1.52124318445461	0.60691931066452	0.605250799323183	Nonsignificant	0.392187359329937	0.498628557207622	-1.35038505840346	Nonsignificant	--	--	beta-1,4-glucuronyltransferase 1	2.4.1.-	ko00515 Mannose type O-glycan biosynthesis ko01100 Metabolic pathways	Predicted glycosyltransferase	G	Carbohydrate transport and metabolism ;	--	Golgi apparatus protein	--
NP_001029981.1	calcyclin-binding protein	618428	85400.0	117365.3	92668.8	29812.8	49661.4	56029.4	19757.4	31136.6	36821.5	2.18026753532747	0.0129555411721171	1.12450517546477	Significant	3.36809457849525	0.00314407243096923	1.75193265087767	Significant	1.54480793018338	0.163774310036708	0.627427475412896	Nonsignificant	--	--	--	--	--	Calcyclin-binding protein CacyBP	T	Signal transduction mechanisms ;	IPR007052 [CS domain] ; IPR007699[SGS domain] ; IPR015120[Siah interacting protein, N-terminal]	nucleus protein	--
NP_001030180.1	60S ribosomal protein L37a	504413	248170.0	259380.7	89288.3	171544.7	210752.3	253300.9	361675.1	302636.1	272920.5	0.939019779643702	0.839476396260047	-0.0907725475585417	Nonsignificant	0.636810513344779	0.135442362725225	-0.651063940813005	Nonsignificant	0.678165175164263	0.046023028203035	-0.560291393254464	Significant	4	Molecular Function:structural constituent of ribosome (GO:0003735),Cellular Component:intracellular (GO:0005622),Cellular Component:ribosome (GO:0005840),Biological Process:translation (GO:0006412)	large subunit ribosomal protein L37Ae	--	ko03010 Ribosome	60S ribosomal protein L37	J	Translation, ribosomal structure and biogenesis ;	IPR002674 [Ribosomal protein L37ae]	cytoplasm protein	--
NP_001030181.2	protein NDRG1	504499	83993.0	512772.4	43868.6	190278.4	402135.1	466812.1	274530.5	222743.3	242941.5	0.604813554355182	0.462104518288527	-0.725437623017063	Nonsignificant	0.865469816687118	0.845862819019854	-0.208444588496056	Nonsignificant	1.43096961113881	0.278431752482282	0.516993034521007	Nonsignificant	--	--	--	--	--	Differentiation-related gene 1 protein (NDR1 protein), related proteins	S	Function unknown ;	IPR004142 [NDRG]	nucleus protein	--
NP_001030186.1	60S ribosomal protein L23	504876	179980.0	440759.5	124984.9	249418.4	236518.1	349422.5	316411.0	298482.2	182679.3	0.892699306525697	0.787615297561987	-0.163753789683412	Nonsignificant	0.934992618225929	0.878422551979371	-0.0969731199308145	Nonsignificant	1.04737688423309	0.830217190740187	0.0667806697525974	Nonsignificant	3	Molecular Function:structural constituent of ribosome (GO:0003735),Cellular Component:ribosome (GO:0005840),Biological Process:translation (GO:0006412)	large subunit ribosomal protein L23e	--	ko03010 Ribosome	60S ribosomal protein L14/L17/L23	J	Translation, ribosomal structure and biogenesis ;	IPR000218 [Ribosomal protein L14P]	chloroplast protein	--
NP_001030189.1	D-3-phosphoglycerate dehydrogenase	505103	2462900.0	4302499.8	934324.2	1799121.0	1896548.2	2429117.3	2502671.6	1794212.1	1510881.3	1.25714161628328	0.625063199135474	0.33014717768325	Nonsignificant	1.32576369739478	0.568903855474347	0.406823654050177	Nonsignificant	1.05458580021747	0.780184069213335	0.0766764763669274	Nonsignificant	3	Biological Process:metabolic process (GO:0008152),Molecular Function:NAD binding (GO:0051287),Biological Process:oxidation-reduction process (GO:0055114)	--	--	ko00260 Glycine, serine and threonine metabolism ko01100 Metabolic pathways ko01130 Biosynthesis of antibiotics ko01200 Carbon metabolism ko01230 Biosynthesis of amino acids	D-3-phosphoglycerate dehydrogenase, D-isomer-specific 2-hydroxy acid dehydrogenase superfamily	E	Amino acid transport and metabolism ;	IPR006139 [D-isomer specific 2-hydroxyacid dehydrogenase, catalytic domain] ; IPR006140[D-isomer specific 2-hydroxyacid dehydrogenase, NAD-binding domain]	chloroplast protein	--
NP_001030190.2	aminoacyl tRNA synthase complex-interacting multifunctional protein 1	505126	100710.0	136544.4	73362.6	0.0	65388.4	65079.5	80113.6	75391.5	66021.4	1.58719501118666	0.171297002024036	0.666479396218237	Nonsignificant	1.40216633224467	0.188529443029523	0.487657499470449	Nonsignificant	0.883424105016781	0.173031930627781	-0.178821896747788	Nonsignificant	1	Molecular Function:tRNA binding (GO:0000049)	--	--	--	tRNA-binding protein	J	Translation, ribosomal structure and biogenesis ;	IPR002547 [tRNA-binding domain]	cytoplasm protein	--
NP_001030217.1	fascin	507342	960780.0	2079023.7	762483.1	418034.5	1194477.0	1647094.8	738618.6	643523.0	596639.8	1.16648651709871	0.756506711716458	0.22216963194513	Nonsignificant	1.92152948274125	0.275637382511595	0.942255112376919	Nonsignificant	1.64727963381908	0.356071270844582	0.720085480431789	Nonsignificant	1	Molecular Function:actin filament binding (GO:0051015)	fascin 1/2	--	--	--	--	--	IPR022768 [Fascin domain]	--	--
NP_001030237.1	small nuclear ribonucleoprotein Sm D1	508788	207690.0	663134.5	70686.8	145856.2	178674.1	222473.9	432134.7	378663.6	201183.8	1.72121402358519	0.53994824809937	0.783426499799508	Nonsignificant	0.93036359042319	0.908617709463976	-0.104133456528214	Nonsignificant	0.540527544904203	0.101784102978988	-0.887559956327722	Nonsignificant	--	--	small nuclear ribonucleoprotein D1	--	ko03040 Spliceosome	Small nuclear ribonucleoprotein SMD1 and related snRNPs	A	RNA processing and modification ;	IPR001163 [LSM domain, eukaryotic/archaea-type]	nucleus protein	--
NP_001030238.1	CKLF-like MARVEL transmembrane domain-containing protein 6	508881	458070.0	765609.8	506105.5	217764.3	248376.7	258048.5	351403.1	375519.8	382240.8	2.38858102747969	0.0702497607142221	1.25615381796904	Nonsignificant	1.55954012919824	0.161495218323239	0.64112067579667	Nonsignificant	0.652914894347877	0.00111444404539327	-0.615033142172375	Significant	--	--	--	--	--	Members of chemokine-like factor super family and related proteins	V	Defense mechanisms ;	--	--	--
NP_001030246.1	acidic leucine-rich nuclear phosphoprotein 32 family member B	509685	195070.0	151233.3	79708.4	123411.5	96772.7	139941.4	123562.9	143283.4	121249.4	1.18295311413573	0.573711259358237	0.242392894181229	Nonsignificant	1.09769755243359	0.731484325523717	0.134480604697583	Nonsignificant	0.927929889457678	0.552299416365813	-0.107912289483646	Nonsignificant	--	--	--	--	--	Leucine-rich acidic nuclear protein	DR	Cell cycle control, cell division, chromosome partitioning ; General function prediction only ;	--	nucleus protein	--
NP_001030255.1	26S proteasome regulatory subunit 6B	510029	554650.0	932604.3	476484.3	231454.3	544104.5	465896.6	669510.6	580132.4	384251.8	1.58180358311704	0.22803038209821	0.66157046753785	Nonsignificant	1.20187578784142	0.539554327751835	0.265287803266296	Nonsignificant	0.759813544911215	0.358406063774995	-0.396282664271554	Nonsignificant	1	Molecular Function:ATP binding (GO:0005524)	26S proteasome regulatory subunit T3	--	ko03050 Proteasome	26S proteasome regulatory complex, ATPase RPT3	O	Posttranslational modification, protein turnover, chaperones ;	IPR003959 [ATPase, AAA-type, core]	mitochondrion protein	--
NP_001030257.1	aspartate--tRNA ligase, cytoplasmic	510162	287040.0	1068283.5	154981.5	95070.8	164585.8	147113.8	444709.1	265477.8	215480.5	3.71291765575863	0.32569049900025	1.89255331978571	Nonsignificant	1.63158495157116	0.542833273262409	0.706274106044384	Nonsignificant	0.439434725690891	0.0759339490629347	-1.18627921374132	Nonsignificant	5	Molecular Function:nucleotide binding (GO:0000166),Molecular Function:nucleic acid binding (GO:0003676),Molecular Function:aminoacyl-tRNA ligase activity (GO:0004812),Molecular Function:ATP binding (GO:0005524),Biological Process:tRNA aminoacylation for protein translation (GO:0006418)				Aspartyl-tRNA synthetase	J	Translation, ribosomal structure and biogenesis ;	IPR004364 [Aminoacyl-tRNA synthetase, class II (D/K/N)] ; IPR004365[OB-fold nucleic acid binding domain, AA-tRNA synthetase-type]	cytoplasm protein	--
NP_001030261.1	ethanolamine-phosphate cytidylyltransferase	510274	37266.0	116969.3	0.0	27837.1	14293.1	16016.2	14470.4	10212.1	7231.5	3.97880092318699	0.382466210086784	1.99233371649436	Nonsignificant	7.24926207933822	0.343166300730076	2.85783414703635	Nonsignificant	1.82197154853669	0.139251026231583	0.865500430541991	Nonsignificant	2	Molecular Function:catalytic activity (GO:0003824),Biological Process:biosynthetic process (GO:0009058)	ethanolamine-phosphate cytidylyltransferase	2.7.7.14	ko00440 Phosphonate and phosphinate metabolism ko00564 Glycerophospholipid metabolism ko01100 Metabolic pathways	Choline phosphate cytidylyltransferase/Predicted CDP-ethanolamine synthase	I	Lipid transport and metabolism ;	IPR004821 [Cytidyltransferase-like domain]	nucleus protein	--
NP_001030264.1	lysosomal cobalamin transport escort protein LMBD1	510495	45288.0	90448.8	13758.4	0.0	22121.8	21252.1	19872.0	24322.4	27912.2	2.29777508286473	0.333395916572839	1.20023758705439	Nonsignificant	2.0732526564836	0.365981553123533	1.051895940878	Nonsignificant	0.90228703059082	0.49339844385903	-0.148341646176389	Nonsignificant	--	--	LMBR1 domain-containing protein 1	--		--	--	--	IPR006876 [LMBR1-like membrane protein]	--	--
NP_001030265.1	integral membrane protein 2B	510575	34139.0	373681.4	21204.1	49941.0	143808.8	144293.0	185931.7	155703.8	186397.1	1.26914254644678	0.812303229866478	0.343854117644242	Nonsignificant	0.812496236027851	0.802156080396267	-0.299566965276177	Nonsignificant	0.640193048686767	0.127173227102317	-0.643421082920418	Nonsignificant	--	--	--	--	--	Uncharacterized conserved protein	S	Function unknown ;	IPR007084 [BRICHOS domain]	--	--
NP_001030283.2	26S proteasome non-ATPase regulatory subunit 8	512891	143780.0	250705.0	74027.5	88028.2	131005.4	123586.9	164250.3	146540.5	86991.5	1.36743860919005	0.473279514354664	0.451476065043307	Nonsignificant	1.17781133046895	0.69760143508948	0.236108457337778	Nonsignificant	0.861326660336571	0.531359842099938	-0.215367607705528	Nonsignificant	--	--	26S proteasome regulatory subunit N12	--	ko03050 Proteasome	26S proteasome regulatory complex, subunit RPN12/PSMD8	O	Posttranslational modification, protein turnover, chaperones ;	IPR033464 [CSN8/PSMD8/EIF3K]	--	--
NP_001030357.1	RNA transcription, translation and transport factor protein	513083	50687.0	123387.7	7220.0	104744.9	9822.6	32841.0	25574.8	18287.4	22761.4	1.2298795524003	0.811458470488851	0.298517032911273	Nonsignificant	2.72117838123428	0.376419265772073	1.44423153258424	Nonsignificant	2.21255681170036	0.44576998744914	1.14571449967297	Nonsignificant	--	--	RLL motif containing protein 1	--	--	Carnitine deficiency associated protein	R	General function prediction only ;	IPR019265 [Protein of unknown function UPF0568]	nucleus protein	--
NP_001030358.1	prostaglandin reductase 1	513177	63118.0	120295.7	22448.2	24999.7	8931.9	12666.3	13945.6	12898.7	13833.9	4.41783642610504	0.138977947902096	2.14334000275479	Nonsignificant	5.06074260906333	0.191881213398642	2.33934910029588	Nonsignificant	1.14552512156388	0.724047907394249	0.196009097541084	Nonsignificant	1	Biological Process:oxidation-reduction process (GO:0055114)	--	--	--	Predicted NAD-dependent oxidoreductase	R	General function prediction only ;	IPR013149 [Alcohol dehydrogenase, C-terminal]	cytoplasm protein	--
NP_001030360.2	transaldolase	513453	145170.0	294004.2	255741.3	131755.6	249171.0	234481.1	305356.0	303532.8	221226.2	1.12919532856024	0.671039105283492	0.175295065535986	Nonsignificant	0.837131602247881	0.439420682929685	-0.256473653729575	Nonsignificant	0.741352342747692	0.196234094341635	-0.431768719265561	Nonsignificant	1	Biological Process:carbohydrate metabolic process (GO:0005975)	transaldolase	2.2.1.2	ko00030 Pentose phosphate pathway ko01100 Metabolic pathways ko01110 Biosynthesis of secondary metabolites ko01130 Biosynthesis of antibiotics ko01200 Carbon metabolism ko01230 Biosynthesis of amino acids	Transaldolase	G	Carbohydrate transport and metabolism ;	IPR001585 [Transaldolase/Fructose-6-phosphate aldolase]	--	--
NP_001030373.1	eukaryotic translation initiation factor 3 subunit L	514449	182220.0	561481.7	69566.8	70038.3	91701.8	66786.9	140499.7	71639.6	103694.6	3.5587414178631	0.32034729972768	1.8313671088186	Nonsignificant	2.57498799210598	0.381063638818563	1.36456570461836	Nonsignificant	0.723567039510325	0.245007076881211	-0.466801404200243	Nonsignificant	3	Molecular Function:translation initiation factor activity (GO:0003743),Cellular Component:cytoplasm (GO:0005737),Cellular Component:eukaryotic translation initiation factor 3 complex (GO:0005852)	translation initiation factor 3 subunit L	--	--	RNA polymerase I-associated factor - PAF67	JK	Translation, ribosomal structure and biogenesis ; Transcription ;	IPR019382 [Translation initiation factor 3 complex subunit L]	--	--
NP_001030383.1	60S ribosomal protein L5	515238	3731700.0	5942591.7	2097504.7	3596434.2	3603302.2	3400125.6	5635648.4	4816656.0	3276060.2	1.11056128843942	0.759549924893912	0.151289012954894	Nonsignificant	0.857479877829002	0.645053131747732	-0.221825278408825	Nonsignificant	0.772113963232008	0.270057281169228	-0.37311429136372	Nonsignificant	5	Molecular Function:structural constituent of ribosome (GO:0003735),Cellular Component:intracellular (GO:0005622),Cellular Component:ribosome (GO:0005840),Biological Process:translation (GO:0006412),Molecular Function:5S rRNA binding (GO:0008097)	large subunit ribosomal protein L5e	--	ko03010 Ribosome	60S ribosomal protein L5	J	Translation, ribosomal structure and biogenesis ;	IPR005485 [Ribosomal protein L5 eukaryotic/L18 archaeal] ; IPR025607[Ribosomal protein L5 eukaryotic/L18 archaeal, C-terminal]	cytoplasm protein	--
NP_001030387.1	proteasome subunit alpha type-1	515503	279380.0	598859.0	204834.8	107652.8	235946.8	102191.1	346630.6	190388.3	49213.6	2.42955674041652	0.173668781476453	1.28069312587428	Nonsignificant	1.8475157893839	0.32654886154025	0.885586694097282	Nonsignificant	0.760433275193716	0.652546709957991	-0.395106431776994	Nonsignificant	5	Molecular Function:endopeptidase activity (GO:0004175),Molecular Function:threonine-type endopeptidase activity (GO:0004298),Cellular Component:proteasome core complex (GO:0005839),Biological Process:ubiquitin-dependent protein catabolic process (GO:0006511),Biological Process:proteolysis involved in cellular protein catabolic process (GO:0051603)	20S proteasome subunit alpha 6	3.4.25.1	ko03050 Proteasome	20S proteasome, regulatory subunit alpha type PSMA1/PRE5	O	Posttranslational modification, protein turnover, chaperones ;	IPR000426 [Proteasome alpha-subunit, N-terminal domain] ; IPR001353[Proteasome, subunit alpha/beta]	nucleus protein	--
NP_001030389.2	eukaryotic translation initiation factor 3 subunit M	515543	428060.0	466104.1	231815.2	68483.6	92905.8	83948.3	87045.9	89943.6	29130.7	4.58950784979235	0.0547792328461739	2.1983394563119	Nonsignificant	5.4627314547531	0.0151608577468689	2.44962250258584	Significant	1.1902651947747	0.568241034293702	0.251283046273947	Nonsignificant	1	Molecular Function:protein binding (GO:0005515)	translation initiation factor 3 subunit M	--	--	Uncharacterized conserved protein, contains PCI domain	R	General function prediction only ;	IPR000717 [Proteasome component (PCI) domain]	Golgi apparatus protein	--
NP_001030393.1	serine/threonine-protein phosphatase PP1-alpha catalytic subunit	516175	720270.0	1500300.3	714344.7	1015400.0	883058.5	1326583.3	1218012.2	1155873.7	905437.1	0.910039367551763	0.757311745426347	-0.13599913842963	Nonsignificant	0.894975883741858	0.700751025370751	-0.160079287230899	Nonsignificant	0.983447437169196	0.916708417810916	-0.0240801488012684	Nonsignificant	1	Molecular Function:hydrolase activity (GO:0016787)	serine/threonine-protein phosphatase PP1 catalytic subunit	3.1.3.16	ko03015 mRNA surveillance pathway	Serine/threonine specific protein phosphatase PP1, catalytic subunit	TR	Signal transduction mechanisms ; General function prediction only ;	IPR004843 [Calcineurin-like phosphoesterase domain, ApaH type] ; IPR031675[Serine-threonine protein phosphatase, N-terminal]	cytoplasm protein	--
NP_001030396.1	ribonuclease inhibitor	517087	959790.0	975342.9	478218.3	571385.2	756166.7	1107771.2	718950.7	603602.3	534231.4	0.990977829594767	0.975771110260711	-0.013075313450847	Nonsignificant	1.29974767129668	0.34106374233926	0.378231570405434	Nonsignificant	1.31158097838392	0.310668859211057	0.39130688385628	Nonsignificant	1	Molecular Function:protein binding (GO:0005515)	--	--	--	LRR-containing protein	S	Function unknown ;	IPR001611 [Leucine-rich repeat]	mitochondrion protein	--
NP_001030408.1	cleavage and polyadenylation specificity factor subunit 5	518859	20157.0	103157.6	3461.0	0.0	0.0	0.0	3152.4	0.0	0.0	Inf	0	Inf	Significant	NA	NA	NA	NA	NA	NA	NA	NA	3	Molecular Function:mRNA binding (GO:0003729),Cellular Component:mRNA cleavage factor complex (GO:0005849),Biological Process:mRNA polyadenylation (GO:0006378)	cleavage and polyadenylation specificity factor subunit 5	--	ko03015 mRNA surveillance pathway	mRNA cleavage factor I subunit	A	RNA processing and modification ;	IPR016706 [Cleavage/polyadenylation specificity factor subunit 5]	nucleus protein	--
NP_001030411.1	sodium/potassium-transporting ATPase subunit beta-1	519758	1509300.0	278392.2	205343.9	134333.0	131824.7	158725.0	157389.9	1214316.8	990439.6	4.6907913642989	0.341999476483102	2.22983133447596	Nonsignificant	0.843739483875321	0.828246240790492	-0.245130479057829	Nonsignificant	0.179871458427448	0.182306268492377	-2.47496181353379	Nonsignificant	3	Cellular Component:sodium:potassium-exchanging ATPase complex (GO:0005890),Biological Process:potassium ion transport (GO:0006813),Biological Process:sodium ion transport (GO:0006814)	--	--	--	Na+/K+ ATPase, beta subunit	P	Inorganic ion transport and metabolism ;	IPR000402 [Sodium/potassium-transporting ATPase subunit beta]	melanosome protein	--
NP_001030415.1	hsp90 co-chaperone Cdc37	520883	102490.0	407982.0	42775.7	66464.0	100812.5	135849.6	133546.0	65512.9	43848.1	1.82514042835638	0.508125787214858	0.868007470841532	Nonsignificant	2.27761118452741	0.423958882160605	1.18752148276544	Nonsignificant	1.24791010551363	0.582799434210256	0.31951401192391	Nonsignificant	1	Molecular Function:protein kinase binding (GO:0019901)	cell division cycle protein 37	--		Cell division cycle 37 protein, CDC37	D	Cell cycle control, cell division, chromosome partitioning ;	IPR013855 [Cdc37, N-terminal domain] ; IPR013873[Cdc37, C-terminal] ; IPR013874[Cdc37, Hsp90 binding]	cytoplasm protein	--
NP_001030428.1	alpha-actinin-1	524770	549770.0	1038491.4	315810.9	122326.8	221329.0	312017.0	247592.0	238183.8	250748.9	2.90399769519187	0.131299600571997	1.53804030831418	Nonsignificant	2.58521173831645	0.209026364201637	1.37028244739091	Nonsignificant	0.890225134336975	0.671703704495075	-0.167757860923274	Nonsignificant	1	Molecular Function:protein binding (GO:0005515)	--	--	--	Ca2+-binding actin-bundling protein (actinin), alpha chain (EF-Hand protein superfamily)	Z	Cytoskeleton ;	IPR001715 [Calponin homology domain] ; IPR002017[Spectrin repeat] ; IPR014837[EF-hand, Ca insensitive]	vacuole protein	--
NP_001030461.1	band 4.1-like protein 5	530941	29402.0	45041.6	29247.3	0.0	0.0	0.0	0.0	0.0	0.0	Inf	0	Inf	Significant	Inf	0	Inf	Significant	NA	NA	NA	NA	--	--	tyrosine-protein phosphatase non-receptor type 13	--		FERM domain protein EHM2	R	General function prediction only ;	IPR014847 [FERM adjacent (FA)] ; IPR018979[FERM, N-terminal] ; IPR018980[FERM, C-terminal PH-like domain] ; IPR019748[FERM central domain]	nucleus protein	--
NP_001030463.1	catalase	531682	49489.0	127481.8	48090.7	0.0	58535.2	52348.4	99523.4	108846.3	236519.9	1.35313968882684	0.604533026018256	0.43631078090735	Nonsignificant	0.5058816839054	0.227072067614575	-0.983128089419207	Nonsignificant	0.373857694133556	0.202388375090161	-1.41943887032656	Nonsignificant	3	Molecular Function:catalase activity (GO:0004096),Molecular Function:heme binding (GO:0020037),Biological Process:oxidation-reduction process (GO:0055114)	catalase	1.11.1.6	ko00380 Tryptophan metabolism ko00630 Glyoxylate and dicarboxylate metabolism ko01110 Biosynthesis of secondary metabolites ko01130 Biosynthesis of antibiotics ko01200 Carbon metabolism ko04146 Peroxisome	Catalase	P	Inorganic ion transport and metabolism ;	IPR010582 [Catalase immune-responsive domain] ; IPR011614[Catalase core domain]	mitochondrion protein	--
NP_001030468.1	ras-related protein Rab-11B	532723	1334100.0	1430084.6	1113244.4	1832177.4	2955605.2	4659817.7	1754172.5	1889349.5	1843692.2	0.410414166230127	0.150742170536605	-1.28484756570354	Nonsignificant	0.706629786750443	0.00622018345617845	-0.50097353007515	Significant	1.72174804110982	0.249313675642981	0.783874035628385	Nonsignificant	2	Molecular Function:GTP binding (GO:0005525),Biological Process:small GTPase mediated signal transduction (GO:0007264)	Ras-related protein Rab-11B	--	ko04144 Endocytosis	GTPase Rab11/YPT3, small G protein superfamily	U	Intracellular trafficking, secretion, and vesicular transport ;	IPR001806 [Small GTPase superfamily]	endoplasmic reticulum protein	--
NP_001030470.1	sodium/potassium-transporting ATPase subunit beta-3	532844	719460.0	1113733.3	631637.6	557930.2	634862.9	372478.8	433626.1	444507.4	450056.9	1.57469823613393	0.147837634097429	0.655075387378	Nonsignificant	1.85578129460957	0.124870450207603	0.892026697656263	Nonsignificant	1.17849963378744	0.41703092768079	0.236951310278264	Nonsignificant	3	Cellular Component:sodium:potassium-exchanging ATPase complex (GO:0005890),Biological Process:potassium ion transport (GO:0006813),Biological Process:sodium ion transport (GO:0006814)	--	--	--	Na+/K+ ATPase, beta subunit	P	Inorganic ion transport and metabolism ;	IPR000402 [Sodium/potassium-transporting ATPase subunit beta]	melanosome protein	--
NP_001030471.1	LIM and SH3 domain protein 1	532851	292340.0	210369.8	209543.7	151873.5	255790.1	489740.7	342631.8	363697.2	335734.5	0.79368184440391	0.583493939164199	-0.333367290902221	Nonsignificant	0.683502972707517	0.0186543560050837	-0.548980482438518	Significant	0.861180052847067	0.677460824693291	-0.215613191536298	Nonsignificant	2	Molecular Function:protein binding (GO:0005515),Molecular Function:zinc ion binding (GO:0008270)	--	--	--	Nebulin repeat protein	Z	Cytoskeleton ;	IPR000900 [Nebulin repeat] ; IPR001452[SH3 domain] ; IPR001781[Zinc finger, LIM-type]	cytoskeleton protein	--
NP_001030494.1	THO complex subunit 4	537706	16404.0	14372.1	0.0	0.0	8902.3	10627.9	11674.9	0.0	0.0	1.5758210361389	0.0518575907008344	0.656103699175312	Nonsignificant	NA	NA	NA	NA	NA	NA	NA	NA	1	Molecular Function:nucleic acid binding (GO:0003676)	THO complex subunit 4	--	ko03013 RNA transport ko03015 mRNA surveillance pathway ko03040 Spliceosome	RRM motif-containing protein	A	RNA processing and modification ;	IPR000504 [RNA recognition motif domain] ; IPR025715[Chromatin target of PRMT1 protein, C-terminal]	nucleus protein	--
NP_001030496.1	caspase-6	538409	10148.0	20720.8	7028.0	0.0	0.0	0.0	0.0	0.0	0.0	Inf	0	Inf	Significant	Inf	0	Inf	Significant	NA	NA	NA	NA	--	--	--	--	--	Caspase, apoptotic cysteine protease	D	Cell cycle control, cell division, chromosome partitioning ;	--	cytoplasm protein	--
NP_001030497.1	calponin-2	539019	41548.0	66267.8	51118.0	84554.7	204467.7	237014.6	144834.1	144613.1	155123.6	0.302134260517796	0.115266610543628	-1.72673830712537	Nonsignificant	0.357499412916908	0.000283814006597877	-1.48398722217832	Significant	1.18324685291972	0.617655700308731	0.242751084947049	Nonsignificant	1	Molecular Function:protein binding (GO:0005515)	transgelin	--	--	Calponin	Z	Cytoskeleton ;	IPR000557 [Calponin repeat] ; IPR001715[Calponin homology domain]	endosome protein	--
NP_001030503.1	secretory carrier-associated membrane protein 3	539670	195670.0	437317.2	166320.9	39907.9	44633.7	58092.3	41188.9	45206.3	26744.5	5.60391393630827	0.12496285050406	2.48643479934213	Nonsignificant	7.06478892908502	0.116135175823455	2.82064645857604	Nonsignificant	1.26068833486389	0.276893619983317	0.334211659233913	Nonsignificant	2	Biological Process:protein transport (GO:0015031),Cellular Component:integral component of membrane (GO:0016021)	secretory carrier-associated membrane protein	--	--	Secretory carrier membrane protein	U	Intracellular trafficking, secretion, and vesicular transport ;	IPR007273 [SCAMP]	cell membrane protein	--
NP_001030504.1	serine incorporator 1 precursor	539993	155040.0	225719.8	108787.1	156504.0	138882.8	156127.7	148739.7	146891.0	152847.3	1.08423295375896	0.731841706511519	0.116674761420306	Nonsignificant	1.0915739456562	0.726331687918224	0.126409865022249	Nonsignificant	1.0067706777144	0.875712455143675	0.00973510360194186	Nonsignificant	1	Cellular Component:membrane (GO:0016020)	--	--	--	Tumor differentially expressed (TDE) protein	S	Function unknown ;	IPR005016 [Serine incorporator/TMS membrane protein]	Golgi apparatus protein	--
NP_001030507.1	septin-6	540783	114460.0	243034.6	49815.1	50780.3	104067.7	203628.6	123898.5	158662.1	107486.7	1.1362239543669	0.832962550379135	0.184247223936312	Nonsignificant	1.04425719649899	0.926696944493826	0.0624770858685559	Nonsignificant	0.91905930383315	0.834714034960012	-0.121770138067756	Nonsignificant	1	Molecular Function:GTP binding (GO:0005525)	septin 6/8/11	--		Septins (P-loop GTPases)	D	Cell cycle control, cell division, chromosome partitioning ;	IPR030379 [Septin-type guanine nucleotide-binding (G) domain]	cell membrane protein	--
NP_001030517.1	SH3 domain-binding glutamic acid-rich-like protein	614007	32387.0	62167.5	11712.6	0.0	0.0	0.0	0.0	0.0	0.0	Inf	0	Inf	Significant	Inf	0	Inf	Significant	NA	NA	NA	NA	--	--	--	--	--	Uncharacterized conserved protein	S	Function unknown ;	IPR006993 [SH3-binding, glutamic acid-rich protein]	nucleus protein	--
NP_001030518.1	nucleophosmin	614028	1576600.0	3196717.1	2384012.5	2130201.6	1742148.8	1640367.4	2273554.4	2005926.4	2054931.0	1.29833048954547	0.326677562573081	0.376657667573633	Nonsignificant	1.12991226746578	0.594460720503214	0.176210758299085	Nonsignificant	0.870280931214481	0.183266565270446	-0.200446909274548	Nonsignificant	1	Molecular Function:nucleic acid binding (GO:0003676)	--	--	--	--	--	--	IPR024057 [Nucleoplasmin core domain] ; IPR032569[Nucleophosmin, C-terminal]	nucleus protein	--
NP_001030522.1	40S ribosomal protein S4	614241	433620.0	1798100.1	269549.6	518546.6	531214.6	429683.4	896931.3	706357.0	514594.6	1.69068155711948	0.555085272353831	0.75760495115669	Nonsignificant	1.18102360616822	0.809725277920063	0.240037801450954	Nonsignificant	0.698548819672702	0.137646571608146	-0.517567149705735	Nonsignificant	1	Molecular Function:RNA binding (GO:0003723)	small subunit ribosomal protein S4e	--	ko03010 Ribosome	40S ribosomal protein S4	J	Translation, ribosomal structure and biogenesis ;	IPR002942 [RNA-binding S4 domain] ; IPR005824[KOW] ; IPR013843[Ribosomal protein S4e, N-terminal] ; IPR013845[Ribosomal protein S4e, central region] ; IPR032277[40S ribosomal protein S4, C-terminal domain]	cytoplasm protein	--
NP_001030524.1	actin-related protein 2/3 complex subunit 5	614345	43014.0	80064.1	24944.2	88598.9	113935.0	99476.7	75908.8	79828.9	29531.2	0.490122863237251	0.0448880176217957	-1.02878464777313	Significant	0.798959242484842	0.616391833943002	-0.323806186433457	Nonsignificant	1.63012032780461	0.0933329700035177	0.70497846133967	Nonsignificant	4	Cellular Component:Arp2/3 protein complex (GO:0005885),Cellular Component:actin cytoskeleton (GO:0015629),Biological Process:regulation of actin filament polymerization (GO:0030833),Biological Process:Arp2/3 complex-mediated actin nucleation (GO:0034314)	actin related protein 2/3 complex, subunit 5	--	ko04144 Endocytosis	Actin-related protein Arp2/3 complex, subunit ARPC5	Z	Cytoskeleton ;	IPR006789 [Actin-related protein 2/3 complex subunit 5]	cytoskeleton protein	--
NP_001030533.1	peptidyl-prolyl cis-trans isomerase FKBP1A	614795	582510.0	473537.0	343793.5	268531.7	510702.4	536194.1	480186.0	500218.9	566103.1	1.06417096729415	0.810229683399272	0.089729949573079	Nonsignificant	0.905162145944282	0.543474399486842	-0.143751842806182	Nonsignificant	0.850579628427399	0.43632142887416	-0.233481792379261	Nonsignificant	--	--	FK506-binding protein 1	5.2.1.8	--	FKBP-type peptidyl-prolyl cis-trans isomerase	O	Posttranslational modification, protein turnover, chaperones ;	IPR001179 [FKBP-type peptidyl-prolyl cis-trans isomerase domain]	nucleus protein	--
NP_001030549.1	charged multivesicular body protein 2b	615954	134900.0	123025.2	104370.9	508681.3	578830.4	469792.6	245960.7	226639.5	197871.6	0.232643100002999	0.000273969031056075	-2.10380969626878	Significant	0.54035993758425	0.0034330014673112	-0.88800737801623	Significant	2.32269917989094	0.00105659201352827	1.21580231825255	Significant	1	Biological Process:vacuolar transport (GO:0007034)	charged multivesicular body protein 2B	--	ko04144 Endocytosis	Predicted assembly/vacuolar sorting protein	U	Intracellular trafficking, secretion, and vesicular transport ;	IPR005024 [Snf7 family]	cytoplasm protein	--
NP_001030569.1	stress-induced-phosphoprotein 1	617109	1269800.0	1183004.7	540419.7	774165.6	957136.7	1259862.4	631908.5	574710.7	783611.4	1.00068859464676	0.998093793120478	0.00099309020299298	Nonsignificant	1.50395858650751	0.23331489524647	0.58876484104292	Nonsignificant	1.50292368130608	0.0972922198698882	0.587771750839927	Nonsignificant	1	Molecular Function:protein binding (GO:0005515)	stress-induced-phosphoprotein 1	--		Molecular co-chaperone STI1	O	Posttranslational modification, protein turnover, chaperones ;	IPR011990 [Tetratricopeptide-like helical domain] ; IPR019734[Tetratricopeptide repeat]	nucleus protein	--
NP_001030574.1	ubiquitin-conjugating enzyme E2 variant 1	617771	71067.0	228683.8	44929.7	61270.6	84059.9	131242.6	71498.9	73602.2	65746.0	1.24625460682908	0.728558283026052	0.317598837612185	Nonsignificant	1.63474147854061	0.518407179541818	0.7090625029302	Nonsignificant	1.31172351908089	0.399120457773033	0.391463665318015	Nonsignificant	--	--	ubiquitin-conjugating enzyme E2 variant	--		Ubiquitin-conjugating enzyme E2	O	Posttranslational modification, protein turnover, chaperones ;	IPR000608 [Ubiquitin-conjugating enzyme E2]	nucleus protein	--
NP_001032520.1	40S ribosomal protein S15a	337888	96315.0	386963.0	37982.6	54837.5	74239.9	92742.9	119126.0	117205.6	84216.7	2.34992288803144	0.452963454418865	1.23261341599031	Nonsignificant	1.6261530633605	0.599190505922595	0.701463058986233	Nonsignificant	0.69200273406535	0.104923326464933	-0.531150357004077	Nonsignificant	3	Molecular Function:structural constituent of ribosome (GO:0003735),Cellular Component:ribosome (GO:0005840),Biological Process:translation (GO:0006412)	small subunit ribosomal protein S15Ae	--	ko03010 Ribosome	40S ribosomal protein S15/S22	J	Translation, ribosomal structure and biogenesis ;	IPR000630 [Ribosomal protein S8]	cytoplasm protein	--
NP_001032534.1	ATP-citrate synthase	511135	446610.0	889804.7	154291.1	314010.1	484894.8	401794.3	621766.9	452773.9	373368.8	1.24153143435092	0.682299160230889	0.312120789592134	Nonsignificant	1.02955723202609	0.952699598280773	0.0420240301306621	Nonsignificant	0.829263926421926	0.403588697562093	-0.270096759461472	Nonsignificant	3	Molecular Function:catalytic activity (GO:0003824),Biological Process:metabolic process (GO:0008152),Molecular Function:cofactor binding (GO:0048037)	ATP citrate (pro-S)-lyase	2.3.3.8	ko00020 Citrate cycle (TCA cycle) ko01100 Metabolic pathways ko01110 Biosynthesis of secondary metabolites ko01130 Biosynthesis of antibiotics	ATP-citrate lyase	C	Energy production and conversion ;	IPR002020 [Citrate synthase] ; IPR003781[CoA-binding] ; IPR005811[ATP-citrate lyase/succinyl-CoA ligase] ; IPR032263[ATP-citrate synthase, citrate-binding domain]	cytoplasm protein	--
NP_001032539.1	leptin receptor overlapping transcript-like 1	513036	12157.0	19171.8	5262.9	25160.3	13247.1	7146.4	14302.6	15348.8	0.0	0.803263394052746	0.676125721307053	-0.316054962704689	Nonsignificant	0.822708764735111	0.64791852609054	-0.281546281532873	Nonsignificant	1.02420796319904	0.961452080984803	0.034508681171816	Nonsignificant	--	--	--	--	--	Leptin receptor gene-related protein	T	Signal transduction mechanisms ;	IPR007262 [Vacuolar protein sorting 55]	Golgi apparatus protein	--
NP_001032544.1	40S ribosomal protein S19	516063	97186.0	162873.0	32675.6	124101.0	122432.6	215938.1	116544.0	115608.0	63929.3	0.632978407111181	0.309513114276491	-0.659771809270013	Nonsignificant	0.988696685673834	0.979798858629847	-0.0164000988672862	Nonsignificant	1.56197537635778	0.192730998095882	0.643371710402727	Nonsignificant	3	Molecular Function:structural constituent of ribosome (GO:0003735),Cellular Component:ribosome (GO:0005840),Biological Process:translation (GO:0006412)	small subunit ribosomal protein S19e	--	ko03010 Ribosome	40S ribosomal protein S19	J	Translation, ribosomal structure and biogenesis ;	IPR001266 [Ribosomal protein S19e]	cytoplasm protein	--
NP_001032554.1	serine/threonine-protein phosphatase 2A 65 kDa regulatory subunit A alpha isoform	535321	522220.0	773499.5	195719.4	524150.7	582314.1	670721.7	478386.9	462380.4	297305.9	0.839213498414488	0.610438446590937	-0.252890211611094	Nonsignificant	1.2046451696071	0.658142203222514	0.268608260618636	Nonsignificant	1.43544541631303	0.0667399451713259	0.52149847222973	Nonsignificant	1	Molecular Function:protein binding (GO:0005515)	serine/threonine-protein phosphatase 2A regulatory subunit A	--	ko03015 mRNA surveillance pathway ko05142 Chagas disease (American trypanosomiasis)	Protein phosphatase 2A regulatory subunit A and related proteins	T	Signal transduction mechanisms ;	IPR000357 [HEAT repeat]	--	--
NP_001032693.1	glutaredoxin-1	515416	95556.0	249611.4	53070.0	69472.7	117757.4	116951.0	211630.4	236019.2	203803.2	1.30921151905888	0.638640681067649	0.388698201060856	Nonsignificant	0.611306605789399	0.235382901805964	-0.710031937913648	Nonsignificant	0.466927304633582	0.00344744833298158	-1.0987301389745	Significant	3	Molecular Function:electron carrier activity (GO:0009055),Molecular Function:protein disulfide oxidoreductase activity (GO:0015035),Biological Process:cell redox homeostasis (GO:0045454)	glutaredoxin 3	--	--	Glutaredoxin and related proteins	O	Posttranslational modification, protein turnover, chaperones ;	IPR002109 [Glutaredoxin]	mitochondrion protein	--
NP_001032695.1	fermitin family homolog 3	525159	1743400.0	2138181.5	1934604.0	677217.4	950197.1	1024061.4	961676.9	900126.1	957537.0	2.19356528942994	0.00245308494045859	1.1332776474718	Significant	2.06295994807295	0.000989550163970592	1.04471581188002	Significant	0.940459788461129	0.629684056716509	-0.0885618355917762	Nonsignificant	--	--	talin	--		Mitogen inducible gene product (contains ERM and PH domains)	D	Cell cycle control, cell division, chromosome partitioning ;	IPR001849 [Pleckstrin homology domain] ; IPR019748[FERM central domain]	cell membrane protein	--
NP_001032700.1	ras GTPase-activating protein-binding protein 1	534214	85368.0	308096.0	20536.0	47968.0	138254.3	226284.7	107288.0	85929.8	72939.9	1.00361933252042	0.996310312065231	0.00521216647620785	Nonsignificant	1.55546880665109	0.629299322397612	0.637349463376948	Nonsignificant	1.54985935030247	0.404907249277966	0.63213729690074	Nonsignificant	3	Molecular Function:nucleic acid binding (GO:0003676),Cellular Component:intracellular (GO:0005622),Biological Process:transport (GO:0006810)	--	--	--	RasGAP SH3 binding protein rasputin, contains NTF2 and RRM domains	T	Signal transduction mechanisms ;	IPR000504 [RNA recognition motif domain] ; IPR002075[Nuclear transport factor 2]	cytoplasm protein	--
NP_001032904.1	coatomer subunit gamma-1	338055	199840.0	501775.5	46297.8	15249.6	8441.0	87699.4	98553.9	62935.0	37859.1	6.71436663973427	0.194204847220891	2.74725131792382	Nonsignificant	3.75179735939162	0.304361347498118	1.90758190767851	Nonsignificant	0.558771595401007	0.396078971287676	-0.839669410245311	Nonsignificant	5	Molecular Function:structural molecule activity (GO:0005198),Biological Process:intracellular protein transport (GO:0006886),Biological Process:vesicle-mediated transport (GO:0016192),Cellular Component:membrane coat (GO:0030117),Cellular Component:COPI vesicle coat (GO:0030126)	coatomer subunit gamma	--	--	Vesicle coat complex COPI, gamma subunit	U	Intracellular trafficking, secretion, and vesicular transport ;	IPR002553 [Clathrin/coatomer adaptor, adaptin-like, N-terminal] ; IPR013040[Coatomer, gamma subunit, appendage, Ig-like subdomain] ; IPR032154[Coatomer subunit gamma, C-terminal]	cell membrane protein	--
NP_001032906.1	importin-5	508273	242910.0	454985.4	208684.6	79017.7	251261.3	390468.4	135391.7	145819.0	56711.7	1.25783318815996	0.628840042399489	0.330940606977483	Nonsignificant	2.68280528310642	0.0819029466469781	1.42374234819108	Nonsignificant	2.13287843599596	0.247683878460456	1.0928017412136	Nonsignificant	--	--	importin-5	--	--	Karyopherin (importin) beta 3	YU	Nuclear structure ; Intracellular trafficking, secretion, and vesicular transport ;	--	nucleus protein	--
NP_001033134.2	vacuolar protein sorting-associated protein VTA1 homolog	506430	1529600.0	731187.4	1183161.3	2106958.8	1893064.4	1393474.5	1448714.0	1376246.3	1400716.0	0.638537159290899	0.106673359221185	-0.647157515734953	Nonsignificant	0.815005328259526	0.376631769399947	-0.295118603606878	Nonsignificant	1.27636319421817	0.205873022496165	0.352038912128075	Nonsignificant	--	--	vacuolar protein sorting-associated protein VTA1	--	ko04144 Endocytosis	Uncharacterized conserved protein	S	Function unknown ;	--	--	--
NP_001033160.2	dual specificity mitogen-activated protein kinase kinase 2	510434	34692.0	104476.7	24460.5	15836.6	0.0	17618.2	32022.3	24562.6	24295.8	3.26070200190506	0.271364679366773	1.70518259808774	Nonsignificant	2.0230932719425	0.38703596817639	1.01656283490704	Nonsignificant	0.620447152410897	0.0546665254643418	-0.688619763180705	Nonsignificant	3	Molecular Function:protein kinase activity (GO:0004672),Molecular Function:ATP binding (GO:0005524),Biological Process:protein phosphorylation (GO:0006468)	--	--	--	Mitogen-activated protein kinase kinase (MAP2K)	T	Signal transduction mechanisms ;	IPR000719 [Protein kinase domain]	cytoplasm protein	--
NP_001033175.1	T-complex protein 1 subunit alpha	512043	2564000.0	4400283.9	1778544.0	1140523.6	1453416.4	1813535.1	2608841.0	1944391.2	1566175.1	1.98363636813286	0.145457565141397	0.988147581181876	Nonsignificant	1.42870501527166	0.353809113951084	0.514708073931474	Nonsignificant	0.720245423114752	0.189578300087829	-0.473439507250402	Nonsignificant	1	Molecular Function:ATP binding (GO:0005524)	T-complex protein 1 subunit alpha	--	--	Chaperonin complex component, TCP-1 alpha subunit (CCT1)	O	Posttranslational modification, protein turnover, chaperones ;	IPR002423 [Chaperonin Cpn60/TCP-1 family]	melanosome protein	--
NP_001033183.1	nucleosome assembly protein 1-like 4	513028	122180.0	327287.3	105923.6	153394.7	62365.9	152908.8	173310.6	205457.7	189675.5	1.50647409304922	0.466361091250667	0.591175863008187	Nonsignificant	0.977037483740697	0.957049874860493	-0.0335141830831913	Nonsignificant	0.648559101181155	0.103212813310676	-0.624690046091378	Nonsignificant	2	Cellular Component:nucleus (GO:0005634),Biological Process:nucleosome assembly (GO:0006334)	nucleosome assembly protein 1-like 1	--	--	Nucleosome assembly protein NAP-1	BD	Chromatin structure and dynamics ; Cell cycle control, cell division, chromosome partitioning ;	IPR002164 [Nucleosome assembly protein (NAP)]	nucleus protein	--
NP_001033201.1	peptidyl-prolyl cis-trans isomerase FKBP3	515069	11096.0	35677.5	4524.3	30974.9	94321.6	48407.8	45391.9	94887.0	87055.7	0.295316811385786	0.125776831845547	-1.75966460833574	Nonsignificant	0.225648889346364	0.0313526946564321	-2.14784841732715	Significant	0.764090903892324	0.503549547644782	-0.388183808991404	Nonsignificant	--	--	FK506-binding protein 3	5.2.1.8	--	FKBP-type peptidyl-prolyl cis-trans isomerase	O	Posttranslational modification, protein turnover, chaperones ;	IPR001179 [FKBP-type peptidyl-prolyl cis-trans isomerase domain]	nucleus protein	--
NP_001033268.1	calponin-3	538975	0.0	0.0	0.0	34019.7	51580.3	68969.0	53784.7	50470.3	33186.5	-Inf	0	-Inf	Significant	-Inf	0	-Inf	Significant	1.12461665508598	0.657502587853736	0.169433317838791	Nonsignificant	1	Molecular Function:protein binding (GO:0005515)	transgelin	--	--	Calponin	Z	Cytoskeleton ;	IPR000557 [Calponin repeat] ; IPR001715[Calponin homology domain]	endosome protein	--
NP_001033276.1	interleukin enhancer-binding factor 2	539760	57034.0	108281.4	35465.9	0.0	0.0	0.0	22659.1	13009.0	0.0	Inf	0	Inf	Significant	3.75277068304732	0.179052547776614	1.90795613553845	Nonsignificant	NA	NA	NA	NA	--	--	--	--	--	Transcription factor NFAT, subunit NF45	K	Transcription ;	IPR006561 [DZF domain]	cytoplasm protein	--
NP_001033283.1	T-complex protein 1 subunit delta	613336	1104600.0	2366435.8	430509.5	688942.1	843009.4	993319.5	1518623.6	1264720.1	806408.3	1.54500063557535	0.504742857483286	0.627607431619111	Nonsignificant	1.08685650150763	0.871828119378506	0.120161472812758	Nonsignificant	0.703466701878013	0.191760340201043	-0.507445958806353	Nonsignificant	1	Molecular Function:ATP binding (GO:0005524)	T-complex protein 1 subunit delta	--	--	Chaperonin complex component, TCP-1 delta subunit (CCT4)	O	Posttranslational modification, protein turnover, chaperones ;	IPR002423 [Chaperonin Cpn60/TCP-1 family]	melanosome protein	--
NP_001033286.1	histone H2A.V	613618	1051200.0	2146315.0	767494.2	1777918.4	2726514.5	1188883.7	2210262.9	1836575.6	1181889.5	0.696432234244623	0.401415925493825	-0.521945115464361	Nonsignificant	0.758312384962461	0.460734780703961	-0.399135809293177	Nonsignificant	1.08885308243229	0.788288346152387	0.122809306171184	Nonsignificant	1	Molecular Function:DNA binding (GO:0003677)	histone H2A	--		Histone 2A	B	Chromatin structure and dynamics ;	IPR007125 [Histone H2A/H2B/H3] ; IPR032454[Histone H2A, C-terminal domain]	nucleus protein	--
NP_001033295.1	SPRY domain-containing protein 7	615298	14582.0	27520.6	16172.3	0.0	0.0	0.0	0.0	0.0	0.0	Inf	0	Inf	Significant	Inf	0	Inf	Significant	NA	NA	NA	NA	1	Molecular Function:protein binding (GO:0005515)	--	--	--	Uncharacterized conserved protein, contains SPRY domain	S	Function unknown ;	IPR003877 [SPRY domain]	--	--
NP_001033605.1	prefoldin subunit 3	508727	45309.0	40575.8	18642.9	0.0	30824.1	27154.6	29036.7	29165.9	33313.2	1.2019092068869	0.622186964811662	0.265327917911565	Nonsignificant	1.14218200573016	0.630218290149164	0.191792561245721	Nonsignificant	0.950306395179849	0.552212931952634	-0.0735353566658445	Nonsignificant	--	--	--	--	--	Molecular chaperone Prefoldin, subunit 3	O	Posttranslational modification, protein turnover, chaperones ;	IPR004127 [Prefoldin alpha-like]	nucleus protein	--
NP_001033607.1	MHC class I heavy chain isoform 1 precursor	515712	11701000.0	11875740.1	12927055.7	3032925.7	3177728.5	3560221.6	3655062.0	3713350.1	4422326.4	3.73597992106296	2.75424552354838e-05	1.90148670133753	Significant	3.09597196138308	5.49385494537866e-05	1.63039240579862	Significant	0.828690738921909	0.0827740553613519	-0.271094295538911	Nonsignificant	2	Biological Process:immune response (GO:0006955),Biological Process:antigen processing and presentation (GO:0019882)	--	--	--	--	--	--	IPR003597 [Immunoglobulin C1-set] ; IPR010579[MHC class I, alpha chain, C-terminal] ; IPR011161[MHC class I-like antigen recognition-like]	cell membrane protein	--
NP_001033615.1	ruvB-like 2	511048	903650.0	1504169.0	533388.2	656040.6	807349.8	948441.5	1001292.4	935274.4	625925.9	1.21949096037746	0.582180757364157	0.286279064024263	Nonsignificant	1.14779144541563	0.70073318906329	0.198860527032683	Nonsignificant	0.941205373970431	0.743550674226639	-0.0874185369915806	Nonsignificant	2	Molecular Function:DNA helicase activity (GO:0003678),Molecular Function:ATP binding (GO:0005524)	RuvB-like protein 2	3.6.4.12	--	DNA helicase TIP49, TBP-interacting protein	K	Transcription ;	IPR010339 [TIP49, C-terminal]	nucleus protein	--
NP_001033616.1	proteasome subunit beta type-7	511207	50684.0	40051.9	25920.9	24771.1	49027.4	29668.9	91731.7	97446.3	54825.8	1.12747396764585	0.691722628157647	0.173094123341578	Nonsignificant	0.478094193615017	0.0488130868517661	-1.06463321041842	Significant	0.424040117408008	0.0373886894080643	-1.23772733376	Significant	3	Molecular Function:threonine-type endopeptidase activity (GO:0004298),Cellular Component:proteasome core complex (GO:0005839),Biological Process:proteolysis involved in cellular protein catabolic process (GO:0051603)	20S proteasome subunit beta 2	3.4.25.1	ko03050 Proteasome	20S proteasome, regulatory subunit beta type PSMB7/PSMB10/PUP1	O	Posttranslational modification, protein turnover, chaperones ;	IPR001353 [Proteasome, subunit alpha/beta] ; IPR024689[Proteasome beta subunit, C-terminal]	nucleus protein	--
NP_001033617.1	protein ZNRD2	511466	7990.8	20507.5	10727.7	0.0	0.0	0.0	25010.9	0.0	0.0	Inf	0	Inf	Significant	NA	NA	NA	NA	NA	NA	NA	NA	--	--	--	--	--	Zn-ribbon-containing protein implicated in mitosis	DV	Cell cycle control, cell division, chromosome partitioning ; Defense mechanisms ;	IPR009563 [Sjoegren syndrome/scleroderma autoantigen 1]	--	--
NP_001033628.1	proteasome subunit beta type-1	514237	227620.0	257936.7	52031.2	209854.0	123780.1	111654.2	127468.6	179246.0	139358.5	1.20728054161764	0.688085943721035	0.271760961073601	Nonsignificant	1.20515650910131	0.668258675685806	0.26922051595077	Nonsignificant	0.998240647104701	0.994337864627086	-0.00254044512283088	Nonsignificant	3	Molecular Function:threonine-type endopeptidase activity (GO:0004298),Cellular Component:proteasome core complex (GO:0005839),Biological Process:proteolysis involved in cellular protein catabolic process (GO:0051603)	20S proteasome subunit beta 6	3.4.25.1	ko03050 Proteasome	20S proteasome, regulatory subunit beta type PSMB1/PRE7	O	Posttranslational modification, protein turnover, chaperones ;	IPR001353 [Proteasome, subunit alpha/beta]	nucleus protein	--
NP_001033633.1	guanidinoacetate N-methyltransferase	515270	4803.5	15468.8	0.0	0.0	15849.6	12150.5	21361.6	14426.3	19685.8	0.724008128542398	0.564299185994875	-0.465922200145212	Nonsignificant	0.548159758588304	0.180348010495452	-0.867331673721197	Nonsignificant	0.757118238011887	0.234781437469022	-0.401409473575984	Nonsignificant	--	--	guanidinoacetate N-methyltransferase	2.1.1.2	ko00260 Glycine, serine and threonine metabolism ko00330 Arginine and proline metabolism ko01100 Metabolic pathways	Guanidinoacetate methyltransferase and related proteins	E	Amino acid transport and metabolism ;	--	nucleus protein	--
NP_001033654.1	C-Myc-binding protein	539291	9725.9	30115.7	0.0	0.0	24716.4	42416.9	15489.2	15528.1	16427.3	0.593470006688186	0.418527424066799	-0.752752975375083	Nonsignificant	1.25962490989491	0.756262391828021	0.332994193092875	Nonsignificant	2.12247442280049	0.294119545960989	1.08574716846796	Nonsignificant	--	--	--	--	--	--	--	--	--	mitochondrion protein	--
NP_001033669.1	6-phosphogluconolactonase	616120	78686.0	195793.6	30863.6	41968.7	13355.8	77448.6	78489.9	52560.6	35919.0	2.29973691960194	0.333795051608886	1.20146883225922	Nonsignificant	1.82873638598666	0.413006138901728	0.870847124272095	Nonsignificant	0.795193732987162	0.636084864523458	-0.330621707987126	Nonsignificant	1	Biological Process:carbohydrate metabolic process (GO:0005975)	6-phosphogluconolactonase	3.1.1.31	ko00030 Pentose phosphate pathway ko01100 Metabolic pathways ko01110 Biosynthesis of secondary metabolites ko01130 Biosynthesis of antibiotics ko01200 Carbon metabolism	6-phosphogluconolactonase - like protein	G	Carbohydrate transport and metabolism ;	IPR006148 [Glucosamine/galactosamine-6-phosphate isomerase]	cytoplasm protein	--
NP_001033763.1	lipopolysaccharide-binding protein precursor	512242	0.0	1556.8	32661.3	55537.4	47263.2	17921.4	19505.7	27043.6	20535.8	0.425168154934478	0.305094008178268	-1.23389455173099	Nonsignificant	0.765105068040444	0.690845273051937	-0.386270215405616	Nonsignificant	1.79953521720919	0.199771470434561	0.847624336325372	Nonsignificant	1	Molecular Function:lipid binding (GO:0008289)	--	--	--	BPI/LBP/CETP family protein	V	Defense mechanisms ;	IPR001124 [Lipid-binding serum glycoprotein, C-terminal] ; IPR017942[Lipid-binding serum glycoprotein, N-terminal]	extracell protein	--
NP_001033777.1	ras-related protein R-Ras	616503	85293.0	175228.5	19781.9	17061.0	14899.3	14348.2	16698.1	15152.9	25546.4	6.05295788030275	0.225546724846836	2.59764031204435	Nonsignificant	4.88355570112932	0.240483251905106	2.28793195197671	Nonsignificant	0.806804837849798	0.330760759911666	-0.30970836006764	Nonsignificant	2	Molecular Function:GTP binding (GO:0005525),Biological Process:small GTPase mediated signal transduction (GO:0007264)	GTPase KRas	--	ko04933 AGE-RAGE signaling pathway in diabetic complications	Ras-related GTPase	R	General function prediction only ;	IPR001806 [Small GTPase superfamily]	cell membrane protein	--
NP_001035559.2	complement C3 preproprotein	280677	22304000.0	5343702.3	36624006.4	23613640.3	20246104.8	14896386.4	17849327.2	17554562.0	17176248.9	1.09387236802682	0.854315130379081	0.129444415683812	Nonsignificant	1.22235716798165	0.708453978012011	0.289665896602225	Nonsignificant	1.11745867590256	0.502717565973267	0.160221480918413	Nonsignificant	3	Molecular Function:endopeptidase inhibitor activity (GO:0004866),Cellular Component:extracellular region (GO:0005576),Cellular Component:extracellular space (GO:0005615)	--	--	--	Alpha-macroglobulin	O	Posttranslational modification, protein turnover, chaperones ;	IPR000020 [Anaphylatoxin/fibulin] ; IPR001599[Alpha-2-macroglobulin] ; IPR002890[Alpha-2-macroglobulin, N-terminal] ; IPR009048[Alpha-macroglobulin, receptor-binding] ; IPR011625[Alpha-2-macroglobulin, N-terminal 2] ; IPR011626[Alpha-macroglobulin complement component] ; IPR018933[Netrin module, non-TIMP type] ; IPR019565[Alpha-2-macroglobulin, thiol-ester bond-forming]	extracell protein	--
NP_001035563.1	trifunctional purine biosynthetic protein adenosine-3	281183	535520.0	1211700.2	136303.6	206006.0	423873.6	430535.0	462494.2	392681.7	207892.8	1.77621451081492	0.442708201573223	0.828805824368655	Nonsignificant	1.77177994234992	0.444731777608457	0.825199430193628	Nonsignificant	0.99750335984871	0.993732957209063	-0.00360639417502739	Nonsignificant	3	Molecular Function:phosphoribosylamine-glycine ligase activity (GO:0004637),Biological Process:biosynthetic process (GO:0009058),Biological Process:purine nucleobase biosynthetic process (GO:0009113)	--	--	ko00230 Purine metabolism ko00670 One carbon pool by folate ko01100 Metabolic pathways ko01110 Biosynthesis of secondary metabolites ko01130 Biosynthesis of antibiotics	Glycinamide ribonucleotide synthetase (GARS)/Aminoimidazole ribonucleotide synthetase (AIRS)	F	Nucleotide transport and metabolism ;	IPR002376 [Formyl transferase, N-terminal] ; IPR010918[AIR synthase-related protein, C-terminal domain] ; IPR016188[PurM-like, N-terminal domain] ; IPR020560[Phosphoribosylglycinamide synthetase, C-domain] ; IPR020561[Phosphoribosylglycinamide synthetase, ATP-grasp (A) domain] ; IPR020562[Phosphoribosylglycinamide synthetase, N-terminal]	chloroplast protein	--
NP_001035567.3	annexin A5	281626	587220.0	1427038.4	470073.3	938982.8	889538.2	711469.5	506630.4	497724.6	411662.2	0.97808700465612	0.955029274075635	-0.0319652906475292	Nonsignificant	1.75445022842943	0.35867384874641	0.811019020856897	Nonsignificant	1.79375681312346	0.0076688666533947	0.842984311504427	Significant	2	Molecular Function:calcium ion binding (GO:0005509),Molecular Function:calcium-dependent phospholipid binding (GO:0005544)	annexin A7/11	--	--	Annexin	U	Intracellular trafficking, secretion, and vesicular transport ;	IPR018502 [Annexin repeat]	melanosome protein	--
NP_001035577.1	elongation factor 1-gamma	326581	581060.0	2245652.7	157491.8	404657.0	351384.0	428959.6	547989.0	417316.4	240643.2	2.51831475865919	0.446042342291079	1.33245861362761	Nonsignificant	2.47457022629323	0.451060887346952	1.30717798529942	Nonsignificant	0.982629442084016	0.943115385973714	-0.0252806283281963	Nonsignificant	3	Molecular Function:translation elongation factor activity (GO:0003746),Molecular Function:protein binding (GO:0005515),Biological Process:translational elongation (GO:0006414)	elongation factor 1-gamma	--		Glutathione S-transferase	O	Posttranslational modification, protein turnover, chaperones ;	IPR001662 [Translation elongation factor EF1B, gamma chain, conserved] ; IPR004045[Glutathione S-transferase, N-terminal] ; IPR004046[Glutathione S-transferase, C-terminal]	nucleus protein	--
NP_001035580.1	tumor necrosis factor receptor superfamily member 1B precursor	338033	10004.0	25195.1	0.0	40336.6	62253.0	98659.2	31469.6	91623.7	60975.3	0.26235510472609	0.117109119259421	-1.93040723366072	Nonsignificant	0.286842242511759	0.154798860716839	-1.8016705932515	Nonsignificant	1.09333585413264	0.825319905137698	0.12873664040922	Nonsignificant	1	Molecular Function:protein binding (GO:0005515)	protein dpy-30	--	--	--	--	--	IPR001368 [TNFR/NGFR cysteine-rich region]	extracell protein	--
NP_001035581.1	dnaJ homolog subfamily A member 2	360006	704580.0	512833.4	385680.0	309593.9	336459.6	226050.5	557916.1	421387.8	574839.9	1.83819062864062	0.0686096610212881	0.878286388353622	Nonsignificant	1.03149618458729	0.883645203930558	0.0447384848335409	Nonsignificant	0.561147559189825	0.0181107938280082	-0.833547903520081	Significant	2	Molecular Function:heat shock protein binding (GO:0031072),Molecular Function:unfolded protein binding (GO:0051082)	DnaJ homolog subfamily A member 2	--	ko04141 Protein processing in endoplasmic reticulum	Molecular chaperone (DnaJ superfamily)	O	Posttranslational modification, protein turnover, chaperones ;	IPR001305 [Heat shock protein DnaJ, cysteine-rich domain] ; IPR001623[DnaJ domain] ; IPR002939[Chaperone DnaJ, C-terminal]	mitochondrion protein	--
NP_001035585.1	insulin-like growth factor-binding protein 6 precursor	404186	23703.0	3479.4	32987.4	11894.1	0.0	5714.7	10824.8	11473.2	0.0	2.27802008086866	0.399268268535029	1.1877804645359	Nonsignificant	1.79895954794152	0.414080102901337	0.847162745988889	Nonsignificant	0.789703112386761	0.529191591415285	-0.340617718547012	Nonsignificant	3	Biological Process:regulation of cell growth (GO:0001558),Molecular Function:insulin-like growth factor binding (GO:0005520),Cellular Component:extracellular region (GO:0005576)	--	--	--	--	--	--	IPR000716 [Thyroglobulin type-1] ; IPR000867[Insulin-like growth factor-binding protein, IGFBP]	extracell protein	--
NP_001035606.1	60S ribosomal protein L19	510615	373720.0	466865.7	495462.9	663039.3	593378.5	451143.1	565848.6	520668.9	442604.4	0.782431010220485	0.162261759154197	-0.353964544887683	Nonsignificant	0.873735834925914	0.279115127435324	-0.194730933295186	Nonsignificant	1.11669377045741	0.455159817952077	0.159233611592497	Nonsignificant	4	Molecular Function:structural constituent of ribosome (GO:0003735),Cellular Component:intracellular (GO:0005622),Cellular Component:ribosome (GO:0005840),Biological Process:translation (GO:0006412)	large subunit ribosomal protein L19e	--	ko03010 Ribosome	60s ribosomal protein L19	J	Translation, ribosomal structure and biogenesis ;	IPR000196 [Ribosomal protein L19/L19e]	cytoplasm protein	--
NP_001035610.1	60S ribosomal protein L7a	513128	4068900.0	5076547.6	3935227.4	4827785.5	4967256.2	4817997.7	5511582.2	5365010.6	4359968.7	0.895137188229301	0.291100823848029	-0.159819288923103	Nonsignificant	0.858505706815806	0.232089563873326	-0.22010037048232	Nonsignificant	0.959077243248091	0.624867737362657	-0.060281081559217	Nonsignificant	--	--	large subunit ribosomal protein L7Ae	--	ko03010 Ribosome	60S ribosomal protein L7A	J	Translation, ribosomal structure and biogenesis ;	IPR004038 [Ribosomal protein L7Ae/L30e/S12e/Gadd45]	cytoplasm protein	--
NP_001035689.1	eukaryotic translation elongation factor 1 epsilon-1	617105	57192.0	180215.2	18218.1	54961.4	54771.4	64875.1	81689.9	30555.3	53767.9	1.46399618803044	0.635993365995099	0.549911797121449	Nonsignificant	1.53978993224029	0.589575070496709	0.622733542876559	Nonsignificant	1.05177181800713	0.859255471772012	0.0728217457551108	Nonsignificant	--	--	eukaryotic translation elongation factor 1 epsilon-1	--	--	Glutathione S-transferase	O	Posttranslational modification, protein turnover, chaperones ;	IPR004046 [Glutathione S-transferase, C-terminal]	nucleus protein	--
NP_001039332.1	glycogenin-1	280812	12748.0	83759.2	0.0	8475.6	19042.1	37164.9	55552.1	85215.5	75490.0	2.23801764307557	0.419345034835908	1.16222140962856	Nonsignificant	0.669390578643248	0.468131857159699	-0.579079848972445	Nonsignificant	0.299099777302624	0.0139658755090335	-1.74130125860101	Significant	--	--	glycogenin	2.4.1.186	ko00500 Starch and sucrose metabolism ko01100 Metabolic pathways	Glycosyl transferase, family 8 - glycogenin	G	Carbohydrate transport and metabolism ;	IPR002495 [Glycosyl transferase, family 8]	--	--
NP_001039344.1	protein disulfide-isomerase A4 precursor	415110	16420.0	32061.6	0.0	8101.7	23212.9	4479.5	0.0	0.0	3885.4	2.03168678636982	0.282662312974978	1.02267800713938	Nonsignificant	NA	NA	NA	NA	NA	NA	NA	NA	1	Biological Process:cell redox homeostasis (GO:0045454)	protein disulfide-isomerase A4	5.3.4.1	ko04141 Protein processing in endoplasmic reticulum	Protein disulfide isomerase (prolyl 4-hydroxylase beta subunit)	O	Posttranslational modification, protein turnover, chaperones ;	IPR013766 [Thioredoxin domain]	melanosome protein	--
NP_001039349.2	AP-1 complex subunit mu-1	504310	44853.0	196165.2	34614.8	24790.5	67389.5	24120.9	49961.2	16566.1	12136.6	2.3699988564147	0.382244760726863	1.2448863629863	Nonsignificant	3.50393255356015	0.287604432211018	1.80897500508155	Nonsignificant	1.47845326763611	0.537760818649841	0.564088642095253	Nonsignificant	--	--	AP-1 complex subunit mu	--		Adaptor complexes medium subunit family	U	Intracellular trafficking, secretion, and vesicular transport ;	IPR022775 [AP complex, mu/sigma subunit] ; IPR028565[Mu homology domain]	Golgi apparatus protein	--
NP_001039365.1	26S proteasome non-ATPase regulatory subunit 3	504937	258260.0	889286.9	123791.8	162637.5	343343.5	463938.0	443329.6	398082.8	280170.2	1.31076790948523	0.710142491209466	0.390412258041186	Nonsignificant	1.13352213203022	0.845979053762514	0.180812559987856	Nonsignificant	0.864777146150449	0.640258053387538	-0.209599698053329	Nonsignificant	4	Cellular Component:proteasome complex (GO:0000502),Molecular Function:protein binding (GO:0005515),Molecular Function:enzyme regulator activity (GO:0030234),Biological Process:regulation of protein catabolic process (GO:0042176)	26S proteasome regulatory subunit N3	--	ko03050 Proteasome	26S proteasome regulatory complex, subunit RPN3/PSMD3	O	Posttranslational modification, protein turnover, chaperones ;	IPR000717 [Proteasome component (PCI) domain] ; IPR013586[26S proteasome regulatory subunit, C-terminal]	nucleus protein	--
NP_001039376.1	heterogeneous nuclear ribonucleoprotein A1	505093	1050200.0	1354934.1	331432.8	347531.3	880146.1	1184774.8	797035.1	724261.0	506043.7	1.13435072413041	0.795370701959039	0.181866768793084	Nonsignificant	1.34983138988343	0.495657375902623	0.432779208630929	Nonsignificant	1.18995947300004	0.647145477688833	0.250912439837845	Nonsignificant	1	Molecular Function:nucleic acid binding (GO:0003676)	RNA-binding protein Musashi	--	ko03015 mRNA surveillance pathway	FOG: RRM domain	R	General function prediction only ;	IPR000504 [RNA recognition motif domain] ; IPR021662[Nuclear factor hnRNPA1]	nucleus protein	--
NP_001039380.1	vesicle-associated membrane protein 3	505379	243570.0	435245.8	237192.2	45948.4	103531.2	74542.6	86921.0	101640.4	79834.7	4.08891618777068	0.0263191329490558	2.03171849164226	Significant	3.41289608902663	0.0785093978675883	1.77099648999256	Nonsignificant	0.83467010139119	0.453189066583013	-0.260722001649697	Nonsignificant	2	Cellular Component:integral component of membrane (GO:0016021),Biological Process:vesicle-mediated transport (GO:0016192)	vesicle-associated membrane protein 7	--	ko04130 SNARE interactions in vesicular transport	Synaptobrevin/VAMP-like protein	U	Intracellular trafficking, secretion, and vesicular transport ;	IPR001388 [Synaptobrevin]	vacuole protein	--
NP_001039407.1	uncharacterized protein KIAA2013 homolog precursor	506454	72342.0	113009.2	11982.4	36111.5	0.0	26249.8	0.0	0.0	40958.4	2.10957329839714	0.430422972314194	1.07695121573783	Nonsignificant	NA	NA	NA	NA	NA	NA	NA	NA	--	--	--	--	--	Uncharacterized conserved protein	S	Function unknown ;	IPR018795 [Protein of unknown function DUF2152]	--	--
NP_001039423.1	60S ribosomal protein L23a	507168	212780.0	999530.0	94619.2	319252.6	343176.3	345718.1	536281.4	458989.3	203330.0	1.29636769240994	0.759365948796934	0.374474971910969	Nonsignificant	1.09037913960838	0.910381600412456	0.124829866860105	Nonsignificant	0.841103296535702	0.592935750544045	-0.249645105050864	Nonsignificant	3	Molecular Function:structural constituent of ribosome (GO:0003735),Cellular Component:ribosome (GO:0005840),Biological Process:translation (GO:0006412)	large subunit ribosomal protein L23Ae	--	ko03010 Ribosome	60s ribosomal protein L23	J	Translation, ribosomal structure and biogenesis ;	IPR005633 [Ribosomal protein L23/L25, N-terminal] ; IPR013025[Ribosomal protein L25/L23]	chloroplast protein	--
NP_001039427.1	proteasome subunit alpha type-6	507213	598380.0	534705.3	292378.0	210830.2	313717.8	351274.6	429086.7	438178.6	374315.1	1.62757081171461	0.147591701911612	0.702720312968244	Nonsignificant	1.14810390048039	0.555241810781482	0.199253208150327	Nonsignificant	0.705409492611191	0.0586015697295104	-0.503467104817917	Nonsignificant	5	Molecular Function:endopeptidase activity (GO:0004175),Molecular Function:threonine-type endopeptidase activity (GO:0004298),Cellular Component:proteasome core complex (GO:0005839),Biological Process:ubiquitin-dependent protein catabolic process (GO:0006511),Biological Process:proteolysis involved in cellular protein catabolic process (GO:0051603)	20S proteasome subunit alpha 1	3.4.25.1	ko03050 Proteasome	20S proteasome, regulatory subunit alpha type PSMA6/SCL1	O	Posttranslational modification, protein turnover, chaperones ;	IPR000426 [Proteasome alpha-subunit, N-terminal domain] ; IPR001353[Proteasome, subunit alpha/beta]	nucleus protein	--
NP_001039446.1	multifunctional methyltransferase subunit TRM112-like protein	507833	17630.0	134052.5	10610.7	33841.5	79893.3	90763.0	81072.8	80823.5	74253.0	0.793618317654273	0.763451553557985	-0.333482769661569	Nonsignificant	0.687248278948953	0.601373668007583	-0.541096706033702	Nonsignificant	0.865968266685525	0.607825325286819	-0.207613936372132	Nonsignificant	--	--	multifunctional methyltransferase subunit TRM112	--	--	Uncharacterized conserved protein	S	Function unknown ;	IPR005651 [Uncharacterised protein family UPF0434/Trm112]	nucleus protein	--
NP_001039449.1	replication protein A 32 kDa subunit	507912	51579.0	85029.5	22425.9	0.0	0.0	0.0	35369.6	37317.0	25326.7	Inf	0	Inf	Significant	1.62257979274241	0.332452803999155	0.698289426614688	Nonsignificant	-Inf	0	-Inf	Significant	--	--	replication factor A2	--	ko03030 DNA replication ko03420 Nucleotide excision repair ko03430 Mismatch repair ko03440 Homologous recombination	Single-stranded DNA-binding replication protein A (RPA), medium (30 kD) subunit	L	Replication, recombination and repair ;	IPR014892 [Replication protein A, C-terminal]	nucleus protein	--
NP_001039467.1	CD48 antigen precursor	508386	612360.0	1026276.0	490165.4	51180.6	129425.1	50679.3	173180.1	161929.5	116732.2	9.20423460233046	0.0183131898086761	3.20229775619404	Significant	4.71138659592804	0.0732884100742095	2.23615171815415	Nonsignificant	0.511871632947638	0.0788697630345539	-0.966146038039888	Nonsignificant	--	--	--	--	--	--	--	--	IPR024303 [Natural killer cell receptor 2B4, immunoglobulin domain]	cell membrane protein	--
NP_001039476.1	leukocyte antigen CD37	508751	147350.0	86988.2	119681.1	157211.6	154148.5	0.0	1452069.7	1691344.1	1928863.7	0.758006137159728	0.193385330405988	-0.399718565733658	Nonsignificant	0.0697949392555908	0.00686230624817425	-3.84073375757408	Significant	0.0920770107708026	0.00793768760226528	-3.44101519184043	Significant	1	Cellular Component:integral component of membrane (GO:0016021)	--	--	--	Tetraspanin family integral membrane protein	R	General function prediction only ;	IPR018499 [Tetraspanin/Peripherin]	cell membrane protein	--
NP_001039482.1	splicing factor 3B subunit 6	508876	0.0	45017.2	30006.2	27439.4	0.0	15509.3	22285.3	17112.4	0.0	1.74681422254923	0.236338570558514	0.804726182691595	Nonsignificant	1.90425837041249	0.154012574920209	0.929229237272043	Nonsignificant	1.09013216507563	0.810402744711567	0.124503054580448	Nonsignificant	1	Molecular Function:nucleic acid binding (GO:0003676)	pre-mRNA branch site protein p14	--	ko03040 Spliceosome	Predicted RNA-binding protein (RRM superfamily)	R	General function prediction only ;	IPR000504 [RNA recognition motif domain]	nucleus protein	--
NP_001039489.1	programmed cell death protein 5	509123	116460.0	92346.6	23889.4	92199.0	116918.5	202159.6	146064.5	82025.4	97506.1	0.565788856223699	0.241524832747744	-0.821664333192312	Nonsignificant	0.714677084485068	0.411120777931292	-0.48463656466605	Nonsignificant	1.26315157434367	0.499283407253751	0.337027768526262	Nonsignificant	1	Molecular Function:DNA binding (GO:0003677)	programmed cell death protein 5	--	--	Apoptosis-related protein/predicted DNA-binding protein	D	Cell cycle control, cell division, chromosome partitioning ;	IPR002836 [PDCD5-related protein]	--	--
NP_001039497.1	inositol-3-phosphate synthase 1	509394	49907.0	127877.8	32930.1	0.0	43283.4	63838.3	29014.4	0.0	21825.2	1.31137388596335	0.6942116359428	0.391079071160876	Nonsignificant	2.76313346289113	0.321483686540848	1.46630524785471	Nonsignificant	2.10705237649391	0.122736868925808	1.07522617669383	Nonsignificant	3	Molecular Function:inositol-3-phosphate synthase activity (GO:0004512),Biological Process:inositol biosynthetic process (GO:0006021),Biological Process:phospholipid biosynthetic process (GO:0008654)	myo-inositol-1-phosphate synthase	5.5.1.4	ko00562 Inositol phosphate metabolism ko01100 Metabolic pathways ko01130 Biosynthesis of antibiotics	Myo-inositol-1-phosphate synthase	I	Lipid transport and metabolism ;	IPR002587 [Myo-inositol-1-phosphate synthase] ; IPR013021[Myo-inositol-1-phosphate synthase, GAPDH-like]	cytoplasm protein	--
NP_001039510.1	obg-like ATPase 1	509966	17958.0	174689.3	18393.1	24999.2	43665.2	36639.0	24186.9	66270.5	22340.6	2.00411762583164	0.569561425827024	1.00296718579057	Nonsignificant	1.87095870494158	0.577686428357581	0.9037777163374	Nonsignificant	0.933557332576819	0.878555200762812	-0.0991894694531695	Nonsignificant	1	Molecular Function:GTP binding (GO:0005525)	obg-like ATPase 1	--	--	Predicted GTP-binding protein (ODN superfamily)	R	General function prediction only ;	IPR006073 [GTP binding domain] ; IPR013029[Domain of unknown function DUF933]	cytoplasm protein	--
NP_001039512.1	protein FAM49B	510019	509690.0	1251605.8	553066.7	259647.8	411415.8	428831.8	727097.5	657664.7	607269.3	2.10416599614836	0.175645971582456	1.07324852229824	Nonsignificant	1.16181019225851	0.699944647129902	0.216374391414838	Nonsignificant	0.5521475940516	0.00967539158212972	-0.856874130883402	Significant	--	--	--	--	--	Uncharacterized conserved protein	S	Function unknown ;	IPR009828 [Protein of unknown function DUF1394]	cytoplasm protein	--
NP_001039517.1	cytoplasmic dynein 1 light intermediate chain 1	510330	29435.0	191126.8	5065.5	0.0	10768.7	88789.5	58767.0	51897.8	29478.8	1.51085696607612	0.773554820651098	0.595367085982422	Nonsignificant	1.60997219994349	0.675217037868005	0.687035776942415	Nonsignificant	1.06560199680899	0.928036115725994	0.0916686909599927	Nonsignificant	--	--	dynein light intermediate chain 1, cytosolic	--	ko04145 Phagosome	Dynein light intermediate chain	N	Cell motility ;	IPR022780 [Dynein family light intermediate chain]	cytoplasm protein	--
NP_001039518.1	phospholipid scramblase 3	510355	1044600.0	1130518.1	852317.1	912279.5	722095.7	326749.3	2907215.3	2829592.1	2953118.4	1.54372412358318	0.136345167550101	0.626414953966235	Nonsignificant	0.348384470670624	3.02775375415714e-05	-1.5212477780281	Significant	0.225677933866823	0.000219306006824519	-2.14766273199433	Significant	--	--	--	--	--	Phospholipid scramblase	M	Cell wall/membrane/envelope biogenesis ;	IPR005552 [Scramblase]	mitochondrion protein	--
NP_001039531.1	histidine--tRNA ligase, cytoplasmic	510937	153620.0	317173.8	27850.6	4164.6	32841.9	13912.8	38025.2	40457.6	33495.7	9.79283690074294	0.215754612579729	3.2917268567395	Nonsignificant	4.45303696691776	0.263666335823928	2.15478958837358	Nonsignificant	0.454723897891113	0.078547573394406	-1.13693726836593	Nonsignificant	3	Molecular Function:aminoacyl-tRNA ligase activity (GO:0004812),Molecular Function:ATP binding (GO:0005524),Biological Process:tRNA aminoacylation for protein translation (GO:0006418)	histidyl-tRNA synthetase	6.1.1.21	ko00970 Aminoacyl-tRNA biosynthesis	Histidyl-tRNA synthetase	J	Translation, ribosomal structure and biogenesis ;	IPR000738 [WHEP-TRS domain] ; IPR004154[Anticodon-binding]	mitochondrion protein	--
NP_001039536.1	ADP-ribosylation factor-like protein 8B	511009	177190.0	252356.1	142385.3	38105.3	151960.7	182873.6	107101.6	113855.7	81572.0	1.53357648262614	0.291890773224984	0.616900118580109	Nonsignificant	1.89049920123439	0.0570752986974887	0.91876723976396	Nonsignificant	1.23273877935129	0.630278240234429	0.301867121183852	Nonsignificant	1	Molecular Function:GTP binding (GO:0005525)	ADP-ribosylation factor-like protein 8	--	--	GTP-binding ADP-ribosylation factor-like protein	R	General function prediction only ;	IPR006689 [Small GTPase superfamily, ARF/SAR type]	lysosome protein	--
NP_001039548.1	ribosome production factor 2 homolog	511294	14978.0	218923.6	29255.3	57249.6	86519.4	131868.5	127748.2	162589.2	45855.7	0.954720965035599	0.954960026215083	-0.0668489545995147	Nonsignificant	0.78275520824193	0.759540475659181	-0.353366892187989	Nonsignificant	0.819878516245574	0.647073306616021	-0.286517937588474	Nonsignificant	--	--	ribosome production factor 2	--	--	Protein required for biogenesis of the ribosomal 60S subunit	J	Translation, ribosomal structure and biogenesis ;	IPR007109 [Brix domain]	--	--
NP_001039557.1	septin-2	511612	451160.0	581465.0	319231.1	252473.5	353000.4	496617.2	259849.4	265622.1	268915.4	1.22662827056674	0.466973684935263	0.29469810681392	Nonsignificant	1.70176031351977	0.133343000285178	0.767027853212377	Nonsignificant	1.38734802902717	0.284557715335498	0.472329746398457	Nonsignificant	1	Molecular Function:GTP binding (GO:0005525)	--	--	--	Septin family protein (P-loop GTPase)	DZU	Cell cycle control, cell division, chromosome partitioning ; Cytoskeleton ; Intracellular trafficking, secretion, and vesicular transport ;	IPR030379 [Septin-type guanine nucleotide-binding (G) domain]	nucleus protein	--
NP_001039582.1	eukaryotic translation initiation factor 2 subunit 3	512350	81873.0	404478.8	23415.4	48941.6	58178.5	104603.2	148171.1	91536.0	14478.1	2.40770477316384	0.490874102119211	1.26765850322545	Nonsignificant	2.00549520585778	0.531879189704117	1.00395851738978	Nonsignificant	0.83294896791788	0.755276494474952	-0.263699985835673	Nonsignificant	1	Molecular Function:GTP binding (GO:0005525)	translation initiation factor 2 subunit 3	--	ko03013 RNA transport	Translation initiation factor 2, gamma subunit (eIF-2gamma; GTPase)	J	Translation, ribosomal structure and biogenesis ;	IPR004161 [Translation elongation factor EFTu-like, domain 2] ; IPR015256[Translation initiation factor 2, gamma subunit, C-terminal]	cyanelle protein	--
NP_001039595.1	endophilin-A2	512719	212810.0	129315.6	120144.0	116461.9	150344.3	139158.0	246529.3	229783.2	199510.8	1.1386954810301	0.578953278677153	0.187381981684494	Nonsignificant	0.684009562854669	0.0938871615159359	-0.547911599912786	Nonsignificant	0.600695773584604	0.00610991889234733	-0.735293581597281	Significant	2	Molecular Function:protein binding (GO:0005515),Cellular Component:cytoplasm (GO:0005737)	endophilin-A	--	ko04144 Endocytosis	Lysophosphatidic acid acyltransferase endophilin/SH3GL, involved in synaptic vesicle formation	IT	Lipid transport and metabolism ; Signal transduction mechanisms ;	IPR001452 [SH3 domain] ; IPR004148[BAR domain]	cell membrane protein	--
NP_001039606.3	complement component C8 beta chain precursor	513217	373510.0	122288.0	378839.4	467799.9	465093.3	222239.8	362150.5	358790.9	314086.7	0.757174628376126	0.470516754730277	-0.401302025273631	Nonsignificant	0.845037347295209	0.568047570852342	-0.24291299069146	Nonsignificant	1.11604023117826	0.654260964519183	0.15838903458217	Nonsignificant	1	Molecular Function:protein binding (GO:0005515)	--	--	--	--	--	--	IPR000884 [Thrombospondin type-1 (TSP1) repeat] ; IPR002172[Low-density lipoprotein (LDL) receptor class A repeat] ; IPR020864[Membrane attack complex component/perforin (MACPF) domain]	extracell protein	--
NP_001039631.1	periodic tryptophan protein 1 homolog	514147	10903.0	17968.8	38074.8	51327.8	31693.7	34514.3	38179.0	34682.4	35102.8	0.569584756304037	0.173256679980071	-0.812017558658285	Nonsignificant	0.620081471450722	0.233505883019095	-0.689470313684619	Nonsignificant	1.08865531352059	0.635398454309307	0.122547244973665	Nonsignificant	1	Molecular Function:protein binding (GO:0005515)	periodic tryptophan protein 1	--	--	WD40 repeat-containing protein	S	Function unknown ;	IPR001680 [WD40 repeat]	nucleus protein	--
NP_001039636.1	T-complex protein 1 subunit eta	514355	1346100.0	2253359.6	795715.5	668411.0	794069.8	1107707.3	1374330.1	1234210.1	885056.8	1.71005970341237	0.243042294260676	0.774046694885053	Nonsignificant	1.25806585590725	0.540093112568205	0.331207444875403	Nonsignificant	0.735685340925127	0.190529437125524	-0.442839250009649	Nonsignificant	1	Molecular Function:ATP binding (GO:0005524)	T-complex protein 1 subunit eta	--	--	Chaperonin complex component, TCP-1 eta subunit (CCT7)	O	Posttranslational modification, protein turnover, chaperones ;	IPR002423 [Chaperonin Cpn60/TCP-1 family]	melanosome protein	--
NP_001039653.1	eukaryotic initiation factor 4A-III	515145	106720.0	522093.9	57032.7	42188.2	1261755.0	47867.0	230347.6	139954.1	617628.4	0.507354212891721	0.634087975214491	-0.978934768261764	Nonsignificant	0.694225836423042	0.653390355387108	-0.526523037145479	Nonsignificant	1.36832575503064	0.792450377700028	0.452411731116284	Nonsignificant	2	Molecular Function:nucleic acid binding (GO:0003676),Molecular Function:ATP binding (GO:0005524)	ATP-dependent RNA helicase	3.6.4.13	ko03013 RNA transport ko03015 mRNA surveillance pathway ko03040 Spliceosome	Predicted ATP-dependent RNA helicase FAL1, involved in rRNA maturation, DEAD-box superfamily	J	Translation, ribosomal structure and biogenesis ;	IPR001650 [Helicase, C-terminal] ; IPR011545[DEAD/DEAH box helicase domain]	cytoplasm protein	--
NP_001039654.1	ribose-phosphate pyrophosphokinase 1	781227	291160.0	457331.0	239101.2	228226.1	111412.8	132266.6	157073.0	122431.5	86776.9	2.09277535438769	0.0836630091465	1.06541745612064	Nonsignificant	2.69626631327717	0.0396502507513322	1.43096300018049	Significant	1.2883687241558	0.441967696767221	0.365545544059849	Nonsignificant	3	Molecular Function:magnesium ion binding (GO:0000287),Molecular Function:ribose phosphate diphosphokinase activity (GO:0004749),Biological Process:nucleotide biosynthetic process (GO:0009165)	ribose-phosphate pyrophosphokinase	2.7.6.1	ko00030 Pentose phosphate pathway ko00230 Purine metabolism ko01100 Metabolic pathways ko01110 Biosynthesis of secondary metabolites ko01130 Biosynthesis of antibiotics ko01200 Carbon metabolism ko01230 Biosynthesis of amino acids	Ribose-phosphate pyrophosphokinase	FE	Nucleotide transport and metabolism ; Amino acid transport and metabolism ;	IPR005946 [Ribose-phosphate diphosphokinase] ; IPR029099[Ribose-phosphate pyrophosphokinase, N-terminal domain]	cytoplasm protein	--
NP_001039694.1	ADP-ribosylation factor-like protein 1	517345	25632.0	22252.1	11575.5	0.0	0.0	0.0	0.0	0.0	0.0	Inf	0	Inf	Significant	Inf	0	Inf	Significant	NA	NA	NA	NA	1	Molecular Function:GTP binding (GO:0005525)	ADP-ribosylation factor-like protein 1	--	--	GTP-binding ADP-ribosylation factor-like protein ARL1	U	Intracellular trafficking, secretion, and vesicular transport ;	IPR006689 [Small GTPase superfamily, ARF/SAR type]	cell membrane protein	--
NP_001039699.1	DNA replication licensing factor MCM6	517812	102570.0	340111.9	29304.6	6214.6	24787.5	8839.3	101163.9	63300.9	41974.0	11.8466344054175	0.264153740016301	3.56640534673081	Nonsignificant	2.28632650451369	0.4059647430561	1.19303144590001	Nonsignificant	0.192993758925163	0.0383223359058399	-2.3733739008308	Significant	3	Molecular Function:DNA binding (GO:0003677),Molecular Function:ATP binding (GO:0005524),Biological Process:DNA replication (GO:0006260)	DNA replication licensing factor MCM6	3.6.4.12	ko03030 DNA replication	DNA replication licensing factor, MCM6 component	L	Replication, recombination and repair ;	IPR001208 [MCM domain] ; IPR027925[MCM N-terminal domain] ; IPR033762[MCM OB domain]	nucleus protein	--
NP_001039705.1	26S proteasome regulatory subunit 10B	518637	361150.0	439815.1	50079.2	144681.2	294403.9	337968.8	303417.1	425191.3	165999.9	1.09521913473441	0.861504150152199	0.131219557465656	Nonsignificant	0.951303827608128	0.922700986466987	-0.0720219119728983	Nonsignificant	0.86859679258509	0.701243577265083	-0.203241469438555	Nonsignificant	1	Molecular Function:ATP binding (GO:0005524)	26S proteasome regulatory subunit T4	--	ko03050 Proteasome	26S proteasome regulatory complex, ATPase RPT4	O	Posttranslational modification, protein turnover, chaperones ;	IPR003959 [ATPase, AAA-type, core]	mitochondrion protein	--
NP_001039723.1	vacuolar protein sorting-associated protein 35	521864	252840.0	457178.7	86851.2	80639.6	158635.6	239037.1	116068.6	102332.0	93310.1	1.66600336223844	0.413424204058421	0.736391312275984	Nonsignificant	2.55644063549952	0.269856104640238	1.35413652480645	Nonsignificant	1.53447507576737	0.348170433720001	0.61774521253047	Nonsignificant	3	Molecular Function:protein transporter activity (GO:0008565),Biological Process:protein transport (GO:0015031),Cellular Component:retromer complex (GO:0030904)	vacuolar protein sorting-associated protein 35	--	ko04144 Endocytosis	Membrane coat complex Retromer, subunit VPS35	U	Intracellular trafficking, secretion, and vesicular transport ;	IPR005378 [Vacuolar protein sorting-associated protein 35]	cytoplasm protein	--
NP_001039734.1	serum paraoxonase/arylesterase 1 precursor	523798	4267.3	13455.5	0.0	0.0	4693.9	14224.3	10770.7	11005.2	30501.2	0.936812170291043	0.936278816884699	-0.094168276622441	Nonsignificant	0.508524765145733	0.416465200613649	-0.975610059874534	Nonsignificant	0.542824678492112	0.448339790296195	-0.881441783252093	Nonsignificant	1	Molecular Function:arylesterase activity (GO:0004064)	--	--		--	--	--	IPR002640 [Arylesterase]	extracell protein	--
NP_001039750.1	complement component C8 alpha chain precursor	527391	433410.0	65975.3	358699.5	390401.4	474262.5	221303.0	246687.8	380158.2	290208.3	0.790157416400076	0.602546455815126	-0.339787996994775	Nonsignificant	0.935696828421174	0.876617010434552	-0.095886931513774	Nonsignificant	1.18419040181154	0.54000124079899	0.243901065481001	Nonsignificant	1	Molecular Function:protein binding (GO:0005515)	--	--	--	--	--	--	IPR000884 [Thrombospondin type-1 (TSP1) repeat] ; IPR002172[Low-density lipoprotein (LDL) receptor class A repeat] ; IPR020864[Membrane attack complex component/perforin (MACPF) domain]	extracell protein	--
NP_001039775.1	UV excision repair protein RAD23 homolog B	530189	241930.0	200168.0	54509.7	171276.1	423929.4	237397.8	149690.5	350184.2	112343.6	0.596451755595972	0.301995626718463	-0.745522645612738	Nonsignificant	0.811161149544207	0.700363889578118	-0.301939538579302	Nonsignificant	1.35997780530246	0.525368064362624	0.443583107033436	Nonsignificant	4	Molecular Function:damaged DNA binding (GO:0003684),Molecular Function:protein binding (GO:0005515),Biological Process:nucleotide-excision repair (GO:0006289),Biological Process:proteasome-mediated ubiquitin-dependent protein catabolic process (GO:0043161)	UV excision repair protein RAD23	--	ko03420 Nucleotide excision repair ko04141 Protein processing in endoplasmic reticulum	Nucleotide excision repair factor NEF2, RAD23 component	L	Replication, recombination and repair ;	IPR000626 [Ubiquitin domain] ; IPR015360[XPC-binding domain] ; IPR015940[Ubiquitin-associated domain]	nucleus protein	--
NP_001039793.1	protein S100-A9	532569	298510.0	4255.9	282960.3	0.0	0.0	0.0	0.0	0.0	0.0	Inf	0	Inf	Significant	Inf	0	Inf	Significant	NA	NA	NA	NA	--	--	--	--	--	--	--	--	IPR013787 [S100/CaBP-9k-type, calcium binding, subdomain]	cytoplasm protein	--
NP_001039797.1	cell division control protein 42 homolog	532712	2431900.0	3185446.1	2409624.8	2510221.2	2948637.7	3885097.5	2638482.7	2576235.8	2277323.2	0.859054832490443	0.411256049214631	-0.219177875005175	Nonsignificant	1.0713996559843	0.556542911555052	0.0994967379353292	Nonsignificant	1.24718424885435	0.216030701430576	0.318674612940505	Nonsignificant	2	Molecular Function:GTP binding (GO:0005525),Biological Process:small GTPase mediated signal transduction (GO:0007264)	cell division control protein 42	--	ko04144 Endocytosis ko04933 AGE-RAGE signaling pathway in diabetic complications	Ras-related small GTPase, Rho type	R	General function prediction only ;	IPR001806 [Small GTPase superfamily]	Golgi apparatus protein	--
NP_001039811.1	WD repeat-containing protein 1	533223	2112400.0	3556477.3	2099413.7	738216.8	1419554.5	1973248.0	1393811.6	1663514.0	1895403.5	1.88047802148976	0.113902988872768	0.911099444653661	Nonsignificant	1.56848695802886	0.136523275747856	0.649373533220205	Nonsignificant	0.834089492195323	0.516559668866557	-0.261725911433456	Nonsignificant	1	Molecular Function:protein binding (GO:0005515)	--	--	--	WD40 repeat stress protein/actin interacting protein	Z	Cytoskeleton ;	IPR001680 [WD40 repeat]	nucleus protein	--
NP_001039817.1	plasma kallikrein precursor	533547	268230.0	50948.3	435488.7	317806.4	171107.4	112974.2	244385.4	127822.3	138957.9	1.25383293901855	0.708729556197377	0.326345135934694	Nonsignificant	1.47636499795761	0.527201379565554	0.56204943931525	Nonsignificant	1.17748142676268	0.693556823044633	0.235704303380556	Nonsignificant	2	Molecular Function:serine-type endopeptidase activity (GO:0004252),Biological Process:proteolysis (GO:0006508)	--	--	--	Trypsin	E	Amino acid transport and metabolism ;	IPR001254 [Serine proteases, trypsin domain] ; IPR003609[PAN/Apple domain]	endoplasmic reticulum protein	--
NP_001039830.1	proteasome assembly chaperone 2	533993	307210.0	392994.5	285569.3	0.0	11962.6	10637.9	24795.5	15764.2	11317.3	29.0782298326733	0.0104956160250862	4.86186754126471	Significant	19.0021358212695	0.0100904687786763	4.24808968005293	Significant	0.653483239200416	0.328177059928737	-0.613777861211775	Nonsignificant	--	--	proteasome assembly chaperone 2	--	--	Uncharacterized conserved protein	S	Function unknown ;	IPR019151 [Proteasome assembly chaperone 2]	nucleus protein	--
NP_001039838.1	tubulin beta-6 chain	534206	343210.0	497358.5	191821.9	139167.5	298863.1	482928.1	421666.9	372592.5	171559.7	1.12099532802068	0.7936211653639	0.164780265426622	Nonsignificant	1.06892729704766	0.858528499778382	0.0961637316779525	Nonsignificant	0.953551964337835	0.910810109770024	-0.0686165337486695	Nonsignificant	1	Molecular Function:GTPase activity (GO:0003924)	tubulin beta	--	ko04145 Phagosome	Beta tubulin	Z	Cytoskeleton ;	IPR003008 [Tubulin/FtsZ, GTPase domain] ; IPR018316[Tubulin/FtsZ, 2-layer sandwich domain]	cytoplasm protein	--
NP_001039847.1	U5 small nuclear ribonucleoprotein 40 kDa protein	534645	121360.0	193810.5	106410.4	0.0	0.0	0.0	0.0	6687.1	0.0	Inf	0	Inf	Significant	NA	NA	NA	NA	NA	NA	NA	NA	1	Molecular Function:protein binding (GO:0005515)	Prp8 binding protein	--	ko03040 Spliceosome	U5 snRNP-specific protein-like factor and related proteins	A	RNA processing and modification ;	IPR001680 [WD40 repeat]	nucleus protein	--
NP_001039852.1	methylthioribose-1-phosphate isomerase	534734	68260.0	153277.3	7406.7	20850.6	23207.3	29362.3	42875.1	46649.3	61887.9	3.1182699039229	0.345024209494867	1.64074580686786	Nonsignificant	1.51205681440676	0.60456742766608	0.596512348767289	Nonsignificant	0.484902481502493	0.0148573396375275	-1.04423345810057	Significant	1	Biological Process:cellular metabolic process (GO:0044237)	methylthioribose-1-phosphate isomerase	5.3.1.23	ko00270 Cysteine and methionine metabolism ko01100 Metabolic pathways	Predicted translation initiation factor related to eIF-2B alpha/beta/delta subunits (CIG2/IDI2)	J	Translation, ribosomal structure and biogenesis ;	IPR000649 [Initiation factor 2B-related]	nucleus protein	--
NP_001039875.1	tubulin alpha-1D chain	535605	428030.0	632641.7	421266.8	1045589.8	1108108.1	1374782.5	1034849.0	904816.0	839834.8	0.419993405659842	0.00508961275909398	-1.25156141865437	Significant	0.533167334640571	0.00860685425419082	-0.907339700798919	Significant	1.26946596650232	0.097903512559619	0.344221717855453	Nonsignificant	1	Molecular Function:GTPase activity (GO:0003924)	tubulin alpha	--	ko04145 Phagosome	Alpha tubulin	Z	Cytoskeleton ;	IPR003008 [Tubulin/FtsZ, GTPase domain] ; IPR018316[Tubulin/FtsZ, 2-layer sandwich domain]	cytoplasm protein	--
NP_001039888.1	4-trimethylaminobutyraldehyde dehydrogenase	537539	111370.0	202647.6	63200.4	31664.4	46907.9	17305.5	30430.3	26794.1	20103.2	3.93436228198811	0.088141769073949	1.97612980925934	Nonsignificant	4.8781806237359	0.133647957044241	2.28634317759774	Nonsignificant	1.239891060889	0.532662066679627	0.310213368338405	Nonsignificant	3	Biological Process:metabolic process (GO:0008152),Molecular Function:oxidoreductase activity (GO:0016491),Biological Process:oxidation-reduction process (GO:0055114)	--	--	--	Aldehyde dehydrogenase	C	Energy production and conversion ;	IPR015590 [Aldehyde dehydrogenase domain]	cytoplasm protein	--
NP_001039893.1	26S proteasome non-ATPase regulatory subunit 12	538204	277170.0	663500.1	133933.3	107301.6	194295.2	144482.5	332518.2	256840.2	111676.0	2.40899633764669	0.315552028983657	1.26843220027503	Nonsignificant	1.53288255184054	0.506616690973951	0.616247163162184	Nonsignificant	0.636315849835614	0.288659387615183	-0.652185037112842	Nonsignificant	1	Molecular Function:protein binding (GO:0005515)	26S proteasome regulatory subunit N5	--	ko03050 Proteasome	26S proteasome regulatory complex, subunit RPN5/PSMD12	O	Posttranslational modification, protein turnover, chaperones ;	IPR000717 [Proteasome component (PCI) domain]	nucleus protein	--
NP_001039907.1	KH domain-containing, RNA-binding, signal transduction-associated protein 1	538775	47081.0	96553.4	12486.6	41015.8	25176.3	0.0	26194.7	21327.1	12231.9	1.57240315183635	0.595948754621903	0.652971160717757	Nonsignificant	2.61274197246363	0.263869733981982	1.38556465491894	Nonsignificant	1.66162346432104	0.194783793979629	0.732593494201181	Nonsignificant	1	Molecular Function:RNA binding (GO:0003723)	splicing factor 1	--	--	RNA-binding protein Sam68 and related KH domain proteins	A	RNA processing and modification ;	IPR004088 [K Homology domain, type 1] ; IPR032335[Sam68, tyrosine-rich domain] ; IPR032571[KHDRBS, Qua1 domain]	cytoplasm protein	--
NP_001039914.1	plasminogen activator inhibitor 1 RNA-binding protein	539060	24411.0	34050.8	10803.8	77145.4	0.0	68113.2	29815.1	24339.9	27026.7	0.317895578414405	0.0130573784802539	-1.65337514460831	Significant	0.853216919576703	0.597016956648381	-0.229015519800329	Nonsignificant	2.68395340329163	0.0013842034249822	1.42435962480798	Significant	--	--	--	--	--	Predicted RNA-binding protein	R	General function prediction only ;	IPR032381 [Intracellular hyaluronan-binding protein 4, N-terminal domain]	nucleus protein	--
NP_001039919.1	casein kinase II subunit beta	539235	312990.0	305628.6	336284.8	295725.7	464257.2	557142.9	605025.9	566310.1	508781.3	0.724990278073666	0.25424402664618	-0.463966445785929	Nonsignificant	0.56835519758055	0.0011998963088036	-0.815135260883503	Significant	0.783948715961677	0.211627220000959	-0.351168815097575	Nonsignificant	2	Cellular Component:protein kinase CK2 complex (GO:0005956),Molecular Function:protein kinase regulator activity (GO:0019887)	casein kinase II subunit beta	--	ko03008 Ribosome biogenesis in eukaryotes	Casein kinase II, beta subunit	TDK	Signal transduction mechanisms ; Cell cycle control, cell division, chromosome partitioning ; Transcription ;	IPR000704 [Casein kinase II, regulatory subunit]	--	--
NP_001039941.1	vesicle-associated membrane protein 5	540406	278800.0	281864.9	240501.1	54540.5	47451.3	55614.2	261452.7	290411.5	334652.9	5.0833470806949	9.30393887458534e-05	2.34577873845948	Significant	0.903723120512848	0.320363981442816	-0.146047262344506	Nonsignificant	0.177781116686864	0.00694236914739635	-2.49182600080398	Significant	2	Cellular Component:integral component of membrane (GO:0016021),Biological Process:vesicle-mediated transport (GO:0016192)	vesicle-associated membrane protein 4	--	ko04130 SNARE interactions in vesicular transport	Synaptobrevin/VAMP-like protein	U	Intracellular trafficking, secretion, and vesicular transport ;	IPR001388 [Synaptobrevin]	--	--
NP_001039942.1	moesin	540426	17273000.0	20499017.1	18972196.2	13457574.7	16160374.2	18435744.4	20707232.9	20457130.6	23885193.0	1.18085019908345	0.166303316000678	0.23982595817538	Nonsignificant	0.872322831286329	0.127706839032726	-0.197065945088365	Nonsignificant	0.7387243800809	0.0353733120910897	-0.436891903263745	Significant	3	Cellular Component:cytoplasm (GO:0005737),Molecular Function:cytoskeletal protein binding (GO:0008092),Cellular Component:extrinsic component of membrane (GO:0019898)	--	--	--	Radixin, moesin and related proteins of the ERM family	R	General function prediction only ;	IPR011259 [Ezrin/radixin/moesin, C-terminal] ; IPR018979[FERM, N-terminal] ; IPR018980[FERM, C-terminal PH-like domain] ; IPR019748[FERM central domain]	cytoskeleton protein	--
NP_001039950.2	TAR DNA-binding protein 43	540632	43287.0	71680.9	56544.3	41248.2	38300.2	0.0	38830.6	0.0	0.0	1.43738235673711	0.200761054668002	0.523443882806707	Nonsignificant	NA	NA	NA	NA	NA	NA	NA	NA	1	Molecular Function:nucleic acid binding (GO:0003676)	RNA-binding protein Musashi	--	ko03015 mRNA surveillance pathway	--	--	--	IPR000504 [RNA recognition motif domain]	nucleus protein	--
NP_001039976.1	N-alpha-acetyltransferase 10	613636	13450.0	78608.0	0.0	37973.6	35141.2	46325.7	52207.6	61206.5	70067.1	1.15611538799653	0.880105941252053	0.2092853955745	Nonsignificant	0.752594816253654	0.590237512072096	-0.410054742487815	Nonsignificant	0.650968600597772	0.0255902533496066	-0.619340138062316	Significant	1	Molecular Function:N-acetyltransferase activity (GO:0008080)	N-alpha-acetyltransferase 10/11	2.3.1.255	--	Subunit of the major N alpha-acetyltransferase	R	General function prediction only ;	IPR000182 [GNAT domain]	nucleus protein	--
NP_001039988.1	hepatitis A virus cellular receptor 1 precursor	613999	60469.0	54579.4	158398.6	42916.5	53036.5	67336.2	22021.5	27956.8	34857.8	1.67461779468575	0.345982855715373	0.7438318605665	Nonsignificant	3.22323869201908	0.201560214825192	1.68851102893156	Nonsignificant	1.92476080347871	0.0307738987448451	0.944679168365055	Significant	--	--	--	--	--	--	--	--	IPR013106 [Immunoglobulin V-set domain]	--	--
NP_001040014.1	tubulin beta-5 chain	615087	3541100.0	5241958.1	1481250.3	2758919.0	3341603.6	3576827.4	4321813.4	2307315.3	2374493.0	1.06065280267842	0.869130183381172	0.0849524773383017	Nonsignificant	1.14001995441457	0.757739983748904	0.189059076918955	Nonsignificant	1.0748285881447	0.765658792476978	0.104106599580654	Nonsignificant	1	Molecular Function:GTPase activity (GO:0003924)	--	--	--	Beta tubulin	Z	Cytoskeleton ;	IPR003008 [Tubulin/FtsZ, GTPase domain] ; IPR018316[Tubulin/FtsZ, 2-layer sandwich domain]	cytoplasm protein	--
NP_001040037.1	asparagine--tRNA ligase, cytoplasmic	616033	55295.0	739198.9	45203.3	19143.0	50256.4	90995.0	105759.3	73370.3	46910.2	5.23520272528218	0.42824687022569	2.38824540441424	Nonsignificant	3.71482013344553	0.467263398808314	1.89329235911698	Nonsignificant	0.709584772239225	0.461252308666844	-0.494953045297259	Nonsignificant	5	Molecular Function:nucleotide binding (GO:0000166),Molecular Function:nucleic acid binding (GO:0003676),Molecular Function:aminoacyl-tRNA ligase activity (GO:0004812),Molecular Function:ATP binding (GO:0005524),Biological Process:tRNA aminoacylation for protein translation (GO:0006418)	asparaginyl-tRNA synthetase	6.1.1.22	ko00970 Aminoacyl-tRNA biosynthesis	Asparaginyl-tRNA synthetase	J	Translation, ribosomal structure and biogenesis ;	IPR004364 [Aminoacyl-tRNA synthetase, class II (D/K/N)] ; IPR004365[OB-fold nucleic acid binding domain, AA-tRNA synthetase-type]	cytoplasm protein	--
NP_001040059.1	pituitary tumor-transforming gene 1 protein-interacting protein precursor	617245	111270.0	149183.2	70188.9	264218.9	180025.8	402326.5	188989.0	201138.9	133137.9	0.390566204000325	0.0665220044230682	-1.35636097779419	Nonsignificant	0.631881731999301	0.106778640923359	-0.662273537473655	Nonsignificant	1.61786075069305	0.188687083552896	0.694087440320535	Nonsignificant	--	--	--	--	--	--	--	--	--	--	--
NP_001040070.1	receptor expression-enhancing protein 5	617543	47242.0	165590.2	30174.8	0.0	0.0	0.0	0.0	0.0	0.0	Inf	0	Inf	Significant	Inf	0	Inf	Significant	NA	NA	NA	NA	--	--	receptor expression-enhancing protein 5/6	--	--	Protein involved in membrane traffic (YOP1/TB2/DP1/HVA22 family)	U	Intracellular trafficking, secretion, and vesicular transport ;	IPR004345 [TB2/DP1/HVA22-related protein]	Golgi apparatus protein	--
NP_001040083.1	protein tyrosine phosphatase receptor type C-associated protein precursor	618341	141460.0	162461.7	113799.8	0.0	16762.4	14309.0	18129.0	24592.5	19158.5	8.96261513803691	0.0065264495264747	3.16391974748349	Significant	6.75050904977375	0.0125063225531001	2.75499629859208	Significant	0.753185197155785	0.160711870085427	-0.408923448891408	Nonsignificant	--	--	--	--	--	--	--	--	IPR016553 [Protein tyrosine phosphatase receptor type C-associated protein]	--	--
NP_001068586.1	inorganic pyrophosphatase	280701	1203900.0	3026189.0	537094.8	371936.3	751233.7	978778.9	907222.0	806101.9	859150.4	2.26798272783891	0.309905460153698	1.18140965326249	Nonsignificant	1.85315118600019	0.42910608788115	0.889980585841815	Nonsignificant	0.817092283487536	0.431303750316641	-0.291429067420676	Nonsignificant	4	Molecular Function:magnesium ion binding (GO:0000287),Molecular Function:inorganic diphosphatase activity (GO:0004427),Cellular Component:cytoplasm (GO:0005737),Biological Process:phosphate-containing compound metabolic process (GO:0006796)	inorganic pyrophosphatase	3.6.1.1	ko00190 Oxidative phosphorylation	Inorganic pyrophosphatase/Nucleosome remodeling factor, subunit NURF38	C	Energy production and conversion ;	IPR008162 [Inorganic pyrophosphatase]	nucleus protein	--
NP_001068589.1	elongation factor 2	281138	5864400.0	7216221.8	4541014.1	4522271.9	5784402.3	7029963.5	5344358.3	5100625.3	4848352.8	1.01643906995876	0.93280227215928	0.0235237359864299	Nonsignificant	1.15224274410128	0.379038475109618	0.204444682769325	Nonsignificant	1.13360729448154	0.408254738210968	0.180920946782895	Nonsignificant	1	Molecular Function:GTP binding (GO:0005525)	elongation factor 2	--		Elongation factor 2	J	Translation, ribosomal structure and biogenesis ;	IPR000640 [Translation elongation factor EFG, V domain] ; IPR004161[Translation elongation factor EFTu-like, domain 2] ; IPR005517[Translation elongation factor EFG/EF2, domain IV] ; IPR009022[Elongation factor G, III-V domain]	nucleus protein	--
NP_001068592.1	lysosome-associated membrane glycoprotein 1 precursor	281897	64942.0	85227.5	108510.3	221413.4	190825.4	376609.0	107772.7	232535.3	142689.3	0.327921051437299	0.0398727696103119	-1.60857957397578	Significant	0.535571937979778	0.129376785941578	-0.900847724213984	Nonsignificant	1.63323438868085	0.210743770844457	0.707731849761796	Nonsignificant	1	Cellular Component:membrane (GO:0016020)	--	--	--	Lysosomal-associated membrane protein	R	General function prediction only ;	IPR002000 [Lysosome-associated membrane glycoprotein]	cell membrane protein	--
NP_001068614.1	histone deacetylase 2	407223	27880.0	13716.9	0.0	53972.3	53241.3	12150.5	62227.0	54054.2	17607.2	0.522731290228804	0.382574065482358	-0.93585857456639	Nonsignificant	0.466025062664129	0.28755664653845	-1.10152055028902	Nonsignificant	0.891519354925445	0.815877349091601	-0.165661975722626	Nonsignificant	--	--	histone deacetylase 1/2	3.5.1.98		Histone deacetylase complex, catalytic component RPD3	B	Chromatin structure and dynamics ;	IPR023801 [Histone deacetylase domain]	nucleus protein	--
NP_001068634.1	E3 ubiquitin-protein ligase CHIP	504565	115360.0	62307.7	31138.8	28423.3	65515.2	68943.5	54129.6	68111.4	60794.5	1.28194950946084	0.611148365639947	0.358339441453596	Nonsignificant	1.14079782337306	0.74761141764724	0.190043134254286	Nonsignificant	0.88989294426491	0.646924217948911	-0.168296307199309	Nonsignificant	2	Molecular Function:ubiquitin-protein transferase activity (GO:0004842),Biological Process:protein ubiquitination (GO:0016567)	STIP1 homology and U-box containing protein 1	2.3.2.27	ko04120 Ubiquitin mediated proteolysis ko04141 Protein processing in endoplasmic reticulum	Chaperone-dependent E3 ubiquitin protein ligase (contains TPR repeats)	O	Posttranslational modification, protein turnover, chaperones ;	IPR003613 [U box domain]	endoplasmic reticulum protein	--
NP_001068638.1	protein MAK16 homolog	504683	11257.0	47978.2	0.0	22908.4	16936.6	0.0	50897.9	35884.2	0.0	1.48664073283975	0.654198107761668	0.572056042431273	Nonsignificant	0.682573940939433	0.559266362163353	-0.550942758087692	Nonsignificant	0.459138462885779	0.100887586650867	-1.12299880051897	Nonsignificant	--	--	protein MAK16	--	--	RNA-binding nuclear protein (MAK16) containing a distinct C4 Zn-finger	A	RNA processing and modification ;	IPR006958 [Mak16 protein] ; IPR029004[Ribosomal L28e/Mak16]	nucleus protein	--
NP_001068644.1	replication protein A 70 kDa DNA-binding subunit	504844	81314.0	241523.6	23194.2	33748.5	67994.2	29404.9	92100.8	38429.1	53027.7	2.63849128767892	0.341500137776529	1.39971321974738	Nonsignificant	1.88514014129625	0.465592210026	0.914671777413229	Nonsignificant	0.714476545781815	0.434649535364916	-0.485041442334148	Nonsignificant	4	Molecular Function:nucleic acid binding (GO:0003676),Molecular Function:DNA binding (GO:0003677),Cellular Component:nucleus (GO:0005634),Biological Process:DNA replication (GO:0006260)	replication factor A1	--	ko03030 DNA replication ko03420 Nucleotide excision repair ko03430 Mismatch repair ko03440 Homologous recombination	Single-stranded DNA-binding replication protein A (RPA), large (70 kD) subunit and related ssDNA-binding proteins	L	Replication, recombination and repair ;	IPR004365 [OB-fold nucleic acid binding domain, AA-tRNA synthetase-type] ; IPR007199[Replication factor-A protein 1, N-terminal] ; IPR013955[Replication factor A, C-terminal] ; IPR031657[Replication protein A, OB domain]	nucleus protein	--
NP_001068657.1	ubiquitin carboxyl-terminal hydrolase 14	505106	62703.0	218268.7	11593.8	35406.5	116485.1	106627.8	134002.8	101407.5	40449.7	1.13169649937297	0.874076371921153	0.178487105204064	Nonsignificant	1.06055789168419	0.938604285786502	0.0848233740661385	Nonsignificant	0.937139853548902	0.884877645136703	-0.0936637311379251	Nonsignificant	2	Biological Process:protein deubiquitination (GO:0016579),Molecular Function:thiol-dependent ubiquitinyl hydrolase activity (GO:0036459)	ubiquitin carboxyl-terminal hydrolase 14	3.4.19.12	--	Ubiquitin-specific protease	O	Posttranslational modification, protein turnover, chaperones ;	IPR001394 [Peptidase C19, ubiquitin carboxyl-terminal hydrolase]	nucleus protein	--
NP_001068691.1	cell cycle control protein 50A	505797	269790.0	306176.9	232785.6	192130.1	314247.3	341588.0	184729.2	239121.8	207909.7	0.953756485818879	0.808889060963166	-0.0683071321649203	Nonsignificant	1.28015639466019	0.0891790706445077	0.356320072739108	Nonsignificant	1.34222562435428	0.212042052231039	0.424627204904028	Nonsignificant	1	Cellular Component:membrane (GO:0016020)	--	--	--	Cell cycle control protein	DKT	Cell cycle control, cell division, chromosome partitioning ; Transcription ; Signal transduction mechanisms ;	IPR005045 [CDC50/LEM3 family]	endoplasmic reticulum protein	--
NP_001068722.1	bifunctional purine biosynthesis protein ATIC	506343	2128700.0	2968980.7	894299.0	2039167.3	2410887.6	2562175.9	2324262.2	2145282.7	1917034.3	0.854504061674639	0.613733094839779	-0.226840745474032	Nonsignificant	0.938214263435424	0.84082909200821	-0.0920106609569727	Nonsignificant	1.0979634919426	0.345130272926432	0.134830084517059	Nonsignificant	3	Molecular Function:IMP cyclohydrolase activity (GO:0003937),Molecular Function:phosphoribosylaminoimidazolecarboxamide formyltransferase activity (GO:0004643),Biological Process:purine nucleotide biosynthetic process (GO:0006164)	--	--	ko00230 Purine metabolism ko00670 One carbon pool by folate ko01100 Metabolic pathways ko01110 Biosynthesis of secondary metabolites ko01130 Biosynthesis of antibiotics	AICAR transformylase/IMP cyclohydrolase/methylglyoxal synthase	F	Nucleotide transport and metabolism ;	IPR002695 [AICARFT/IMPCHase bienzyme] ; IPR011607[Methylglyoxal synthase-like domain]	--	--
NP_001068758.2	DNA replication licensing factor MCM5	506970	152640.0	1315515.8	46872.1	61428.1	77649.8	54238.9	144218.9	142974.2	110722.9	7.83702140734794	0.391622735650981	2.97030543784093	Nonsignificant	3.80740633701585	0.456272628422789	1.92880854655241	Nonsignificant	0.485823138551855	0.00625669074867864	-1.04149689128852	Significant	3	Molecular Function:DNA binding (GO:0003677),Molecular Function:ATP binding (GO:0005524),Biological Process:DNA replication (GO:0006260)	DNA replication licensing factor MCM5	3.6.4.12	ko03030 DNA replication	DNA replication licensing factor, MCM5 component	L	Replication, recombination and repair ;	IPR001208 [MCM domain] ; IPR027925[MCM N-terminal domain] ; IPR033762[MCM OB domain]	nucleus protein	--
NP_001068770.1	heat shock protein 105 kDa	507165	1318900.0	2232645.2	945969.0	1178047.8	1996322.5	2439123.3	1286057.6	1402324.1	1059979.4	0.801196994328096	0.522585040326162	-0.319771085963508	Nonsignificant	1.19986150747323	0.561785331995956	0.262867894157035	Nonsignificant	1.49758613170967	0.179684148227754	0.582638980120543	Nonsignificant	--	--	--	--	--	Molecular chaperones HSP105/HSP110/SSE1, HSP70 superfamily	O	Posttranslational modification, protein turnover, chaperones ;	IPR013126 [Heat shock protein 70 family]	nucleus protein	--
NP_001068774.1	acidic leucine-rich nuclear phosphoprotein 32 family member E	507203	155800.0	444171.3	293268.9	93652.9	184192.3	191478.7	363688.5	173205.8	194035.5	1.90324890763074	0.187632921127016	0.928464250167906	Nonsignificant	1.22206017595671	0.626605314944383	0.289315327232605	Nonsignificant	0.642091620836912	0.269196990466068	-0.639148922935302	Nonsignificant	--	--	acidic leucine-rich nuclear phosphoprotein 32 family member A/C/D	--	--	Leucine-rich acidic nuclear protein	DR	Cell cycle control, cell division, chromosome partitioning ; General function prediction only ;	--	centrosome protein	--
NP_001068785.1	ras-related protein Rab-21	507488	239080.0	322291.5	133317.6	249222.1	539937.9	536130.3	450423.1	472316.8	528891.2	0.524178815765874	0.130470959982014	-0.931869045316962	Nonsignificant	0.4785576032368	0.0132341407692563	-1.06323550475845	Significant	0.912966317682227	0.692655225647822	-0.13136645944149	Nonsignificant	2	Molecular Function:GTP binding (GO:0005525),Biological Process:small GTPase mediated signal transduction (GO:0007264)	Ras-related protein Rab-21	--	--	GTPase Rab21, small G protein superfamily	R	General function prediction only ;	IPR001806 [Small GTPase superfamily]	endoplasmic reticulum protein	--
NP_001068818.1	sorcin	508319	940040.0	776637.2	513423.3	552713.5	652504.5	653881.8	798293.4	761048.1	618507.2	1.19955932435687	0.391044048744886	0.262504508059921	Nonsignificant	1.02399239212531	0.904144640677068	0.0342049967013331	Nonsignificant	0.853640475575737	0.173347972115806	-0.228299511358589	Nonsignificant	1	Molecular Function:calcium ion binding (GO:0005509)	--	--	--	Ca2+-binding protein, EF-Hand protein superfamily	T	Signal transduction mechanisms ;	IPR002048 [EF-hand domain]	endoplasmic reticulum protein	--
NP_001068839.1	basigin precursor	508716	4849800.0	7533943.9	5126915.5	3440191.0	4472007.7	4479070.9	3663730.8	3998762.4	4169853.8	1.41314489679088	0.137061035996063	0.498909399970669	Nonsignificant	1.47989738637652	0.0939244211136536	0.565497145247441	Nonsignificant	1.04723683306448	0.646038370434035	0.0665877452767728	Nonsignificant	--	--	--	--	--	--	--	--	--	cell membrane protein	--
NP_001068842.1	lymphocyte-specific protein 1	508832	603860.0	1467583.8	362008.5	167234.4	584780.6	757752.6	499061.6	652521.3	524632.7	1.6118058832366	0.461687263118999	0.688678004315551	Nonsignificant	1.45175376007716	0.5314143355251	0.537796770660305	Nonsignificant	0.900700124733358	0.775194120319491	-0.150881233655246	Nonsignificant	--	--	--	--	--	FOG: 7 transmembrane receptor	R	General function prediction only ;	IPR006018 [Caldesmon/lymphocyte specific protein]	cell membrane protein	--
NP_001068847.1	protein CutA precursor	508956	29914.0	0.0	31644.7	16417.4	111043.5	127521.2	88795.5	70498.6	94589.4	0.362135420486379	0.257763831735633	-1.46539880108661	Nonsignificant	0.363702446200718	0.0105424346197431	-1.45916946574003	Significant	1.00432718156162	0.992235069316912	0.00622933534657778	Nonsignificant	1	Biological Process:response to metal ion (GO:0010038)	periplasmic divalent cation tolerance protein	--	--	Divalent cation tolerance-related protein	P	Inorganic ion transport and metabolism ;	IPR004323 [Divalent ion tolerance protein, CutA]	--	--
NP_001068865.1	tyrosine-protein kinase CSK	509246	47535.0	120853.2	5076.3	20680.7	11305.2	23967.6	39391.7	38385.9	36243.5	3.10015459265283	0.366223415549248	1.63234015888425	Nonsignificant	1.52133684028658	0.617264123413075	0.605339616579118	Nonsignificant	0.490729347462882	0.00772779682786493	-1.02700054230513	Significant	3	Molecular Function:protein kinase activity (GO:0004672),Molecular Function:protein binding (GO:0005515),Biological Process:protein phosphorylation (GO:0006468)	c-src tyrosine kinase	2.7.10.2		Tyrosine kinases	T	Signal transduction mechanisms ;	IPR000980 [SH2 domain] ; IPR001245[Serine-threonine/tyrosine-protein kinase catalytic domain] ; IPR001452[SH3 domain]	nucleus protein	--
NP_001068890.1	translin	509943	127300.0	211685.8	38315.1	7670.6	60881.8	110240.6	81167.9	101248.7	39016.7	2.11026662117644	0.318758966313589	1.07742528743889	Nonsignificant	1.7039031618099	0.384921141087143	0.768843344984776	Nonsignificant	0.807435015419993	0.704144162123462	-0.308581942454118	Nonsignificant	1	Molecular Function:sequence-specific DNA binding (GO:0043565)	--	--	--	Translin family protein	R	General function prediction only ;	IPR002848 [Translin family]	nucleus protein	--
NP_001068892.1	diphosphomevalonate decarboxylase	509958	7522.0	12660.1	0.0	0.0	6243.1	16583.6	9196.6	2903.5	0.0	0.884144444882528	0.84013054489191	-0.177646009329267	Nonsignificant	1.66792836422839	0.424655852615808	0.73805732787624	Nonsignificant	1.88648854141701	0.469030973168314	0.915703337205506	Nonsignificant	1	Molecular Function:ATP binding (GO:0005524)	diphosphomevalonate decarboxylase	4.1.1.33	ko00900 Terpenoid backbone biosynthesis ko01100 Metabolic pathways ko01110 Biosynthesis of secondary metabolites ko01130 Biosynthesis of antibiotics	Mevalonate pyrophosphate decarboxylase	I	Lipid transport and metabolism ;	IPR006204 [GHMP kinase N-terminal domain]	nucleus protein	--
NP_001068899.1	protein lin-7 homolog C	510125	400130.0	484777.6	407903.8	394197.7	588696.4	647239.5	303771.3	417996.7	406440.3	0.79307082560595	0.237935614799659	-0.334478382567531	Nonsignificant	1.14589779210098	0.292024951761546	0.19647836922139	Nonsignificant	1.44488708335154	0.119311310790145	0.530956751788921	Nonsignificant	1	Molecular Function:protein binding (GO:0005515)	--	--	--	Receptor targeting protein Lin-7	W	Extracellular structures ;	IPR001478 [PDZ domain] ; IPR014775[L27 domain, C-terminal]	cytoskeleton protein	--
NP_001068901.1	calcium and integrin-binding protein 1	510141	283450.0	458945.5	324640.0	185901.0	194044.3	407648.9	230161.2	405205.2	229456.0	1.35480365396292	0.358558458405631	0.438083782959669	Nonsignificant	1.23382037745553	0.441099023410275	0.303132378752831	Nonsignificant	0.910700509144999	0.796097136479615	-0.134951404206838	Nonsignificant	1	Molecular Function:calcium ion binding (GO:0005509)	--	--	--	Ca2+/calmodulin-dependent protein phosphatase (calcineurin subunit B), EF-Hand superfamily protein	T	Signal transduction mechanisms ;	IPR002048 [EF-hand domain]	cell membrane protein	--
NP_001068923.1	vacuolar protein sorting-associated protein 26A	510574	24313.0	79857.0	0.0	0.0	6515.2	9682.4	0.0	0.0	0.0	6.43119968390379	0.254617779175461	2.68508788476595	Nonsignificant	NA	NA	NA	NA	NA	NA	NA	NA	--	--	vacuolar protein sorting-associated protein 26	--	ko04144 Endocytosis	Membrane coat complex Retromer, subunit VPS26	U	Intracellular trafficking, secretion, and vesicular transport ;	IPR028934 [Vacuolar protein sorting protein 26 related]	cytoplasm protein	--
NP_001068925.1	charged multivesicular body protein 6	510596	91128.0	119348.4	45798.3	57804.8	55979.5	72835.2	65675.9	62515.5	39785.6	1.37324716870423	0.352299958077285	0.457591317379384	Nonsignificant	1.52565351208796	0.268464016819346	0.609427351981713	Nonsignificant	1.11098245593147	0.55846016758855	0.151836034602328	Nonsignificant	1	Biological Process:vacuolar transport (GO:0007034)	charged multivesicular body protein 6	--	ko04144 Endocytosis	Uncharacterized conserved protein predicted to be involved in protein sorting	R	General function prediction only ;	IPR005024 [Snf7 family]	vacuole protein	--
NP_001068936.1	ATP-dependent RNA helicase DDX1	510816	178120.0	425802.5	16969.3	50297.4	106024.2	116095.2	175678.2	146025.2	111331.3	2.27919790556236	0.390167982469265	1.1885262010302	Nonsignificant	1.43381535013245	0.652557820395385	0.51985924258874	Nonsignificant	0.629087692048697	0.124887406502544	-0.668666958441459	Nonsignificant	3	Molecular Function:nucleic acid binding (GO:0003676),Molecular Function:protein binding (GO:0005515),Molecular Function:ATP binding (GO:0005524)	ATP-dependent RNA helicase DDX1	3.6.4.13	--	Putative DEAD-box RNA helicase DDX1	A	RNA processing and modification ;	IPR001650 [Helicase, C-terminal] ; IPR003877[SPRY domain] ; IPR011545[DEAD/DEAH box helicase domain]	nucleus protein	--
NP_001068952.1	55 kDa erythrocyte membrane protein	510998	790670.0	813131.0	717399.1	311298.4	305705.2	281296.5	425721.7	484685.7	511688.0	2.58399180852813	9.77280337059551e-05	1.36960149657418	Significant	1.63223937015759	0.00146374422145614	0.706852646044636	Significant	0.631673585330492	0.00294627498500023	-0.662748850529549	Significant	1	Molecular Function:protein binding (GO:0005515)	--	--	--	Calcium/calmodulin-dependent serine protein kinase/membrane-associated guanylate kinase	T	Signal transduction mechanisms ;	IPR001478 [PDZ domain] ; IPR008145[Guanylate kinase/L-type calcium channel beta subunit] ; IPR011511[Variant SH3 domain]	nucleus protein	--
NP_001068967.1	ras-related protein Rab-18	511160	118780.0	200213.7	96566.3	0.0	0.0	0.0	18788.9	15214.8	13930.3	Inf	0	Inf	Significant	8.66942045312304	0.0599032281870247	3.11593555315282	Nonsignificant	-Inf	0	-Inf	Significant	2	Molecular Function:GTP binding (GO:0005525),Biological Process:small GTPase mediated signal transduction (GO:0007264)	Ras-related protein Rab-18	--	--	GTPase Rab18, small G protein superfamily	R	General function prediction only ;	IPR001806 [Small GTPase superfamily]	endoplasmic reticulum protein	--
NP_001068983.2	7-methylguanosine phosphate-specific 5-nucleotidase	511449	11746.0	93223.9	0.0	2895.3	0.0	8665.6	0.0	0.0	73289.7	9.07973427674316	0.371223774274345	3.18265007689566	Nonsignificant	NA	NA	NA	NA	NA	NA	NA	NA	3	Molecular Function:magnesium ion binding (GO:0000287),Cellular Component:cytoplasm (GO:0005737),Molecular Function:5'-nucleotidase activity (GO:0008253)	5'-nucleotidase	3.1.3.5	ko00230 Purine metabolism ko00240 Pyrimidine metabolism ko00760 Nicotinate and nicotinamide metabolism ko01100 Metabolic pathways ko01110 Biosynthesis of secondary metabolites	Uncharacterized conserved protein	S	Function unknown ;	IPR006434 [Pyrimidine 5'-nucleotidase, eukaryotic]	--	--
NP_001069017.1	acetyl-CoA acetyltransferase, cytosolic	512044	604760.0	777185.5	145322.0	336400.6	621248.4	560527.9	634919.3	601303.8	468308.0	1.00598783975701	0.989048741353442	0.00861286614912247	Nonsignificant	0.896004478885718	0.777327052891762	-0.158422150941465	Nonsignificant	0.890671281973089	0.56979987191878	-0.167035017090587	Nonsignificant	1	Biological Process:metabolic process (GO:0008152)	acetyl-CoA C-acetyltransferase	2.3.1.9	ko00071 Fatty acid degradation ko00072 Synthesis and degradation of ketone bodies ko00280 Valine, leucine and isoleucine degradation ko00310 Lysine degradation ko00380 Tryptophan metabolism ko00620 Pyruvate metabolism ko00630 Glyoxylate and dicarboxylate metabolism ko00640 Propanoate metabolism ko00650 Butanoate metabolism ko00900 Terpenoid backbone biosynthesis ko01100 Metabolic pathways ko01110…	Acetyl-CoA acetyltransferase	I	Lipid transport and metabolism ;	IPR020616 [Thiolase, N-terminal] ; IPR020617[Thiolase, C-terminal]	cytoplasm protein	--
NP_001069033.1	protein SEC13 homolog	512530	419580.0	591669.9	248041.7	96746.8	213623.0	398494.5	291607.1	200314.3	125273.1	1.77649177705804	0.23836515727575	0.82903101080533	Nonsignificant	2.04034805883721	0.124162509020577	1.02881527961157	Nonsignificant	1.14852659898946	0.775489723001322	0.199784268806236	Nonsignificant	1	Molecular Function:protein binding (GO:0005515)	protein transport protein SEC13	--	ko03013 RNA transport ko04141 Protein processing in endoplasmic reticulum	Vesicle coat complex COPII, subunit SEC13	U	Intracellular trafficking, secretion, and vesicular transport ;	IPR001680 [WD40 repeat]	cytoplasm protein	--
NP_001069049.1	60S ribosomal protein L11	512745	206810.0	689149.3	155242.4	144944.6	163916.9	189686.2	284010.2	229504.9	90318.9	2.10852782993483	0.391843510092341	1.07623606351603	Nonsignificant	1.74087861895819	0.452911155855712	0.799815616009219	Nonsignificant	0.825637012821405	0.584622220379067	-0.276420447506807	Nonsignificant	--	--	large subunit ribosomal protein L11e	--	ko03010 Ribosome	60S ribosomal protein L11	J	Translation, ribosomal structure and biogenesis ;	IPR031309 [Ribosomal protein L5, C-terminal] ; IPR031310[Ribosomal protein L5, N-terminal]	cytoplasm protein	--
NP_001069059.1	cytoplasmic aconitate hydratase	512995	162260.0	208386.7	87605.2	66378.8	125994.3	97869.4	102301.1	93221.3	60666.1	1.57885871297277	0.226070749517494	0.658882074799491	Nonsignificant	1.7887293926152	0.146004199445031	0.838935146215055	Nonsignificant	1.13292556067115	0.623261200237788	0.180053071415564	Nonsignificant	1	Biological Process:metabolic process (GO:0008152)	aconitate hydratase	4.2.1.3	ko00020 Citrate cycle (TCA cycle) ko00630 Glyoxylate and dicarboxylate metabolism ko01100 Metabolic pathways ko01110 Biosynthesis of secondary metabolites ko01130 Biosynthesis of antibiotics ko01200 Carbon metabolism ko01210 2-Oxocarboxylic acid metabolism ko01230 Biosynthesis of amino acids	RNA-binding translational regulator IRP (aconitase superfamily)	AJ	RNA processing and modification ; Translation, ribosomal structure and biogenesis ;	IPR000573 [Aconitase A/isopropylmalate dehydratase small subunit, swivel domain] ; IPR001030[Aconitase/3-isopropylmalate dehydratase large subunit, alpha/beta/alpha domain]	mitochondrion protein	--
NP_001069075.1	nuclear migration protein nudC	513277	349790.0	469790.1	103788.7	756113.7	596332.7	628526.1	532674.1	501785.7	476301.2	0.466118939056448	0.0406935419805184	-1.10122996212696	Significant	0.611194490723549	0.208595595571682	-0.71029655583575	Nonsignificant	1.31124148690627	0.0381369064487486	0.390933406291214	Significant	--	--	--	--	--	Nuclear distribution protein NUDC	T	Signal transduction mechanisms ;	IPR007052 [CS domain] ; IPR025934[NudC N-terminal domain] ; IPR032572[Nuclear migration protein nudC]	nucleus protein	--
NP_001069076.1	nucleolar and coiled-body phosphoprotein 1	513278	129440.0	26871.1	174068.2	271036.7	139572.6	46589.7	268201.3	207282.2	206828.1	0.72261597247588	0.618124314813646	-0.468698950887738	Nonsignificant	0.484205896543456	0.0713206387846583	-1.04630744664881	Nonsignificant	0.670073614460021	0.333138681627259	-0.577608495761072	Nonsignificant	--	--	--	--	--	--	--	--	IPR007718 [SRP40, C-terminal]	cytoplasm protein	--
NP_001069108.1	pre-mRNA-processing factor 19	513868	105670.0	685158.8	105490.9	109344.4	134653.5	115305.4	243695.7	200149.4	15751.8	2.49460469747982	0.452007432334402	1.31881121990365	Nonsignificant	1.95023008205669	0.517680597450418	0.96364433867278	Nonsignificant	0.781779206952875	0.680224388700724	-0.355166881230865	Nonsignificant	3	Molecular Function:ubiquitin-protein transferase activity (GO:0004842),Molecular Function:protein binding (GO:0005515),Biological Process:protein ubiquitination (GO:0016567)	pre-mRNA-processing factor 19	2.3.2.27	ko03040 Spliceosome ko04120 Ubiquitin mediated proteolysis	mRNA splicing factor	R	General function prediction only ;	IPR001680 [WD40 repeat] ; IPR003613[U box domain] ; IPR013915[Pre-mRNA-splicing factor 19]	cytoplasm protein	--
NP_001069115.1	myosin regulatory light chain 2, skeletal muscle isoform	514106	0.0	10124.2	221729.4	910807.4	416543.9	0.0	29880.3	0.0	6489.6	0.174673878723741	0.178488492307526	-2.5172642156158	Nonsignificant	6.37487592762147	0.455436273008362	2.67239726348567	Nonsignificant	36.4958743356457	0.120849199981436	5.18966147910147	Nonsignificant	1	Molecular Function:calcium ion binding (GO:0005509)	myosin regulatory light chain 12	--		Myosin regulatory light chain, EF-Hand protein superfamily	Z	Cytoskeleton ;	IPR002048 [EF-hand domain]	centrosome protein	--
NP_001069119.1	pyridoxal kinase	514168	30247.0	70304.0	16428.5	9594.6	27040.8	0.0	12003.9	0.0	0.0	2.12871521351844	0.413771012819031	1.08998295423993	Nonsignificant	NA	NA	NA	NA	NA	NA	NA	NA	--	--	pyridoxine kinase	2.7.1.35	ko00750 Vitamin B6 metabolism ko01100 Metabolic pathways	Pyridoxal/pyridoxine/pyridoxamine kinase	H	Coenzyme transport and metabolism ;	IPR013749 [Pyridoxamine kinase/Phosphomethylpyrimidine kinase]	cytoplasm protein	--
NP_001069127.1	isopentenyl-diphosphate Delta-isomerase 1	514293	94609.0	132014.6	26581.1	26858.3	64081.3	53953.7	62657.7	56795.9	63052.2	1.74752524788931	0.332806618704624	0.805313299515772	Nonsignificant	1.38737892165619	0.525073479076322	0.472361871103688	Nonsignificant	0.793910659277678	0.329187226178518	-0.332951428412084	Nonsignificant	1	Molecular Function:hydrolase activity (GO:0016787)	isopentenyl-diphosphate Delta-isomerase	5.3.3.2	ko00900 Terpenoid backbone biosynthesis ko01100 Metabolic pathways ko01110 Biosynthesis of secondary metabolites ko01130 Biosynthesis of antibiotics	Isopentenyl pyrophosphate:dimethylallyl pyrophosphate isomerase	Q	Secondary metabolites biosynthesis, transport and catabolism ;	IPR000086 [NUDIX hydrolase domain]	peroxisome protein	--
NP_001069161.1	26S proteasome non-ATPase regulatory subunit 5	515021	206250.0	586613.1	239928.4	130769.1	244405.3	238228.1	300751.2	202664.4	219772.8	1.68370930995553	0.332920061460717	0.751643080633564	Nonsignificant	1.42810849842171	0.456326323469547	0.51410559014343	Nonsignificant	0.848191840466468	0.485816384215875	-0.237537490490134	Nonsignificant	1	Biological Process:proteasome assembly (GO:0043248)	26S proteasome non-ATPase regulatory subunit 5	--	--	26S proteasome regulatory complex, subunit PSMD5	O	Posttranslational modification, protein turnover, chaperones ;	IPR019538 [26S proteasome non-ATPase regulatory subunit 5]	--	--
NP_001069180.1	metastasis-associated protein MTA2	515389	34675.0	286364.2	39742.0	220832.3	174800.2	45791.3	126890.6	76851.1	8301.5	0.817312523701713	0.797851853789065	-0.291040253749396	Nonsignificant	1.70145140235575	0.610636285489051	0.766765944966375	Nonsignificant	2.08176352743215	0.289377544352071	1.05780619871577	Nonsignificant	3	Molecular Function:chromatin binding (GO:0003682),Molecular Function:zinc ion binding (GO:0008270),Molecular Function:sequence-specific DNA binding (GO:0043565)	--	--	--	Histone deacetylase complex, MTA1 component	B	Chromatin structure and dynamics ;	IPR000679 [Zinc finger, GATA-type] ; IPR000949[ELM2 domain] ; IPR001025[Bromo adjacent homology (BAH) domain]	nucleus protein	--
NP_001069193.1	tumor protein p53-inducible protein 11	515682	3787.9	80076.3	9355.0	0.0	0.0	0.0	0.0	0.0	0.0	Inf	0	Inf	Significant	Inf	0	Inf	Significant	NA	NA	NA	NA	--	--	--	--	--	--	--	--	IPR028266 [Tumor protein p53-inducible protein 11]	--	--
NP_001069217.1	radixin	517111	233200.0	144022.9	252305.1	112572.6	80590.1	202608.8	118557.4	168124.3	124940.1	1.59063500024635	0.190398404789836	0.669602821371733	Nonsignificant	1.52938449809995	0.119808857420883	0.612951156055643	Nonsignificant	0.961493050173728	0.900572460719538	-0.0566516653160897	Nonsignificant	3	Cellular Component:cytoplasm (GO:0005737),Molecular Function:cytoskeletal protein binding (GO:0008092),Cellular Component:extrinsic component of membrane (GO:0019898)	radixin	--		Radixin, moesin and related proteins of the ERM family	R	General function prediction only ;	IPR011259 [Ezrin/radixin/moesin, C-terminal] ; IPR018979[FERM, N-terminal] ; IPR018980[FERM, C-terminal PH-like domain] ; IPR019748[FERM central domain]	cytoskeleton protein	--
NP_001069220.1	eukaryotic translation initiation factor 4H	517409	0.0	100339.9	25742.8	42020.4	131617.1	182426.5	28311.5	78156.0	60755.7	0.531151843488811	0.420990042388436	-0.912803743212393	Nonsignificant	1.13096777241435	0.84189867238499	0.177557819477663	Nonsignificant	2.12927392849796	0.222001232095131	1.09036156269006	Nonsignificant	1	Molecular Function:nucleic acid binding (GO:0003676)	translation initiation factor 4B	--	ko03013 RNA transport	FOG: RRM domain	R	General function prediction only ;	IPR000504 [RNA recognition motif domain]	nucleus protein	--
NP_001069281.1	aminoacyl tRNA synthase complex-interacting multifunctional protein 2	520979	139270.0	334171.8	67167.9	15801.2	44371.7	65765.0	209794.1	142891.7	46183.6	4.29266884710639	0.163319485290992	2.10187488206486	Nonsignificant	1.35535516136359	0.637528081125007	0.438670949289889	Nonsignificant	0.315737181142499	0.140822446087362	-1.66320393277497	Nonsignificant	--	--	aminoacyl tRNA synthase complex-interacting multifunctional protein 2	--	--	--	--	--	IPR004046 [Glutathione S-transferase, C-terminal] ; IPR031889[AIMP2, lysyl-tRNA synthetase binding domain]	--	--
NP_001069343.1	enolase-phosphatase E1	525563	22040.0	72171.4	5319.9	10613.7	32744.4	0.0	29188.7	38643.5	15834.1	1.53037610042875	0.7010758719769	0.613886248698554	Nonsignificant	1.18962234495848	0.81485167287665	0.250503651240389	Nonsignificant	0.77733986085198	0.637158820537252	-0.363382597458165	Nonsignificant	--	--	enolase-phosphatase E1	3.1.3.77	ko00270 Cysteine and methionine metabolism ko01100 Metabolic pathways	Enolase-phosphatase E-1	E	Amino acid transport and metabolism ;	--	nucleus protein	--
NP_001069360.2	serine/threonine-protein kinase OSR1	526949	80750.0	318696.9	18961.1	24420.9	106737.6	99523.6	72404.9	53988.2	54690.6	1.81378615852725	0.546430424607438	0.859004375261272	Nonsignificant	2.31057792611925	0.4780197324004	1.20825374638823	Nonsignificant	1.27389765064443	0.573419590896959	0.34924937112696	Nonsignificant	4	Molecular Function:protein kinase activity (GO:0004672),Molecular Function:protein serine/threonine kinase activity (GO:0004674),Molecular Function:ATP binding (GO:0005524),Biological Process:protein phosphorylation (GO:0006468)	serine/threonine-protein kinase OSR1/STK39	2.7.11.1	--	Ste20-like serine/threonine protein kinase	T	Signal transduction mechanisms ;	IPR000719 [Protein kinase domain] ; IPR024678[Serine/threonine-protein kinase OSR1/WNK, CCT domain]	Golgi apparatus protein	--
NP_001069362.1	cyclin-dependent kinase 4 inhibitor B	527124	70572.0	79625.5	9733.5	20095.2	36381.4	18617.8	72530.8	28969.0	77610.8	2.12973270976265	0.280301025898486	1.09067237763551	Nonsignificant	0.892917560434726	0.823371284848614	-0.163401111749411	Nonsignificant	0.419262734868846	0.10279354080328	-1.25407348938492	Nonsignificant	--	--	--	--	--	FOG: Ankyrin repeat	R	General function prediction only ;	IPR020683 [Ankyrin repeat-containing domain]	cytoskeleton protein	--
NP_001069375.1	ribosome biogenesis protein WDR12	528209	12375.0	36171.0	0.0	9347.5	7758.7	7883.9	19395.7	15566.3	12245.8	2.91391390990832	0.407830143193401	1.54295825434716	Nonsignificant	1.54252051567749	0.424584400145029	0.625289677490968	Nonsignificant	0.529363791576816	0.025338290119	-0.91766857685619	Significant	1	Molecular Function:protein binding (GO:0005515)	ribosome biogenesis protein YTM1	--	--	Microtubule binding protein YTM1 (contains WD40 repeats)	Z	Cytoskeleton ;	IPR001680 [WD40 repeat] ; IPR012972[NLE]	cytoplasm protein	--
NP_001069380.1	14-3-3 protein sigma	528453	309810.0	433418.1	265079.4	425110.6	458502.0	708765.8	309587.8	355832.7	301682.8	0.633208476075787	0.130863938330963	-0.659247527487664	Nonsignificant	1.04260578988822	0.808660247215449	0.0601937767670912	Nonsignificant	1.64654427298511	0.0840219187078896	0.719441304254755	Nonsignificant	--	--	14-3-3 protein beta/theta/zeta	--		Multifunctional chaperone (14-3-3 family)	O	Posttranslational modification, protein turnover, chaperones ;	IPR023410 [14-3-3 domain]	melanosome protein	--
NP_001069392.1	syndecan-1 precursor	529759	77528.0	11792.0	59374.4	72161.1	61164.7	0.0	26428.6	36283.1	39579.4	0.743514008541483	0.552471571852222	-0.427568170547883	Nonsignificant	1.45363966171055	0.482336724185252	0.539669688314628	Nonsignificant	1.95509384491906	0.0155837870868905	0.967237858862511	Significant	--	--	--	--	--	--	--	--	IPR027789 [Syndecan/Neurexin domain]	--	--
NP_001069431.1	insulin-like growth factor-binding protein complex acid labile subunit precursor	532494	315510.0	125297.7	346052.5	340868.4	405549.2	265201.7	320969.1	278083.8	316672.3	0.777822447634204	0.402506014838732	-0.362487223932121	Nonsignificant	0.859275468229989	0.574684954228221	-0.218807387341772	Nonsignificant	1.10471929788544	0.496545586795529	0.143679836590349	Nonsignificant	1	Molecular Function:protein binding (GO:0005515)	--	--	--	FOG: Leucine rich repeat	R	General function prediction only ;	IPR000372 [Leucine-rich repeat N-terminal domain] ; IPR001611[Leucine-rich repeat]	extracell protein	--
NP_001069450.1	ragulator complex protein LAMTOR3	533155	55344.0	148845.0	35144.5	0.0	0.0	0.0	0.0	0.0	0.0	Inf	0	Inf	Significant	Inf	0	Inf	Significant	NA	NA	NA	NA	1	Biological Process:regulation of TOR signaling (GO:0032006)	ragulator complex protein LAMTOR3	--		--	--	--	IPR015019 [Ragulator complex protein LAMTOR3]	--	--
NP_001069455.1	tropomodulin-3	533257	56575.0	112253.7	25319.6	0.0	23766.1	27414.3	35259.6	30515.1	23089.2	2.52894076638713	0.319281221113525	1.3385332461588	Nonsignificant	2.18478257200055	0.300681688074821	1.12748971089075	Nonsignificant	0.863912117293974	0.460132228545112	-0.211043535268049	Nonsignificant	2	Molecular Function:tropomyosin binding (GO:0005523),Biological Process:pointed-end actin filament capping (GO:0051694)	--	--	--	Tropomodulin and leiomodulin	Z	Cytoskeleton ;	IPR004934 [Tropomodulin]	cytoplasm protein	--
NP_001069514.1	U1 small nuclear ribonucleoprotein 70 kDa	535113	319000.0	772555.2	179811.1	506098.8	584878.2	186273.5	1041560.3	712891.9	463390.3	0.995393072854542	0.993205875102288	-0.00666174784949862	Nonsignificant	0.573244628507209	0.267394410512753	-0.802777163550232	Nonsignificant	0.575897747473051	0.204588007788415	-0.796115415700733	Nonsignificant	1	Molecular Function:nucleic acid binding (GO:0003676)	U1 small nuclear ribonucleoprotein 70kDa	--	ko03040 Spliceosome	U1 small nuclear ribonucleoprotein (RRM superfamily)	A	RNA processing and modification ;	IPR000504 [RNA recognition motif domain] ; IPR022023[U1 small nuclear ribonucleoprotein of 70kDa N-terminal]	nucleus protein	--
NP_001069535.1	26S proteasome non-ATPase regulatory subunit 14	535683	211090.0	491174.6	65600.9	67491.9	142861.2	91899.8	269469.0	113031.1	70962.7	2.54047355707753	0.288251319184376	1.34509744769333	Nonsignificant	1.69333735865434	0.492003348972012	0.759869425786372	Nonsignificant	0.666543981115981	0.47720447060859	-0.585228021906959	Nonsignificant	1	Molecular Function:protein binding (GO:0005515)	26S proteasome regulatory subunit N11	--	ko03050 Proteasome	26S proteasome regulatory complex, subunit RPN11	O	Posttranslational modification, protein turnover, chaperones ;	IPR000555 [JAB1/MPN/MOV34 metalloenzyme domain] ; IPR024969[Rpn11/EIF3F, C-terminal]	nucleus protein	--
NP_001069546.1	AP-2 complex subunit sigma	536553	72079.0	108059.0	63224.2	148085.0	81207.4	85238.4	55381.5	62260.9	60781.0	0.773730903301044	0.407002063891155	-0.370096197737032	Nonsignificant	1.36395898744223	0.253527072013173	0.447800264960866	Nonsignificant	1.76283379870577	0.169989704957119	0.817896462697898	Nonsignificant	--	--	AP-2 complex subunit sigma-1	--	ko04144 Endocytosis	Clathrin adaptor complex, small subunit	U	Intracellular trafficking, secretion, and vesicular transport ;	IPR022775 [AP complex, mu/sigma subunit]	nucleus protein	--
NP_001069580.1	Golgi-associated plant pathogenesis-related protein 1	538565	913100.0	866714.3	834531.6	633753.4	712285.5	598508.1	926852.6	1003365.2	1305219.2	1.34444983844566	0.00534552715863718	0.427015929122506	Significant	0.808034865151137	0.1534853610495	-0.307510551049574	Nonsignificant	0.601015256980742	0.0232310642968025	-0.734526480172079	Significant	--	--	--	--	--	Defense-related protein containing SCP domain	S	Function unknown ;	IPR014044 [CAP domain]	Golgi apparatus protein	--
NP_001069591.1	claudin-12	538709	0.0	0.0	0.0	37247.9	24203.6	48088.4	0.0	0.0	0.0	-Inf	0	-Inf	Significant	NA	NA	NA	NA	Inf	0	Inf	Significant	--	--	--	--	--	--	--	--	--	--	--
NP_001069624.1	vacuolar protein sorting-associated protein 4B	539357	987720.0	589507.0	519007.1	831084.6	852178.6	700313.9	846969.2	761481.0	601861.6	0.879448833436099	0.56634115380199	-0.18532845112455	Nonsignificant	0.948388412892697	0.826609987936621	-0.0764500583478755	Nonsignificant	1.07838952857239	0.539147551163019	0.108878392776674	Nonsignificant	1	Molecular Function:ATP binding (GO:0005524)	vacuolar protein-sorting-associated protein 4	--	ko04144 Endocytosis	AAA+-type ATPase	O	Posttranslational modification, protein turnover, chaperones ;	IPR003959 [ATPase, AAA-type, core] ; IPR007330[MIT] ; IPR015415[Vps4 oligomerisation, C-terminal]	centrosome protein	--
NP_001069631.1	actin-related protein 2/3 complex subunit 4	539459	311480.0	841917.9	273367.6	207800.9	419344.8	239377.7	282509.5	298307.0	307546.8	1.64654007035471	0.392379522338805	0.719437621923294	Nonsignificant	1.60606083119372	0.431216756860244	0.683526537437719	Nonsignificant	0.975415576037416	0.92236427927914	-0.0359110844855758	Nonsignificant	4	Cellular Component:Arp2/3 protein complex (GO:0005885),Cellular Component:actin cytoskeleton (GO:0015629),Biological Process:actin filament polymerization (GO:0030041),Biological Process:Arp2/3 complex-mediated actin nucleation (GO:0034314)	actin related protein 2/3 complex, subunit 4	--	ko04144 Endocytosis	Actin-related protein Arp2/3 complex, subunit ARPC4	Z	Cytoskeleton ;	IPR008384 [Actin-related protein 2/3 complex subunit 4]	cytoskeleton protein	--
NP_001069640.1	MARCKS-related protein	539555	9038.3	12225.4	6940.3	144554.7	133077.5	191559.6	75703.7	85551.6	79395.4	0.060111877488055	0.0139775440621034	-4.05620610898643	Significant	0.117198911118896	2.64884658061981e-05	-3.09296892897248	Significant	1.94967976407299	0.013648818426539	0.963237180013946	Significant	1	Molecular Function:calmodulin binding (GO:0005516)	--	--	--	--	--	--	IPR002101 [Myristoylated alanine-rich C-kinase substrate MARCKS]	--	--
NP_001069667.1	neuroplastin precursor	540039	425210.0	312178.0	509700.8	358300.5	404768.8	423509.5	263839.0	282289.2	265011.7	1.05099534898146	0.755244361924949	0.0717562848888333	Nonsignificant	1.53745217070446	0.124812964857282	0.620541529696889	Nonsignificant	1.46285344858513	0.00350190361946534	0.548785244808055	Significant	--	--	--	--	--	--	--	--	--	nucleus protein	--
NP_001069687.1	protein YIPF3	540431	30137.0	60717.5	7812.4	0.0	0.0	0.0	0.0	0.0	0.0	Inf	0	Inf	Significant	Inf	0	Inf	Significant	NA	NA	NA	NA	1	Cellular Component:membrane (GO:0016020)	--	--	--	Uncharacterized conserved protein	S	Function unknown ;	IPR006977 [Yip1 domain]	cytoplasm protein	--
NP_001069701.1	ras-related protein Rab-1B	540685	107410.0	149643.2	113542.1	41917.1	87777.7	56955.5	39913.7	46110.2	74580.8	1.9855060506198	0.0313540698448244	0.989506757329706	Significant	2.30749971825233	0.0145167555509403	1.20633047171677	Significant	1.16217209085413	0.640419215895594	0.216823714387068	Nonsignificant	2	Molecular Function:GTP binding (GO:0005525),Biological Process:small GTPase mediated signal transduction (GO:0007264)	Ras-related protein Rab-1A	--		GTPase Rab1/YPT1, small G protein superfamily, and related GTP-binding proteins	TU	Signal transduction mechanisms ; Intracellular trafficking, secretion, and vesicular transport ;	IPR001806 [Small GTPase superfamily]	endoplasmic reticulum protein	--
NP_001069707.1	glutamate-rich WD repeat-containing protein 1	540739	11203.0	58667.4	2051.1	23392.6	14648.4	27835.9	18803.8	0.0	13811.1	1.09175598730359	0.916123505049296	0.126650443029792	Nonsignificant	1.47011539715488	0.758115866559025	0.555929404292145	Nonsignificant	1.34656041666028	0.367265937305677	0.429278961262353	Nonsignificant	1	Molecular Function:protein binding (GO:0005515)	ribosome assembly protein RRB1	--	--	Ribosome Assembly protein	R	General function prediction only ;	IPR001680 [WD40 repeat] ; IPR022052[Histone-binding protein RBBP4, N-terminal]	cytoplasm protein	--
NP_001069709.1	abl interactor 1	540815	57768.0	91061.0	44646.5	0.0	55816.5	126222.6	40462.8	100126.2	55758.6	0.708549243907856	0.464430749806817	-0.497059971493063	Nonsignificant	0.98537237022505	0.968246703897665	-0.0212590757419851	Nonsignificant	1.39069003135256	0.517446810221722	0.475800895751078	Nonsignificant	1	Cellular Component:cytoplasm (GO:0005737)	abl interactor 2	--		Abl interactor ABI-1, contains SH3 domain	TZ	Signal transduction mechanisms ; Cytoskeleton ;	IPR012849 [Abl-interactor, homeo-domain homologous domain]	--	--
NP_001069726.1	ubiquitin-conjugating enzyme E2 N	541130	182530.0	390557.6	67462.2	113076.2	142053.0	196526.4	178241.6	169072.6	145739.6	1.41822618827266	0.554217037621376	0.504087641657806	Nonsignificant	1.2991478820364	0.655539681629951	0.377565662146341	Nonsignificant	0.916037154566094	0.627604302868887	-0.126521979511464	Nonsignificant	--	--	ubiquitin-conjugating enzyme E2 N	2.3.2.23	ko04120 Ubiquitin mediated proteolysis	Ubiquitin-protein ligase	O	Posttranslational modification, protein turnover, chaperones ;	IPR000608 [Ubiquitin-conjugating enzyme E2]	cell membrane protein	--
NP_001069727.1	pentraxin-related protein PTX3 precursor	541148	937780.0	190130.6	1719047.1	0.0	97037.5	209879.1	149056.7	248790.1	166393.6	6.1839985194675	0.258095342975441	2.62853997386219	Nonsignificant	5.04564667825983	0.226426783425774	2.33503918503615	Nonsignificant	0.815919774620888	0.591659942865812	-0.293500788826034	Nonsignificant	--	--	--	--	--	--	--	--	IPR001759 [Pentraxin-related]	extracell protein	--
NP_001069739.1	endoplasmic reticulum resident protein 29 precursor	613357	19412.0	129333.9	11752.1	0.0	0.0	0.0	3479.9	0.0	0.0	Inf	0	Inf	Significant	NA	NA	NA	NA	NA	NA	NA	NA	3	Cellular Component:endoplasmic reticulum (GO:0005783),Cellular Component:endoplasmic reticulum lumen (GO:0005788),Biological Process:protein secretion (GO:0009306)	endoplasmic reticulum protein 29	--	ko04141 Protein processing in endoplasmic reticulum	--	--	--	IPR011679 [Endoplasmic reticulum, protein ERp29, C-terminal] ; IPR012883[ERp29, N-terminal]	melanosome protein	--
NP_001069744.1	myristoylated alanine-rich C-kinase substrate	613548	43087.0	108010.3	11963.8	260190.1	235640.2	377439.3	94247.5	187244.5	228982.9	0.186724809841085	0.0104685028910138	-2.4210144658947	Significant	0.319430201171497	0.0767670355845582	-1.64642737318228	Nonsignificant	1.71070036940112	0.110428270114459	0.774587092712419	Nonsignificant	1	Molecular Function:calmodulin binding (GO:0005516)	--	--	--	--	--	--	IPR002101 [Myristoylated alanine-rich C-kinase substrate MARCKS]	cell membrane protein	--
NP_001069751.1	pleckstrin homology domain-containing family O member 2	613696	11545.0	39336.0	8868.9	23588.3	37926.8	54617.9	24113.2	25982.9	31042.0	0.514495449183264	0.228725622299541	-0.958769778642313	Nonsignificant	0.736397574012702	0.513589105431	-0.441443221004553	Nonsignificant	1.43130046180524	0.273682050879978	0.51732655763776	Nonsignificant	--	--	--	--	--	--	--	--	IPR001849 [Pleckstrin homology domain]	--	--
NP_001069770.1	vesicle-associated membrane protein 7	613984	128970.0	165233.8	44519.3	22207.2	28767.3	30567.3	0.0	22667.0	19434.0	4.15398114831902	0.138013967318244	2.0544946689297	Nonsignificant	5.36365882045557	0.140820895415288	2.42321747108069	Nonsignificant	1.29120923493504	0.177621214022471	0.368722802150989	Nonsignificant	2	Cellular Component:integral component of membrane (GO:0016021),Biological Process:vesicle-mediated transport (GO:0016192)	vesicle-associated membrane protein 7	--	ko04130 SNARE interactions in vesicular transport	Synaptobrevin/VAMP-like protein	U	Intracellular trafficking, secretion, and vesicular transport ;	IPR001388 [Synaptobrevin] ; IPR010908[Longin domain]	Golgi apparatus protein	--
NP_001069771.1	collectin-11 precursor	613991	16685.0	60004.7	0.0	59814.0	72996.9	18615.0	67653.9	24968.7	0.0	0.759675524464441	0.679388520532669	-0.396544754231478	Nonsignificant	0.82798042810286	0.817848473916669	-0.272331429351974	Nonsignificant	1.0899132609104	0.884949905606892	0.124213324879504	Nonsignificant	--	--	--	--	--	C-type lectin	TV	Signal transduction mechanisms ; Defense mechanisms ;	IPR001304 [C-type lectin-like] ; IPR008160[Collagen triple helix repeat]	cytoplasm protein	--
NP_001069785.1	ras-related protein Rab-8B	614242	539660.0	442404.4	437190.9	364085.4	195131.3	263243.1	436413.2	501692.9	542123.2	1.72562269912767	0.0284751997983906	0.787117059186068	Significant	0.958807733369418	0.677381053013284	-0.0606865496375766	Nonsignificant	0.555629995974272	0.0193643187949803	-0.847803608823645	Significant	2	Molecular Function:GTP binding (GO:0005525),Biological Process:small GTPase mediated signal transduction (GO:0007264)	Ras-related protein Rab-8A	--	ko04144 Endocytosis	GTP-binding protein SEC4, small G protein superfamily, and related Ras family GTP-binding proteins	TU	Signal transduction mechanisms ; Intracellular trafficking, secretion, and vesicular transport ;	IPR001806 [Small GTPase superfamily]	endoplasmic reticulum protein	--
NP_001069815.1	proteasome assembly chaperone 1	614817	72488.0	115208.5	35679.1	42743.5	61964.6	79698.9	77319.1	64829.5	61384.3	1.21131844235848	0.635182380163146	0.276578183627187	Nonsignificant	1.09749136380408	0.792180048204834	0.134209587190206	Nonsignificant	0.906030425547909	0.615294195590866	-0.142368596436981	Nonsignificant	2	Cellular Component:endoplasmic reticulum (GO:0005783),Biological Process:proteasome assembly (GO:0043248)	--	--	--	--	--	--	IPR016565 [Proteasome assembly chaperone 1]	cytoplasm protein	--
NP_001069841.1	troponin C, skeletal muscle	615428	7200.9	12339.7	30639.3	119103.8	88527.4	4280.9	0.0	0.0	0.0	0.236795822418824	0.198962232889727	-2.07828446590027	Nonsignificant	Inf	0	Inf	Significant	Inf	0	Inf	Significant	1	Molecular Function:calcium ion binding (GO:0005509)	calmodulin	--	ko04070 Phosphatidylinositol signaling system	Calmodulin and related proteins (EF-Hand superfamily)	T	Signal transduction mechanisms ;	IPR002048 [EF-hand domain]	nucleus protein	--
NP_001069844.1	nucleoside diphosphate kinase B	615447	1835700.0	2438083.2	553114.4	1141995.7	1086899.1	1193354.4	1841606.1	1684231.9	1109527.5	1.41044597219863	0.488366642452247	0.496151403864673	Nonsignificant	1.04131974059004	0.9202108246398	0.0584131208336368	Nonsignificant	0.738291122889878	0.208940401680966	-0.437738283031037	Nonsignificant	5	Molecular Function:nucleoside diphosphate kinase activity (GO:0004550),Biological Process:nucleoside diphosphate phosphorylation (GO:0006165),Biological Process:GTP biosynthetic process (GO:0006183),Biological Process:UTP biosynthetic process (GO:0006228),Biological Process:CTP biosynthetic process (GO:0006241)	nucleoside-diphosphate kinase	2.7.4.6	ko00230 Purine metabolism ko00240 Pyrimidine metabolism ko01100 Metabolic pathways ko01110 Biosynthesis of secondary metabolites ko01130 Biosynthesis of antibiotics	Nucleoside diphosphate kinase	F	Nucleotide transport and metabolism ;	IPR001564 [Nucleoside diphosphate kinase]	cell membrane protein	--
NP_001069862.1	serine/arginine-rich splicing factor 1	615796	334900.0	263749.0	796924.5	2761243.3	1370099.3	240271.9	434288.0	781106.4	1285210.6	0.319235261938124	0.255400664099326	-1.64730807799643	Nonsignificant	0.558094341169437	0.2844247780038	-0.841419076716591	Nonsignificant	1.74822273009932	0.463265184833808	0.805889001279843	Nonsignificant	1	Molecular Function:nucleic acid binding (GO:0003676)	splicing factor, arginine/serine-rich 1	--	ko03040 Spliceosome	Alternative splicing factor ASF/SF2 (RRM superfamily)	A	RNA processing and modification ;	IPR000504 [RNA recognition motif domain]	nucleus protein	--
NP_001069865.1	endoglin precursor	615844	59333.0	69740.5	69170.7	51813.3	14332.1	44452.2	40251.2	24610.0	12087.9	1.79248193450852	0.0708842222109279	0.841958578828826	Nonsignificant	2.57630303668269	0.0101492368820755	1.36530229989903	Significant	1.43728256730748	0.469848898642964	0.523343721070206	Nonsignificant	--	--	--	--	--	--	--	--	IPR001507 [Zona pellucida domain]	extracell protein	--
NP_001069877.1	nuclear factor NF-kappa-B p105 subunit	616115	32634.0	193935.4	0.0	0.0	50259.2	21808.8	22235.0	13428.5	0.0	3.1438280512849	0.445107001661357	1.65252231290746	Nonsignificant	6.35297713348381	0.358770990329519	2.66743282640001	Nonsignificant	2.02077754566994	0.346076455988551	1.01491051349256	Nonsignificant	3	Molecular Function:DNA binding (GO:0003677),Molecular Function:protein binding (GO:0005515),Biological Process:signal transduction (GO:0007165)	--	--	--	--	--	--	IPR000488 [Death domain] ; IPR002110[Ankyrin repeat] ; IPR011539[Rel homology domain (RHD), DNA-binding domain] ; IPR020683[Ankyrin repeat-containing domain] ; IPR032397[Rel homology dimerisation domain]	nucleus protein	--
NP_001069921.1	reduced folate transporter	617307	174060.0	398508.2	157382.1	0.0	87081.0	40562.6	85752.1	75156.5	42317.0	3.81243974107071	0.176232631456259	1.93071453469194	Nonsignificant	3.59182258534358	0.0899031481139149	1.84471609129113	Nonsignificant	0.942132290420105	0.881596621489414	-0.0859984434008023	Nonsignificant	2	Biological Process:transport (GO:0006810),Cellular Component:membrane (GO:0016020)	solute carrier family 19 (thiamine transporter), member 2/3	--		Micronutrient transporters (folate transporter family)	H	Coenzyme transport and metabolism ;	IPR002666 [Reduced folate carrier]	--	--
NP_001069922.1	ELAV-like protein 1	617316	77319.0	106813.1	37131.5	54228.0	65143.2	164183.6	44525.0	42625.3	19687.5	0.780320417781678	0.634261419057678	-0.357861444985277	Nonsignificant	2.07102355158942	0.153836261213146	1.05034395991674	Nonsignificant	2.65406812944482	0.175931532437765	1.40820540490201	Nonsignificant	1	Molecular Function:nucleic acid binding (GO:0003676)	ELAV like protein 2/3/4	--	--	RNA-binding protein ELAV/HU (RRM superfamily)	A	RNA processing and modification ;	IPR000504 [RNA recognition motif domain]	nucleus protein	--
NP_001069947.1	small nuclear ribonucleoprotein Sm D3	617823	145330.0	191346.1	77775.5	142907.0	164056.3	94203.3	173338.6	142335.1	115415.8	1.03311591742682	0.914913257595176	0.0470021362112347	Nonsignificant	0.961404998266021	0.888056001442138	-0.0567837909384342	Nonsignificant	0.930587731781915	0.726751395812643	-0.103785927149669	Nonsignificant	--	--	small nuclear ribonucleoprotein D3	--	ko03040 Spliceosome	Small nuclear ribonucleoprotein Sm D3	A	RNA processing and modification ;	IPR001163 [LSM domain, eukaryotic/archaea-type]	nucleus protein	--
NP_001069960.1	dihydropteridine reductase	618084	59808.0	130442.8	0.0	3410.8	11293.3	12919.5	13962.4	13163.6	0.0	10.3308837370944	0.246315060361474	3.36889176715323	Nonsignificant	7.01359581213596	0.26010987349547	2.81015429163591	Nonsignificant	0.678896016122294	0.335149540485974	-0.558737475517321	Nonsignificant	--	--	LETM1 and EF-hand domain-containing protein 1, mitochondrial	--		Dihydropteridine reductase DHPR/QDPR	E	Amino acid transport and metabolism ;	IPR002347 [Short-chain dehydrogenase/reductase SDR]	--	--
NP_001069984.1	14 kDa phosphohistidine phosphatase	618691	52007.0	124164.5	46000.3	73418.8	82882.4	81936.4	59261.9	0.0	70552.1	0.932563961356226	0.851449657148617	-0.10072541663274	Nonsignificant	1.14097503607726	0.797756884104001	0.190267226577047	Nonsignificant	1.22348180216823	0.0852078323934047	0.290992643209787	Nonsignificant	--	--	phosphohistidine phosphatase	3.9.1.3	--	--	--	--	IPR007702 [Janus]	--	--
NP_001070002.1	AP-3 complex subunit beta-1	767602	9311.8	94079.9	18512.4	15649.9	19047.7	0.0	5301.7	0.0	0.0	2.34221963478742	0.550138834835191	1.22787636668523	Nonsignificant	NA	NA	NA	NA	NA	NA	NA	NA	3	Biological Process:intracellular protein transport (GO:0006886),Biological Process:vesicle-mediated transport (GO:0016192),Cellular Component:membrane coat (GO:0030117)	AP-3 complex subunit beta	--		Vesicle coat complex AP-3, beta subunit	U	Intracellular trafficking, secretion, and vesicular transport ;	IPR002553 [Clathrin/coatomer adaptor, adaptin-like, N-terminal] ; IPR029390[AP-3 complex subunit beta, C-terminal domain] ; IPR029394[AP-3 complex subunit beta 1, serine-rich domain]	cell membrane protein	--
NP_001070018.1	complement C1s subcomponent precursor	767827	25432.0	0.0	233056.1	16559.2	8074.8	122267.0	0.0	19191.4	28387.1	2.63941123613862	0.44153119430609	1.40021614873788	Nonsignificant	5.43287619407926	0.416984071572121	2.44171617084082	Nonsignificant	2.05836669924441	0.633099388494862	1.04150002210294	Nonsignificant	2	Molecular Function:serine-type endopeptidase activity (GO:0004252),Biological Process:proteolysis (GO:0006508)	--	--	--	Trypsin	E	Amino acid transport and metabolism ;	IPR000436 [Sushi/SCR/CCP domain] ; IPR000859[CUB domain] ; IPR001254[Serine proteases, trypsin domain]	extracell protein	--
NP_001070266.1	sodium/potassium-transporting ATPase subunit alpha-1	282144	10303000.0	12977867.3	12544780.1	11885329.1	12311119.9	11994006.3	9381872.6	10880509.4	11300430.6	0.98991977589185	0.897475795854126	-0.0146164824351774	Nonsignificant	1.13505877483175	0.233353219391419	0.182767004091411	Nonsignificant	1.14661693045695	0.0608388123950478	0.197383486526588	Nonsignificant	2	Molecular Function:nucleotide binding (GO:0000166),Molecular Function:metal ion binding (GO:0046872)	sodium/potassium-transporting ATPase subunit alpha	3.6.3.9		Na+/K+ ATPase, alpha subunit	P	Inorganic ion transport and metabolism ;	IPR004014 [Cation-transporting P-type ATPase, N-terminal] ; IPR006068[Cation-transporting P-type ATPase, C-terminal] ; IPR008250[P-type ATPase, A domain]	melanosome protein	--
NP_001070309.1	major histocompatibility complex, class I precursor	512672	1884700.0	1744425.4	1734478.1	847070.5	974416.1	793220.7	1362771.8	1624139.7	1730130.2	2.05132081131987	0.00022415420266205	1.03655313623831	Significant	1.13706934157483	0.145520333071987	0.185320236372421	Nonsignificant	0.554310830027218	0.0045072733036106	-0.851232899865893	Significant	--	--	--	--	--	--	--	--	IPR003597 [Immunoglobulin C1-set] ; IPR011161[MHC class I-like antigen recognition-like]	cell membrane protein	--
NP_001070320.1	solute carrier family 26 member 6	514514	28821.0	44828.4	18474.3	30282.8	66421.0	53985.6	82968.8	76205.8	57862.5	0.611348243472998	0.209893927664098	-0.709933675546795	Nonsignificant	0.424460610651359	0.0178050193769727	-1.23629741497145	Significant	0.694302494826921	0.163741451796487	-0.526363739424659	Nonsignificant	3	Biological Process:sulfate transport (GO:0008272),Molecular Function:sulfate transmembrane transporter activity (GO:0015116),Cellular Component:integral component of membrane (GO:0016021)	--	--	--	Sulfate/bicarbonate/oxalate exchanger SAT-1 and related transporters (SLC26 family)	P	Inorganic ion transport and metabolism ;	IPR002645 [STAS domain] ; IPR011547[SLC26A/SulP transporter domain]	cell membrane protein	--
NP_001070357.1	nuclear receptor-binding protein	532919	21320.0	25086.3	13954.4	0.0	0.0	0.0	0.0	0.0	5195.3	Inf	0	Inf	Significant	NA	NA	NA	NA	NA	NA	NA	NA	2	Molecular Function:protein kinase activity (GO:0004672),Biological Process:protein phosphorylation (GO:0006468)	WNK lysine deficient protein kinase	2.7.11.1	--	Protein kinase	T	Signal transduction mechanisms ;	IPR001245 [Serine-threonine/tyrosine-protein kinase catalytic domain]	cytoplasm protein	--
NP_001070371.1	phosphoglucomutase-1	534402	194430.0	51344.3	152792.5	286428.6	132287.4	187499.8	132101.2	96983.5	143116.8	0.65746686246053	0.326486700878943	-0.605009913134332	Nonsignificant	1.07083609281532	0.853751031612151	0.0987376713308938	Nonsignificant	1.62873013676732	0.17364871559579	0.703747584465225	Nonsignificant	2	Biological Process:carbohydrate metabolic process (GO:0005975),Biological Process:organic substance metabolic process (GO:0071704)	phosphoglucomutase	5.4.2.2	ko00010 Glycolysis / Gluconeogenesis ko00030 Pentose phosphate pathway ko00052 Galactose metabolism ko00230 Purine metabolism ko00500 Starch and sucrose metabolism ko00520 Amino sugar and nucleotide sugar metabolism ko01100 Metabolic pathways ko01110 Biosynthesis of secondary metabolites ko01130 Biosynthesis of antibiotics	Phosphoglucomutase	G	Carbohydrate transport and metabolism ;	IPR005843 [Alpha-D-phosphohexomutase, C-terminal] ; IPR005844[Alpha-D-phosphohexomutase, alpha/beta/alpha domain I] ; IPR005845[Alpha-D-phosphohexomutase, alpha/beta/alpha domain II] ; IPR005846[Alpha-D-phosphohexomutase, alpha/beta/alpha domain III]	cytoplasm protein	--
NP_001070387.1	phostensin	539829	93072.0	319428.0	99631.9	20986.9	75141.5	56599.9	71587.5	104445.1	103716.6	3.35322202892326	0.190361814631762	1.74554801233585	Nonsignificant	1.83068226826028	0.407299381870836	0.872381419872651	Nonsignificant	0.545947227016199	0.0924849403481484	-0.873166592463196	Nonsignificant	1	Molecular Function:phosphatase binding (GO:0019902)	--	--	--	--	--	--	IPR025903 [Phostensin/Taperin N-terminal domain] ; IPR025907[Phostensin/Taperin PP1-binding domain]	--	--
NP_001070408.1	copine-1	615677	648070.0	881153.4	612913.6	646175.4	796076.4	694225.1	886025.4	715973.8	627548.2	1.00264926805434	0.98511626059652	0.00381703194315638	Nonsignificant	0.960794554087525	0.809738081190452	-0.0577001212097479	Nonsignificant	0.958255877403638	0.741614881197379	-0.0615171531529041	Nonsignificant	1	Molecular Function:protein binding (GO:0005515)	--	--	--	Copine	T	Signal transduction mechanisms ;	IPR000008 [C2 domain] ; IPR010734[Copine]	cytoplasm protein	--
NP_001070412.1	ras-related protein Rab-31	616979	125270.0	199570.9	115907.6	89043.1	116219.0	138261.7	86594.7	83045.8	81108.9	1.2830217294988	0.341524642746858	0.359545604390722	Nonsignificant	1.75772504340987	0.138591444320401	0.813709410906154	Nonsignificant	1.36998852240524	0.160328142985342	0.454163806515432	Nonsignificant	2	Molecular Function:GTP binding (GO:0005525),Biological Process:small GTPase mediated signal transduction (GO:0007264)	Ras-related protein Rab-22	--	ko04144 Endocytosis	GTPase Rab5/YPT51 and related small G protein superfamily GTPases	U	Intracellular trafficking, secretion, and vesicular transport ;	IPR001806 [Small GTPase superfamily]	endoplasmic reticulum protein	--
NP_001070466.1	60S ribosomal protein L13a	767925	550980.0	301753.8	897957.9	972865.7	841002.8	768333.4	948999.9	853608.7	904473.8	0.677984049194604	0.204344370982626	-0.560676763146012	Nonsignificant	0.646707946533138	0.204050086103879	-0.628813757033635	Nonsignificant	0.953868969780898	0.561906443986957	-0.0681369938876233	Nonsignificant	3	Molecular Function:structural constituent of ribosome (GO:0003735),Cellular Component:ribosome (GO:0005840),Biological Process:translation (GO:0006412)	large subunit ribosomal protein L13Ae	--	ko03010 Ribosome	60S ribosomal protein L13a	J	Translation, ribosomal structure and biogenesis ;	IPR005822 [Ribosomal protein L13]	cytoplasm protein	--
NP_001070472.1	NHP2-like protein 1	767931	13016.0	65347.8	0.0	46823.9	45872.5	23226.7	50362.0	18497.7	36370.3	1.01399721021953	0.98184521581565	0.0200536831026137	Nonsignificant	1.11703601634515	0.868863813971703	0.159675703068185	Nonsignificant	1.10161645918464	0.781598367271884	0.139622019965571	Nonsignificant	--	--	U4/U6 small nuclear ribonucleoprotein SNU13	--	ko03008 Ribosome biogenesis in eukaryotes ko03040 Spliceosome	60S ribosomal protein 15.5kD/SNU13, NHP2/L7A family (includes ribonuclease P subunit p38), involved in splicing	AJ	RNA processing and modification ; Translation, ribosomal structure and biogenesis ;	IPR004038 [Ribosomal protein L7Ae/L30e/S12e/Gadd45]	cytoplasm protein	--
NP_001070481.1	histone-binding protein RBBP4	767940	273480.0	645496.8	225404.2	196045.2	142666.1	238419.7	268620.8	240008.2	36326.3	1.98287910370436	0.235665738943235	0.987596719017508	Nonsignificant	2.09995388612607	0.257801662413933	1.07035764742107	Nonsignificant	1.05904282424632	0.897539985874898	0.0827609284035632	Nonsignificant	1	Molecular Function:protein binding (GO:0005515)	histone-binding protein RBBP4	--		Nucleosome remodeling factor, subunit CAF1/NURF55/MSI1	B	Chromatin structure and dynamics ;	IPR001680 [WD40 repeat] ; IPR022052[Histone-binding protein RBBP4, N-terminal]	cytoplasm protein	--
NP_001070503.1	isoaspartyl peptidase/L-asparaginase	767970	35099.0	104586.3	5837.4	0.0	0.0	0.0	0.0	0.0	0.0	Inf	0	Inf	Significant	Inf	0	Inf	Significant	NA	NA	NA	NA	1	Molecular Function:hydrolase activity (GO:0016787)	beta-aspartyl-peptidase (threonine type)	3.4.19.5	--	Asparaginase	E	Amino acid transport and metabolism ;	IPR000246 [Peptidase T2, asparaginase 2]	cytoplasm protein	--
NP_001071319.1	splicing factor 3B subunit 3	504962	122150.0	232857.1	31832.4	22841.5	50907.2	25851.7	86070.9	36852.1	10786.7	3.88391512483886	0.239507741448305	1.95751167390026	Nonsignificant	2.89312966822901	0.246312022583515	1.53263098538942	Nonsignificant	0.744900332586192	0.657754977522187	-0.424880688510838	Nonsignificant	2	Molecular Function:nucleic acid binding (GO:0003676),Cellular Component:nucleus (GO:0005634)	splicing factor 3B subunit 3	--	ko03040 Spliceosome	Splicing factor 3b, subunit 3	A	RNA processing and modification ;	IPR004871 [Cleavage/polyadenylation specificity factor, A subunit, C-terminal]	nucleus protein	--
NP_001071320.1	Na(+)/H(+) exchange regulatory cofactor NHE-RF1	505242	1884600.0	1950137.6	2950505.8	1295733.8	1813495.8	1786199.6	1393718.4	1640425.4	2566973.8	1.38603646846736	0.176019226266946	0.470965217204454	Nonsignificant	1.21140884454917	0.471122621658097	0.276685849721473	Nonsignificant	0.874009358418042	0.583350504623511	-0.19427936748298	Nonsignificant	1	Molecular Function:protein binding (GO:0005515)	--	--	--	FOG: PDZ domain	S	Function unknown ;	IPR001478 [PDZ domain] ; IPR015098[EBP50, C-terminal]	cytoplasm protein	--
NP_001071332.1	syntaxin-7	507031	51641.0	149941.7	80045.6	44125.1	110072.3	140569.5	62145.0	54141.8	67064.1	0.95542715277733	0.919649741793471	-0.0657822168006519	Nonsignificant	1.53600718622052	0.378571066518077	0.619184965733845	Nonsignificant	1.6076654109688	0.321320955741287	0.684967182534497	Nonsignificant	1	Molecular Function:protein binding (GO:0005515)	--	--	--	SNARE protein PEP12/VAM3/Syntaxin 7/Syntaxin 17	U	Intracellular trafficking, secretion, and vesicular transport ;	IPR000727 [Target SNARE coiled-coil homology domain]	vacuole protein	--
NP_001071351.1	dihydrofolate reductase	508809	410640.0	387389.5	161373.4	111854.6	172709.9	164164.5	84670.8	72174.6	31194.1	2.1380452344288	0.105726793222439	1.09629237634921	Nonsignificant	5.10213492377931	0.0338716080969835	2.35110105089913	Significant	2.38635499456231	0.0252976484967697	1.25480867454992	Significant	4	Molecular Function:dihydrofolate reductase activity (GO:0004146),Biological Process:glycine biosynthetic process (GO:0006545),Biological Process:nucleotide biosynthetic process (GO:0009165),Biological Process:oxidation-reduction process (GO:0055114)	dihydrofolate reductase	1.5.1.3	ko00670 One carbon pool by folate ko00790 Folate biosynthesis ko01100 Metabolic pathways	Dihydrofolate reductase	H	Coenzyme transport and metabolism ;	IPR001796 [Dihydrofolate reductase domain]	--	--
NP_001071354.1	thioredoxin-like protein 1	509142	197450.0	344589.9	62503.6	11284.9	91255.9	91699.7	92572.5	85160.9	59809.3	3.11234526270268	0.185871586905125	1.63800211211058	Nonsignificant	2.54498875360093	0.271069901078244	1.34765928099252	Nonsignificant	0.817707721601211	0.63931595879744	-0.290342831118064	Nonsignificant	1	Biological Process:cell redox homeostasis (GO:0045454)	--	--	--	Thioredoxin-like protein	O	Posttranslational modification, protein turnover, chaperones ;	IPR010400 [PITH domain] ; IPR013766[Thioredoxin domain]	cytoplasm protein	--
NP_001071368.1	signal transducer and activator of transcription 1-alpha/beta	510814	449840.0	659844.6	150419.0	55886.0	302946.1	377396.7	260045.2	240018.5	157340.8	1.71156520907631	0.379433221283752	0.775316258762515	Nonsignificant	1.91678578409488	0.254457805072837	0.938689113483557	Nonsignificant	1.11990228238474	0.809657319411475	0.163372854721042	Nonsignificant	2	Molecular Function:DNA binding (GO:0003677),Biological Process:signal transduction (GO:0007165)	signal transducer and activator of transcription 5B	--	ko04933 AGE-RAGE signaling pathway in diabetic complications	STAT protein	KT	Transcription ; Signal transduction mechanisms ;	IPR000980 [SH2 domain] ; IPR013799[STAT transcription factor, protein interaction] ; IPR013800[STAT transcription factor, all-alpha domain] ; IPR013801[STAT transcription factor, DNA-binding]	nucleus protein	--
NP_001071390.1	rho-related GTP-binding protein RhoB	515118	66429.0	225899.5	95484.6	0.0	0.0	0.0	0.0	0.0	0.0	Inf	0	Inf	Significant	Inf	0	Inf	Significant	NA	NA	NA	NA	2	Molecular Function:GTP binding (GO:0005525),Biological Process:small GTPase mediated signal transduction (GO:0007264)	Ras homolog gene family, member A	--	ko04144 Endocytosis	Ras-related small GTPase, Rho type	R	General function prediction only ;	IPR001806 [Small GTPase superfamily]	nucleus protein	--
NP_001071411.1	extended synaptotagmin-1	520669	323580.0	1401663.3	164475.5	462609.0	835456.6	1236720.9	313623.9	247233.7	165009.6	0.745513991020546	0.656529483732751	-0.423692667145172	Nonsignificant	2.60339467054029	0.42349266839074	1.38039403862248	Nonsignificant	3.49208023175589	0.0570339516306632	1.80408670576765	Nonsignificant	2	Molecular Function:protein binding (GO:0005515),Molecular Function:lipid binding (GO:0008289)	--	--	--	Ca2+-dependent lipid-binding protein CLB1/vesicle protein vp115/Granuphilin A, contains C2 domain	R	General function prediction only ;	IPR000008 [C2 domain] ; IPR031468[Synaptotagmin-like mitochondrial-lipid-binding domain]	nucleus protein	--
NP_001071508.1	phosphatidylinositol transfer protein beta isoform	613773	89456.0	184613.9	35994.0	13794.1	150692.7	232841.9	88818.8	91056.8	63682.6	0.780371264396456	0.72570086281218	-0.357767440307928	Nonsignificant	1.27305875967223	0.643344557181437	0.348299010230086	Nonsignificant	1.63135012493934	0.507418958123889	0.706066450538014	Nonsignificant	2	Cellular Component:intracellular (GO:0005622),Biological Process:transport (GO:0006810)	--	--	--	Phosphatidylinositol transfer protein	IT	Lipid transport and metabolism ; Signal transduction mechanisms ;	IPR001666 [Phosphatidylinositol transfer protein]	Golgi apparatus protein	--
NP_001071530.1	prefoldin subunit 1	616553	44598.0	53263.4	12402.9	22622.7	31075.0	42819.3	30063.0	25769.6	25945.2	1.14243397536185	0.755509062517924	0.192110790079436	Nonsignificant	1.34834025860319	0.525353231702144	0.431184611842741	Nonsignificant	1.18023473363187	0.460357575189429	0.239073821763305	Nonsignificant	3	Biological Process:protein folding (GO:0006457),Cellular Component:prefoldin complex (GO:0016272),Molecular Function:unfolded protein binding (GO:0051082)	prefoldin subunit 1	--	--	Molecular chaperone Prefoldin, subunit 1	O	Posttranslational modification, protein turnover, chaperones ;	IPR002777 [Prefoldin beta-like]	--	--
NP_001071531.1	histone H2B type 1-K	616627	13695000.0	18933557.8	10549883.7	34086840.9	23809274.3	18736989.0	21828583.4	20113893.6	12321474.4	0.56344372253682	0.09562246099813	-0.827656575477708	Nonsignificant	0.795711340328231	0.387345883613569	-0.32968293472785	Nonsignificant	1.41222860154633	0.238030996473305	0.497973640749858	Nonsignificant	1	Molecular Function:DNA binding (GO:0003677)	histone H2B	--		Histone H2B	B	Chromatin structure and dynamics ;	IPR007125 [Histone H2A/H2B/H3]	extracell protein	--
NP_001071595.1	14-3-3 protein theta	768311	954410.0	1245056.4	716715.0	1680815.2	1848054.5	1979890.3	1259305.5	1157729.1	1156473.3	0.529371655327152	0.00791854080682672	-0.917647145640968	Significant	0.816055674593584	0.234151870815688	-0.293260512886574	Nonsignificant	1.54155528801266	0.0022685814696029	0.624386632754394	Significant	--	--	14-3-3 protein beta/theta/zeta	--		Multifunctional chaperone (14-3-3 family)	O	Posttranslational modification, protein turnover, chaperones ;	IPR023410 [14-3-3 domain]	melanosome protein	--
NP_001071607.1	60S ribosomal protein L36	768327	536720.0	544422.8	455103.6	446674.7	690839.6	606108.4	773480.2	770005.3	562047.3	0.881065840677573	0.420460300697226	-0.182678261360536	Nonsignificant	0.729623589810617	0.0658663482545135	-0.45477572016456	Nonsignificant	0.828114717566974	0.294350534876727	-0.272097458804024	Nonsignificant	4	Molecular Function:structural constituent of ribosome (GO:0003735),Cellular Component:intracellular (GO:0005622),Cellular Component:ribosome (GO:0005840),Biological Process:translation (GO:0006412)	large subunit ribosomal protein L36e	--	ko03010 Ribosome	60S ribosomal protein L36	J	Translation, ribosomal structure and biogenesis ;	IPR000509 [Ribosomal protein L36e]	cytoplasm protein	--
NP_001071625.1	ADP-ribosylation factor-like protein 6-interacting protein 1	777773	59355.0	173068.7	55249.4	26148.1	49523.5	68845.6	49992.8	28877.3	29328.4	1.99058035998483	0.304345958373523	0.99318911438903	Nonsignificant	2.65875312504332	0.201954473039594	1.4107498239008	Nonsignificant	1.33566731516611	0.441156290866183	0.417560709511767	Nonsignificant	--	--	--	--	--	--	--	--	--	--	--
NP_001071626.1	tubulin alpha-4A chain	777775	338570.0	320951.1	266256.6	474721.0	575750.8	667400.5	688675.1	616198.0	436723.5	0.538909498686253	0.0115210280456966	-0.891885079347712	Significant	0.531568389602965	0.0251913703253916	-0.911672779436124	Significant	0.986377844329738	0.936522545860424	-0.019787700088412	Nonsignificant	1	Molecular Function:GTPase activity (GO:0003924)	tubulin alpha	--	ko04145 Phagosome	Alpha tubulin	Z	Cytoskeleton ;	IPR003008 [Tubulin/FtsZ, GTPase domain] ; IPR018316[Tubulin/FtsZ, 2-layer sandwich domain]	cytoplasm protein	--
NP_001073085.1	protein-L-isoaspartate(D-aspartate) O-methyltransferase	613854	139170.0	131810.5	91692.1	7548.5	59833.9	90128.6	52460.2	62649.5	101371.0	2.30252236351747	0.0728580908133593	1.2032151687288	Nonsignificant	1.67531147118427	0.0807697065861027	0.744429344023177	Nonsignificant	0.727598349414059	0.526236509699368	-0.458785824705623	Nonsignificant	--	--	protein-L-isoaspartate(D-aspartate) O-methyltransferase	2.1.1.77	--	Protein-L-isoaspartate(D-aspartate) O-methyltransferase	O	Posttranslational modification, protein turnover, chaperones ;	--	cytoplasm protein	--
NP_001073091.1	eukaryotic translation initiation factor 3 subunit G	615695	116880.0	170756.6	83835.0	78501.2	125544.2	152747.0	55378.7	66015.9	82094.2	1.04114213195124	0.890439515275689	0.058167032195561	Nonsignificant	1.82551373834825	0.102096418200365	0.86830252616656	Nonsignificant	1.75337610718624	0.0907703360713741	0.810135493970999	Nonsignificant	1	Molecular Function:nucleic acid binding (GO:0003676)	translation initiation factor 3 subunit G	--	ko03013 RNA transport	Translation initiation factor 3, subunit g (eIF-3g)	J	Translation, ribosomal structure and biogenesis ;	IPR000504 [RNA recognition motif domain] ; IPR024675[Eukaryotic translation initiation factor 3 subunit G, N-terminal]	nucleus protein	--
NP_001073105.1	heat shock protein HSP 90-beta	767874	11995000.0	11865078.3	6954138.7	8355266.0	11280072.2	14672635.1	13024630.5	11390726.6	9943094.6	0.898164888101974	0.661435574591202	-0.154947770845235	Nonsignificant	0.896845331362822	0.564376867561431	-0.157068893372596	Nonsignificant	0.998530830188719	0.993785969105921	-0.00212112252736098	Nonsignificant	4	Molecular Function:ATP binding (GO:0005524),Biological Process:protein folding (GO:0006457),Biological Process:response to stress (GO:0006950),Molecular Function:unfolded protein binding (GO:0051082)	molecular chaperone HtpG	--	ko04141 Protein processing in endoplasmic reticulum	Molecular chaperone (HSP90 family)	O	Posttranslational modification, protein turnover, chaperones ;	IPR001404 [Heat shock protein Hsp90 family] ; IPR003594[Histidine kinase-like ATPase, C-terminal domain]	cytoplasm protein	--
NP_001073115.1	vesicle transport through interaction with t-SNAREs homolog 1B	780809	16338.0	30709.1	1637.8	0.0	0.0	0.0	0.0	0.0	0.0	Inf	0	Inf	Significant	Inf	0	Inf	Significant	NA	NA	NA	NA	2	Biological Process:intracellular protein transport (GO:0006886),Cellular Component:membrane (GO:0016020)	vesicle transport through interaction with t-SNAREs 1	--	ko04130 SNARE interactions in vesicular transport	V-SNARE	U	Intracellular trafficking, secretion, and vesicular transport ;	IPR007705 [Vesicle transport v-SNARE, N-terminal]	Golgi apparatus protein	--
NP_001073117.1	cysteine-rich protein 2	780821	50868.0	83859.8	0.0	0.0	79221.6	92992.0	123973.1	156755.2	172404.7	0.78232961856671	0.404413104154181	-0.354151509249646	Nonsignificant	0.445987601874063	0.0324833698528522	-1.16492449004093	Significant	0.570076335204013	0.0425957357322814	-0.810772980791288	Significant	1	Molecular Function:zinc ion binding (GO:0008270)	--	--	--	Regulatory protein MLP and related LIM proteins	TZ	Signal transduction mechanisms ; Cytoskeleton ;	IPR001781 [Zinc finger, LIM-type]	cytoplasm protein	--
NP_001073248.1	histone H2A.x	531733	8799700.0	15738668.4	7657761.3	19231083.4	16585390.5	14033528.1	15492906.5	13179063.4	7584824.7	0.645860148611428	0.115649250201695	-0.63070629025849	Nonsignificant	0.888002650405284	0.714628969354529	-0.171364112320028	Nonsignificant	1.37491475873601	0.179199765760873	0.459342177938462	Nonsignificant	1	Molecular Function:DNA binding (GO:0003677)	--	--	--	Histone 2A	B	Chromatin structure and dynamics ;	IPR007125 [Histone H2A/H2B/H3] ; IPR032454[Histone H2A, C-terminal domain]	nucleus protein	--
NP_001073682.1	coagulation factor X precursor	280787	97457.0	34791.0	71693.8	314759.0	322678.0	50062.0	179406.8	207313.1	187157.6	0.296643049662618	0.152617940819813	-1.75320011399319	Nonsignificant	0.355375145392527	0.00351094671129384	-1.49258531074317	Significant	1.19798911788666	0.714083371326568	0.260614803250022	Nonsignificant	5	Molecular Function:serine-type endopeptidase activity (GO:0004252),Molecular Function:calcium ion binding (GO:0005509),Molecular Function:protein binding (GO:0005515),Cellular Component:extracellular region (GO:0005576),Biological Process:proteolysis (GO:0006508)	--	--	--	--	--	--	IPR000294 [Gamma-carboxyglutamic acid-rich (GLA) domain] ; IPR000742[EGF-like domain] ; IPR001254[Serine proteases, trypsin domain]	cell membrane protein	--
NP_001073687.1	chloride intracellular channel protein 4	286823	1444300.0	4839246.1	1741000.5	1653543.6	2198797.5	2438058.9	3864884.1	3690364.5	4174247.6	1.27568145110009	0.630066554215107	0.351268120409514	Nonsignificant	0.684133952829108	0.373124867387676	-0.54764926369192	Nonsignificant	0.536289018108041	0.00262692749102306	-0.898917384101434	Significant	1	Molecular Function:protein binding (GO:0005515)	--	--	--	Intracellular Cl- channel CLIC, contains GST domain	P	Inorganic ion transport and metabolism ;	IPR004045 [Glutathione S-transferase, N-terminal]	mitochondrion protein	--
NP_001073690.1	prefoldin subunit 2	404138	28036.0	38562.3	0.0	17008.8	0.0	20146.6	41315.7	19701.6	16483.4	1.79242586541929	0.115546401080966	0.84191345041744	Nonsignificant	1.28898771236905	0.539191524883422	0.366238510876654	Nonsignificant	0.719130278823288	0.525661491089023	-0.475674939540786	Nonsignificant	3	Biological Process:protein folding (GO:0006457),Cellular Component:prefoldin complex (GO:0016272),Molecular Function:unfolded protein binding (GO:0051082)	prefoldin subunit 2	--	--	Molecular chaperone Prefoldin, subunit 2	O	Posttranslational modification, protein turnover, chaperones ;	IPR002777 [Prefoldin beta-like]	cytoplasm protein	--
NP_001073711.1	transcription factor p65	508233	5497.1	38833.4	0.0	0.0	16475.3	29626.3	0.0	0.0	0.0	0.961582678258455	0.965074955561188	-0.0565171869993569	Nonsignificant	NA	NA	NA	NA	NA	NA	NA	NA	1	Molecular Function:DNA binding (GO:0003677)	--	--	--	--	--	--	IPR011539 [Rel homology domain (RHD), DNA-binding domain] ; IPR032397[Rel homology dimerisation domain]	nucleus protein	--
NP_001073713.1	ATP-dependent 6-phosphofructokinase, liver type	508683	648690.0	765884.0	209384.6	343166.9	563975.7	701059.0	370791.4	341629.0	366000.8	1.00979790095968	0.980196983466627	0.0140665836125623	Nonsignificant	1.50586672443012	0.395351811107014	0.59059409105094	Nonsignificant	1.49125555024326	0.231707072131269	0.576527507438378	Nonsignificant	2	Molecular Function:6-phosphofructokinase activity (GO:0003872),Biological Process:glycolytic process (GO:0006096)	6-phosphofructokinase 1	2.7.1.11	ko00010 Glycolysis / Gluconeogenesis ko00030 Pentose phosphate pathway ko00051 Fructose and mannose metabolism ko00052 Galactose metabolism ko01100 Metabolic pathways ko01110 Biosynthesis of secondary metabolites ko01130 Biosynthesis of antibiotics ko01200 Carbon metabolism ko01230 Biosynthesis of amino acids ko03018 RNA degradation	Pyrophosphate-dependent phosphofructo-1-kinase	G	Carbohydrate transport and metabolism ;	IPR000023 [Phosphofructokinase domain]	cytoplasm protein	--
NP_001073731.1	DNA damage-binding protein 1	511951	166240.0	403473.6	51176.9	43185.1	83289.3	40647.8	88047.0	45852.5	45352.1	3.71518864639168	0.281155612735802	1.89343546844999	Nonsignificant	3.46379334968279	0.290712286098707	1.79235286127682	Nonsignificant	0.932333100513468	0.847953416723681	-0.101082607173165	Nonsignificant	2	Molecular Function:nucleic acid binding (GO:0003676),Cellular Component:nucleus (GO:0005634)	DNA damage-binding protein 1	--	ko03420 Nucleotide excision repair ko04120 Ubiquitin mediated proteolysis	Damage-specific DNA binding complex, subunit DDB1	L	Replication, recombination and repair ;	IPR004871 [Cleavage/polyadenylation specificity factor, A subunit, C-terminal]	nucleus protein	--
NP_001073737.1	splicing factor U2AF 35 kDa subunit	512680	21003.0	175965.7	12929.9	218539.0	187885.1	120001.8	161575.1	129224.1	102428.8	0.398723922968076	0.156193001346253	-1.32653792694364	Nonsignificant	0.533783453874088	0.334494374887805	-0.905673509122301	Nonsignificant	1.3387294394092	0.258834197946197	0.420864417821342	Nonsignificant	2	Molecular Function:nucleic acid binding (GO:0003676),Molecular Function:metal ion binding (GO:0046872)	splicing factor U2AF 35 kDa subunit	--	ko03040 Spliceosome	U2 snRNP splicing factor, small subunit, and related proteins	A	RNA processing and modification ;	IPR000504 [RNA recognition motif domain] ; IPR000571[Zinc finger, CCCH-type]	--	--
NP_001073751.1	proteasomal ubiquitin receptor ADRM1	519729	10653.0	27480.7	10551.5	0.0	0.0	0.0	0.0	0.0	0.0	Inf	0	Inf	Significant	Inf	0	Inf	Significant	NA	NA	NA	NA	2	Cellular Component:nucleus (GO:0005634),Cellular Component:cytoplasm (GO:0005737)	26S proteasome regulatory subunit N13	--	ko03050 Proteasome	Cell membrane glycoprotein	R	General function prediction only ;	IPR006773 [26S proteasome complex ubiquitin receptor, subunit Rpn13] ; IPR032368[UCH-binding domain]	--	--
NP_001073758.1	prolyl-tRNA synthetase associated domain-containing protein 1	526913	20815.0	62289.4	3462.1	10050.4	0.0	6288.9	8806.9	3856.0	0.0	3.53203625614316	0.427038507145892	1.82050015224161	Nonsignificant	4.55748683161045	0.392486315084401	2.18823848775147	Nonsignificant	1.29032843977288	0.614261884897568	0.367738335509854	Nonsignificant	1	Molecular Function:aminoacyl-tRNA editing activity (GO:0002161)	prolyl-tRNA synthetase	6.1.1.15	ko00970 Aminoacyl-tRNA biosynthesis	--	--	--	IPR007214 [YbaK/aminoacyl-tRNA synthetase-associated domain]	--	--
NP_001073768.1	ephrin-B1 precursor	534413	33678.0	43753.0	17648.6	37294.3	45518.5	33130.5	55942.6	19969.6	33952.0	0.820052560173809	0.4556020573709	-0.286211714581039	Nonsignificant	0.865428410710677	0.722636449113005	-0.20851361184583	Nonsignificant	1.05533285638088	0.863838107813708	0.0776981027352093	Nonsignificant	1	Cellular Component:membrane (GO:0016020)	--	--	--	Ephrin, ligand for Eph receptor tyrosine kinase	T	Signal transduction mechanisms ;	IPR001799 [Ephrin receptor-binding domain]	cell membrane protein	--
NP_001073774.1	rho-related GTP-binding protein RhoG	538559	1353200.0	2039209.4	1226511.3	531924.1	667874.8	699590.0	1412267.8	1466539.3	1006054.3	2.43179303617074	0.0244804299419765	1.2820204498359	Significant	1.18895379382132	0.448157100007605	0.249692648876544	Nonsignificant	0.488920634337173	0.0127061025198382	-1.03232780095935	Significant	2	Molecular Function:GTP binding (GO:0005525),Biological Process:small GTPase mediated signal transduction (GO:0007264)	Ras-related C3 botulinum toxin substrate 1	--	ko04145 Phagosome ko04933 AGE-RAGE signaling pathway in diabetic complications	Ras-related small GTPase, Rho type	R	General function prediction only ;	IPR001806 [Small GTPase superfamily]	cytoskeleton protein	--
NP_001073787.2	xaa-Pro dipeptidase	615158	106110.0	65603.7	51205.5	40349.5	105327.4	95493.5	142093.7	46277.2	80465.1	0.924322387822054	0.826858109960396	-0.11353196814651	Nonsignificant	0.829201446234879	0.66219893784744	-0.270205462190555	Nonsignificant	0.897091163385856	0.802823850753323	-0.156673494044045	Nonsignificant	2	Molecular Function:aminopeptidase activity (GO:0004177),Molecular Function:manganese ion binding (GO:0030145)	Xaa-Pro dipeptidase	3.4.13.9	--	Putative metallopeptidase	R	General function prediction only ;	IPR000994 [Peptidase M24] ; IPR007865[Aminopeptidase P, N-terminal]	--	--
NP_001073807.1	CDGSH iron-sulfur domain-containing protein 2	781260	8708.8	41112.0	6845.5	18353.0	5555.0	0.0	0.0	0.0	0.0	1.5801210194635	0.67792824044792	0.66003505681611	Nonsignificant	Inf	0	Inf	Significant	NA	NA	NA	NA	1	Cellular Component:intracellular membrane-bounded organelle (GO:0043231)	--	--	--	CDGSH-type Zn-finger containing protein	R	General function prediction only ;	IPR018967 [Iron sulphur-containing domain, CDGSH-type] ; IPR019610[Iron sulphur domain-containing, mitoNEET, N-terminal]	endoplasmic reticulum protein	--
NP_001073831.1	acyl-protein thioesterase 2	784764	15802.0	25811.6	0.0	10264.0	18277.1	22351.7	21055.8	0.0	21164.4	1.22650748239437	0.561924188784377	0.294556035183993	Nonsignificant	0.985632469765657	0.961467312592932	-0.0208783112588786	Nonsignificant	0.803609014958085	0.36331854189222	-0.315434346442872	Nonsignificant	1	Molecular Function:hydrolase activity (GO:0016787)	--	--	--	Lysophospholipase	I	Lipid transport and metabolism ;	IPR003140 [Phospholipase/carboxylesterase/thioesterase]	cytoplasm protein	--
NP_001073834.1	arrestin domain-containing protein 1	786098	358900.0	383307.5	357904.1	0.0	40415.6	14059.9	99737.7	35678.1	65210.3	13.4630748379241	0.000172235982524246	3.7509360402598	Significant	5.48339224059083	0.000122068800407064	2.45506867686565	Significant	0.407291224820699	0.222554373867246	-1.29586736339416	Nonsignificant	--	--	--	--	--	Thioredoxin binding protein TBP-2/VDUP1	R	General function prediction only ;	IPR011021 [Arrestin-like, N-terminal] ; IPR011022[Arrestin C-terminal-like domain]	cytoplasm protein	--
NP_001074375.1	NEDD8 ultimate buster 1	511298	95180.0	191775.6	38789.1	57293.5	257518.1	232778.0	66268.7	48284.1	4596.2	0.59487013632107	0.392637117470524	-0.749353340978221	Nonsignificant	2.73392726753896	0.226886083004448	1.45097486249167	Nonsignificant	4.59583882365777	0.0951663566861429	2.20032820346989	Nonsignificant	--	--	--	--	--	Adaptor protein NUB1, contains UBA domain	OT	Posttranslational modification, protein turnover, chaperones ; Signal transduction mechanisms ;	IPR015940 [Ubiquitin-associated domain]	nucleus protein	--
NP_001075004.1	bis(5-adenosyl)-triphosphatase ENPP4 precursor	538583	39779.0	33593.9	0.0	10067.2	14844.9	15928.5	12867.1	12910.0	13584.0	2.69485144684456	0.00586995478668076	1.4302057468896	Significant	2.79614517886949	0.0815841229138734	1.48343926893851	Nonsignificant	1.03758787229015	0.81063488793224	0.0532335220489111	Nonsignificant	1	Molecular Function:catalytic activity (GO:0003824)	--	--	--	Type I phosphodiesterase/nucleotide pyrophosphatase	R	General function prediction only ;	IPR002591 [Type I phosphodiesterase/nucleotide pyrophosphatase/phosphate transferase]	--	--
NP_001075046.1	neutral amino acid transporter A	326577	845850.0	2391567.2	889049.3	174442.3	232699.9	266372.6	231484.8	263148.4	261902.3	6.1267644007229	0.151407898672922	2.61512537482693	Nonsignificant	5.45442546978959	0.157597054230456	2.44742724136326	Nonsignificant	0.890261990349428	0.39071273869205	-0.167698133463677	Nonsignificant	2	Molecular Function:symporter activity (GO:0015293),Cellular Component:integral component of membrane (GO:0016021)	--	--	--	Glutamate/aspartate and neutral amino acid transporters	E	Amino acid transport and metabolism ;	IPR001991 [Sodium:dicarboxylate symporter]	melanosome protein	--
NP_001075059.1	coronin-1C	515798	236530.0	541833.5	419644.1	54005.9	674619.3	338905.5	635031.1	658479.0	827295.6	1.12222308922825	0.838568345349229	0.166359501018493	Nonsignificant	0.564883242250811	0.045761120090828	-0.823975392373481	Significant	0.503360916089579	0.137248713020795	-0.990334893391974	Nonsignificant	1	Molecular Function:protein binding (GO:0005515)	coronin-1B/1C/6	--	--	Actin-binding protein Coronin, contains WD40 repeats	Z	Cytoskeleton ;	IPR001680 [WD40 repeat] ; IPR015048[Domain of unknown function DUF1899]	cytoskeleton protein	--
NP_001075180.1	SUMO-activating enzyme subunit 1	505512	49854.0	45574.7	0.0	20389.3	24684.4	32004.3	37670.1	33021.9	0.0	1.85711941150523	0.0179407694950922	0.89306658255806	Significant	1.34992219770271	0.0594755134758088	0.432876260444248	Nonsignificant	0.726890360059601	0.132690298188817	-0.460190322113812	Nonsignificant	1	Molecular Function:small protein activating enzyme activity (GO:0008641)	ubiquitin-like 1-activating enzyme E1 A	6.2.1.45	ko04120 Ubiquitin mediated proteolysis	SMT3/SUMO-activating complex, AOS1/RAD31 component	O	Posttranslational modification, protein turnover, chaperones ;	IPR000594 [THIF-type NAD/FAD binding fold]	nucleus protein	--
NP_001075181.1	serpin A3-8 precursor	505820	562250.0	104565.0	761592.3	375965.0	375129.1	288151.6	340842.1	320591.6	365983.9	1.3744654416179	0.574747560317568	0.458870633418156	Nonsignificant	1.39028891465359	0.563169347477087	0.475384719226432	Nonsignificant	1.01151245608407	0.90775374508969	0.0165140858082761	Nonsignificant	--	--	serpin B	--	ko05146 Amoebiasis	Serpin	V	Defense mechanisms ;	IPR023796 [Serpin domain]	nucleus protein	--
NP_001075189.1	histone H2A type 2-C	513666	8698400.0	7941225.3	10175562.3	28263231.1	11980164.6	16582930.4	15396897.3	14436568.3	9615589.9	0.471879662831133	0.172918407643135	-1.08350909964681	Nonsignificant	0.679742195602123	0.0915817040640847	-0.556940412713459	Nonsignificant	1.44049902791716	0.324925183730522	0.526568686933348	Nonsignificant	1	Molecular Function:DNA binding (GO:0003677)	--	--	--	Histone 2A	B	Chromatin structure and dynamics ;	IPR007125 [Histone H2A/H2B/H3] ; IPR032454[Histone H2A, C-terminal domain]	nucleus protein	--
NP_001075206.1	protein GOLM2	540780	210560.0	223840.3	131227.3	26256.6	44554.3	62697.2	37688.7	12958.5	0.0	4.23665380602375	0.00943638218649695	2.08292524511948	Significant	7.44532899482433	0.0239420492984856	2.89633560014581	Significant	1.75736072280402	0.32699645719592	0.813410355026331	Nonsignificant	--	--	--	--	--	--	--	--	--	--	--
NP_001075211.1	histone H2B type 1-N	614958	123890.0	532512.0	95825.0	679257.6	628494.6	457125.4	699115.0	590996.4	371273.3	0.42622049257127	0.0969313089852526	-1.23032813569399	Nonsignificant	0.452771113156393	0.150916032140881	-1.14314617787353	Nonsignificant	1.0622931582312	0.783762645778895	0.0871819578204597	Nonsignificant	1	Molecular Function:DNA binding (GO:0003677)	histone H2B	--		Histone H2B	B	Chromatin structure and dynamics ;	IPR007125 [Histone H2A/H2B/H3]	extracell protein	--
NP_001075893.1	sodium-coupled neutral amino acid transporter 2	338044	121970.0	478776.5	74807.0	78558.0	108167.3	132798.8	74487.3	87651.2	91632.0	2.11424897214326	0.45070657166022	1.0801452772535	Nonsignificant	2.66206473959739	0.385170124138851	1.41254565703508	Nonsignificant	1.25910655493842	0.255109784013865	0.332400379781573	Nonsignificant	--	--	--	--	--	Amino acid transporter protein	E	Amino acid transport and metabolism ;	IPR013057 [Amino acid transporter, transmembrane domain]	cell membrane protein	--
NP_001075916.1	septin-11	535746	67863.0	239031.8	70365.4	54367.5	65258.8	80386.5	65693.6	58444.1	31562.5	1.88618028446179	0.406619904927537	0.915467577958073	Nonsignificant	2.42299110726897	0.268958140247216	1.2767891098976	Nonsignificant	1.28460207501339	0.313867832514806	0.361321531939523	Nonsignificant	1	Molecular Function:GTP binding (GO:0005525)	septin 6/8/11	--		Septins (P-loop GTPases)	D	Cell cycle control, cell division, chromosome partitioning ;	IPR030379 [Septin-type guanine nucleotide-binding (G) domain]	nucleus protein	--
NP_001076074.1	dolichyl-diphosphooligosaccharide--protein glycosyltransferase subunit 1 precursor	507939	154560.0	363050.1	56024.1	0.0	0.0	0.0	11806.3	0.0	0.0	Inf	0	Inf	Significant	NA	NA	NA	NA	NA	NA	NA	NA	4	Molecular Function:dolichyl-diphosphooligosaccharide-protein glycotransferase activity (GO:0004579),Cellular Component:endoplasmic reticulum (GO:0005783),Biological Process:protein glycosylation (GO:0006486),Cellular Component:integral component of membrane (GO:0016021)	oligosaccharyltransferase complex subunit alpha (ribophorin I)	--	ko00510 N-Glycan biosynthesis ko01100 Metabolic pathways ko04141 Protein processing in endoplasmic reticulum	Oligosaccharyltransferase, alpha subunit (ribophorin I)	O	Posttranslational modification, protein turnover, chaperones ;	IPR007676 [Ribophorin I]	melanosome protein	--
NP_001076083.1	UV excision repair protein RAD23 homolog A	540564	14578.0	31753.9	0.0	0.0	17018.8	8021.0	12800.0	26146.8	63751.9	1.85033027420347	0.38670223097551	0.887782807189112	Nonsignificant	0.676715966219631	0.630101014862432	-0.563377667453894	Nonsignificant	0.365727122154419	0.356594637901437	-1.45116047464301	Nonsignificant	4	Molecular Function:damaged DNA binding (GO:0003684),Molecular Function:protein binding (GO:0005515),Biological Process:nucleotide-excision repair (GO:0006289),Biological Process:proteasome-mediated ubiquitin-dependent protein catabolic process (GO:0043161)	UV excision repair protein RAD23	--	ko03420 Nucleotide excision repair ko04141 Protein processing in endoplasmic reticulum	Nucleotide excision repair factor NEF2, RAD23 component	L	Replication, recombination and repair ;	IPR000626 [Ubiquitin domain] ; IPR015360[XPC-binding domain] ; IPR015940[Ubiquitin-associated domain]	nucleus protein	--
NP_001076881.1	serine incorporator 3 precursor	511861	1400400.0	623350.7	1295282.7	1950560.7	1655473.4	1293627.4	1135798.5	1331409.1	1493373.8	0.677400551038067	0.16311545840639	-0.561918934480503	Nonsignificant	0.838016711384849	0.464046590070376	-0.254949081044292	Nonsignificant	1.23710662782994	0.221349234855726	0.306969853436211	Nonsignificant	1	Cellular Component:membrane (GO:0016020)	--	--	--	Tumor differentially expressed (TDE) protein	S	Function unknown ;	IPR005016 [Serine incorporator/TMS membrane protein]	Golgi apparatus protein	--
NP_001076884.1	syntaxin-binding protein 3	512490	240660.0	433143.9	155371.2	138707.8	346311.6	374543.9	366923.0	391218.0	382105.6	0.964646931761745	0.931556384079547	-0.0519270934410467	Nonsignificant	0.727189276424942	0.333926310920449	-0.459597170056426	Nonsignificant	0.753839827279467	0.335028451971745	-0.407670076615379	Nonsignificant	2	Biological Process:vesicle docking involved in exocytosis (GO:0006904),Biological Process:vesicle-mediated transport (GO:0016192)	syntaxin-binding protein 1	--		Vesicle trafficking protein Sec1	U	Intracellular trafficking, secretion, and vesicular transport ;	IPR001619 [Sec1-like protein]	nucleus protein	--
NP_001076894.1	histone H1.2	513971	14624.0	697313.2	455962.7	760529.9	617555.7	499427.4	333068.1	365078.4	209363.0	0.622046238827641	0.330341313927193	-0.684906270081427	Nonsignificant	1.28692856658801	0.694381596380991	0.363931976255306	Nonsignificant	2.06886319096384	0.0222431864707589	1.04883824633673	Significant	4	Cellular Component:nucleosome (GO:0000786),Molecular Function:DNA binding (GO:0003677),Cellular Component:nucleus (GO:0005634),Biological Process:nucleosome assembly (GO:0006334)	histone H1/5	--	--	Histone H1	B	Chromatin structure and dynamics ;	IPR005818 [Linker histone H1/H5, domain H15]	nucleus protein	--
NP_001076900.1	acylamino-acid-releasing enzyme	514666	0.0	5388.2	7222.5	11986.8	2738.2	16145.6	16499.6	0.0	3839.5	0.612752910536238	0.496276235631373	-0.70662266307191	Nonsignificant	0.620022518203854	0.607150325268537	-0.689607482111903	Nonsignificant	1.01186384844954	0.987256004553907	0.0170151809600071	Nonsignificant	2	Biological Process:proteolysis (GO:0006508),Molecular Function:serine-type peptidase activity (GO:0008236)	acylaminoacyl-peptidase	3.4.19.1	--	Dipeptidyl aminopeptidase	O	Posttranslational modification, protein turnover, chaperones ;	IPR001375 [Peptidase S9, prolyl oligopeptidase, catalytic domain]	cytoplasm protein	--
NP_001076919.1	leucine-rich repeat and calponin homology domain-containing protein 4	527134	28914.0	100062.7	39002.3	0.0	0.0	0.0	6080.0	0.0	0.0	Inf	0	Inf	Significant	NA	NA	NA	NA	NA	NA	NA	NA	1	Molecular Function:protein binding (GO:0005515)	--	--	--	Leucine-rich repeat (LRR) protein, contains calponin homology domain	Z	Cytoskeleton ;	IPR001611 [Leucine-rich repeat] ; IPR001715[Calponin homology domain]	cell membrane protein	--
NP_001076928.1	small nuclear ribonucleoprotein E	531493	70187.0	157612.1	40655.2	109592.3	97808.1	42755.4	168705.9	115226.6	53330.2	1.07314841390845	0.888150590929	0.101849611232524	Nonsignificant	0.795979810397058	0.660401701095131	-0.329196256843864	Nonsignificant	0.741723884675062	0.499850532525204	-0.431045868076388	Nonsignificant	--	--	small nuclear ribonucleoprotein E	--	ko03040 Spliceosome	Small nuclear ribonucleoprotein E	A	RNA processing and modification ;	IPR001163 [LSM domain, eukaryotic/archaea-type]	nucleus protein	--
NP_001076949.1	F-actin-capping protein subunit alpha-1	534656	833220.0	1255352.7	581399.3	503051.4	861110.9	967452.9	831570.4	834808.0	873987.8	1.14511691294515	0.664965160998725	0.195494900606556	Nonsignificant	1.05101855000275	0.846656649546569	0.0717881324407268	Nonsignificant	0.917826414160289	0.67000478895051	-0.123706768165829	Nonsignificant	2	Cellular Component:F-actin capping protein complex (GO:0008290),Biological Process:barbed-end actin filament capping (GO:0051016)	capping protein (actin filament) muscle Z-line, alpha	--	ko04144 Endocytosis	F-actin capping protein, alpha subunit	Z	Cytoskeleton ;	IPR002189 [F-actin-capping protein subunit alpha]	cytoplasm protein	--
NP_001076965.1	lactoylglutathione lyase	540335	60860.0	49406.9	19626.0	13648.9	49161.1	24648.8	249940.9	243461.2	147939.8	1.48518959784493	0.430857838018166	0.570647115814252	Nonsignificant	0.202533001508244	0.00837106823818267	-2.30377108944267	Significant	0.136368448716667	0.00594328825158284	-2.87441820525692	Significant	--	--	lactoylglutathione lyase	4.4.1.5	ko00620 Pyruvate metabolism	Glyoxalase	G	Carbohydrate transport and metabolism ;	IPR004360 [Glyoxalase/fosfomycin resistance/dioxygenase domain]	--	--
NP_001076996.1	nucleolar RNA helicase 2	781917	361230.0	632489.4	215016.1	1065191.2	694616.0	518225.9	1067846.3	681928.4	508071.5	0.530604888928085	0.152919837212777	-0.914290126445124	Nonsignificant	0.535348909062096	0.164369315681019	-0.90144863271073	Nonsignificant	1.00894077727704	0.978152236667305	0.0128414937343941	Nonsignificant	5	Molecular Function:nucleic acid binding (GO:0003676),Molecular Function:RNA binding (GO:0003723),Molecular Function:helicase activity (GO:0004386),Molecular Function:ATP binding (GO:0005524),Cellular Component:nucleus (GO:0005634)	ATP-dependent RNA helicase DDX21	3.6.4.13	ko01110 Biosynthesis of secondary metabolites	ATP-dependent RNA helicase	A	RNA processing and modification ;	IPR001650 [Helicase, C-terminal] ; IPR011545[DEAD/DEAH box helicase domain] ; IPR012562[GUCT]	cytoplasm protein	--
NP_001077130.1	importin-4	510372	82135.0	362410.4	30302.1	111772.0	158370.8	169531.5	138085.5	132625.5	72365.3	1.07999830783832	0.916201623126144	0.111029051948772	Nonsignificant	1.38408715495649	0.697950230096578	0.468934791287225	Nonsignificant	1.28156418849102	0.30663732737422	0.357905739338453	Nonsignificant	3	Molecular Function:protein binding (GO:0005515),Biological Process:intracellular protein transport (GO:0006886),Molecular Function:Ran GTPase binding (GO:0008536)	importin-4	--	--	Karyopherin (importin) beta 3	YU	Nuclear structure ; Intracellular trafficking, secretion, and vesicular transport ;	IPR000357 [HEAT repeat] ; IPR001494[Importin-beta, N-terminal domain]	nucleus protein	--
NP_001077233.1	myosin regulatory light chain 12B	614055	650070.0	589811.7	563852.5	292032.7	403877.0	1059380.4	505204.3	357739.5	295649.8	1.02759891370663	0.952492039644432	0.0392772702531893	Nonsignificant	1.5568307989963	0.032877461931068	0.638612156546993	Significant	1.51501794934824	0.466258817766115	0.599334886293803	Nonsignificant	1	Molecular Function:calcium ion binding (GO:0005509)	myosin regulatory light chain 12	--		Myosin regulatory light chain, EF-Hand protein superfamily	Z	Cytoskeleton ;	IPR002048 [EF-hand domain] ; IPR015070[DJBP, EF-hand domain]	cytoplasm protein	--
NP_001077240.1	cysteine and glycine-rich protein 1	615329	142930.0	252679.0	87775.4	78738.8	111454.6	195419.4	99504.7	110629.5	80961.9	1.25354863738963	0.61377887206199	0.326017973483009	Nonsignificant	1.66056639027455	0.26285396948625	0.731675403662753	Nonsignificant	1.32469242975086	0.428652361472844	0.405657430179744	Nonsignificant	1	Molecular Function:zinc ion binding (GO:0008270)	cysteine and glycine-rich protein	--	--	Regulatory protein MLP and related LIM proteins	TZ	Signal transduction mechanisms ; Cytoskeleton ;	IPR001781 [Zinc finger, LIM-type]	cytoskeleton protein	--
NP_001091030.1	guanine nucleotide-binding protein G(I)/G(S)/G(T) subunit beta-2	281202	9373700.0	7753577.4	8206437.3	7505354.7	9315800.1	10739636.5	7066279.2	7998349.5	8586772.5	0.919194025463267	0.519694090785249	-0.121558674038375	Nonsignificant	1.07112954897573	0.44009119802091	0.0991329790255954	Nonsignificant	1.16529211385582	0.27658522931247	0.220691653063971	Nonsignificant	1	Molecular Function:protein binding (GO:0005515)	guanine nucleotide-binding protein G(I)/G(S)/G(T) subunit beta-1	--		G-protein beta subunit	R	General function prediction only ;	IPR001680 [WD40 repeat]	cytoplasm protein	--
NP_001091032.1	aminopeptidase B	282040	18384.0	148829.8	7803.3	0.0	0.0	0.0	0.0	0.0	0.0	Inf	0	Inf	Significant	Inf	0	Inf	Significant	NA	NA	NA	NA	2	Molecular Function:metallopeptidase activity (GO:0008237),Molecular Function:zinc ion binding (GO:0008270)	aminopeptidase B	3.4.11.6	--	Bifunctional leukotriene A4 hydrolase/aminopeptidase LTA4H	IOVE	Lipid transport and metabolism ; Posttranslational modification, protein turnover, chaperones ; Defense mechanisms ; Amino acid transport and metabolism ;	IPR014782 [Peptidase M1, membrane alanine aminopeptidase, N-terminal] ; IPR015211[Peptidase M1, leukotriene A4 hydrolase/aminopeptidase C-terminal]	extracell protein	--
NP_001091035.1	glycine--tRNA ligase	408010	380910.0	985730.6	69371.2	122130.5	202739.7	218578.0	262133.2	237307.7	149785.2	2.64240786886404	0.383948368369205	1.40185317096459	Nonsignificant	2.21188242432028	0.432756979234868	1.14527469915384	Nonsignificant	0.837070783198642	0.479900465486704	-0.256578471810746	Nonsignificant	4	Molecular Function:nucleotide binding (GO:0000166),Molecular Function:aminoacyl-tRNA ligase activity (GO:0004812),Molecular Function:ATP binding (GO:0005524),Biological Process:tRNA aminoacylation for protein translation (GO:0006418)	glycyl-tRNA synthetase	6.1.1.14	ko00970 Aminoacyl-tRNA biosynthesis	Glycyl-tRNA synthetase and related class II tRNA synthetase	J	Translation, ribosomal structure and biogenesis ;	IPR000738 [WHEP-TRS domain] ; IPR002314[Aminoacyl-tRNA synthetase, class II (G/ P/ S/T)] ; IPR004154[Anticodon-binding]	mitochondrion protein	--
NP_001091458.1	GTPase NRas	506322	63717.0	149493.9	59574.9	54997.6	89442.9	87131.0	91464.2	92077.2	83098.0	1.17797656447361	0.683804816965878	0.236310837424716	Nonsignificant	1.02305135700125	0.950758894042868	0.0328785699427499	Nonsignificant	0.868481927277064	0.366429312987972	-0.203432267481966	Nonsignificant	2	Molecular Function:GTP binding (GO:0005525),Biological Process:small GTPase mediated signal transduction (GO:0007264)	--	--	--	Ras-related GTPase	R	General function prediction only ;	IPR001806 [Small GTPase superfamily]	cell membrane protein	--
NP_001091461.1	peflin	506928	181940.0	196728.8	189435.6	42792.6	73611.4	81921.5	70445.6	108557.7	120676.5	2.86450506868759	0.000620348528358204	1.51828589059398	Significant	1.89570468213073	0.00471112063187747	0.922734234906193	Significant	0.661791351969669	0.154159675457332	-0.595551655687788	Nonsignificant	1	Molecular Function:calcium ion binding (GO:0005509)	--	--	--	Ca2+-binding protein, EF-Hand protein superfamily	T	Signal transduction mechanisms ;	IPR002048 [EF-hand domain]	endoplasmic reticulum protein	--
NP_001091464.1	tumor susceptibility gene 101 protein	507659	244270.0	310989.9	81493.3	1520388.3	914244.9	630761.5	761250.6	684216.7	648114.4	0.207723070702771	0.0404875714560372	-2.26726663729859	Significant	0.30414537918439	0.00306223599045612	-1.71716700906773	Significant	1.46418680484263	0.342016805175833	0.550099628230854	Nonsignificant	2	Biological Process:cellular protein modification process (GO:0006464),Biological Process:protein transport (GO:0015031)	ESCRT-I complex subunit TSG101	--	ko04144 Endocytosis	Vacuolar sorting protein/ubiquitin receptor VPS23	OU	Posttranslational modification, protein turnover, chaperones ; Intracellular trafficking, secretion, and vesicular transport ;	IPR008883 [Ubiquitin E2 variant, N-terminal] ; IPR017916[Steadiness box (SB) domain]	endosome protein	--
NP_001091473.1	EH domain-containing protein 3	510183	167950.0	103154.6	324130.9	449980.4	630626.7	635721.9	1596083.5	2280619.1	2428401.2	0.346807342881231	0.0140348848100641	-1.527793650116	Significant	0.0944053450793308	0.0019803588476286	-3.40498764479419	Significant	0.272212647791778	0.00438472774753844	-1.8771939946782	Significant	1	Molecular Function:protein binding (GO:0005515)	--	--	--	Endocytosis/signaling protein EHD1	TU	Signal transduction mechanisms ; Intracellular trafficking, secretion, and vesicular transport ;	IPR000261 [EH domain] ; IPR022812[Dynamin superfamily] ; IPR031692[EH domain-containing protein, N-terminal]	cell membrane protein	--
NP_001091487.1	ATP-dependent RNA helicase DHX15	512327	135940.0	488006.6	58811.3	99729.6	70065.0	52122.8	161360.8	128894.3	76752.3	3.07663076441955	0.364756133605696	1.62135131195073	Nonsignificant	1.86033823841154	0.477267056172784	0.895564949567485	Nonsignificant	0.60466737182956	0.162456879489998	-0.72578636238325	Nonsignificant	3	Molecular Function:nucleic acid binding (GO:0003676),Molecular Function:helicase activity (GO:0004386),Molecular Function:ATP binding (GO:0005524)	pre-mRNA-splicing factor ATP-dependent RNA helicase DHX15/PRP43	3.6.4.13	ko03040 Spliceosome	mRNA splicing factor ATP-dependent RNA helicase	A	RNA processing and modification ;	IPR001650 [Helicase, C-terminal] ; IPR007502[Helicase-associated domain] ; IPR011545[DEAD/DEAH box helicase domain] ; IPR011709[Domain of unknown function DUF1605]	nucleus protein	--
NP_001091521.1	alpha-actinin-4	522269	4110500.0	6073579.8	3522407.9	1531983.9	2066276.0	3006910.9	2122083.6	2124152.5	2191475.8	2.07511480248172	0.0552909487811119	1.05319115351474	Nonsignificant	2.12909305556218	0.0880138514581999	1.09023900656062	Nonsignificant	1.02601217677977	0.908897361885285	0.037047853045879	Nonsignificant	1	Molecular Function:protein binding (GO:0005515)	--	--	--	Ca2+-binding actin-bundling protein (actinin), alpha chain (EF-Hand protein superfamily)	Z	Cytoskeleton ;	IPR001715 [Calponin homology domain] ; IPR002017[Spectrin repeat] ; IPR014837[EF-hand, Ca insensitive]	vacuole protein	--
NP_001091523.1	C-type lectin domain family 11 member A precursor	522611	70672.0	2080.2	0.0	33459.3	37427.9	67506.5	61719.0	33688.8	35018.3	0.788535171759986	0.759417998293518	-0.342752988581728	Nonsignificant	0.836705996729182	0.817176539450407	-0.257207319868763	Nonsignificant	1.06108899982442	0.85979383323149	0.0855456687129649	Nonsignificant	--	--	--	--	--	C-type lectin	TV	Signal transduction mechanisms ; Defense mechanisms ;	IPR001304 [C-type lectin-like]	extracell protein	--
NP_001091540.2	eukaryotic peptide chain release factor GTP-binding subunit ERF3A	532337	268990.0	388455.7	40655.2	100486.3	179524.1	333114.8	242483.9	239441.3	100647.7	1.13859436865423	0.828861082824366	0.187253869469571	Nonsignificant	1.19830651236952	0.748800000091583	0.260996979341598	Nonsignificant	1.05244373708423	0.908019488195544	0.073743109872028	Nonsignificant	1	Molecular Function:GTP binding (GO:0005525)	peptide chain release factor subunit 3	--	ko03015 mRNA surveillance pathway	Polypeptide release factor 3	J	Translation, ribosomal structure and biogenesis ;	IPR004160 [Translation elongation factor EFTu/EF1A, C-terminal] ; IPR004161[Translation elongation factor EFTu-like, domain 2] ; IPR009818[Ataxin-2, C-terminal]	cytoskeleton protein	--
NP_001091596.1	ras-related protein Rab-35	614521	896560.0	835764.5	806596.7	825119.0	859912.5	777530.4	703757.0	759419.6	914714.7	1.03100807334021	0.514916135163116	0.0440556298178328	Nonsignificant	1.06771962200291	0.476824968236121	0.0945328520337106	Nonsignificant	1.03560743083588	0.697270818672706	0.0504772222158779	Nonsignificant	2	Molecular Function:GTP binding (GO:0005525),Biological Process:small GTPase mediated signal transduction (GO:0007264)	Ras-related protein Rab-1A	--		GTP-binding protein H-ray, small G protein superfamily	R	General function prediction only ;	IPR001806 [Small GTPase superfamily]	endoplasmic reticulum protein	--
NP_001092326.1	protein S100-A11	337886	51410.0	22795.0	30940.0	164130.2	148490.9	194533.8	90561.9	92461.7	101056.6	0.207323245817008	0.00110482345031821	-2.27004620929037	Significant	0.370124352207581	0.00280620585890124	-1.43391803449022	Significant	1.78525254487993	0.00588378456446112	0.836128174800153	Significant	1	Molecular Function:calcium ion binding (GO:0005509)	--	--	--	--	--	--	IPR002048 [EF-hand domain] ; IPR013787[S100/CaBP-9k-type, calcium binding, subdomain]	nucleus protein	--
NP_001092334.1	ATPase GET3	504586	5228.4	128819.1	3561.2	3857.3	45514.4	44428.8	39995.8	47056.5	32782.6	1.46703589000059	0.754960437664197	0.552904165961881	Nonsignificant	1.14831906230989	0.899772527602638	0.199523552865004	Nonsignificant	0.782747763798359	0.577065667426179	-0.353380613096877	Nonsignificant	--	--	--	--	--	Putative arsenite-translocating ATPase	P	Inorganic ion transport and metabolism ;	IPR025723 [Anion-transporting ATPase-like domain]	Golgi apparatus protein	--
NP_001092344.1	40S ribosomal protein S7	505507	158870.0	703283.9	132573.1	360340.7	284942.1	420976.0	439852.8	335032.3	290343.5	0.932913285217435	0.90624805301894	-0.100185106844404	Nonsignificant	0.9338155209126	0.908112336647014	-0.0987905271280466	Nonsignificant	1.00096711635418	0.995653681307178	0.00139457971635699	Nonsignificant	4	Molecular Function:structural constituent of ribosome (GO:0003735),Cellular Component:intracellular (GO:0005622),Cellular Component:ribosome (GO:0005840),Biological Process:translation (GO:0006412)	small subunit ribosomal protein S7e	--	ko03010 Ribosome	40S ribosomal protein S7	J	Translation, ribosomal structure and biogenesis ;	IPR000554 [Ribosomal protein S7e]	cytoplasm protein	--
NP_001092374.1	COP9 signalosome complex subunit 3	507932	57603.0	78641.6	28362.8	37534.5	46445.2	38259.1	53980.5	36725.3	24042.4	1.34660516955337	0.395608197058239	0.429326908389896	Nonsignificant	1.43450964808163	0.382721619730417	0.52055767127333	Nonsignificant	1.06527858389064	0.79811625049703	0.0912307628834338	Nonsignificant	1	Molecular Function:protein binding (GO:0005515)	COP9 signalosome complex subunit 3	--	--	COP9 signalosome, subunit CSN3	OT	Posttranslational modification, protein turnover, chaperones ; Signal transduction mechanisms ;	IPR000717 [Proteasome component (PCI) domain]	nucleus protein	--
NP_001092417.1	septin-1	512478	0.0	34151.3	5957.3	23695.5	35571.8	0.0	12301.3	14367.5	46572.2	0.676740799732736	0.595103857161689	-0.563324725701914	Nonsignificant	0.821437446239129	0.821978742976199	-0.283777379038487	Nonsignificant	1.21381398397073	0.750704987722738	0.279547346663427	Nonsignificant	1	Molecular Function:GTP binding (GO:0005525)	--	--	--	Septin family protein (P-loop GTPase)	DZU	Cell cycle control, cell division, chromosome partitioning ; Cytoskeleton ; Intracellular trafficking, secretion, and vesicular transport ;	IPR030379 [Septin-type guanine nucleotide-binding (G) domain]	nucleus protein	--
NP_001092453.1	malectin precursor	515309	2293.6	54189.4	7797.6	0.0	0.0	0.0	0.0	0.0	0.0	Inf	0	Inf	Significant	Inf	0	Inf	Significant	NA	NA	NA	NA	--	--	--	--	--	Predicted receptor-like serine/threonine kinase	T	Signal transduction mechanisms ;	IPR021720 [Malectin]	--	--
NP_001092480.1	ras-related protein R-Ras2	519269	135010.0	335908.1	171395.6	203315.0	337936.7	301649.1	319281.9	357038.6	497492.7	0.762027631246761	0.415790640651509	-0.392084783861758	Nonsignificant	0.547202655413996	0.097435770902431	-0.869852863670664	Nonsignificant	0.718087682094562	0.177587621361029	-0.477768079808905	Nonsignificant	2	Molecular Function:GTP binding (GO:0005525),Biological Process:small GTPase mediated signal transduction (GO:0007264)	GTPase KRas	--	ko04933 AGE-RAGE signaling pathway in diabetic complications	Ras-related GTPase	R	General function prediction only ;	IPR001806 [Small GTPase superfamily]	cell membrane protein	--
NP_001092503.1	guanine nucleotide-binding protein subunit beta-4	525962	505520.0	366705.6	304436.5	159672.8	304005.1	190727.2	416176.7	442002.7	357213.3	1.79806376814606	0.0779346737876909	0.84644418679047	Nonsignificant	0.968133262607222	0.851150509989844	-0.046722448141675	Nonsignificant	0.538430994360917	0.0208242620639834	-0.893166634932145	Significant	1	Molecular Function:protein binding (GO:0005515)	guanine nucleotide-binding protein G(I)/G(S)/G(T) subunit beta-1	--		G-protein beta subunit	R	General function prediction only ;	IPR001680 [WD40 repeat]	cytoplasm protein	--
NP_001092504.1	tripeptidyl-peptidase 2	526052	2528800.0	3702696.5	910032.3	790668.0	1649481.3	1869824.2	2921197.3	2778364.3	2355566.0	1.65697742689137	0.340918019583199	0.72855394876715	Nonsignificant	0.886581709767081	0.731415181526592	-0.173674494960897	Nonsignificant	0.535059618422432	0.0280386945932203	-0.902228443728047	Significant	2	Molecular Function:serine-type endopeptidase activity (GO:0004252),Biological Process:proteolysis (GO:0006508)	tripeptidyl-peptidase II	3.4.14.10	--	Tripeptidyl peptidase II	O	Posttranslational modification, protein turnover, chaperones ;	IPR000209 [Peptidase S8/S53 domain] ; IPR022229[Peptidase S8A, tripeptidyl peptidase II]	cytoplasm protein	--
NP_001092533.1	F-box DNA helicase 1	534383	0.0	0.0	0.0	84105.3	84450.0	115056.3	61749.8	107228.1	117600.9	-Inf	0	-Inf	Significant	-Inf	0	-Inf	Significant	0.989646128743647	0.962903256887559	-0.0150153470400436	Nonsignificant	3	Molecular Function:protein binding (GO:0005515),Molecular Function:ATP binding (GO:0005524),Molecular Function:hydrolase activity (GO:0016787)	F-box protein, helicase, 18	3.6.4.12	--	3'-5' DNA helicase	L	Replication, recombination and repair ;	IPR001810 [F-box domain] ; IPR014017[UvrD-like DNA helicase, C-terminal]	nucleus protein	--
NP_001092547.1	plexin domain-containing protein 1 precursor	536989	13584.0	6010.2	62672.2	8300.5	36065.1	0.0	0.0	0.0	0.0	1.23618899928473	0.848347315393514	0.305899331823034	Nonsignificant	Inf	0	Inf	Significant	NA	NA	NA	NA	--	--	--	--	--	Extracellular protein TEM7, contains PSI domain (tumor endothelial marker in humans)	W	Extracellular structures ;	--	--	--
NP_001092636.1	protein EVI2B	617442	123490.0	221857.2	73801.6	59757.2	37298.3	19849.6	82357.3	77524.1	79873.6	3.58537651479704	0.0887871388681904	1.84212463008699	Nonsignificant	1.74823799295114	0.302967489580467	0.805901596668367	Nonsignificant	0.487602344059561	0.0691502699433708	-1.03622303341862	Nonsignificant	--	--	--	--	--	--	--	--	--	--	--
NP_001092680.1	40S ribosomal protein S17	788861	138030.0	458031.6	25044.4	124604.6	144742.4	226902.1	312626.6	205457.7	111608.4	1.2516012623499	0.77061817249199	0.323775018776976	Nonsignificant	0.986363665959602	0.984892043646589	-0.0198084377919335	Nonsignificant	0.788081392717432	0.537066590786717	-0.34358345656891	Nonsignificant	4	Molecular Function:structural constituent of ribosome (GO:0003735),Cellular Component:intracellular (GO:0005622),Cellular Component:ribosome (GO:0005840),Biological Process:translation (GO:0006412)	small subunit ribosomal protein S17e	--	ko03010 Ribosome	40S ribosomal protein S17	J	Translation, ribosomal structure and biogenesis ;	IPR001210 [Ribosomal protein S17e]	cytoplasm protein	--
NP_001092851.1	galactokinase	530855	111380.0	107300.5	54064.2	85187.4	94848.3	45959.5	64448.3	71389.2	38938.9	1.20686058818948	0.547658077926082	0.271259031234585	Nonsignificant	1.56053506079768	0.193775573808929	0.642040770887834	Nonsignificant	1.29305329552503	0.394452193190477	0.370781739653249	Nonsignificant	1	Molecular Function:ATP binding (GO:0005524)	galactokinase	2.7.1.6	ko00052 Galactose metabolism ko00520 Amino sugar and nucleotide sugar metabolism ko01100 Metabolic pathways	Galactokinase	G	Carbohydrate transport and metabolism ;	IPR006204 [GHMP kinase N-terminal domain] ; IPR013750[GHMP kinase, C-terminal domain] ; IPR019539[Galactokinase galactose-binding domain]	--	--
NP_001093329.1	eukaryotic translation initiation factor 4 gamma 2	286870	74624.0	239485.7	6971.2	25082.3	35959.2	43274.9	65945.3	43007.7	29509.2	3.07795226829147	0.40522749321251	1.62197085907576	Nonsignificant	2.31890653189101	0.471845613953695	1.21344467048202	Nonsignificant	0.753392622679692	0.392137037117943	-0.408526188593739	Nonsignificant	2	Molecular Function:RNA binding (GO:0003723),Molecular Function:protein binding (GO:0005515)	translation initiation factor 4G	--	ko03013 RNA transport	Translation initiation factor 4F, ribosome/mRNA-bridging subunit (eIF-4G)	J	Translation, ribosomal structure and biogenesis ;	IPR003307 [W2 domain] ; IPR003890[MIF4G-like, type 3] ; IPR003891[Initiation factor eIF-4 gamma, MA3]	nucleus protein	--
NP_001093776.1	dickkopf-related protein 3 precursor	506627	4073.8	44015.0	23615.8	30298.3	40076.9	0.0	35476.8	46103.0	47662.2	0.679260118147681	0.514842931837364	-0.557963944130563	Nonsignificant	0.554808808282137	0.189582160784004	-0.849937402460016	Nonsignificant	0.816784017579425	0.288910836033808	-0.291973458329453	Nonsignificant	3	Cellular Component:extracellular region (GO:0005576),Biological Process:multicellular organism development (GO:0007275),Biological Process:negative regulation of Wnt signaling pathway (GO:0030178)	--	--	--	Proteins containing Ca2+-binding EGF-like domains	T	Signal transduction mechanisms ;	IPR006796 [Dickkopf, N-terminal cysteine-rich]	extracell protein	--
NP_001093817.1	MAGUK p55 subfamily member 7	512659	166250.0	557460.7	197087.5	53187.2	86518.0	147133.0	101033.4	69536.9	30119.3	3.21016587051515	0.175561366852217	1.68264784388563	Nonsignificant	4.58817098643876	0.132296410921864	2.19791915697943	Nonsignificant	1.42926290151557	0.449667246500461	0.515271313093799	Nonsignificant	1	Molecular Function:protein binding (GO:0005515)	--	--	--	Calcium/calmodulin-dependent serine protein kinase/membrane-associated guanylate kinase	T	Signal transduction mechanisms ;	IPR001478 [PDZ domain] ; IPR008145[Guanylate kinase/L-type calcium channel beta subunit] ; IPR011511[Variant SH3 domain] ; IPR014775[L27 domain, C-terminal]	cytoplasm protein	--
NP_001093828.1	synaptogyrin-2	513812	315390.0	572996.5	297118.7	39179.6	128845.4	114430.4	123311.3	99212.0	68867.2	4.19714121238256	0.0320951920809242	2.06940700336602	Significant	4.06844149002799	0.0300747637495933	2.02447624284191	Significant	0.969336337320537	0.930214846076772	-0.04493076052411	Nonsignificant	1	Cellular Component:membrane (GO:0016020)	--	--	--	Synaptic vesicle protein Synaptogyrin involved in regulation of Ca2+-dependent exocytosis	TU	Signal transduction mechanisms ; Intracellular trafficking, secretion, and vesicular transport ;	IPR008253 [Marvel domain]	melanosome protein	--
NP_001093851.1	high affinity copper uptake protein 1	518976	86009.0	87731.5	51958.0	127143.2	143697.3	167602.7	87129.8	93596.5	122062.2	0.514772495046109	0.0127732817887811	-0.957993124313733	Significant	0.745399841803767	0.180000489611895	-0.423913582003783	Nonsignificant	1.44801800596786	0.0467455481722161	0.53407954230995	Significant	3	Molecular Function:copper ion transmembrane transporter activity (GO:0005375),Cellular Component:integral component of membrane (GO:0016021),Biological Process:copper ion transmembrane transport (GO:0035434)	solute carrier family 31 (copper transporter), member 1	--		Copper transporter	P	Inorganic ion transport and metabolism ;	IPR007274 [Ctr copper transporter]	vacuole protein	--
NP_001094510.1	guanine nucleotide-binding protein G(i) subunit alpha-2	281791	9937600.0	9915793.7	9610023.5	6658800.7	7500353.4	7685037.4	5966181.2	5845439.3	7536155.2	1.34879870468083	0.00158809703546028	0.431675055900758	Significant	1.52283227058499	0.0037020682239181	0.606757047720737	Significant	1.12902856838474	0.256744238150501	0.175081991819978	Nonsignificant	5	Molecular Function:GTPase activity (GO:0003924),Molecular Function:signal transducer activity (GO:0004871),Biological Process:G-protein coupled receptor signaling pathway (GO:0007186),Molecular Function:guanyl nucleotide binding (GO:0019001),Molecular Function:G-protein beta/gamma-subunit complex binding (GO:0031683)	guanine nucleotide-binding protein G(o) subunit alpha	--	ko05142 Chagas disease (American trypanosomiasis) ko05145 Toxoplasmosis	G-protein alpha subunit (small G protein superfamily)	DT	Cell cycle control, cell division, chromosome partitioning ; Signal transduction mechanisms ;	IPR001019 [Guanine nucleotide binding protein (G-protein), alpha subunit]	melanosome protein	--
NP_001094511.1	FACT complex subunit SSRP1	282082	27894.0	123354.2	157760.7	46578.5	29887.7	13615.6	20395.0	27276.5	34126.0	3.43031444753546	0.14210678549685	1.77834083036511	Nonsignificant	3.7777303707326	0.189372406718133	1.91751973542441	Nonsignificant	1.10127815642287	0.802036340460585	0.139178905059299	Nonsignificant	--	--	structure-specific recognition protein 1	--	--	Nucleosome-binding factor SPN, POB3 subunit	KLB	Transcription ; Replication, recombination and repair ; Chromatin structure and dynamics ;	IPR009071 [High mobility group box domain] ; IPR013719[Domain of unknown function DUF1747] ; IPR024954[SSRP1 domain]	nucleus protein	--
NP_001094522.2	S-adenosylhomocysteine hydrolase-like protein 1	505511	7241.9	226447.8	48381.8	19845.5	96141.5	56238.0	71721.7	61700.2	79069.2	1.63780809986936	0.632250528182786	0.711766327927951	Nonsignificant	1.32745089088437	0.763437511987515	0.408658489437637	Nonsignificant	0.810504534072251	0.584543989778227	-0.303107838490314	Nonsignificant	3	Molecular Function:adenosylhomocysteinase activity (GO:0004013),Biological Process:S-adenosylhomocysteine catabolic process (GO:0019510),Molecular Function:NAD binding (GO:0051287)	adenosylhomocysteinase	3.3.1.1	ko00270 Cysteine and methionine metabolism ko01100 Metabolic pathways	S-adenosylhomocysteine hydrolase	H	Coenzyme transport and metabolism ;	IPR000043 [Adenosylhomocysteinase] ; IPR015878[S-adenosyl-L-homocysteine hydrolase, NAD binding domain]	melanosome protein	--
NP_001094530.1	tyrosine-protein kinase Yes	507632	0.0	0.0	0.0	15767.6	50801.3	139356.0	46889.8	7610.2	38366.0	-Inf	0	-Inf	Significant	-Inf	0	-Inf	Significant	2.2174412594491	0.384867637184543	1.1488958876948	Nonsignificant	3	Molecular Function:protein kinase activity (GO:0004672),Molecular Function:protein binding (GO:0005515),Biological Process:protein phosphorylation (GO:0006468)	fyn-related kinase	2.7.10.2		Tyrosine kinases	T	Signal transduction mechanisms ;	IPR000980 [SH2 domain] ; IPR001245[Serine-threonine/tyrosine-protein kinase catalytic domain] ; IPR001452[SH3 domain]	nucleus protein	--
NP_001094536.1	histone H1.3	509275	8101300.0	7745352.5	7233806.0	15672612.4	12448658.0	11881172.6	7642427.7	6952043.6	5996139.9	0.576976223677139	0.00950042154578737	-0.79341622608565	Significant	1.12092148580806	0.198870751528042	0.164685229077955	Nonsignificant	1.9427516071014	0.00707557865998553	0.958101455163605	Significant	4	Cellular Component:nucleosome (GO:0000786),Molecular Function:DNA binding (GO:0003677),Cellular Component:nucleus (GO:0005634),Biological Process:nucleosome assembly (GO:0006334)	--	--	--	Histone H1	B	Chromatin structure and dynamics ;	IPR005818 [Linker histone H1/H5, domain H15]	nucleus protein	--
NP_001094543.1	dolichyl-diphosphooligosaccharide--protein glycosyltransferase 48 kDa subunit precursor	510682	21923.0	106091.2	10907.3	0.0	0.0	0.0	0.0	0.0	0.0	Inf	0	Inf	Significant	Inf	0	Inf	Significant	NA	NA	NA	NA	2	Cellular Component:endoplasmic reticulum membrane (GO:0005789),Biological Process:protein N-linked glycosylation via asparagine (GO:0018279)	oligosaccharyltransferase complex subunit beta	--	ko00510 N-Glycan biosynthesis ko01100 Metabolic pathways ko04141 Protein processing in endoplasmic reticulum	Oligosaccharyltransferase, beta subunit	O	Posttranslational modification, protein turnover, chaperones ;	IPR005013 [Dolichyl-diphosphooligosaccharide--protein glycosyltransferase 48 kDa subunit]	endoplasmic reticulum protein	--
NP_001094546.1	ruvB-like 1	511475	666760.0	1415493.2	178108.9	593336.7	786837.6	842186.3	986657.9	866276.6	566491.8	1.01709961020727	0.974165235921605	0.0244609772434018	Nonsignificant	0.93425540591999	0.896016642134672	-0.0981110883322956	Nonsignificant	0.918548583190982	0.675934734858403	-0.122572065575697	Nonsignificant	2	Molecular Function:DNA helicase activity (GO:0003678),Molecular Function:ATP binding (GO:0005524)	RuvB-like protein 1 (pontin 52)	--		DNA helicase, TBP-interacting protein	L	Replication, recombination and repair ;	IPR010339 [TIP49, C-terminal]	cytoplasm protein	--
NP_001094577.1	phenylalanine--tRNA ligase alpha subunit	522024	3878.9	330211.7	31641.5	67050.3	19485.3	75345.2	88954.9	77991.1	0.0	2.25926793047724	0.556017343916902	1.1758553725679	Nonsignificant	1.46048063445665	0.794257374790845	0.546443228582304	Nonsignificant	0.646439766950591	0.286764847989045	-0.6294121439856	Nonsignificant	5	Molecular Function:tRNA binding (GO:0000049),Molecular Function:aminoacyl-tRNA ligase activity (GO:0004812),Molecular Function:ATP binding (GO:0005524),Cellular Component:cytoplasm (GO:0005737),Biological Process:tRNA aminoacylation (GO:0043039)	phenylalanyl-tRNA synthetase alpha chain	6.1.1.20	ko00970 Aminoacyl-tRNA biosynthesis	Phenylalanyl-tRNA synthetase, beta subunit	J	Translation, ribosomal structure and biogenesis ;	IPR002319 [Phenylalanyl-tRNA synthetase] ; IPR013196[Helix-turn-helix, type 11]	--	--
NP_001094585.1	testican-2 precursor	523846	21969.0	31708.2	6532.9	49241.1	59781.0	75470.8	90294.3	0.0	34594.2	0.326354564321987	0.0172730564335096	-1.61548787823396	Significant	0.321407228581228	0.160233311864892	-1.63752571870255	Nonsignificant	0.984840611158487	0.969718872578921	-0.0220378404685967	Nonsignificant	4	Molecular Function:calcium ion binding (GO:0005509),Molecular Function:protein binding (GO:0005515),Cellular Component:proteinaceous extracellular matrix (GO:0005578),Biological Process:signal transduction (GO:0007165)	--	--	--	Ca2+-binding proteoglycan Testican	R	General function prediction only ;	IPR000716 [Thyroglobulin type-1] ; IPR002350[Kazal domain] ; IPR019577[SPARC/Testican, calcium-binding domain]	extracell protein	--
NP_001094601.1	S-adenosylmethionine synthase isoform type-2	527403	37037.0	103565.8	13113.2	9696.1	35208.1	33567.0	26428.6	24913.0	16494.9	1.95888427856335	0.425353884013393	0.970032172657051	Nonsignificant	2.2659777553382	0.401089725285183	1.18013369857203	Nonsignificant	1.15676958569502	0.707801602422369	0.210101525914978	Nonsignificant	2	Molecular Function:methionine adenosyltransferase activity (GO:0004478),Biological Process:S-adenosylmethionine biosynthetic process (GO:0006556)	S-adenosylmethionine synthetase	2.5.1.6	ko00270 Cysteine and methionine metabolism ko01100 Metabolic pathways ko01110 Biosynthesis of secondary metabolites ko01230 Biosynthesis of amino acids	S-adenosylmethionine synthetase	H	Coenzyme transport and metabolism ;	IPR022628 [S-adenosylmethionine synthetase, N-terminal] ; IPR022629[S-adenosylmethionine synthetase, central domain] ; IPR022630[S-adenosylmethionine synthetase, C-terminal]	cytoplasm protein	--
NP_001094625.1	nidogen-1 precursor	534319	190270.0	45117.8	48108.2	27253.5	168362.2	52933.9	153530.9	1618264.5	5162169.2	1.14060131257504	0.865725132607725	0.189794598038043	Nonsignificant	0.0408851236419638	0.274392873923978	-4.61228018651125	Nonsignificant	0.0358452363601626	0.272605859140886	-4.80207478454929	Nonsignificant	2	Molecular Function:calcium ion binding (GO:0005509),Biological Process:cell-matrix adhesion (GO:0007160)	--	--	--	Nidogen and related basement membrane protein proteins	MW	Cell wall/membrane/envelope biogenesis ; Extracellular structures ;	IPR000033 [LDLR class B repeat] ; IPR000716[Thyroglobulin type-1] ; IPR001881[EGF-like calcium-binding domain] ; IPR003886[NIDO domain] ; IPR006605[G2 nidogen/fibulin G2F] ; IPR024731[EGF domain] ; IPR026823[Complement Clr-like EGF domain]	extracell protein	--
NP_001094643.1	cullin-associated NEDD8-dissociated protein 1	538086	786210.0	1106605.1	239626.2	366667.9	435648.7	589119.5	459530.0	385786.0	349862.1	1.53254705695792	0.39836401539951	0.615931372642026	Nonsignificant	1.78420379356014	0.342080131506716	0.835280410755285	Nonsignificant	1.16420816278344	0.422219548709796	0.219349038113259	Nonsignificant	--	--	cullin-associated NEDD8-dissociated protein 1	--	--	TATA-binding protein-interacting protein	R	General function prediction only ;	IPR013932 [TATA-binding protein interacting (TIP20)]	nucleus protein	--
NP_001094667.1	26S proteasome non-ATPase regulatory subunit 2	539784	806010.0	1579746.1	734914.1	506692.8	809412.2	971072.1	960838.0	968340.6	627210.2	1.36442000927694	0.410842520376025	0.448287817402667	Nonsignificant	1.22073379448384	0.555830827837922	0.287748626000789	Nonsignificant	0.894690627654135	0.638032953724545	-0.160539191401878	Nonsignificant	--	--	26S proteasome regulatory subunit N1	--	ko03050 Proteasome	26S proteasome regulatory complex, subunit RPN1/PSMD2	O	Posttranslational modification, protein turnover, chaperones ;	IPR002015 [Proteasome/cyclosome repeat]	--	--
NP_001094702.1	carboxypeptidase N subunit 2 precursor	614562	80931.0	21469.2	184997.2	114057.5	146470.4	50885.9	113262.9	136099.1	78557.2	0.922879461346928	0.892130008818058	-0.115785867247331	Nonsignificant	0.876427485795281	0.80283037358033	-0.190293365238884	Nonsignificant	0.94966625924923	0.874445742066814	-0.0745074979915527	Nonsignificant	1	Molecular Function:protein binding (GO:0005515)	carboxypeptidase N regulatory subunit	--	--	FOG: Leucine rich repeat	R	General function prediction only ;	IPR000372 [Leucine-rich repeat N-terminal domain] ; IPR001611[Leucine-rich repeat]	extracell protein	--
NP_001094721.1	gamma-interferon-inducible lysosomal thiol reductase precursor	615930	199630.0	172026.9	30795.2	0.0	0.0	0.0	0.0	0.0	0.0	Inf	0	Inf	Significant	Inf	0	Inf	Significant	NA	NA	NA	NA	--	--	interferon, gamma-inducible protein 30	--		Gamma-interferon inducible lysosomal thiol reductase	O	Posttranslational modification, protein turnover, chaperones ;	IPR004911 [Gamma interferon inducible lysosomal thiol reductase GILT]	lysosome protein	--
NP_001094758.1	ras-related protein Rab-10	783373	606110.0	351291.6	642025.7	568260.4	876885.3	1178600.9	635953.9	744453.2	889467.4	0.609596711816606	0.160600889066013	-0.714072973976518	Nonsignificant	0.704632480782528	0.129544209245358	-0.50505711596162	Nonsignificant	1.15589941206001	0.570055266995553	0.209015858014898	Nonsignificant	2	Molecular Function:GTP binding (GO:0005525),Biological Process:small GTPase mediated signal transduction (GO:0007264)	Ras-related protein Rab-8A	--	ko04144 Endocytosis	GTP-binding protein SEC4, small G protein superfamily, and related Ras family GTP-binding proteins	TU	Signal transduction mechanisms ; Intracellular trafficking, secretion, and vesicular transport ;	IPR001806 [Small GTPase superfamily]	endoplasmic reticulum protein	--
NP_001094777.1	very-long-chain 3-oxoacyl-CoA reductase	789567	36852.0	181320.9	20346.7	0.0	8430.7	9742.4	0.0	0.0	0.0	8.74991425054981	0.302301261880395	3.12926887855494	Nonsignificant	Inf	0	Inf	Significant	NA	NA	NA	NA	--	--	--	--	ko00062 Fatty acid elongation ko01040 Biosynthesis of unsaturated fatty acids ko01100 Metabolic pathways ko01110 Biosynthesis of secondary metabolites ko01212 Fatty acid metabolism	17 beta-hydroxysteroid dehydrogenase type 3, HSD17B3	I	Lipid transport and metabolism ;	IPR002347 [Short-chain dehydrogenase/reductase SDR]	acrosome protein	--
NP_001094779.1	vesicular integral-membrane protein VIP36 precursor	790870	260930.0	482584.3	256027.6	14168.3	27164.8	19781.7	11715.0	14562.3	13178.6	16.3551529253143	0.0522544674456576	4.03167334397856	Nonsignificant	25.3331415580433	0.0504029824849929	4.6629540913682	Nonsignificant	1.54893944885302	0.134175149143099	0.631280747389639	Nonsignificant	1	Cellular Component:membrane (GO:0016020)	--	--	--	Lectin VIP36, involved in the transport of glycoproteins carrying high mannose-type glycans	U	Intracellular trafficking, secretion, and vesicular transport ;	IPR005052 [Legume-like lectin]	Golgi apparatus protein	--
NP_001095345.2	thioredoxin-interacting protein	506790	116590.0	471709.2	48327.7	16234.6	32605.0	51301.0	0.0	0.0	9210.0	6.35733059318598	0.305883807262152	2.6684211132462	Nonsignificant	NA	NA	NA	NA	NA	NA	NA	NA	--	--	thioredoxin-interacting protein	--		Thioredoxin binding protein TBP-2/VDUP1	R	General function prediction only ;	IPR011021 [Arrestin-like, N-terminal] ; IPR011022[Arrestin C-terminal-like domain]	cytoplasm protein	--
NP_001095356.1	probable ATP-dependent RNA helicase DDX31	507640	55875.0	136172.7	57317.5	0.0	67640.3	8857.9	49380.4	33102.3	28620.3	2.17316834470179	0.350294242083009	1.11979993736283	Nonsignificant	2.24445064489708	0.166263348292042	1.16636237197406	Nonsignificant	1.0328010944799	0.961814307872443	0.0465624346112298	Nonsignificant	2	Molecular Function:nucleic acid binding (GO:0003676),Molecular Function:ATP binding (GO:0005524)	ATP-dependent RNA helicase DDX31/DBP7	3.6.4.13	--	ATP-dependent RNA helicase	A	RNA processing and modification ;	IPR001650 [Helicase, C-terminal] ; IPR011545[DEAD/DEAH box helicase domain] ; IPR025313[Domain of unknown function DUF4217]	nucleus protein	--
NP_001095381.2	protein RCC2	509120	75457.0	235760.2	12639.6	165189.1	91789.6	67476.7	189417.8	160672.0	81923.5	0.998155062298239	0.997939561594148	-0.00266414081637763	Nonsignificant	0.749645439156619	0.65071517355723	-0.41571969143789	Nonsignificant	0.751031044646079	0.456431932590955	-0.413055550621512	Nonsignificant	--	--	--	--	--	Uncharacterized conserved protein, contains RCC1 domain	S	Function unknown ;	IPR000408 [Regulator of chromosome condensation, RCC1]	Golgi apparatus protein	--
NP_001095396.1	hsc70-interacting protein	510494	795160.0	347818.9	269247.4	478078.3	706934.5	547115.6	737267.0	405988.5	855855.1	0.815312710073918	0.579885280063864	-0.294574589231632	Nonsignificant	0.706427298219518	0.408366263208694	-0.501387001271053	Nonsignificant	0.86644951009714	0.58661738621037	-0.206812412039421	Nonsignificant	1	Molecular Function:protein binding (GO:0005515)	suppressor of tumorigenicity protein 13	--	--	Hsp70-interacting protein Hip/Transient component of progesterone receptor complexes and an Hsp70-binding protein	OT	Posttranslational modification, protein turnover, chaperones ; Signal transduction mechanisms ;	IPR019734 [Tetratricopeptide repeat]	cytoplasm protein	--
NP_001095423.1	glyoxalase domain-containing protein 4	512334	41324.0	85428.6	23396.3	66391.7	85460.3	106564.0	70708.5	62978.3	58749.7	0.58103561698966	0.172840182597795	-0.783301492566663	Nonsignificant	0.780251667433153	0.494228328594001	-0.357988559634936	Nonsignificant	1.34286374986034	0.143735733482728	0.425312932931727	Nonsignificant	--	--	--	--	--	Predicted glyoxalase	G	Carbohydrate transport and metabolism ;	--	--	--
NP_001095463.1	probable ATP-dependent RNA helicase DDX17	514323	351290.0	916489.7	312883.7	293453.1	363228.7	387998.8	523781.6	441909.9	259604.0	1.51305901535838	0.457150750506918	0.597468259533781	Nonsignificant	1.29002628345571	0.603090757775109	0.367400459931408	Nonsignificant	0.852594823044727	0.508630172760168	-0.230067799602373	Nonsignificant	2	Molecular Function:nucleic acid binding (GO:0003676),Molecular Function:ATP binding (GO:0005524)	ATP-dependent RNA helicase DDX5/DBP2	3.6.4.13	ko03040 Spliceosome	ATP-dependent RNA helicase	A	RNA processing and modification ;	IPR001650 [Helicase, C-terminal] ; IPR011545[DEAD/DEAH box helicase domain]	nucleus protein	--
NP_001095535.1	nidogen-2 precursor	521854	22204.0	20400.6	0.0	14373.9	21475.2	0.0	3998.2	20002.6	23197.4	1.18844266662204	0.453846994395727	0.249072305825394	Nonsignificant	1.35401138178998	0.521629002145727	0.437239866226758	Nonsignificant	1.13931569424258	0.804520119259013	0.188167560401364	Nonsignificant	2	Molecular Function:calcium ion binding (GO:0005509),Biological Process:cell-matrix adhesion (GO:0007160)	--	--	--	Nidogen and related basement membrane protein proteins	MW	Cell wall/membrane/envelope biogenesis ; Extracellular structures ;	IPR000033 [LDLR class B repeat] ; IPR000716[Thyroglobulin type-1] ; IPR001881[EGF-like calcium-binding domain] ; IPR003886[NIDO domain] ; IPR006605[G2 nidogen/fibulin G2F] ; IPR024731[EGF domain] ; IPR026823[Complement Clr-like EGF domain]	extracell protein	--
NP_001095589.1	CD5 antigen-like precursor	528593	58191.0	3685.0	77454.2	16029.5	70609.8	22990.4	74988.8	29003.0	47106.3	1.27091654907384	0.741216300171835	0.345869303206829	Nonsignificant	0.922117485262886	0.886619821858691	-0.11697752144735	Nonsignificant	0.725553134023525	0.559618121729697	-0.462846824654179	Nonsignificant	2	Molecular Function:scavenger receptor activity (GO:0005044),Cellular Component:membrane (GO:0016020)	deleted in malignant brain tumors 1 protein	--		--	--	--	IPR001190 [SRCR domain]	extracell protein	--
NP_001095620.1	phosphoserine aminotransferase	533044	638200.0	1382106.5	148926.8	235893.6	301678.0	264499.2	269925.7	274331.9	247673.3	2.70454092082644	0.331422799182683	1.4353837262312	Nonsignificant	2.73916992000186	0.328764317524554	1.4537387640865	Nonsignificant	1.01280402115892	0.878528517188608	0.0183550378553053	Nonsignificant	--	--	phosphoserine aminotransferase	2.6.1.52	ko00260 Glycine, serine and threonine metabolism ko00750 Vitamin B6 metabolism ko01100 Metabolic pathways ko01130 Biosynthesis of antibiotics ko01200 Carbon metabolism ko01230 Biosynthesis of amino acids	Phosphoserine aminotransferase	HE	Coenzyme transport and metabolism ; Amino acid transport and metabolism ;	IPR000192 [Aminotransferase class V domain]	chloroplast protein	--
NP_001095623.1	lysosome membrane protein 2 precursor	533177	8533.2	5387.6	0.0	24247.9	22672.2	29262.2	15470.5	18324.5	26867.9	0.274095163837269	0.00727820432202935	-1.867251221556	Significant	0.344216976108956	0.0625229214499255	-1.53860984485305	Nonsignificant	1.25583016967537	0.261358600349485	0.328641376702949	Nonsignificant	1	Cellular Component:membrane (GO:0016020)	--	--	--	Plasma membrane glycoprotein CD36 and related membrane receptors	T	Signal transduction mechanisms ;	IPR002159 [CD36 family]	cell membrane protein	--
NP_001095640.1	secretory carrier-associated membrane protein 2	534312	408500.0	624904.3	420216.8	51335.6	113483.5	112488.8	69520.0	61466.2	58192.1	5.24190295335979	0.0058617464167405	2.39009064439456	Significant	7.68386807577825	0.0264545065791699	2.94183274960543	Significant	1.46585469897975	0.231192615029646	0.551742105210862	Nonsignificant	2	Biological Process:protein transport (GO:0015031),Cellular Component:integral component of membrane (GO:0016021)	secretory carrier-associated membrane protein	--	--	Secretory carrier membrane protein	U	Intracellular trafficking, secretion, and vesicular transport ;	IPR007273 [SCAMP]	cell membrane protein	--
NP_001095677.1	exocyst complex component 4	537690	114470.0	261729.3	100169.6	49300.5	80080.0	92634.3	44720.7	32229.2	21482.1	2.14566281166841	0.186329160190662	1.10142337611535	Nonsignificant	4.8395735126788	0.132573958481971	2.27487991562926	Nonsignificant	2.25551446684005	0.0469967426648271	1.17345653951391	Significant	3	Cellular Component:exocyst (GO:0000145),Biological Process:vesicle docking involved in exocytosis (GO:0006904),Biological Process:protein transport (GO:0015031)	exocyst complex component 4	--	--	Exocyst complex subunit Sec8	U	Intracellular trafficking, secretion, and vesicular transport ;	IPR007191 [Sec8 exocyst complex component specific domain]	cytoplasm protein	--
NP_001095683.1	actin-related protein 2	538486	419890.0	600504.0	325689.9	168876.9	348806.0	380952.0	430969.6	460679.7	438345.8	1.49792079074605	0.225539741713685	0.582961336867956	Nonsignificant	1.01209688667274	0.953176503523487	0.0173474038975405	Nonsignificant	0.675667827648388	0.158946004534701	-0.565613932970416	Nonsignificant	--	--	actin-related protein 2	--		Actin-related protein Arp2/3 complex, subunit Arp2	Z	Cytoskeleton ;	IPR004000 [Actin family]	centrosome protein	--
NP_001095706.1	RAS protein activator like-3	540027	1430800.0	1915928.4	2062506.5	660405.1	736281.5	771633.3	757661.9	721096.6	851968.3	2.49466644658844	0.00506519388560383	1.31884693058371	Significant	2.32083610142553	0.00622463536574884	1.21464464245417	Significant	0.93031920343474	0.347937685397559	-0.104202288129539	Nonsignificant	1	Biological Process:regulation of GTPase activity (GO:0043087)	disabled homolog 2-interacting protein	--		GTPase-activating protein	R	General function prediction only ;	IPR001936 [Ras GTPase-activating protein]	cytoplasm protein	--
NP_001095768.1	leucine-rich repeat-containing protein 47	616209	12977.0	87679.7	4639.5	0.0	17205.5	9142.5	9505.8	9698.8	0.0	2.6642427002682	0.567246608578784	1.41372551128481	Nonsignificant	3.65524232041629	0.436056858726481	1.86996705128705	Nonsignificant	1.37196296720577	0.538406594802823	0.456241540002241	Nonsignificant	3	Molecular Function:RNA binding (GO:0003723),Molecular Function:phenylalanine-tRNA ligase activity (GO:0004826),Molecular Function:protein binding (GO:0005515)	phenylalanyl-tRNA synthetase beta chain	6.1.1.20	ko00970 Aminoacyl-tRNA biosynthesis	Phenylalanyl-tRNA synthetase beta subunit	J	Translation, ribosomal structure and biogenesis ;	IPR001611 [Leucine-rich repeat] ; IPR005146[B3/B4 tRNA-binding domain]	cytoplasm protein	--
NP_001095811.1	galectin-3	786492	1627000.0	1422834.6	950439.3	0.0	16408.4	27797.5	0.0	0.0	12496.7	60.3279034397369	0.0224838215632112	5.91475354050966	Significant	NA	NA	NA	NA	NA	NA	NA	NA	1	Molecular Function:carbohydrate binding (GO:0030246)	--	--	--	Galectin, galactose-binding lectin	W	Extracellular structures ;	IPR001079 [Galectin, carbohydrate recognition domain]	extracell protein	--
NP_001095826.1	eukaryotic translation initiation factor 3 subunit B	789999	293490.0	724302.9	138969.8	131740.1	240670.7	241826.0	256465.8	182142.4	117781.7	1.88325202918484	0.369259705483858	0.913226083820585	Nonsignificant	2.07905050037752	0.327733590677718	1.05592480185158	Nonsignificant	1.10396827836019	0.740006986103541	0.142698718030994	Nonsignificant	1	Molecular Function:nucleic acid binding (GO:0003676)	translation initiation factor 3 subunit B	--	ko03013 RNA transport	Translation initiation factor 3, subunit b (eIF-3b)	J	Translation, ribosomal structure and biogenesis ;	IPR000504 [RNA recognition motif domain] ; IPR013979[Translation initiation factor, beta propellor-like domain]	--	--
NP_001095845.1	amidophosphoribosyltransferase	509652	182940.0	290473.6	97590.8	35236.1	60638.0	78504.6	138532.9	94228.3	37686.7	3.27450772370708	0.0819033768881111	1.71127803399405	Nonsignificant	2.11132865147039	0.186837414097726	1.07815116747794	Nonsignificant	0.644777422934325	0.370476420718989	-0.63312686651611	Nonsignificant	1	Biological Process:nucleoside metabolic process (GO:0009116)	amidophosphoribosyltransferase	2.4.2.14	ko00230 Purine metabolism ko00250 Alanine, aspartate and glutamate metabolism ko01100 Metabolic pathways ko01110 Biosynthesis of secondary metabolites ko01130 Biosynthesis of antibiotics	Glutamine phosphoribosylpyrophosphate amidotransferase	F	Nucleotide transport and metabolism ;	IPR000836 [Phosphoribosyltransferase domain]	chloroplast protein	--
NP_001095847.1	adenylosuccinate lyase	510949	180660.0	386018.7	107396.7	127006.3	173615.7	191529.8	163681.8	125482.5	159093.2	1.36964936428151	0.517683438936867	0.453806604749417	Nonsignificant	1.50376825819981	0.462655721575991	0.588582254179011	Nonsignificant	1.09792206488458	0.554141149959209	0.134775649429594	Nonsignificant	--	--	adenylosuccinate lyase	4.3.2.2	ko00230 Purine metabolism ko00250 Alanine, aspartate and glutamate metabolism ko01100 Metabolic pathways ko01110 Biosynthesis of secondary metabolites ko01130 Biosynthesis of antibiotics	Adenylosuccinate lyase	F	Nucleotide transport and metabolism ;	IPR019468 [Adenylosuccinate lyase C-terminal] ; IPR022761[Fumarate lyase, N-terminal]	nucleus protein	--
NP_001095953.1	ribose-phosphate pyrophosphokinase 3	504248	2758.6	75805.5	0.0	16908.6	33282.3	34650.6	35920.5	34223.7	22731.0	1.38901539930341	0.722492455346631	0.474062593830109	Nonsignificant	1.26886563905111	0.857507989267944	0.343539309417552	Nonsignificant	0.913500051682258	0.723226222866631	-0.130523284412557	Nonsignificant	3	Molecular Function:magnesium ion binding (GO:0000287),Molecular Function:ribose phosphate diphosphokinase activity (GO:0004749),Biological Process:nucleotide biosynthetic process (GO:0009165)	ribose-phosphate pyrophosphokinase	2.7.6.1	ko00030 Pentose phosphate pathway ko00230 Purine metabolism ko01100 Metabolic pathways ko01110 Biosynthesis of secondary metabolites ko01130 Biosynthesis of antibiotics ko01200 Carbon metabolism ko01230 Biosynthesis of amino acids	Ribose-phosphate pyrophosphokinase	FE	Nucleotide transport and metabolism ; Amino acid transport and metabolism ;	IPR005946 [Ribose-phosphate diphosphokinase] ; IPR029099[Ribose-phosphate pyrophosphokinase, N-terminal domain]	cytoplasm protein	--
NP_001095956.1	matrin-3	505129	289210.0	368898.8	345129.8	97849.6	129727.5	111856.5	136053.5	94999.3	69862.6	2.95562548904999	0.000950170024792286	1.56346347539738	Significant	3.33395565663971	0.00154844395417675	1.73723491585059	Significant	1.12800341890113	0.580572264223945	0.173771440453219	Nonsignificant	--	--	polypyrimidine tract-binding protein 1	--	--	--	--	--	--	nucleus protein	--
NP_001095962.1	leucine--tRNA ligase, cytoplasmic	509429	390810.0	688296.4	19271.3	0.0	89610.2	94669.6	146856.8	97429.8	12511.8	3.97358690426189	0.292496019746989	1.99044189721003	Nonsignificant	4.27719837818304	0.228450081169723	2.09666612154293	Nonsignificant	1.07640740752279	0.90548427630238	0.106224224332904	Nonsignificant	4	Molecular Function:nucleotide binding (GO:0000166),Molecular Function:aminoacyl-tRNA ligase activity (GO:0004812),Molecular Function:ATP binding (GO:0005524),Biological Process:tRNA aminoacylation for protein translation (GO:0006418)	leucyl-tRNA synthetase	6.1.1.4	ko00970 Aminoacyl-tRNA biosynthesis	Leucyl-tRNA synthetase	J	Translation, ribosomal structure and biogenesis ;	IPR002300 [Aminoacyl-tRNA synthetase, class Ia] ; IPR013155[Methionyl/Valyl/Leucyl/Isoleucyl-tRNA synthetase, anticodon-binding]	cytoplasm protein	--
NP_001096001.1	ras-related protein Rap-2b	784133	607320.0	560324.1	405422.1	1052304.3	1108136.0	1009371.7	1316351.8	1450356.7	1518925.2	0.496264825800394	0.00138795972683335	-1.0108178917971	Significant	0.367055681870338	0.000446253249825571	-1.44592916025275	Significant	0.739636707635559	0.00487945150205632	-0.43511126845565	Significant	2	Molecular Function:GTP binding (GO:0005525),Biological Process:small GTPase mediated signal transduction (GO:0007264)	Ras-related protein Rap-1B	--		Ras-related GTPase	R	General function prediction only ;	IPR001806 [Small GTPase superfamily]	cell membrane protein	--
NP_001096556.1	calpain-2 catalytic subunit	281662	19953.0	45656.9	6527.3	21790.4	78141.7	51731.0	56010.7	64026.6	25394.3	0.475641075515402	0.254032209235906	-1.07205478585188	Nonsignificant	0.496021497391213	0.211491278580845	-1.01152544704212	Nonsignificant	1.04284832182277	0.922619789338308	0.0605293388097636	Nonsignificant	4	Molecular Function:calcium-dependent cysteine-type endopeptidase activity (GO:0004198),Molecular Function:calcium ion binding (GO:0005509),Cellular Component:intracellular (GO:0005622),Biological Process:proteolysis (GO:0006508)	calpain-5	3.4.22.-	--	Cytosolic Ca2+-dependent cysteine protease (calpain), large subunit (EF-Hand protein superfamily)	OT	Posttranslational modification, protein turnover, chaperones ; Signal transduction mechanisms ;	IPR001300 [Peptidase C2, calpain, catalytic domain] ; IPR002048[EF-hand domain] ; IPR022682[Peptidase C2, calpain, large subunit, domain III]	cell membrane protein	--
NP_001096572.1	leukosialin	614645	5744800.0	3825764.3	6999636.4	1042619.9	1394053.5	1046904.9	1143162.3	1728656.9	1781334.5	4.75666090238305	0.0400819472713581	2.24994918067398	Significant	3.56106885100314	0.0136699985594721	1.8323103295624	Significant	0.748648878716385	0.172937987933002	-0.417638851111576	Nonsignificant	--	--	--	--	--	--	--	--	--	--	--
NP_001096690.1	coagulation factor IX	280688	8080.2	11973.5	19304.7	19815.0	37418.2	0.0	335109.5	324364.1	308814.2	0.458456513585355	0.141664859752634	-1.12514319991134	Nonsignificant	0.0406474190834585	3.10054520185411e-06	-4.62069243879556	Significant	0.0886614496227258	0.00014292220483455	-3.49554923888422	Significant	2	Molecular Function:serine-type endopeptidase activity (GO:0004252),Biological Process:proteolysis (GO:0006508)	--	--	--	--	--	--	IPR001254 [Serine proteases, trypsin domain]	cell membrane protein	--
NP_001096715.1	EF-hand domain-containing protein D2	514259	63676.0	191711.6	15859.3	0.0	23417.7	9976.4	5566.3	19211.0	35652.0	5.41506633407298	0.357402621559917	2.43697901082566	Nonsignificant	4.48866526668355	0.257112172847002	2.16628651414128	Nonsignificant	0.828921566193883	0.797480321546648	-0.270692496684374	Nonsignificant	1	Molecular Function:calcium ion binding (GO:0005509)	--	--	--	Predicted Ca2+-binding protein, EF-Hand protein superfamily	R	General function prediction only ;	IPR002048 [EF-hand domain]	cytoplasm protein	--
NP_001096765.1	lamin-B1	540643	547590.0	987649.7	237844.5	64635.6	179273.3	245913.5	276133.7	185997.3	154179.0	3.61985119504539	0.128658394953976	1.85593039217518	Nonsignificant	2.87693563304181	0.155366665501541	1.52453294338162	Nonsignificant	0.794766270221155	0.547892532338122	-0.331397448793558	Nonsignificant	2	Molecular Function:structural molecule activity (GO:0005198),Cellular Component:intermediate filament (GO:0005882)	--	--	--	Nuclear envelope protein lamin, intermediate filament superfamily	DY	Cell cycle control, cell division, chromosome partitioning ; Nuclear structure ;	IPR001322 [Lamin Tail Domain] ; IPR001664[Intermediate filament protein]	nucleus protein	--
NP_001098444.1	TBC1 domain family member 10A	511933	438860.0	501988.8	601475.6	210052.8	494468.2	590184.0	434893.8	447960.3	496276.0	1.19125545973793	0.540744568862448	0.252482826281106	Nonsignificant	1.11833133074247	0.345239156421794	0.161347682279126	Nonsignificant	0.938783802920406	0.819743932526335	-0.0911351440019802	Nonsignificant	--	--	TBC1 domain family member 10	--	--	PDZ-domain interacting protein EPI64, contains TBC domain	U	Intracellular trafficking, secretion, and vesicular transport ;	IPR000195 [Rab-GTPase-TBC domain]	centrosome protein	--
NP_001098469.1	parathymosin	613777	30611.0	33325.8	10239.8	16271.8	25576.2	41667.6	26519.1	27888.8	29585.3	0.888176580183822	0.779538460919519	-0.171081564674566	Nonsignificant	0.88312625307763	0.6982016375391	-0.179308392383347	Nonsignificant	0.994313825404914	0.984885554371071	-0.0082268277087808	Nonsignificant	--	--	--	--	--	--	--	--	IPR004931 [Prothymosin/parathymosin]	--	--
NP_001098491.1	phenylalanine--tRNA ligase beta subunit	788792	32707.0	250391.2	9513.8	0.0	0.0	0.0	0.0	3101.9	0.0	Inf	0	Inf	Significant	NA	NA	NA	NA	NA	NA	NA	NA	5	Molecular Function:magnesium ion binding (GO:0000287),Molecular Function:RNA binding (GO:0003723),Molecular Function:phenylalanine-tRNA ligase activity (GO:0004826),Molecular Function:ATP binding (GO:0005524),Biological Process:phenylalanyl-tRNA aminoacylation (GO:0006432)	phenylalanyl-tRNA synthetase beta chain	6.1.1.20	ko00970 Aminoacyl-tRNA biosynthesis	Phenylalanyl-tRNA synthetase beta subunit	J	Translation, ribosomal structure and biogenesis ;	IPR005146 [B3/B4 tRNA-binding domain] ; IPR005147[tRNA synthetase, B5-domain]	cytoplasm protein	--
NP_001098794.1	twinfilin-2	282024	316810.0	329480.6	117449.1	303318.4	177406.0	709106.4	129081.1	128616.0	242789.4	0.641889334180961	0.461355686608667	-0.639603505936168	Nonsignificant	1.52599460724715	0.326057750768356	0.609749863803149	Nonsignificant	2.37734843996791	0.235811492054987	1.24935336973932	Nonsignificant	2	Molecular Function:actin binding (GO:0003779),Cellular Component:intracellular (GO:0005622)	twinfilin	--	--	Protein tyrosine kinase 9/actin monomer-binding protein	W	Extracellular structures ;	IPR002108 [Actin-depolymerising factor homology domain]	cytoskeleton protein	--
NP_001098808.1	arginine--tRNA ligase, cytoplasmic	506305	366450.0	815507.1	291884.8	79952.6	228630.9	262838.6	365776.5	273208.4	169278.3	2.57925253503496	0.156884523853867	1.36695303454867	Nonsignificant	1.8234677763382	0.269214375749893	0.866684705115298	Nonsignificant	0.706975277360147	0.378663940424732	-0.500268329433368	Nonsignificant	5	Molecular Function:nucleotide binding (GO:0000166),Molecular Function:arginine-tRNA ligase activity (GO:0004814),Molecular Function:ATP binding (GO:0005524),Cellular Component:cytoplasm (GO:0005737),Biological Process:arginyl-tRNA aminoacylation (GO:0006420)	arginyl-tRNA synthetase	6.1.1.19	ko00970 Aminoacyl-tRNA biosynthesis	Arginyl-tRNA synthetase	J	Translation, ribosomal structure and biogenesis ;	IPR001278 [Arginine-tRNA ligase] ; IPR005148[Arginyl tRNA synthetase N-terminal domain] ; IPR008909[DALR anticodon binding]	cytoplasm protein	--
NP_001098844.1	protein arginine N-methyltransferase 5	515594	148120.0	493672.6	52370.0	90708.9	110562.8	108005.2	174531.7	133264.6	107765.6	2.24446959989576	0.439498944654716	1.16637455587625	Nonsignificant	1.67041925643328	0.561192775307268	0.740210248366618	Nonsignificant	0.744237862036919	0.157871392717232	-0.426164307509628	Nonsignificant	2	Biological Process:protein methylation (GO:0006479),Molecular Function:methyltransferase activity (GO:0008168)	type II protein arginine methyltransferase	2.1.1.320	ko03013 RNA transport	Protein kinase inhibitor	D	Cell cycle control, cell division, chromosome partitioning ;	IPR025799 [Protein arginine N-methyltransferase]	cytoplasm protein	--
NP_001098865.1	H/ACA ribonucleoprotein complex subunit DKC1	525619	67798.0	427295.1	54963.1	116663.3	147613.0	89211.0	197601.9	154013.4	95299.1	1.55608475891496	0.646241705543212	0.637920645115835	Nonsignificant	1.23078647723143	0.797807047133216	0.299580497842981	Nonsignificant	0.79095079505158	0.412819927175406	-0.338340147272854	Nonsignificant	2	Molecular Function:RNA binding (GO:0003723),Biological Process:RNA processing (GO:0006396)	H/ACA ribonucleoprotein complex subunit 4	5.4.99.-	ko03008 Ribosome biogenesis in eukaryotes	Pseudouridine synthase	J	Translation, ribosomal structure and biogenesis ;	IPR002478 [PUA domain] ; IPR002501[Pseudouridine synthase II, N-terminal] ; IPR012960[Dyskerin-like] ; IPR032819[tRNA pseudouridylate synthase B, C-terminal]	chloroplast protein	--
NP_001098877.1	activated RNA polymerase II transcriptional coactivator p15	533984	315540.0	288795.1	541374.1	717324.1	459867.6	296411.9	428825.7	422470.1	409549.8	0.777488057168156	0.496753656012397	-0.363107580411463	Nonsignificant	0.908683188488741	0.679452450612596	-0.138150707029159	Nonsignificant	1.16874231071592	0.621309862271469	0.224956873382304	Nonsignificant	2	Molecular Function:DNA binding (GO:0003677),Molecular Function:transcription coactivator activity (GO:0003713)	--	--	--	Transcriptional coactivator	K	Transcription ;	IPR003173 [Transcriptional coactivator p15 (PC4)]	nucleus protein	--
NP_001098886.1	SWI/SNF-related matrix-associated actin-dependent regulator of chromatin subfamily A member 5	537503	116640.0	304556.3	27712.2	421081.9	213330.3	152165.8	198142.5	155178.2	75375.1	0.570710724174843	0.384047732278923	-0.809168422063117	Nonsignificant	1.04714928394447	0.94340351422973	0.0664671307632153	Nonsignificant	1.83481620300455	0.251085080227117	0.875635552826333	Nonsignificant	7	Molecular Function:nucleic acid binding (GO:0003676),Molecular Function:DNA binding (GO:0003677),Molecular Function:ATP binding (GO:0005524),Cellular Component:nucleus (GO:0005634),Biological Process:chromatin remodeling (GO:0006338),Molecular Function:nucleosome binding (GO:0031491),Biological Process:ATP-dependent chromatin remodeling (GO:0043044)	SWI/SNF-related matrix-associated actin-dependent regulator of chromatin subfamily A member 5	3.6.4.-	--	Chromatin remodeling complex WSTF-ISWI, small subunit	K	Transcription ;	IPR000330 [SNF2-related, N-terminal domain] ; IPR001650[Helicase, C-terminal] ; IPR015194[ISWI, HAND domain] ; IPR015195[SLIDE domain] ; IPR020838[DBINO domain]	mitochondrion protein	--
NP_001098936.1	beta-2-syntrophin	786534	246020.0	218360.1	164411.9	171823.6	267495.5	367390.7	115006.0	132213.2	118528.6	0.779452536711467	0.388334423438893	-0.359466919476526	Nonsignificant	1.71919557684284	0.0232832735973595	0.781733676108262	Significant	2.20564498269026	0.12006114302352	1.14120059558479	Nonsignificant	1	Molecular Function:protein binding (GO:0005515)	--	--	--	Syntrophins (type beta)	W	Extracellular structures ;	IPR001478 [PDZ domain]	synapse protein	--
NP_001098943.1	stomatin	100125834	15809.0	121115.2	56068.7	118527.9	304924.8	425233.9	58100.5	119246.5	45573.5	0.227401846570925	0.0814419370380551	-2.13668412549493	Nonsignificant	0.865747654432858	0.806867029423556	-0.207981521148275	Nonsignificant	3.80712675595111	0.0861692108815989	1.92870260434666	Nonsignificant	--	--	--	--	--	Prohibitins and stomatins of the PID superfamily	C	Energy production and conversion ;	IPR001107 [Band 7 domain]	melanosome protein	--
NP_001098944.1	prenylcysteine oxidase 1 precursor	100125835	71699.0	152640.7	70177.7	37632.7	40538.2	41175.8	5951.2	24311.1	18433.5	2.46774648984848	0.16507030278565	1.30319419488288	Nonsignificant	6.04810681824716	0.0419423071506198	2.59648361984909	Significant	2.45086229202518	0.0130027602278596	1.29328942496621	Significant	2	Biological Process:prenylcysteine catabolic process (GO:0030328),Biological Process:oxidation-reduction process (GO:0055114)	--	--	ko00900 Terpenoid backbone biosynthesis ko01130 Biosynthesis of antibiotics	--	--	--	IPR010795 [Prenylcysteine lyase]	lysosome protein	--
NP_001098951.1	ras-related protein Rab-8A	100125881	584580.0	260529.1	427582.3	441767.9	809133.5	1069343.9	773573.4	791125.2	640104.2	0.548515883212865	0.163201421963959	-0.866394697958684	Nonsignificant	0.577235932392684	0.0416056344526859	-0.792766985856555	Significant	1.05235955796137	0.847958815027601	0.0736277121021298	Nonsignificant	2	Molecular Function:GTP binding (GO:0005525),Biological Process:small GTPase mediated signal transduction (GO:0007264)	Ras-related protein Rab-8A	--	ko04144 Endocytosis	GTP-binding protein SEC4, small G protein superfamily, and related Ras family GTP-binding proteins	TU	Signal transduction mechanisms ; Intracellular trafficking, secretion, and vesicular transport ;	IPR001806 [Small GTPase superfamily]	endoplasmic reticulum protein	--
NP_001098966.1	transmembrane emp24 domain-containing protein 7 precursor	100125926	12390.0	162370.3	33572.8	55661.3	50029.3	67489.4	64888.3	28973.1	0.0	1.20298591061323	0.826420422484704	0.266619745749693	Nonsignificant	1.47972151846588	0.740446691095844	0.565325688197746	Nonsignificant	1.2300406059715	0.522209649054834	0.298705942448052	Nonsignificant	2	Biological Process:transport (GO:0006810),Cellular Component:integral component of membrane (GO:0016021)	--	--	--	emp24/gp25L/p24 family of membrane trafficking proteins	U	Intracellular trafficking, secretion, and vesicular transport ;	IPR009038 [GOLD domain]	Golgi apparatus protein	--
NP_001098967.1	programmed cell death protein 6	100125927	1173500.0	1102888.7	857853.2	598450.2	708801.8	578368.4	1062346.8	1053624.2	1018644.2	1.66218073372562	0.0160438189273871	0.733077259047761	Significant	0.999880910422434	0.999084986235889	-0.000171820174175106	Nonsignificant	0.601547647698512	0.000619210056672776	-0.733249079221937	Significant	1	Molecular Function:calcium ion binding (GO:0005509)	--	--	--	Ca2+-binding protein, EF-Hand protein superfamily	T	Signal transduction mechanisms ;	IPR002048 [EF-hand domain]	endoplasmic reticulum protein	--
NP_001099086.1	non-classical MHC class I antigen precursor	510417	937980.0	1505478.9	709381.3	2831488.2	3436779.4	3136776.0	3603888.1	4306026.5	5103191.3	0.335228663905397	0.00209563087150206	-1.57678258216826	Significant	0.242281913651375	0.00264089879186179	-2.04524138328576	Significant	0.72273626851834	0.0616371209778849	-0.468458801117496	Nonsignificant	--	--	--	--	--	--	--	--	IPR003597 [Immunoglobulin C1-set] ; IPR011161[MHC class I-like antigen recognition-like]	cell membrane protein	--
NP_001099096.1	protein tweety homolog 2	533184	345400.0	198721.0	225690.5	350552.9	355104.6	190663.4	260110.4	327188.3	279173.2	0.858857023193368	0.581419593249908	-0.219510113812713	Nonsignificant	0.888443699097455	0.549029753103278	-0.170647739687399	Nonsignificant	1.03444889557295	0.871325783664582	0.0488623741253134	Nonsignificant	--	--	--	--	--	Tweety transmembrane/cell surface protein	R	General function prediction only ;	IPR006990 [Tweety]	cell membrane protein	--
NP_001099115.1	coatomer subunit alpha	100126041	275280.0	1304092.4	77054.9	66510.5	110746.7	124992.0	174522.4	157136.6	121298.4	5.48033642438094	0.357092451826106	2.45426445940629	Nonsignificant	3.6569163016213	0.402123890843651	1.87062760709554	Nonsignificant	0.667279527831977	0.10004899584439	-0.583636852310742	Nonsignificant	6	Molecular Function:structural molecule activity (GO:0005198),Molecular Function:protein binding (GO:0005515),Biological Process:intracellular protein transport (GO:0006886),Biological Process:vesicle-mediated transport (GO:0016192),Cellular Component:membrane coat (GO:0030117),Cellular Component:COPI vesicle coat (GO:0030126)	coatomer subunit alpha	--	--	Vesicle coat complex COPI, alpha subunit	U	Intracellular trafficking, secretion, and vesicular transport ;	IPR001680 [WD40 repeat] ; IPR006692[Coatomer, WD associated region] ; IPR010714[Coatomer, alpha subunit, C-terminal] ; IPR024977[Anaphase-promoting complex subunit 4, WD40 domain]	Golgi apparatus protein	--
NP_001099118.1	ectonucleoside triphosphate diphosphohydrolase 2	100126045	582780.0	638673.3	451603.8	177820.2	482093.9	583946.2	117205.8	112072.5	87278.8	1.34505225385841	0.34583715114159	0.427662221048099	Nonsignificant	5.2851668782662	0.00129601195807796	2.40194902518339	Significant	3.92933944618522	0.126003634403561	1.97428680413529	Nonsignificant	1	Molecular Function:hydrolase activity (GO:0016787)	apyrase	3.6.1.5	ko00230 Purine metabolism ko00240 Pyrimidine metabolism	Nucleoside phosphatase	F	Nucleotide transport and metabolism ;	IPR000407 [Nucleoside phosphatase GDA1/CD39]	cell membrane protein	--
NP_001099123.1	neutrophil elastase precursor	100126050	11733.0	6061.4	0.0	17722.9	10976.3	5560.1	0.0	9979.6	4707.8	0.779105235658639	0.649228004967073	-0.360109885074319	Nonsignificant	1.21154186581696	0.727047637516784	0.276844259154029	Nonsignificant	1.55504264426197	0.470494358719617	0.636954144228348	Nonsignificant	2	Molecular Function:serine-type endopeptidase activity (GO:0004252),Biological Process:proteolysis (GO:0006508)	--	--	--	Trypsin	E	Amino acid transport and metabolism ;	IPR001254 [Serine proteases, trypsin domain]	extracell protein	--
NP_001103265.1	alpha-2-macroglobulin precursor	513856	303920000.0	47746659.1	498660457.7	352799707.6	267286485.9	212729790.0	227085126.5	231298438.8	251441762.1	1.02102641357387	0.968007189514719	0.0300201886830266	Nonsignificant	1.19793854061906	0.754334985266811	0.260553893586993	Nonsignificant	1.17326890342234	0.378615921904703	0.230533704903967	Nonsignificant	3	Molecular Function:endopeptidase inhibitor activity (GO:0004866),Cellular Component:extracellular region (GO:0005576),Cellular Component:extracellular space (GO:0005615)	--	--	--	Alpha-macroglobulin	O	Posttranslational modification, protein turnover, chaperones ;	IPR001599 [Alpha-2-macroglobulin] ; IPR002890[Alpha-2-macroglobulin, N-terminal] ; IPR009048[Alpha-macroglobulin, receptor-binding] ; IPR011625[Alpha-2-macroglobulin, N-terminal 2] ; IPR011626[Alpha-macroglobulin complement component] ; IPR019565[Alpha-2-macroglobulin, thiol-ester bond-forming]	extracell protein	--
NP_001103270.1	RNA-binding protein EWS	534073	62430.0	54887.0	0.0	189878.1	89324.5	32147.0	17937.9	0.0	16156.4	0.565202267804423	0.503915993347563	-0.823160840567897	Nonsignificant	3.4409564062028	0.00856194953265834	1.78280961455283	Significant	6.08800884605345	0.200614377075233	2.60597045512072	Nonsignificant	2	Molecular Function:nucleic acid binding (GO:0003676),Molecular Function:zinc ion binding (GO:0008270)	RNA-binding protein FUS	--		Conserved Zn-finger protein	R	General function prediction only ;	IPR000504 [RNA recognition motif domain] ; IPR001876[Zinc finger, RanBP2-type]	nucleus protein	--
NP_001103431.1	glutamine--fructose-6-phosphate aminotransferase [isomerizing] 1	281779	256460.0	522093.9	354706.6	35615.7	156684.7	173983.1	44011.4	14646.8	28028.9	3.09394362563424	0.0452389787829914	1.62944690985777	Significant	13.0730004810404	0.0445424131534554	3.70851839763618	Significant	4.2253518689632	0.103466638258071	2.07907148777841	Nonsignificant	2	Biological Process:carbohydrate metabolic process (GO:0005975),Molecular Function:carbohydrate binding (GO:0030246)	glucosamine---fructose-6-phosphate aminotransferase (isomerizing)	2.6.1.16	ko00250 Alanine, aspartate and glutamate metabolism ko00520 Amino sugar and nucleotide sugar metabolism ko01100 Metabolic pathways ko01130 Biosynthesis of antibiotics	Glucosamine 6-phosphate synthetases, contain amidotransferase and phosphosugar isomerase domains	M	Cell wall/membrane/envelope biogenesis ;	IPR001347 [Sugar isomerase (SIS)]	chloroplast protein	--
NP_001103451.1	integrin alpha-6 precursor	535043	9676400.0	15921442.4	8057058.7	2811086.2	3827097.7	4204650.9	4499943.2	12563710.7	5263225.8	3.10388396768712	0.0353615882196476	1.63407462634873	Significant	1.50737145325327	0.34317441382614	0.592034976147627	Nonsignificant	0.485640400525829	0.215441781088135	-1.0420396502011	Nonsignificant	--	--	glycosylphosphatidylinositol phospholipase D	3.1.4.50	ko00563 Glycosylphosphatidylinositol (GPI)-anchor biosynthesis	Vitronectin receptor, alpha subunit	W	Extracellular structures ;	IPR013649 [Integrin alpha-2] ; IPR018184[Integrin alpha chain, C-terminal cytoplasmic region, conserved site]	extracell protein	--
NP_001103472.1	guanine nucleotide-binding protein G(q) subunit alpha	536654	98480.0	160801.5	65626.4	71213.3	138965.0	90501.1	173413.2	184368.8	173114.4	1.08057918167989	0.826042370316059	0.111804792541149	Nonsignificant	0.611998687502872	0.130678771351553	-0.708399535981082	Nonsignificant	0.566361723304208	0.0200335801041005	-0.82020432852223	Significant	5	Molecular Function:GTPase activity (GO:0003924),Molecular Function:signal transducer activity (GO:0004871),Biological Process:G-protein coupled receptor signaling pathway (GO:0007186),Molecular Function:guanyl nucleotide binding (GO:0019001),Molecular Function:G-protein beta/gamma-subunit complex binding (GO:0031683)	guanine nucleotide-binding protein G(q) subunit alpha	--	ko05142 Chagas disease (American trypanosomiasis) ko05143 African trypanosomiasis ko05146 Amoebiasis	G protein subunit Galphaq/Galphay, small G protein superfamily	T	Signal transduction mechanisms ;	IPR001019 [Guanine nucleotide binding protein (G-protein), alpha subunit]	melanosome protein	--
NP_001103558.1	synaptophysin-like protein 1	615728	412840.0	564588.9	300602.6	172001.8	191842.6	170636.4	125408.6	152694.1	139661.0	2.39116447213819	0.0823338291311916	1.25771336676112	Nonsignificant	3.05922103811317	0.0629047712444004	1.61316434980852	Nonsignificant	1.27938545163211	0.0203710733969226	0.355450983047392	Significant	1	Cellular Component:membrane (GO:0016020)	--	--	--	--	--	--	IPR008253 [Marvel domain]	--	--
NP_001106692.1	reticulon-4 isoform 2	359718	293760.0	661672.3	120634.0	59403.4	133279.5	232969.6	139315.9	122266.6	99782.4	2.52803942182884	0.264634676877587	1.33801896083841	Nonsignificant	2.97778312171437	0.273572908460054	1.57423868319433	Nonsignificant	1.17790217035467	0.699101847838683	0.236219722355927	Nonsignificant	--	--	--	--	--	Reticulon	U	Intracellular trafficking, secretion, and vesicular transport ;	IPR003388 [Reticulon]	nucleus protein	--
NP_001106714.1	coronin-1B	510128	80444.0	176690.7	40655.2	0.0	19504.8	22358.1	30071.4	76945.9	74996.5	4.74230404487028	0.19180821357785	2.24558816175809	Nonsignificant	1.63608418702318	0.422036535319854	0.710246986101146	Nonsignificant	0.344997741929458	0.138295844505494	-1.53534117565694	Nonsignificant	1	Molecular Function:protein binding (GO:0005515)	coronin-1B/1C/6	--	--	Actin-binding protein Coronin, contains WD40 repeats	Z	Cytoskeleton ;	IPR001680 [WD40 repeat] ; IPR015048[Domain of unknown function DUF1899]	cytoskeleton protein	--
NP_001106767.1	ribonucleoside-diphosphate reductase large subunit	505537	1008200.0	1407542.5	271124.6	310058.8	565202.0	512030.7	745898.5	616022.8	361978.8	1.93677183201944	0.273780681573453	0.953654002364928	Nonsignificant	1.55859791411347	0.412711512328137	0.640248790682705	Nonsignificant	0.804740077455764	0.458575692111797	-0.313405211682223	Nonsignificant	3	Molecular Function:ATP binding (GO:0005524),Biological Process:DNA replication (GO:0006260),Biological Process:oxidation-reduction process (GO:0055114)	ribonucleoside-diphosphate reductase subunit M1	1.17.4.1	ko00230 Purine metabolism ko00240 Pyrimidine metabolism ko00480 Glutathione metabolism ko01100 Metabolic pathways	Ribonucleotide reductase, alpha subunit	F	Nucleotide transport and metabolism ;	IPR000788 [Ribonucleotide reductase large subunit, C-terminal] ; IPR005144[ATP-cone domain] ; IPR013509[Ribonucleotide reductase large subunit, N-terminal]	cytoplasm protein	--
NP_001106792.1	acyl-CoA-binding protein	768330	587730.0	585943.0	218213.7	345697.7	627324.1	678832.9	509650.5	487922.2	419993.4	0.84262054041436	0.618288983669816	-0.247045010232453	Nonsignificant	0.981884865897964	0.949019974030709	-0.0263742283271909	Nonsignificant	1.1652752559475	0.505902898637398	0.220670781905262	Nonsignificant	1	Molecular Function:fatty-acyl-CoA binding (GO:0000062)	diazepam-binding inhibitor (GABA receptor modulator, acyl-CoA-binding protein)	--		Acyl-CoA-binding protein	I	Lipid transport and metabolism ;	IPR000582 [Acyl-CoA-binding protein, ACBP]	nucleus protein	--
NP_001107664.1	heat shock 70 kDa protein 4	536558	482100.0	1108707.0	219406.8	218541.6	333923.5	498022.3	594231.9	451949.3	387733.0	1.72321324368098	0.410725937888383	0.785101242807811	Nonsignificant	1.26242825407545	0.667249337710465	0.336201399404437	Nonsignificant	0.732601295112357	0.276340959160916	-0.448899843403374	Nonsignificant	--	--	--	--	--	Molecular chaperones HSP105/HSP110/SSE1, HSP70 superfamily	O	Posttranslational modification, protein turnover, chaperones ;	IPR013126 [Heat shock protein 70 family]	nucleus protein	--
NP_001107982.1	protein BRICK1	540092	22470.0	33338.0	20456.4	0.0	0.0	0.0	0.0	0.0	0.0	Inf	0	Inf	Significant	Inf	0	Inf	Significant	NA	NA	NA	NA	--	--	chromosome 3 open reading frame 10	--		--	--	--	--	cytoskeleton protein	--
NP_001107984.1	guanine nucleotide-binding protein G(I)/G(S)/G(O) subunit gamma-10	613930	24762.0	91441.8	21969.3	29776.6	0.0	23375.7	5114.9	3649.7	0.0	1.73304635923563	0.555059288187917	0.793310247310997	Nonsignificant	10.5099377039454	0.207760111080899	3.39368221285773	Nonsignificant	6.06442963740502	0.0211913421944438	2.60037196554674	Significant	3	Molecular Function:signal transducer activity (GO:0004871),Cellular Component:heterotrimeric G-protein complex (GO:0005834),Biological Process:G-protein coupled receptor signaling pathway (GO:0007186)	--	--	--	G protein gamma subunit	T	Signal transduction mechanisms ;	IPR015898 [G-protein gamma-like domain]	--	--
NP_001107993.1	H/ACA ribonucleoprotein complex subunit 3	616675	15104.0	19306.4	4917.7	5387.9	8601.9	8797.8	26299.1	9329.7	0.0	1.72585528971897	0.279591229730715	0.787311501853368	Nonsignificant	0.735885949943117	0.614133748579296	-0.442445904965476	Nonsignificant	0.426389138374948	0.438735896212884	-1.22975740681884	Nonsignificant	3	Biological Process:pseudouridine synthesis (GO:0001522),Molecular Function:snoRNA binding (GO:0030515),Biological Process:ribosome biogenesis (GO:0042254)	H/ACA ribonucleoprotein complex subunit 3	--	ko03008 Ribosome biogenesis in eukaryotes	H/ACA snoRNP complex, subunit NOP10	A	RNA processing and modification ;	IPR007264 [H/ACA ribonucleoprotein complex, subunit Nop10]	--	--
NP_001108328.1	tubulin alpha-1B chain	539882	15065000.0	17529548.9	7987698.7	12705024.8	15857985.6	18331852.3	16000916.5	13924289.7	11454550.4	0.865387918067196	0.557334929423932	-0.208581115872667	Nonsignificant	0.980727073682207	0.936743827855472	-0.0280763898682799	Nonsignificant	1.13328029338868	0.429224897141419	0.180504726004387	Nonsignificant	1	Molecular Function:GTPase activity (GO:0003924)	tubulin alpha	--	ko04145 Phagosome	Alpha tubulin	Z	Cytoskeleton ;	IPR003008 [Tubulin/FtsZ, GTPase domain] ; IPR018316[Tubulin/FtsZ, 2-layer sandwich domain]	cytoplasm protein	--
NP_001121976.1	charged multivesicular body protein 4a	613647	896600.0	342396.6	205025.7	278500.3	220297.8	177163.8	303491.7	315530.7	272379.8	2.13624806368525	0.349214567841951	1.09507918423005	Nonsignificant	1.61994473426249	0.475520904920955	0.695944595229978	Nonsignificant	0.758313026375748	0.0885705353537476	-0.399134589000069	Nonsignificant	1	Biological Process:vacuolar transport (GO:0007034)	charged multivesicular body protein 4	--	ko04144 Endocytosis	Protein involved in glucose derepression and pre-vacuolar endosome protein sorting	U	Intracellular trafficking, secretion, and vesicular transport ;	IPR005024 [Snf7 family]	cytoplasm protein	--
NP_001121978.1	charged multivesicular body protein 4b	616164	2139500.0	710168.3	1220625.2	1746798.9	1457596.9	1404928.2	2459234.4	2433581.2	2821981.3	0.883056495920009	0.698478067045832	-0.17942235375623	Nonsignificant	0.527595677858998	0.0496884604288163	-0.922495349018394	Significant	0.597465372030727	0.00324969433335424	-0.743072995262164	Significant	1	Biological Process:vacuolar transport (GO:0007034)	charged multivesicular body protein 4	--	ko04144 Endocytosis	Protein involved in glucose derepression and pre-vacuolar endosome protein sorting	U	Intracellular trafficking, secretion, and vesicular transport ;	IPR005024 [Snf7 family]	cytoplasm protein	--
NP_001124222.1	serine/threonine-protein phosphatase 6 catalytic subunit	511058	31909.0	145460.7	9759.6	0.0	14191.4	23145.8	40452.5	16841.3	21103.6	3.34124858496799	0.480217957089495	1.74038732148142	Nonsignificant	2.38693247480146	0.443353637945684	1.25515775383192	Nonsignificant	0.714383385163283	0.507840481274409	-0.4852295676495	Nonsignificant	1	Molecular Function:hydrolase activity (GO:0016787)	serine/threonine-protein phosphatase 6 catalytic subunit	3.1.3.16	--	Serine/threonine specific protein phosphatase involved in cell cycle control, PP2A-related	DT	Cell cycle control, cell division, chromosome partitioning ; Signal transduction mechanisms ;	IPR004843 [Calcineurin-like phosphoesterase domain, ApaH type]	centrosome protein	--
NP_001124226.1	ras-related protein Rab-14	539180	496720.0	511036.1	629060.5	376352.4	751888.7	855364.4	671104.5	567145.0	583390.9	0.825172444823328	0.487823430838416	-0.277232449111923	Nonsignificant	0.898539909413515	0.309076073735558	-0.154345511203034	Nonsignificant	1.08891167543276	0.735536798539828	0.122886937908889	Nonsignificant	2	Molecular Function:GTP binding (GO:0005525),Biological Process:small GTPase mediated signal transduction (GO:0007264)	Ras-related protein Rab-14	--		GTPase Rab14, small G protein superfamily	U	Intracellular trafficking, secretion, and vesicular transport ;	IPR001806 [Small GTPase superfamily]	endoplasmic reticulum protein	--
[truncated: 1,245 more rows]
