# Supplementary material for: Systematic proteomic and small RNA profiling of extracellular vesicles from cattle infected with a naturally occurring buparvaquone-resistant strain of Theileria annulata and from uninfected controls
Source: Parasit Vectors. 2025 Jun 10;18:221. doi: 10.1186/s13071-025-06834-8 (PMC12153157; doi:10.1186/s13071-025-06834-8)
Supplement: Supplementary file 5 — Additional file 5. [file 13071_2025_6834_MOESM5_ESM.zip › Additional files 5/Additional file 5-Table S3(I II_ all protein samples).xlsx]

## Sheet: all_sample
Protein	Description	Gene	I_1	I_2	I_3		II_1	II_2	II_3
NP_001001158.1	lymphocyte antigen 75 precursor	407236	51334.6	67899.8	73655.1	0	66998.9	33925.7	80768.7	0
NP_001001163.1	CMP-N-acetylneuraminate-poly-alpha-2,8-sialyltransferase precursor	407768	710670	457830	548100	0	439976	0	566033	1
XP_010802274.1	krev interaction trapped protein 1 isoform X2	407996	0	0	0	3	0	0	0	3
NP_001001169.1	microtubule-associated proteins 1A/1B light chain 3B	408001	0	0	0	3	0	0	0	3
NP_001001170.1	cysteine protease ATG4B	408002	0	0	0	3	0	0	2152.2	2
NP_001001175.1	apolipoprotein C-III precursor	408009	1.51743e+07	1.4804e+07	1.65105e+07	0	1.27171e+07	4.26905e+06	1.28712e+07	0
NP_001001440.2	annexin A4	281625	5131.5	38868.7	10622.7	0	39496.4	68755.4	122349	0
XP_005227351.2	troponin T, fast skeletal muscle isoform X33	282096	0	0	0	3	0	0	0	3
XP_024851622.1	type 2 lactosamine alpha-2,3-sialyltransferase isoform X2	444860	21860.1	20862	25717.7	0	7663.2	0	6793.8	1
NP_001002885.1	thymosin beta-4	282386	17431.9	7231.4	5267.8	0	71004.7	4991.1	145774	0
XP_024835470.1	eukaryotic translation initiation factor 5A-1 isoform X1	444990	717809	910556	800799	0	651445	35225.5	573514	0
NP_001003900.1	tubulin beta-2B chain	281555	0	0	0	3	0	0	0	3
XP_010804565.1	dynein light chain 1, cytoplasmic	784058	0	30432.5	0	2	29540.5	1982.5	17571.7	0
NP_001003905.1	cilia- and flagella-associated protein 20	445424	0	0	0	3	0	0	0	3
NP_001003906.1	transketolase	445425	19392.4	9709.3	32150.4	0	224977	28045.3	289815	0
XP_010814524.1	junction plakoglobin isoform X1	445543	34281.1	46187	42953	0	67515.4	4322.7	42798.8	0
XP_010803425.1	prostaglandin E synthase 3 isoform X1	493638	439999	359469	344233	0	580714	0	306281	1
NP_001007812.2	cyclin-dependent kinase 11B	493708	0	0	0	3	0	0	0	3
NP_001007817.1	FAS-associated death domain protein	493720	4762.4	0	0	2	0	0	204734	2
NP_001007819.1	purine nucleoside phosphorylase	493724	19474.8	7807.4	22039.8	0	58386.9	106409	85134.6	0
NP_001008665.1	coagulation factor XI precursor	407998	0	4821	0	2	3065.5	73778.1	9994.2	0
NP_001008667.1	xylosyltransferase 2	493989	57842.8	72871.8	41651.8	0	62060.7	0	71464	1
NP_001008670.1	cellular retinoic acid-binding protein 2	493998	0	0	0	3	0	0	0	3
XP_024855336.1	calcium-dependent phospholipase A2 PLA2G2D4 isoform X1	503625	80011.7	27844.2	0	1	132558	0	175873	1
NP_001010996.1	ficolin-2 precursor	497016	13407.6	9087	30631.2	0	47526.5	0	62513.1	1
XP_024841249.1	T-cell surface antigen CD2 isoform X1	497022	0	0	0	3	0	0	0	3
NP_001011679.1	betaine--homocysteine S-methyltransferase 1	497025	30241.7	7316.5	94448.8	0	13028	0	0	2
NP_001012537.1	aldo-keto reductase family 1 member B1	317748	0	0	4234.8	2	0	0	0	3
NP_001012687.1	fatty acid synthase	281152	0	0	0	3	0	0	0	3
NP_001012688.1	heat shock protein HSP 90-alpha	281832	6.01608e+06	6.99639e+06	6.49705e+06	0	7.5056e+06	65465.9	8.79456e+06	0
XP_024835635.1	signal transducer and activator of transcription 3 isoform X4	508541	30892.9	0	43685.7	1	14563.4	22449.7	9485.4	0
NP_001012691.1	signal transducer and activator of transcription 5A	282375	20637.8	24757.7	13634.9	0	47288.1	90181.8	0	1
XP_005223622.1	major histocompatibility complex, class II, DQ alpha 5 isoform X2	282494	0	0	0	3	0	0	0	3
NP_001012694.2	major histocompatibility complex, class II, DQ beta precursor	282495	0	0	0	3	0	0	0	3
NP_001012695.1	major histocompatibility complex, class II, DR alpha precursor	506214	25920.3	27552.3	14845.5	0	2887.9	20200.5	4936	0
NP_001012700.1	60S acidic ribosomal protein P0	286868	541482	506181	420457	0	297228	0	397412	1
NP_001013016.1	F-actin-capping protein subunit alpha-2	493728	890700	880245	764454	0	627093	0	731546	1
XP_010806000.1	squalene synthase isoform X2	281767	0	0	0	3	49836.7	0	0	2
NP_001013604.2	DNA replication licensing factor MCM3	281302	539044	611459	151646	0	149175	44734.9	189570	0
NP_001013605.1	malate dehydrogenase, mitochondrial	281306	0	0	0	3	9232.8	0	15887.5	1
NP_001013607.1	triosephosphate isomerase	281543	10706.5	24366.2	14728.7	0	99207.2	39206.1	125347	0
XP_024853025.1	tropomyosin alpha-1 chain isoform X14	281544	4403.1	6154	4801.9	0	7306	0	16626.5	1
NP_001013616.2	26S proteasome non-ATPase regulatory subunit 4	282016	34173.1	12382.7	37069.2	0	34940.3	0	43826.6	1
XP_024840691.1	transgelin-2 isoform X1	282379	48186.7	149410	26555.4	0	83125.8	83751.7	59020.9	0
NP_001014404.1	myeloid differentiation primary response protein MyD88	444881	0	0	0	3	0	0	0	3
XP_005210988.1	40S ribosomal protein S12 isoform X1	326582	0	0	0	3	0	0	0	3
NP_001014410.1	translationally-controlled tumor protein	326599	42110.2	36764.5	43637.1	0	28296	8004.8	36718.5	0
XP_002688969.1	histone H3.3	100297725	0	0	0	3	0	0	0	3
XP_024840437.1	actin-related protein 2/3 complex subunit 1B isoform X1	326600	49940.5	55343.9	44099.3	0	52959	111305	95431.4	0
NP_001014855.1	26S proteasome regulatory subunit 4	506238	272703	277529	225191	0	23672.1	320413	335876	0
XP_024842388.1	heterogeneous nuclear ribonucleoprotein F isoform X1	506917	33784.3	43629	51113.7	0	63022.4	0	59874.5	1
NP_001014865.1	developmentally-regulated GTP-binding protein 2	507472	0	0	0	3	0	0	0	3
NP_001014868.1	hyaluronan-binding protein 2 precursor	507993	1.48446e+08	1.48344e+08	1.67035e+08	0	1.57471e+08	1.64534e+06	1.52558e+08	0
NP_001014876.1	ribosomal L1 domain-containing protein 1	508948	1437.8	10312.2	0	1	3463.3	0	0	2
NP_001014884.1	eukaryotic translation initiation factor 1	509764	0	0	72058.4	2	0	0	0	3
NP_001014887.1	notchless protein homolog 1	509793	0	0	0	3	0	0	0	3
NP_001014889.1	proteasome activator complex subunit 2	509857	0	0	0	3	0	0	4841.2	2
NP_001014891.1	PRA1 family protein 3	509977	0	0	0	3	0	0	0	3
NP_001014894.1	60S ribosomal protein L4	510547	0	13137.7	19057.8	1	7214.2	40256.4	16918	0
NP_001014901.1	RNA-binding protein 14	511512	0	0	0	3	0	0	0	3
NP_001014904.1	charged multivesicular body protein 1b	512033	0	0	0	3	8201.5	21017.4	12895.9	0
NP_001014906.1	pyrroline-5-carboxylate reductase 3	512526	0	0	0	3	0	10821.9	0	2
NP_001014910.1	hemoglobin subunit epsilon-4	513108	0	0	0	3	33118.5	0	4917.7	1
XP_024847421.1	nascent polypeptide-associated complex subunit alpha isoform X4	513312	7412	0	0	2	0	7165.3	9575.2	1
XP_024842890.1	7-dehydrocholesterol reductase isoform X1	514745	0	0	0	3	29846.6	0	0	2
NP_001014928.1	60S ribosomal protein L7	514966	155144	146767	46168.7	0	111388	54860.3	94322	0
XP_005214513.1	transmembrane protein 230 isoform X2	515498	0	0	0	3	0	0	0	3
NP_001014933.2	exportin-2	518622	19003.5	23097.6	12751.3	0	17186.8	25011.3	31742.9	0
NP_001014936.1	elongation factor 1-beta	520875	228130	10047.3	15940.6	0	2773.4	5841.2	12857.4	0
NP_001014939.1	tubulin-folding cofactor B	530447	0	0	0	3	0	0	0	3
XP_024843879.1	B-cell receptor-associated protein 31 isoform X1	533949	0	0	0	3	0	0	0	3
NP_001014943.1	ADP-ribosylation factor-like protein 15	534329	0	0	0	3	0	0	0	3
XP_005203271.1	complement C1q subcomponent subunit A isoform X1	534961	658751	729147	649928	0	647332	3.48049e+06	699421	0
XP_024835425.1	60S ribosomal protein L26 isoform X2	337890	62425.4	70351.2	49566.9	0	43980	260886	41527.2	0
NP_001015522.1	vacuolar protein sorting-associated protein 16 homolog	505361	0	0	0	3	0	0	0	3
NP_001015531.1	40S ribosomal protein S5	506229	22369.7	22114	72742.5	0	23674.5	0	64523.7	1
XP_015326453.1	polypeptide N-acetylgalactosaminyltransferase 6 isoform X1	506903	0	0	0	3	0	0	0	3
NP_001015543.1	60S ribosomal protein L13	508221	9036.1	15621.6	11393.5	0	27271.2	52448.3	35283.7	0
NP_001015548.1	40S ribosomal protein S6	787914	9670.9	0	0	2	1998.3	28298.1	4316.6	0
NP_001015556.1	60S ribosomal protein L18	509163	0	0	0	3	0	0	6961.8	2
NP_001015561.1	40S ribosomal protein S26	509426	383796	236330	0	1	189127	213215	0	1
NP_001015562.1	adaptin ear-binding coat-associated protein 2	509439	0	0	0	3	0	0	0	3
NP_001015565.1	poly(rC)-binding protein 1	509917	15370.4	0	0	2	6385	16312.1	7848.8	0
NP_001015566.1	proteasome subunit alpha type-5	510155	445640	384412	217089	0	201981	40023	273376	0
NP_001015567.1	serine-threonine kinase receptor-associated protein	510201	0	0	0	3	0	0	0	3
XP_005208457.1	ADP-ribosylation factor 1 isoform X1	338058	15698.9	20113.6	37339.7	0	36597.2	33609.4	72220.3	0
XP_005217013.1	protein/nucleic acid deglycase DJ-1 isoform X1	511268	5963.8	6534.9	3687.7	0	27680.2	39778.5	45183.4	0
NP_001015578.1	EH domain-containing protein 1	511908	994029	1.06301e+06	856329	0	507154	200570	1.10577e+06	0
NP_001015579.1	glycosyltransferase 8 domain-containing protein 1	512192	0	0	0	3	0	47988.1	0	2
XP_015319200.2	methylosome protein 50 isoform X1	512993	35106.4	52907.6	41232.9	0	30928.7	906.8	25162	0
NP_001015586.1	destrin	513267	0	0	0	3	0	9639.1	6055.5	1
NP_001015599.1	ubiquitin-associated and SH3 domain-containing protein A	514555	0	0	0	3	0	0	1332.1	2
NP_001015602.1	serine/threonine-protein kinase 4	514886	31347.9	75990.1	57975.8	0	63389.3	0	18100.7	1
NP_001015608.1	chloride intracellular channel protein 1	515646	280944	136379	223746	0	97859.9	51071.2	168914	0
XP_024853278.1	geranylgeranyl transferase type-2 subunit alpha isoform X1	516619	0	0	0	3	0	3406.7	0	2
NP_001015615.1	proteasome subunit beta type-2	516919	64306.9	61022.8	57160.4	0	54418.5	19278.2	45642.8	0
NP_001015621.1	eukaryotic translation initiation factor 2 subunit 2	520094	12325.8	0	0	2	0	0	39677	2
NP_001015624.1	protein arginine N-methyltransferase 1	520388	74320.6	18616.7	47301.9	0	21905.3	138499	51709.3	0
NP_001015626.1	H/ACA ribonucleoprotein complex subunit 2	520891	0	0	0	3	0	0	0	3
XP_024857669.1	eukaryotic translation initiation factor 3 subunit I isoform X1	521747	8806.6	21624.3	0	1	0	0	10534.2	2
NP_001015631.1	RNA-splicing ligase RtcB homolog	525106	9464.7	0	4210	1	27264.2	6495.3	31702.6	0
NP_001015637.1	dnaJ homolog subfamily A member 1	528862	218253	0	15540.1	1	0	4575.6	0	2
NP_001015638.1	sorting nexin-17	529972	140414	104995	117525	0	52274.3	5984.7	25510.4	0
NP_001015639.1	26S proteasome regulatory subunit 7	530186	1.03889e+06	53963.2	40103.7	0	44018.6	0	88555.3	1
NP_001077233.1	myosin regulatory light chain 12B	614055	2.75361e+06	1.94523e+06	2.05363e+06	0	1.79031e+06	26630.7	1.31737e+06	0
XP_024831385.1	cytochrome P450 20A1 isoform X1	532945	0	0	0	3	0	0	0	3
NP_001015647.1	60S ribosomal protein L10a	533310	51692.1	31182.4	22709.5	0	0	0	5942.1	2
XP_024850144.1	alpha-1,3-mannosyl-glycoprotein 2-beta-N-acetylglucosaminyltransferase isoform X1	534248	0	44816	0	2	0	0	0	3
NP_001015655.1	cofilin-1	534553	438432	447510	340386	0	1.05302e+06	278262	942945	0
NP_001015657.1	vacuolar protein-sorting-associated protein 25	534750	0	0	0	3	0	0	0	3
NP_001015659.1	anamorsin	535119	0	0	0	3	0	0	0	3
XP_010817378.1	N-acetylglucosamine-1-phosphotransferase subunit gamma isoform X2	508713	50252.8	53833.2	36882.7	0	33846.5	0	41167.8	1
NP_001017934.2	T-complex protein 1 subunit gamma	504735	769357	1.34447e+06	872716	0	772107	269199	473902	0
NP_001019640.2	60S ribosomal protein L9	282884	0	0	0	3	0	17114.6	117939	1
NP_001019642.1	60S ribosomal protein L27a	404190	0	0	0	3	0	0	0	3
NP_001019655.2	dynactin subunit 5	506441	0	0	0	3	0	0	0	3
NP_001019664.1	transient receptor potential cation channel subfamily V member 2	507664	0	0	0	3	0	0	2472.3	2
XP_005202879.1	ankyrin repeat and zinc finger domain-containing protein 1 isoform X3	507867	0	0	0	3	0	0	0	3
NP_001019680.2	proteasome activator complex subunit 1	510041	28677.1	26052.6	31823.5	0	33962.2	0	18941.4	1
XP_015316746.1	dipeptidyl peptidase 3 isoform X3	510200	148098	108770	70958.1	0	156034	1.56029e+06	85835.1	0
XP_005226963.1	triokinase/FMN cyclase isoform X1	512373	0	0	0	3	0	0	0	3
NP_001019703.1	26S proteasome non-ATPase regulatory subunit 13	513525	238310	113471	10895	0	35806.1	0	29926.7	1
NP_001019708.1	glia maturation factor gamma	514407	0	0	0	3	7184.2	0	4869.6	1
NP_001019712.1	40S ribosomal protein S15	514569	0	0	0	3	0	0	0	3
NP_001019725.2	TNFAIP3-interacting protein 1	526103	0	6725.2	0	2	0	44333.1	13172.8	1
XP_010806882.1	pantetheinase isoform X2	526704	60405.7	86719.9	10977.8	0	51087	319321	29976.2	0
XP_005217938.1	5-AMP-activated protein kinase subunit beta-1 isoform X1	534107	0	2906	0	2	0	0	0	3
XP_024850244.1	secretory carrier-associated membrane protein 4 isoform X5	538819	0	0	0	3	0	0	0	3
NP_001019738.1	cystathionine gamma-lyase	539159	30300.9	0	32321.1	1	22639.1	30486	29030.1	0
NP_001019739.1	40S ribosomal protein S11	539196	0	0	0	3	9498.8	0	1365	1
NP_001020101.2	C-C chemokine receptor type 7 precursor	510668	499104	491046	438026	0	689399	36485.6	391939	0
XP_005221461.1	transcription factor BTF3 isoform X1	281031	18398.8	12248.7	0	1	8721.3	23736.8	9998.8	0
NP_001020486.1	40S ribosomal protein S25	282052	12526.6	3693.7	91331.6	0	91019.3	200471	3331.4	0
NP_001020487.1	40S ribosomal protein S28	282877	2512.5	0	2452.5	1	0	10696.1	0	2
NP_001020488.1	40S ribosomal protein S8	404140	198068	145301	174940	0	129170	662662	120341	0
NP_001020491.1	twinfilin-1	506683	0	0	0	3	0	0	0	3
XP_024855945.1	60S ribosomal protein L35a isoform X1	506768	7330.5	10026.6	25032.3	0	4718.4	0	0	2
NP_001020493.1	eukaryotic translation initiation factor 3 subunit H	506873	0	0	0	3	0	0	10352.7	2
NP_001020496.1	placenta associated 8 A	509228	37418.6	13748.6	52598.8	0	222114	14398	279886	0
NP_001020497.1	serglycin precursor	509501	5478893	5.70219e+06	5853122	0	6.79735e+06	37047.5	1.11246e+07	0
NP_001020500.1	eukaryotic translation initiation factor 1A, X-chromosomal	511189	0	0	0	3	0	31567.2	0	2
NP_001020505.1	adenine phosphoribosyltransferase	519017	199669	356605	239044	0	223084	126069	183877	0
NP_001020510.1	40S ribosomal protein S24	530464	29754.2	29050.5	0	1	33722.7	0	15776.6	1
NP_001020511.1	60S acidic ribosomal protein P1	533285	12533.6	0	149020	1	156840	0	137486	1
XP_024854617.1	60S ribosomal protein L31 isoform X1	534279	0	9030.2	11490.8	1	0	0	24532.2	2
NP_001020513.1	40S ribosomal protein S13	535668	0	0	0	3	0	1791.5	3053.3	1
NP_001020516.2	DNA replication licensing factor MCM7	539924	9852.1	15858.2	0	1	0	16327.6	0	2
NP_001020520.1	cysteine-rich protein 1	574093	0	0	0	3	0	0	0	3
XP_005211072.1	splicing factor 3B subunit 5 isoform X1	574400	0	0	0	3	0	0	0	3
XP_005225172.1	heat shock protein beta-1 isoform X1	516099	29407.2	22545.7	27016.3	0	101313	4351.2	170115	0
XP_005211617.1	leucine-rich repeat-containing protein 57 isoform X1	508699	0	0	0	3	0	0	1087.2	2
XP_024832936.1	60S ribosomal protein L6 isoform X1	511051	1608.2	0	0	2	0	16875.6	18309.7	1
XP_005205918.1	GTP-binding protein Rheb isoform X1	528204	0	0	0	3	0	0	0	3
XP_024849121.1	cell growth-regulating nucleolar protein isoform X1	537667	0	0	0	3	0	0	0	3
NP_001028780.1	macrophage migration inhibitory factor	280858	80679.1	19471.7	21619.6	0	27995.7	14404	116472	0
NP_001028781.1	T-complex protein 1 subunit theta	281047	48314.4	28573.2	40951.9	0	704554	64373	588275	0
NP_001028785.1	40S ribosomal protein S2	286867	65961	116205	693286	0	210277	24053.1	264034	0
NP_001028786.1	40S ribosomal protein S18	326602	18088.9	18326.2	0	1	0	3346	24655.9	1
XP_010801306.1	cathepsin S isoform X1	327711	76444.7	80361.7	72938.2	0	45618.3	0	9001.2	1
NP_001028789.1	dipeptidyl peptidase 1 precursor	352958	18608.9	15429.3	15892	0	75670.6	13156.1	58857.8	0
NP_001028790.1	actin, cytoplasmic 2	404122	5.6804e+06	5.3912e+06	5.53851e+06	0	1.11072e+07	1.85673e+06	1.2025e+07	0
NP_001028791.1	60S ribosomal protein L18a	404142	46525.7	43342.7	116900	0	5282.3	16187.9	39623	0
NP_001028794.1	nucleolar protein 56	404165	0	0	0	3	0	14151.8	6341.2	1
NP_001028795.1	phosphatidylethanolamine-binding protein 1	431786	62181.6	20081.8	16983.2	0	95242.3	27003.8	115785	0
NP_001028796.1	40S ribosomal protein S16	506297	197104	171517	150898	0	108305	351499	108203	0
XP_010816658.1	spliceosome RNA helicase DDX39B isoform X1	540191	0	0	0	3	0	0	6575.7	2
NP_001028934.1	rab GDP dissociation inhibitor beta	509832	73542.9	59055.6	17470.3	0	78124.5	153357	212903	0
XP_024842760.1	non-specific lipid-transfer protein isoform X3	508918	0	0	0	3	0	0	1998.8	2
NP_001029163.2	thimet oligopeptidase	510889	0	0	10946.1	2	0	0	19067.9	2
NP_001029206.1	glyceraldehyde-3-phosphate dehydrogenase	281181	616837	590819	483707	0	1.20756e+06	147705	1295186	0
NP_001029207.1	hypoxanthine-guanine phosphoribosyltransferase	281229	6622.6	0	3412.4	1	10677.3	16700.1	202671	0
NP_001029210.1	40S ribosomal protein S3a	282053	48308.6	33203.5	14672.2	0	13349.3	9107	65883.3	0
XP_024835395.1	collagen alpha-1(I) chain isoform X1	282187	732504	751324	721635	0	739879	31821.7	524941	0
XP_005218504.1	proteasome subunit beta type-10 isoform X2	282328	0	0	22741	2	16911	1058.6	0	1
NP_001029216.1	eukaryotic initiation factor 4A-II	286819	0	0	0	3	0	5353.1	0	2
NP_001029219.1	40S ribosomal protein S3	326588	4391.8	11953.3	0	1	10294.4	9400.7	1807.9	0
NP_001029223.1	60S ribosomal protein L27	404137	36989.1	43727.2	43660.8	0	36113.5	1408.1	52455.6	0
NP_001029226.1	phosphoglycerate mutase 1	404148	465048	199338	224560	0	65862	22491.6	69392.9	0
NP_001029376.1	tubulin alpha-1C chain	504244	0	0	0	3	0	10242.4	560010	1
NP_001029380.1	2-iminobutanoate/2-iminopropanoate deaminase	504390	6083.2	0	9474.2	1	58510.7	0	60232.1	1
XP_005207650.1	bifunctional 3-phosphoadenosine 5-phosphosulfate synthase 1 isoform X1	504439	0	0	0	3	0	0	0	3
NP_001029384.1	DNA-directed RNA polymerase II subunit RPB3	504452	40477.1	19842.4	4087	0	0	0	27467.8	2
NP_001029385.1	condensin complex subunit 2	504477	0	0	0	3	0	0	0	3
XP_024835498.1	regakine-1 isoform X1	504773	104871	119650	93605.8	0	106333	19186.1	56594.1	0
XP_024835501.1	nuclear pore complex protein Nup88 isoform X1	504786	0	0	0	3	0	0	0	3
XP_024838219.1	cellular nucleic acid-binding protein isoform X2	504831	0	7052.4	0	2	0	0	0	3
NP_001029400.1	eukaryotic initiation factor 4A-I	504958	114137	186831	148022	0	4896.3	65355.5	108148	0
XP_015319139.1	leukocyte surface antigen CD53 isoform X2	505040	4841.2	0	0	2	0	0	0	3
NP_001029405.1	proteasome subunit alpha type-7	505050	628537	614738	547811	0	512576	56612.7	431454	0
NP_001029407.1	proteasome subunit alpha type-3	505176	133206	138757	126031	0	82289.2	4918.9	117609	0
XP_005205095.1	protein phosphatase 1 regulatory subunit 7 isoform X1	505297	0	2765	0	2	0	17797.4	0	2
NP_001029411.1	T-complex protein 1 subunit beta	505313	48249.4	178185	101474	0	23766.8	350180	71729.8	0
NP_001029417.1	protein mago nashi homolog	505417	0	0	0	3	0	0	0	3
NP_001029421.1	alcohol dehydrogenase class-3	505515	0	0	0	3	0	29078	0	2
NP_001029422.1	exocyst complex component 7	505568	0	0	0	3	0	644.6	0	2
NP_001029427.1	complement factor D precursor	505647	0	12357.4	20655.8	1	9789.5	0	9875	1
XP_005223662.1	apolipoprotein M isoform X2	505830	71377	55447.6	72957.9	0	51719.2	162696	55557.2	0
NP_001029436.1	BAG family molecular chaperone regulator 2	506107	0	0	0	3	0	0	0	3
NP_001029438.1	proteasome subunit beta type-4	506203	233087	149354	200728	0	121481	3500	79601.6	0
NP_001029443.1	actin-related protein 2/3 complex subunit 3	506596	8778.2	54735.1	70640.3	0	45798.3	0	11733.4	1
XP_005212641.1	serine/arginine-rich splicing factor 7 isoform X2	507066	60073.7	71647.5	0	1	0	0	0	3
XP_010803439.1	leukotriene A-4 hydrolase isoform X2	507130	2.88349e+06	4.09618e+06	3.50024e+06	0	2.94435e+06	15023.3	0	1
XP_010803441.1	serine hydroxymethyltransferase, mitochondrial isoform X4	507197	0	0	0	3	0	0	0	3
NP_001029455.1	multivesicular body subunit 12A	507199	0	0	0	3	4155.6	0	0	2
NP_001029460.1	saccharopine dehydrogenase-like oxidoreductase	507289	0	0	0	3	0	0	15240.2	2
XP_005212816.1	vesicle-associated membrane protein 8 isoform X1	507309	0	0	5942.3	2	11459.6	9155.1	13523	0
NP_001231253.1	3-mercaptopyruvate sulfurtransferase isoform 2	507313	0	0	7324.3	2	0	0	3441.4	2
NP_001029466.1	transitional endoplasmic reticulum ATPase	507345	2.96858e+06	2.6689e+06	3.30013e+06	0	3.16789e+06	107872	8.45937e+06	0
NP_001029471.1	phosphoglycerate kinase 1	507476	9.95828e+06	340294	202199	0	263107	134492	220944	0
NP_001029474.1	SPARC-like protein 1 precursor	507537	4.95111e+07	5.28205e+07	5.90262e+07	0	5.61994e+07	2.56879e+06	6.06107e+07	0
NP_001029485.1	fibrinogen-like protein 1 precursor	508090	14430.2	0	18262.1	1	62675.4	83679.9	58622.1	0
NP_001029487.1	adenosylhomocysteinase	508158	32612	29533.3	97374.3	0	27532.9	403961	62147.3	0
XP_024853570.1	60S ribosomal protein L36a-like isoform X1	613592	0	0	0	3	2505.2	0	7222.3	1
XP_005221229.1	serine/arginine-rich splicing factor 2 isoform X1	508312	0	8433.9	12464.1	1	0	12370.7	0	2
NP_001029491.1	3-ketoacyl-CoA thiolase, peroxisomal	508324	0	0	0	3	0	0	0	3
NP_001029494.1	peptidyl-prolyl cis-trans isomerase FKBP4	508535	0	0	0	3	0	3000.6	0	2
XP_005217108.1	nucleolar complex protein 2 homolog isoform X3	508638	0	0	0	3	0	0	0	3
XP_024851325.1	U4/U6 small nuclear ribonucleoprotein Prp4 isoform X5	508735	0	0	0	3	0	0	0	3
NP_001029503.1	zinc-alpha-2-glycoprotein precursor	508800	193042	200444	185668	0	147784	562871	152017	0
XP_024833835.1	IST1 homolog isoform X3	508900	3082.8	0	0	2	8764.9	4244.5	19941.7	0
NP_001029508.1	enhancer of rudimentary homolog	508901	0	0	0	3	0	0	0	3
XP_015323769.1	transmembrane protein 106B isoform X1	508903	0	0	0	3	0	0	0	3
NP_001029519.1	histone acetyltransferase type B catalytic subunit	509329	0	0	0	3	0	4249	0	2
NP_001029526.1	MKI67 FHA domain-interacting nucleolar phosphoprotein	509598	0	0	0	3	0	13471.3	0	2
XP_010812603.1	lysine--tRNA ligase isoform X1	509624	2427.8	0	0	2	0	0	0	3
XP_024854252.1	BET1-like protein isoform X3	509758	0	0	0	3	0	0	0	3
NP_001029539.1	protein S100-A2	509860	0	0	0	3	0	0	0	3
NP_001029541.1	proteasome subunit beta type-6	510069	70406.6	77542.3	77116.4	0	87330.2	19301.4	64447.6	0
NP_001029542.1	threonine--tRNA ligase 1, cytoplasmic	510075	20756.2	4863.6	19756.4	0	4560.4	5087.1	9032.8	0
XP_024839985.1	microtubule-associated protein RP/EB family member 2 isoform X2	510159	301280	367465	328936	0	209249	0	250355	1
XP_024855610.1	TSC22 domain family protein 1 isoform X7	510359	9515.3	9681.2	8351.4	0	39014.9	0	39415.8	1
NP_001029553.1	proteasome subunit alpha type-4	510423	148226	246443	253422	0	167357	17646.7	131508	0
XP_010816334.1	proteasome subunit beta type-9 isoform X1	510593	30205.8	15166.5	16338.5	0	10485.2	1268.4	20155.3	0
NP_001029561.1	tumor necrosis factor alpha-induced protein 8-like protein 2	510652	0	0	0	3	0	0	0	3
XP_024853188.1	heterogeneous nuclear ribonucleoproteins C1/C2 isoform X4	510852	0	0	0	3	0	0	764.8	2
NP_001029568.1	nuclear cap-binding protein subunit 2	510872	0	0	0	3	3051.7	3414	0	1
XP_024839290.1	equilibrative nucleoside transporter 1 isoform X1	510932	48090.3	22559.5	26833.8	0	0	8940.4	4799.3	1
NP_001029572.1	actin-related protein 10	511083	0	0	0	3	0	0	0	3
XP_024838371.1	inosine-5-monophosphate dehydrogenase 2 isoform X3	511969	23842.6	3039.2	23700.8	0	23100.7	223559	63659.1	0
NP_001029595.1	26S proteasome non-ATPase regulatory subunit 7	512456	67611.5	73378.2	77625.8	0	47498.5	0	56936.1	1
XP_005205242.1	replication protein A 14 kDa subunit isoform X1	512754	0	0	0	3	0	0	0	3
NP_001029602.1	PDZ and LIM domain protein 2	512907	0	0	0	3	0	0	0	3
NP_001029606.1	60S ribosomal protein L30	513031	0	0	0	3	0	0	10350.9	2
XP_024839235.1	phospholipid scramblase 2 isoform X3	513193	0	0	0	3	0	0	0	3
NP_001029610.1	40S ribosomal protein S20	513222	0	0	0	3	2850.6	36572.8	2978.4	0
NP_001029611.1	ribosome maturation protein SBDS	513237	0	0	0	3	0	0	0	3
NP_001029613.1	26S proteasome non-ATPase regulatory subunit 9	513315	0	0	0	3	0	0	0	3
NP_001029614.1	dynein light chain roadblock-type 1	513342	0	0	0	3	0	0	0	3
XP_005213025.1	integrin beta-1-binding protein 1 isoform X1	513531	0	0	0	3	0	0	0	3
NP_001029621.1	importin subunit alpha-1	513592	8922.1	227559	0	1	212533	0	176753	1
XP_005217871.1	vacuolar protein sorting-associated protein 29 isoform X1	513840	0	0	4029.7	2	0	2543.8	0	2
NP_001029629.2	probable 18S rRNA (guanine-N(7))-methyltransferase	513878	3243.6	0	0	2	0	0	0	3
NP_001029631.1	60S ribosomal protein L17	514046	27471.1	0	23963.5	1	12522	0	37011.9	1
NP_001029638.1	serum amyloid P-component precursor	514488	359433	301656	340412	0	297684	468317	291428	0
NP_001029640.1	glutamine--tRNA ligase	514586	0	14709.9	31195.8	1	0	4531.1	0	2
NP_001029641.1	LRP chaperone MESD precursor	514610	0	0	0	3	0	0	0	3
NP_001029647.1	nicastrin precursor	514929	0	0	0	3	0	0	0	3
NP_001029648.1	small nuclear ribonucleoprotein Sm D2	514932	28774.6	39417.9	30920.1	0	16179.5	32436.5	1645	0
NP_001029651.1	C-type lectin domain family 6 member A	514979	0	0	0	3	0	0	0	3
NP_001029652.1	mitochondrial import inner membrane translocase subunit Tim8 A	515109	0	0	0	3	0	0	0	3
NP_001029656.1	eukaryotic translation initiation factor 3 subunit D	515226	0	77601.8	10753	1	0	40636.2	0	2
XP_024851465.1	fructose-bisphosphate aldolase B isoform X1	515263	54548.7	74529.2	67582.2	0	85396.3	15806	71525.4	0
NP_001029661.1	eukaryotic translation initiation factor 3 subunit K	515326	823.1	0	0	2	0	0	0	3
XP_005223711.2	complement C2 isoform X1	515440	470851	391025	460190	0	362689	609454	424257	0
NP_001029666.1	proliferating cell nuclear antigen	515499	87390.4	160228	90640.9	0	134194	8963.5	91302	0
NP_001029667.1	60S ribosomal protein L35	515534	0	0	0	3	12408.6	0	0	2
NP_001029668.2	protein FAM50A	515539	0	0	0	3	0	0	0	3
XP_010810748.1	transmembrane protein 9B isoform X3	515665	0	0	0	3	0	0	0	3
NP_001029689.1	ragulator complex protein LAMTOR5	516090	11246	12734.6	0	1	0	0	0	3
XP_005219951.1	peptidyl-tRNA hydrolase 2, mitochondrial isoform X1	516595	0	0	0	3	0	0	0	3
XP_024842423.1	GTP-binding protein SAR1a isoform X1	517171	0	96904.7	151252	1	109608	1.70964e+06	0	1
NP_001029695.1	AP-2 complex subunit mu	517446	0	0	0	3	0	4859.2	0	2
NP_001029701.1	ribosome biogenesis protein BRX1 homolog	518501	0	0	0	3	0	0	0	3
NP_001029702.1	ADP-ribosylation factor 4	518601	329509	347724	398778	0	186685	40170.3	199738	0
NP_001029711.1	3(2),5-bisphosphate nucleotidase 1	521254	4609.9	0	0	2	7866.2	0	0	2
NP_001029714.1	T-complex protein 1 subunit zeta	521540	723311	653806	620660	0	559166	1.73238e+06	419810	0
NP_001029720.1	splicing factor 3A subunit 3	523250	0	0	0	3	0	0	0	3
XP_024834059.1	charged multivesicular body protein 2a isoform X1	523847	8159.4	9990.1	11444.2	0	8384.1	469.1	0	1
NP_001029729.1	NSFL1 cofactor p47	526612	0	0	0	3	0	0	1977.1	2
NP_001029730.1	dynactin subunit 2	527201	3380.6	31121.5	18013.9	0	0	7172.5	15054.1	1
NP_001029734.1	heterogeneous nuclear ribonucleoprotein K	528135	179206	187758	153668	0	85964.2	6277.2	97274.2	0
NP_001029738.1	protein pelota homolog	528728	0	0	0	3	0	0	0	3
NP_001029740.1	protein EVI2A precursor	528920	0	0	0	3	0	0	0	3
NP_001029742.1	lysosome-associated membrane glycoprotein 2 isoform 2 precursor	529148	46507.1	0	14548.8	1	25897	27625.8	0	1
NP_001029743.1	ATP-dependent RNA helicase DDX19A	529929	0	0	0	3	0	1882.6	0	2
NP_001029750.1	leucine-rich repeat-containing protein 59	532659	0	0	0	3	0	0	0	3
NP_001029756.1	DNA mismatch repair protein Msh2	533115	0	0	0	3	0	0	0	3
NP_001029757.1	actin, alpha cardiac muscle 1	533219	470793	450263	544292	0	1.03165e+06	216919	1.24999e+06	0
NP_001029758.1	ran-specific GTPase-activating protein	533251	52999.1	17079.7	0	1	0	76940.7	3322.8	1
NP_001029760.1	WD repeat-containing protein 18	533356	218845	129800	138712	0	79864.5	38840.2	0	1
XP_005227848.1	tyrosine-protein kinase BTK isoform X1	533459	0	0	0	3	0	0	0	3
NP_001029763.1	nuclear-interacting partner of ALK	533550	0	0	0	3	0	0	0	3
XP_015329478.1	amyloid beta A4 precursor protein-binding family B member 1-interacting protein isoform X1	533670	0	0	0	3	0	0	0	3
NP_001029767.2	T-complex protein 1 subunit epsilon	533784	116665	129372	175071	0	321370	30112.3	181997	0
NP_001029768.1	proteasome subunit beta type-3	533874	145417	128278	176844	0	552190	10502.9	386163	0
NP_001029775.1	eukaryotic translation initiation factor 3 subunit E	534165	0	64633.5	0	2	0	0	1435.5	2
NP_001029776.1	dolichyl-diphosphooligosaccharide--protein glycosyltransferase subunit 2 precursor	534231	0	3712	0	2	0	0	2896.5	2
XP_005210269.1	syntaxin-17 isoform X1	534304	0	0	0	3	0	0	0	3
XP_005214845.1	tumor protein D54 isoform X4	534704	0	0	0	3	0	0	0	3
XP_005224985.1	eukaryotic translation initiation factor 3 subunit C isoform X1	534882	202142	263653	236207	0	144068	35818.3	144206	0
NP_001029794.1	stathmin-2	534991	0	0	0	3	0	0	0	3
XP_005215277.1	60S ribosomal protein L8 isoform X1	535056	0	7131.3	18029.7	1	2013.4	11327	0	1
XP_024856489.1	protein transport protein Sec23B isoform X1	535071	0	0	0	3	0	4998.7	0	2
NP_001029800.1	malate dehydrogenase, cytoplasmic isoform MDH1	535182	85989.4	61118.3	15823.8	0	56781.3	68065.5	64884.9	0
XP_010811430.1	epoxide hydrolase 1 isoform X1	535293	9320.6	16126.6	12290.8	0	16925	8820	25380.2	0
XP_024836054.1	growth factor receptor-bound protein 2 isoform X2	535298	0	0	0	3	0	0	0	3
NP_001029804.1	peptidyl-prolyl cis-trans isomerase NIMA-interacting 1	535470	0	0	0	3	0	18977.4	0	2
NP_001029810.1	histone-binding protein RBBP7	537402	0	0	0	3	0	0	0	3
NP_001029816.1	ras-related protein Ral-A	538477	0	0	0	3	0	0	0	3
NP_001029821.1	26S proteasome non-ATPase regulatory subunit 6	538625	33239.9	9617.4	11055	0	42429.4	23622	46313.9	0
XP_024854754.1	serine/threonine-protein phosphatase PP1-beta catalytic subunit isoform X1	538829	0	0	154902	2	0	0	40750.6	2
XP_005204098.1	tetraspanin-2 isoform X1	539001	0	0	0	3	0	0	0	3
NP_001029834.1	proteasome subunit alpha type-2	539141	187934	219010	148271	0	159610	33212	161204	0
NP_001029835.1	tubulin beta-4B chain	539149	1.04589e+06	976144	1.11084e+06	0	914154	77498.2	968891	0
NP_001029838.1	activator of 90 kDa heat shock protein ATPase homolog 1	539220	24385.8	31636.1	30418.5	0	20658.5	3615.4	60892.2	0
NP_001029840.2	boLa class II histocompatibility antigen, DQB*0101 beta chain precursor	539241	0	0	4705.4	2	0	0	0	3
NP_001029846.1	60S ribosomal protein L14	539373	1669.5	0	1886.9	1	0	25492	0	2
NP_001029849.1	guanine nucleotide-binding protein G(i) subunit alpha-3	539521	16582.2	2473.7	0	1	0	9375.8	13051.8	1
NP_001029856.1	luc7-like protein 3	539955	5425.7	0	0	2	3201.9	0	0	2
XP_024857482.1	acyl-protein thioesterase 1 isoform X3	539992	11079.1	9055.5	9864	0	5365	50123.5	0	1
NP_001029862.1	40S ribosomal protein S23	540129	24222.2	0	0	2	10988.1	5933.4	14189.6	0
XP_005218221.1	developmentally-regulated GTP-binding protein 1 isoform X1	540161	13923	5306.3	0	1	21581.6	2614.8	25148.3	0
XP_024831229.1	integrin-linked protein kinase isoform X2	540207	0	0	0	3	0	0	0	3
XP_005208232.1	COP9 signalosome complex subunit 4 isoform X1	540223	0	0	0	3	0	0	0	3
NP_001029871.1	proliferation-associated protein 2G4	540272	155283	176234	123898	0	133131	73921.6	101436	0
NP_001029872.1	serine/arginine-rich splicing factor 3	540276	4378.9	0	0	2	0	32225.7	0	2
XP_005223736.1	N(G),N(G)-dimethylarginine dimethylaminohydrolase 2 isoform X1	540386	23810.1	22614.8	56027.2	0	370553	6004	358466	0
XP_024833173.1	GTP-binding nuclear protein Ran isoform X1	540457	0	10910.8	7110.6	1	22046.7	37642.5	6212.9	0
NP_001029885.1	actin-related protein 2/3 complex subunit 2	540838	126369	105624	133723	0	109753	46815.2	167071	0
NP_001029888.1	40S ribosomal protein S10	540965	281455	0	0	2	0	3823	0	2
NP_001029891.1	ubiquitin thioesterase OTUB1	540984	25329.5	51510.4	14340	0	7265.2	12935.3	21602	0
NP_001029900.1	thrombospondin-4 precursor	541281	1.24686e+07	1.38688e+07	1.21367e+07	0	3.51179e+06	314541	4.98455e+06	0
XP_010809828.1	small nuclear ribonucleoprotein-associated protein B isoform X1	613304	0	0	3927.6	2	0	0	0	3
NP_001029909.1	actin-related protein 2/3 complex subunit 5-like protein	613421	0	0	0	3	0	0	0	3
XP_005220808.1	ras-related protein Rab-5C isoform X1	613749	23549	6640.3	25130.8	0	31871.7	6460.5	42082.8	0
NP_001029918.1	coiled-coil-helix-coiled-coil-helix domain-containing protein 2	614033	0	0	0	3	0	0	0	3
NP_001029920.1	very-long-chain enoyl-CoA reductase	614105	63390	0	0	2	0	0	163432	2
NP_001029921.1	serine palmitoyltransferase 1	614165	0	0	0	3	0	43662.5	0	2
NP_001029924.1	ATP-dependent RNA helicase DDX39A	614215	0	0	0	3	0	7376.7	0	2
NP_001029935.1	SH3 domain-binding glutamic acid-rich-like protein 3	614672	8040.2	7244.6	7461.8	0	14799.5	11628.9	84463.5	0
NP_001029938.1	calcium load-activated calcium channel precursor	614715	0	0	0	3	0	0	0	3
NP_001029941.1	ragulator complex protein LAMTOR1	614849	0	0	5896.8	2	0	0	0	3
XP_024847725.1	transformer-2 protein homolog beta isoform X1	615156	6327.9	0	0	2	0	0	0	3
NP_001029953.1	S-phase kinase-associated protein 1	615427	0	0	0	3	0	117210	0	2
NP_001029955.1	60S ribosomal protein L32	615556	509840	377910	476039	0	309275	46975.2	386585	0
NP_001029956.1	mitochondrial fission 1 protein	615565	0	0	0	3	5210.2	0	0	2
XP_024847875.1	transmembrane protein 50B isoform X1	615627	0	0	0	3	0	0	0	3
XP_005203304.1	stathmin isoform X1	616317	0	0	0	3	4948.8	4596.4	0	1
NP_001029963.1	ragulator complex protein LAMTOR2	616375	0	0	0	3	0	25833.7	0	2
NP_001029972.1	elongin-B	617277	0	0	0	3	0	2336.8	0	2
NP_001029974.1	ras-related protein Rab-24	617635	0	0	0	3	0	0	0	3
NP_001029978.1	coagulation factor VII precursor	617960	86252.9	99486.1	86310.4	0	42302	0	88268.3	1
NP_001029979.1	apolipoprotein C-IV precursor	618041	1.46287e+06	1.1687e+06	1.12502e+06	0	916550	1.12977e+06	847312	0
NP_001029980.1	beta-1,4-glucuronyltransferase 1	618055	0	64383.1	45147.1	1	34153.8	0	40199.6	1
NP_001029981.1	calcyclin-binding protein	618428	0	0	0	3	0	0	0	3
NP_001029984.1	transmembrane emp24 domain-containing protein 9 precursor	618580	0	0	0	3	0	0	0	3
NP_001030180.1	60S ribosomal protein L37a	504413	0	0	0	3	0	0	0	3
NP_001030181.2	protein NDRG1	504499	148504	40451.3	195936	0	25846.8	0	158444	1
XP_005204712.1	adenylyl cyclase-associated protein 1 isoform X1	504519	353107	380248	256599	0	514668	156498	437092	0
XP_005223901.1	receptor-interacting serine/threonine-protein kinase 1 isoform X2	504727	0	0	0	3	0	19086.2	0	2
NP_001030186.1	60S ribosomal protein L23	504876	0	0	0	3	0	0	0	3
NP_001030187.1	target of Myb protein 1	504912	0	0	0	3	6322	0	0	2
NP_001030189.1	D-3-phosphoglycerate dehydrogenase	505103	629582	491752	653986	0	254284	116934	396871	0
NP_001030190.2	aminoacyl tRNA synthase complex-interacting multifunctional protein 1	505126	0	0	0	3	0	5638.1	0	2
XP_024839962.1	haloacid dehalogenase-like hydrolase domain-containing protein 2 isoform X1	505403	0	0	0	3	0	0	0	3
XP_005217810.1	myosin regulatory light chain 2, ventricular/cardiac muscle isoform isoform X1	505519	11562.5	0	19231.2	1	0	0	0	3
XP_024856141.1	phospholipid transfer protein isoform X1	505640	440440	466573	501276	0	509632	95149.3	480806	0
NP_001030204.1	endoplasmic reticulum resident protein 44 precursor	506157	0	0	0	3	0	0	0	3
NP_001030210.1	MYG1 exonuclease precursor	506560	0	0	0	3	0	0	0	3
NP_001030213.1	galactose-1-phosphate uridylyltransferase	506997	0	0	0	3	0	0	0	3
NP_001030217.1	fascin	507342	19672.1	24849.1	13092.8	0	48658.8	8863.6	42513.7	0
NP_001030219.1	synaptobrevin homolog YKT6	507409	0	0	0	3	0	0	0	3
NP_001030229.1	hematopoietic lineage cell-specific protein	508445	0	0	0	3	0	0	0	3
NP_001030230.1	N-acetylserotonin O-methyltransferase-like protein	508458	0	0	8750	2	0	0	0	3
XP_005224932.2	syntaxin-4 isoform X2	508675	262453	19195	227554	0	87457.6	2.44797e+06	143372	0
NP_001030237.1	small nuclear ribonucleoprotein Sm D1	508788	5463.8	0	9476	1	0	12149.3	0	2
NP_001030238.1	CKLF-like MARVEL transmembrane domain-containing protein 6	508881	8593.6	0	39172.7	1	15639.6	1189.8	89460.2	0
XP_024832280.1	T-cell surface protein tactile isoform X2	509578	286167	259973	285762	0	191639	0	177376	1
NP_001030246.1	acidic leucine-rich nuclear phosphoprotein 32 family member B	509685	61511.9	0	0	2	39154	0	6492.2	1
NP_001030255.1	26S proteasome regulatory subunit 6B	510029	36600.2	132618	7817.1	0	145248	56552	106406	0
NP_001030257.1	aspartate--tRNA ligase, cytoplasmic	510162	0	0	0	3	0	10879.9	2713.5	1
XP_024840534.1	heme oxygenase 2 isoform X1	510243	0	0	0	3	0	0	0	3
NP_001030261.1	ethanolamine-phosphate cytidylyltransferase	510274	0	0	0	3	0	4685.4	0	2
NP_001030264.1	lysosomal cobalamin transport escort protein LMBD1	510495	0	0	0	3	0	0	0	3
NP_001030265.1	integral membrane protein 2B	510575	71469.8	19466.2	122709	0	12759.2	1460.5	0	1
XP_005224481.1	phosphomannomutase 2 isoform X1	510978	0	0	0	3	0	0	0	3
XP_024842832.1	CD81 antigen isoform X1	511435	75607.8	89579.4	81244.6	0	129555	57335.7	110742	0
XP_024841339.1	glutaredoxin-3 isoform X1	511528	0	16653.7	0	2	5002	9432.1	4534.6	0
XP_005223984.1	cytosolic non-specific dipeptidase isoform X1	512626	0	0	11124.4	2	12815.3	0	20732	1
NP_001030283.2	26S proteasome non-ATPase regulatory subunit 8	512891	2093.4	0	5009.6	1	31295.6	0	12604.4	1
NP_001030285.1	flap endonuclease 1	616242	0	0	0	3	0	0	0	3
NP_001030347.1	glycogen phosphorylase, brain form	505560	0	0	0	3	0	0	0	3
NP_001030357.1	RNA transcription, translation and transport factor protein	513083	0	28257.8	0	2	6834.6	0	0	2
NP_001030358.1	prostaglandin reductase 1	513177	0	0	0	3	0	0	0	3
NP_001030360.2	transaldolase	513453	689719	644205	630941	0	424364	4984.6	391196	0
NP_001030367.1	epithelial cell adhesion molecule precursor	514039	0	0	0	3	0	0	0	3
NP_001030373.1	eukaryotic translation initiation factor 3 subunit L	514449	0	0	0	3	81526.1	13483.4	0	1
NP_001030376.1	keratinocyte-associated transmembrane protein 2	514781	0	0	0	3	0	0	0	3
NP_001030383.1	60S ribosomal protein L5	515238	72453	76948.8	155756	0	122088	0	0	2
NP_001030387.1	proteasome subunit alpha type-1	515503	404411	402120	331746	0	240390	33538.2	310581	0
NP_001030389.2	eukaryotic translation initiation factor 3 subunit M	515543	11538.3	264497	301546	0	303456	0	298974	1
NP_001030393.1	serine/threonine-protein phosphatase PP1-alpha catalytic subunit	516175	16429	15677	21945.3	0	17269.7	0	19442	1
NP_001030396.1	ribonuclease inhibitor	517087	414950	304450	344850	0	379598	53945.7	677435	0
XP_024848975.1	annexin A3 isoform X1	518050	0	0	0	3	13410.1	3992	20326.7	0
NP_001030408.1	cleavage and polyadenylation specificity factor subunit 5	518859	0	0	0	3	0	0	47772.5	2
XP_024847530.1	protein NEDD1 isoform X1	519463	0	0	0	3	0	0	3685.4	2
NP_001030411.1	sodium/potassium-transporting ATPase subunit beta-1	519758	0	0	0	3	0	2135.7	0	2
NP_001030415.1	hsp90 co-chaperone Cdc37	520883	0	0	15142.3	2	0	0	0	3
XP_024842930.1	CD151 antigen isoform X2	523328	8164.8	8466.4	12988.5	0	0	0	0	3
NP_001030428.1	alpha-actinin-1	524770	49650.4	70161.7	74660.9	0	69118.7	37704.8	42627.4	0
NP_001030439.1	tetraspanin-13	526460	0	0	0	3	0	0	0	3
XP_024850070.1	catenin alpha-1 isoform X1	526848	0	0	0	3	0	0	0	3
NP_001030461.1	band 4.1-like protein 5	530941	0	0	0	3	0	0	0	3
NP_001030463.1	catalase	531682	136386	81793.5	112566	0	661634	35344.2	922317	0
NP_001030467.1	NADPH--cytochrome P450 reductase	532512	0	0	0	3	0	0	0	3
NP_001030468.1	ras-related protein Rab-11B	532723	131000	97542.4	225164	0	249260	85126	249869	0
NP_001030470.1	sodium/potassium-transporting ATPase subunit beta-3	532844	0	0	0	3	0	0	0	3
NP_001030471.1	LIM and SH3 domain protein 1	532851	0	0	0	3	0	0	7348.7	2
XP_024849070.1	SLAIN motif-containing protein 2 isoform X2	534203	0	0	0	3	0	0	0	3
XP_024831160.1	stromal interaction molecule 1 isoform X5	534816	0	0	0	3	0	0	0	3
NP_001030491.2	UBX domain-containing protein 4	536181	0	0	0	3	0	0	0	3
NP_001030494.1	THO complex subunit 4	537706	0	0	0	3	5578.3	2540.8	2169.1	0
NP_001030496.1	caspase-6	538409	0	0	0	3	0	0	0	3
NP_001030497.1	calponin-2	539019	19369.2	12376.7	8424.4	0	15328.8	14491.2	11406.1	0
NP_001030503.1	secretory carrier-associated membrane protein 3	539670	0	9165.2	0	2	3588.8	4964.4	0	1
NP_001030504.1	serine incorporator 1 precursor	539993	0	0	0	3	0	0	162579	2
NP_001030505.1	PAT complex subunit CCDC47 precursor	540167	0	0	0	3	0	0	0	3
NP_001030507.1	septin-6	540783	0	0	0	3	0	0	0	3
XP_024840150.1	tyrosine-protein phosphatase non-receptor type 2 isoform X4	540888	6182.2	0	0	2	0	17139.5	6078.1	1
NP_001030510.2	ribose-5-phosphate isomerase	613376	0	0	0	3	0	0	0	3
NP_001030517.1	SH3 domain-binding glutamic acid-rich-like protein	614007	0	0	0	3	0	0	0	3
NP_001030518.1	nucleophosmin	614028	78130.1	30270.7	36855.1	0	73823.2	41539.7	27278.9	0
NP_001030522.1	40S ribosomal protein S4	614241	0	0	0	3	0	0	3805.4	2
NP_001030524.1	actin-related protein 2/3 complex subunit 5	614345	0	366496	332967	1	18396.2	5654.1	9837.4	0
NP_001030528.1	transmembrane protein 222	614627	0	0	0	3	0	0	0	3
NP_001030533.1	peptidyl-prolyl cis-trans isomerase FKBP1A	614795	12010.1	10277.7	12558.4	0	26155.2	2689.4	25399.5	0
XP_024841574.1	ribonuclease P protein subunit p30 isoform X1	615098	2087.2	0	0	2	0	0	0	3
XP_024836199.1	flotillin-2 isoform X4	615679	0	0	0	3	0	0	0	3
NP_001030549.1	charged multivesicular body protein 2b	615954	5406	0	30250.4	1	0	65024.3	0	2
XP_015316952.1	sterol-4-alpha-carboxylate 3-dehydrogenase, decarboxylating isoform X1	616694	0	0	0	3	0	70151.8	0	2
XP_024842075.1	golgin subfamily A member 7 isoform X1	616809	19998.3	31192	15294.6	0	7020.5	0	10919.3	1
NP_001030569.1	stress-induced-phosphoprotein 1	617109	115144	8139.2	5419.2	0	16267.1	16659.3	47549.7	0
NP_001030574.1	ubiquitin-conjugating enzyme E2 variant 1	617771	3015.7	0	0	2	0	0	5901.4	2
XP_024834366.1	60S ribosomal protein L28 isoform X2	618702	7136.4	7504.9	0	1	6392.9	20446.1	0	1
XP_024857539.1	vacuolar protein sorting-associated protein 28 homolog isoform X1	618785	3536.3	4605.3	0	1	0	113043	3007.6	1
XP_024841919.1	monocarboxylate transporter 1 isoform X1	505775	10247.2	0	9415.7	1	2308.4	0	14517.8	1
XP_015328670.1	sorbitol dehydrogenase isoform X2	508954	0	0	0	3	0	0	0	3
NP_001032520.1	40S ribosomal protein S15a	337888	13986.8	12082.1	14615.7	0	7762.4	0	9978.6	1
XP_005202952.1	histone deacetylase 1 isoform X1	404126	5221.1	0	0	2	1613.3	9829.5	0	1
XP_005216431.1	CD59 glycoprotein isoform X1	505574	437457	387137	407169	0	347077	378704	388327	0
NP_001032526.1	ubiquitin-conjugating enzyme E2 C	506962	0	0	0	3	3870.2	0	0	2
NP_001032534.1	ATP-citrate synthase	511135	11225.5	29630.2	0	1	28901.3	8963.5	30908.6	0
NP_001032539.1	leptin receptor overlapping transcript-like 1	513036	0	0	0	3	0	0	0	3
XP_005214756.1	elongation factor 1-alpha 2 isoform X1	515233	0	0	0	3	0	0	0	3
NP_001032544.1	40S ribosomal protein S19	516063	6308.5	6725.4	0	1	0	0	0	3
NP_001071531.1	histone H2B type 1-K	616627	284264	294185	404858	0	2.55955e+06	33710.4	3.71769e+06	0
NP_001032554.1	serine/threonine-protein phosphatase 2A 65 kDa regulatory subunit A alpha isoform	535321	14837.7	16948.3	0	1	11596.6	17086.5	38785.9	0
NP_001032559.1	probable cytosolic iron-sulfur protein assembly protein CIAO1	540069	0	0	0	3	10473.7	0	0	2
NP_001032560.1	DNA-directed RNA polymerase II subunit RPB11	540428	0	0	0	3	0	0	0	3
XP_015329616.1	glucose-induced degradation protein 8 homolog isoform X1	505570	0	0	0	3	0	0	0	3
XP_005226947.1	UBX domain-containing protein 1 isoform X1	506676	0	0	0	3	0	0	0	3
XP_005206610.1	cyclin-dependent kinase 4 isoform X1	510618	0	0	0	3	0	0	2069.9	2
NP_001032693.1	glutaredoxin-1	515416	0	0	7445.2	2	7584.6	0	66719.5	1
NP_001032695.1	fermitin family homolog 3	525159	74120.9	77053.9	89142.7	0	189863	81102.4	137990	0
XP_024856398.1	ADP-ribosylation factor-related protein 1 isoform X1	525394	0	0	0	3	0	0	0	3
NP_001032700.1	ras GTPase-activating protein-binding protein 1	534214	23394.6	0	6134.4	1	0	1733.8	0	2
NP_001032701.1	proteasome subunit beta type-5	534640	45525.1	38639	38071	0	39179.7	0	39020.6	1
NP_001032705.1	high mobility group protein B2	540444	6440.7	15534.5	6273.8	0	128550	0	99282	1
XP_024834261.1	nuclear transport factor 2 isoform X1	614921	0	0	0	3	20365.2	0	22313.5	1
NP_001258089.1	P-selectin glycoprotein ligand 1 precursor	617434	574377	569528	701335	0	578482	654548	575861	0
NP_001032904.1	coatomer subunit gamma-1	338055	0	0	0	3	0	16967.3	10486.5	1
NP_001032906.1	importin-5	508273	0	0	0	3	0	284719	0	2
XP_024849689.1	small glutamine-rich tetratricopeptide repeat-containing protein alpha isoform X1	504701	0	0	0	3	0	0	2280.7	2
NP_001033134.2	vacuolar protein sorting-associated protein VTA1 homolog	506430	291216	199849	156833	0	191137	166609	664490	0
NP_001033160.2	dual specificity mitogen-activated protein kinase kinase 2	510434	0	0	0	3	0	0	0	3
NP_001033168.1	ADP-ribosylation factor-like protein 2	511349	46301.6	0	0	2	0	176235	45800.5	1
NP_001033171.1	ninjurin-1	511468	0	0	0	3	0	0	0	3
NP_001033175.1	T-complex protein 1 subunit alpha	512043	32452.9	45399.8	81976	0	44422.9	52649.2	134974	0
XP_010801907.1	nuclear autoantigenic sperm protein isoform X3	512427	0	0	0	3	0	0	0	3
XP_015326572.1	methionine--tRNA ligase, cytoplasmic isoform X2	512531	0	14621.4	17438.8	1	455120	33527.2	478477	0
XP_024849919.1	DNA-directed RNA polymerases I, II, and III subunit RPABC1 isoform X2	512971	0	0	0	3	0	0	0	3
NP_001033183.1	nucleosome assembly protein 1-like 4	513028	57250.8	19872.9	67432.5	0	45332	0	5680.5	1
XP_005221988.1	WD repeat-containing protein 61 isoform X1	513208	0	0	0	3	11160.1	0	0	2
XP_005224496.1	methyltransferase-like 26 isoform X3	514636	0	0	0	3	0	0	1541.7	2
XP_024843713.1	tetraspanin-6 isoform X1	514741	0	0	0	3	0	0	0	3
XP_005219322.1	vasodilator-stimulated phosphoprotein isoform X2	514902	0	0	6764.9	2	55234.2	1.5604e+06	45499.7	0
NP_001033201.1	peptidyl-prolyl cis-trans isomerase FKBP3	515069	0	0	0	3	0	0	0	3
NP_001033213.1	DNA-directed RNA polymerases I and III subunit RPAC1	516337	6519.5	0	0	2	0	33305.8	0	2
NP_001033232.1	glutamate--cysteine ligase regulatory subunit	525659	0	0	0	3	26620.3	0	32303.1	1
XP_024853344.1	casein kinase I isoform X4	527889	8626.3	6056.4	0	1	9882.6	3522	16757.6	0
NP_001033261.1	glycerol-3-phosphate phosphatase	538173	0	0	0	3	0	0	0	3
NP_001033268.1	calponin-3	538975	0	0	0	3	0	0	0	3
XP_024847775.1	cysteine and glycine-rich protein 2 isoform X1	539381	180146	146892	0	1	78499.6	0	179879	1
NP_001033276.1	interleukin enhancer-binding factor 2	539760	0	0	0	3	0	0	0	3
XP_010818595.1	3-5 exoribonuclease 1 isoform X1	540728	0	0	0	3	0	0	0	3
NP_001033283.1	T-complex protein 1 subunit delta	613336	2.13134e+06	2108614	2.06677e+06	0	1.78797e+06	1.23657e+06	1.29803e+06	0
NP_001033286.1	histone H2A.V	613618	11881.3	15757.2	12469.4	0	11803.3	6222	40726.8	0
XP_024837692.1	signal recognition particle 54 kDa protein isoform X1	614017	0	0	0	3	0	0	0	3
NP_001033293.1	serpin A3-3 precursor	615103	0	0	0	3	0	8004.3	0	2
NP_001033294.1	PEST proteolytic signal-containing nuclear protein	615197	0	0	0	3	0	0	0	3
NP_001033295.1	SPRY domain-containing protein 7	615298	0	0	0	3	0	1793	0	2
NP_001033313.1	serine/threonine-protein kinase VRK1	618880	0	0	0	3	0	0	0	3
NP_001033592.1	translocon-associated protein subunit delta precursor	504438	0	0	0	3	0	0	0	3
NP_001033593.1	zinc finger protein ZPR1	504523	0	0	0	3	0	0	0	3
NP_001033605.1	prefoldin subunit 3	508727	15110.4	0	0	2	8248.2	113799	7906.1	0
NP_001033607.1	MHC class I heavy chain isoform 1 precursor	515712	12547.5	22158.3	25010	0	3649	12211.2	19165.1	0
NP_001033609.1	COMM domain-containing protein 9	510280	102052	30414.6	22605.7	0	14702.5	0	40547.1	1
NP_001033615.1	ruvB-like 2	511048	173622	492471	128260	0	139534	549392	131536	0
NP_001033616.1	proteasome subunit beta type-7	511207	38440	10276.8	0	1	35963.9	0	26901.2	1
NP_001033617.1	protein ZNRD2	511466	0	0	0	3	0	0	0	3
NP_001033621.1	T-cell immunomodulatory protein precursor	512545	5125.9	0	0	2	0	0	0	3
NP_001033624.2	Golgi reassembly-stacking protein 2	513771	0	0	0	3	0	0	0	3
NP_001033628.1	proteasome subunit beta type-1	514237	187888	207264	264425	0	126458	189995	162020	0
NP_001033629.1	prefoldin subunit 4	514621	0	0	0	3	0	0	0	3
NP_001033633.1	guanidinoacetate N-methyltransferase	515270	0	0	0	3	0	8446.4	0	2
NP_001033636.1	replication factor C subunit 3	515602	0	0	0	3	0	0	0	3
NP_001033647.1	cell adhesion molecule 1 precursor	529873	683834	689360	785830	0	674932	21066.5	797896	0
XP_005201661.1	fragile X mental retardation syndrome-related protein 1 isoform X5	536793	0	0	0	3	0	0	5369.6	2
NP_001033652.1	transmembrane emp24 domain-containing protein 1 precursor	538144	0	0	0	3	0	0	0	3
XP_010819218.1	LOW QUALITY PROTEIN: protein SET-like	782688	0	23710.5	41067.4	1	47965.9	0	208585	1
NP_001033654.1	C-Myc-binding protein	539291	0	0	0	3	0	0	0	3
NP_001033662.1	WD40 repeat-containing protein SMU1	540842	0	0	0	3	0	191949	0	2
NP_001033669.1	6-phosphogluconolactonase	616120	1817.5	0	0	2	0	0	0	3
NP_001033763.1	lipopolysaccharide-binding protein precursor	512242	916376	534084	548441	0	1.86837e+06	299191	2.34787e+06	0
NP_001033777.1	ras-related protein R-Ras	616503	0	0	0	3	0	0	0	3
NP_001035046.1	integrin alpha-M precursor	407124	0	0	0	3	21858.6	2233.2	27168.9	0
NP_001035559.2	complement C3 preproprotein	280677	1.01298e+08	9.50052e+07	9.32605e+07	0	9.98744e+07	2.99142e+08	9.66966e+07	0
NP_001035560.1	haptoglobin precursor	280692	155469	167297	207281	0	1.69928e+06	949727	1.5596e+06	0
NP_001035563.1	trifunctional purine biosynthetic protein adenosine-3	281183	649094	759541	724379	0	558395	30817.1	621794	0
XP_024831774.1	glutamine synthetase isoform X1	281199	10111.1	16811.4	8322.5	0	1841.4	7517.5	18301.5	0
XP_024841229.1	retinol-binding protein 4 isoform X1	281444	685320	711868	664634	0	427963	994820	608546	0
NP_001035567.3	annexin A5	281626	51859.2	24333	55393	0	103644	70400.2	72754.8	0
NP_001035571.1	major histocompatibility complex, class II, DM beta precursor	282491	0	0	0	3	0	0	0	3
NP_001035577.1	elongation factor 1-gamma	326581	19807.9	0	4433	1	0	0	5558.3	2
NP_001035580.1	tumor necrosis factor receptor superfamily member 1B precursor	338033	8542	10642.5	0	1	0	0	0	3
NP_001035581.1	dnaJ homolog subfamily A member 2	360006	118035	125201	110135	0	53688.2	0	118058	1
NP_001035583.1	methionine aminopeptidase 2	404150	0	0	0	3	0	0	0	3
NP_001035585.1	insulin-like growth factor-binding protein 6 precursor	404186	9297.2	0	12211	1	10890	0	0	2
XP_024839180.1	MHC Class I JSP.1 isoform X1	407173	0	50815.9	52315.2	1	46154.7	90827.6	64267.9	0
NP_001035594.1	protein transport protein Sec61 subunit alpha isoform 1	505064	0	12342.2	0	2	0	16162.5	0	2
XP_024842780.1	serum amyloid A-4 protein isoform X1	505308	209164	263736	263152	0	216681	349076	350719	0
NP_001035606.1	60S ribosomal protein L19	510615	0	0	7202.6	2	20913.2	0	0	2
NP_001035610.1	60S ribosomal protein L7a	513128	51383.3	41039.3	92492.4	0	14623	0	43098.6	1
XP_024849933.1	heterogeneous nuclear ribonucleoprotein A/B isoform X2	513410	226122	0	0	2	0	0	18366.6	2
XP_005213900.1	ubiquitin carboxyl-terminal hydrolase isozyme L3 isoform X3	520170	3360.1	0	0	2	0	0	4044.3	2
XP_015314016.1	small nuclear ribonucleoprotein G	107131494	0	0	0	3	0	0	0	3
XP_010815554.1	BAG family molecular chaperone regulator 5 isoform X1	522854	0	0	4020.2	2	7566.9	0	0	2
XP_024853357.1	transmembrane emp24 domain-containing protein 10 isoform X1	529761	53154.6	23511.3	35005	0	13876.3	3085.1	7392.8	0
NP_001035653.1	oxidoreductase HTATIP2	539276	0	0	0	3	0	0	0	3
XP_024832220.1	tyrosine-protein phosphatase non-receptor type 7 isoform X5	614077	0	0	0	3	0	0	0	3
XP_010802047.1	40S ribosomal protein S27-like	101903478	0	0	0	3	0	0	0	3
XP_010809831.1	40S ribosomal protein S21 isoform X1	615178	1685.4	0	6943.5	1	2165.9	11589.1	8291	0
NP_001035680.1	ribonuclease 4 precursor	616089	11171	0	0	2	0	25086.9	12509	1
NP_001035688.1	prostamide/prostaglandin F synthase	617001	0	0	8880.9	2	0	0	0	3
NP_001035689.1	eukaryotic translation elongation factor 1 epsilon-1	617105	0	0	0	3	0	0	17840.3	2
XP_024833249.1	rho-related GTP-binding protein RhoF isoform X1	617894	37014.6	28293.8	23050.9	0	29642.1	0	28390.1	1
NP_001039332.1	glycogenin-1	280812	0	0	0	3	0	0	2400.9	2
NP_001039334.1	V-type proton ATPase subunit F	282405	0	0	0	3	0	0	0	3
NP_001039338.1	leucine-rich repeat-containing protein 41	337889	0	0	0	3	0	0	0	3
NP_001039344.1	protein disulfide-isomerase A4 precursor	415110	1.08909e+06	923601	1.10493e+06	0	801064	154577	688822	0
NP_001039349.2	AP-1 complex subunit mu-1	504310	0	0	0	3	0	3488.6	0	2
NP_001039350.1	tapasin precursor	504335	0	0	0	3	0	0	0	3
XP_024833785.1	tumor necrosis factor receptor type 1-associated DEATH domain protein isoform X2	504707	0	0	0	3	57272.1	0	0	2
NP_001039365.1	26S proteasome non-ATPase regulatory subunit 3	504937	4588.3	10687.8	0	1	14771.4	6648.1	33752.6	0
NP_001039368.1	dermatopontin precursor	504963	81045.9	254910	325128	0	347440	3081.3	537062	0
NP_001039376.1	heterogeneous nuclear ribonucleoprotein A1	505093	3847.3	27325.4	24979.8	0	5584.1	40768.1	16937.3	0
NP_001039377.1	cysteine and histidine-rich domain-containing protein 1	505144	0	0	0	3	0	0	2508.4	2
NP_001039380.1	vesicle-associated membrane protein 3	505379	5296	0	0	2	47109.4	0	0	2
XP_024857221.1	transcription elongation factor A protein 1 isoform X3	505722	0	0	0	3	0	0	1035.5	2
XP_015316741.1	RNA-binding protein 4B isoform X2	505756	0	0	0	3	0	0	0	3
NP_001039397.1	peptidyl-prolyl cis-trans isomerase FKBP11 precursor	506043	0	0	0	3	0	0	0	3
XP_010812390.1	AP-1 complex subunit beta-1 isoform X4	506192	0	0	0	3	0	0	0	3
NP_001039407.1	uncharacterized protein KIAA2013 homolog precursor	506454	0	0	0	3	0	0	0	3
XP_024840494.1	calcium-regulated heat-stable protein 1 isoform X3	506760	0	0	0	3	15681.7	0	31752.1	1
XP_024855612.1	aspartyl aminopeptidase isoform X4	506882	12056.5	5646	0	1	0	6673.5	242984	1
NP_001039423.1	60S ribosomal protein L23a	507168	0	4110.3	6827.2	1	15016.8	0	7931.4	1
NP_001039427.1	proteasome subunit alpha type-6	507213	389821	439998	468476	0	219228	269624	461122	0
XP_005202672.1	caspase-8 isoform X1	507481	3124.8	5655.2	0	1	145903	55321.2	0	1
XP_024846329.1	heterogeneous nuclear ribonucleoproteins A2/B1 isoform X4	507564	22993	23572.2	11425.2	0	23189.5	77095.3	28301.2	0
XP_010815085.2	complement component C6 isoform X1	507749	2.02142e+06	1.71849e+06	1.91261e+06	0	2.14986e+06	3.12272e+06	2.10006e+06	0
NP_001039446.1	multifunctional methyltransferase subunit TRM112-like protein	507833	8859.2	0	0	2	0	0	0	3
NP_001039449.1	replication protein A 32 kDa subunit	507912	0	0	0	3	0	0	0	3
XP_005208975.1	UBX domain-containing protein 6 isoform X1	507936	0	0	0	3	0	0	0	3
XP_010805865.1	ubiquitin-like domain-containing CTD phosphatase 1 isoform X1	508163	0	0	0	3	0	0	0	3
NP_001039467.1	CD48 antigen precursor	508386	3449.5	10653.7	6493.1	0	20748.4	2275.9	10426.9	0
NP_001039476.1	leukocyte antigen CD37	508751	0	0	0	3	0	0	0	3
NP_001039482.1	splicing factor 3B subunit 6	508876	14776.1	0	0	2	0	0	0	3
NP_001039487.1	gamma-soluble NSF attachment protein	509041	0	0	0	3	0	0	30279.7	2
NP_001039489.1	programmed cell death protein 5	509123	0	9539.1	0	2	10389.3	0	5753.9	1
NP_001039497.1	inositol-3-phosphate synthase 1	509394	2351.6	0	0	2	0	0	0	3
XP_005215676.1	protein LYRIC isoform X2	509788	0	0	0	3	3471.1	8538.5	0	1
NP_001039508.1	angiopoietin-related protein 4 precursor	509963	33674	26173	18921.3	0	45379.9	0	33459.2	1
XP_024842950.1	UMP-CMP kinase isoform X1	509965	6829.2	0	0	2	0	8923.8	0	2
NP_001039510.1	obg-like ATPase 1	509966	0	750480	585338	1	542456	19430	658136	0
NP_001039512.1	protein FAM49B	510019	5348.2	8195.3	30342.3	0	0	0	4996	2
XP_024842988.1	methanethiol oxidase isoform X1	510154	4881.1	5347.1	4540.6	0	22401.9	2991.1	22919.5	0
NP_001039517.1	cytoplasmic dynein 1 light intermediate chain 1	510330	0	1441.3	0	2	0	7211.1	0	2
NP_001039518.1	phospholipid scramblase 3	510355	0	0	0	3	0	44831.5	1774.6	1
XP_010801460.1	RNA 3-terminal phosphate cyclase isoform X1	510469	0	0	0	3	0	0	0	3
XP_005225127.1	proteasome assembly chaperone 3 isoform X1	510741	0	0	0	3	0	0	0	3
XP_024847014.1	GTPase IMAP family member 4 isoform X2	768255	0	0	0	3	0	0	4313.4	2
XP_005216305.1	serpin H1 isoform X1	510850	35676.3	10910.4	0	1	39886.7	178537	35621.1	0
NP_001039531.1	histidine--tRNA ligase, cytoplasmic	510937	4233.5	0	0	2	5112.3	8036.8	2437.1	0
NP_001039534.1	phosphatidylcholine-sterol acyltransferase precursor	510960	120960	84943.6	118888	0	92869.1	65366.5	108414	0
NP_001039536.1	ADP-ribosylation factor-like protein 8B	511009	0	0	0	3	0	3413.8	0	2
NP_001039545.1	protein HP-25 homolog 1 precursor	511240	1.25928e+06	1.1771e+06	1.08239e+06	0	916818	1.59942e+06	958256	0
NP_001039548.1	ribosome production factor 2 homolog	511294	0	0	6522.1	2	2043.5	4226.6	0	1
XP_010804661.2	cyclin-G-associated kinase isoform X4	511296	0	0	0	3	0	0	0	3
XP_015314927.1	calcium-binding protein 39 isoform X1	511451	0	0	4058.6	2	1764	7192.9	15753.6	0
NP_001039554.1	hepatocyte growth factor-regulated tyrosine kinase substrate	511582	0	0	0	3	0	0	0	3
NP_001039557.1	septin-2	511612	0	0	0	3	3804.3	58941.9	0	1
NP_001039582.1	eukaryotic translation initiation factor 2 subunit 3	512350	0	0	23498.6	2	0	0	3504.2	2
XP_005225906.1	BRCA2 and CDKN1A-interacting protein isoform X1	512466	0	0	0	3	0	0	0	3
NP_001039595.1	endophilin-A2	512719	9512.1	0	16129.7	1	3324.8	0	6149.7	1
XP_024833923.1	hsp70-binding protein 1 isoform X1	512757	0	0	0	3	0	0	0	3
XP_024846397.1	ATP-binding cassette sub-family F member 2 isoform X1	513061	2573.9	76539.3	18083.5	0	0	8981.2	0	2
NP_001039606.3	complement component C8 beta chain precursor	513217	920554	902352	917426	0	809606	1.97435e+06	1.01427e+06	0
NP_001039607.1	transcription initiation factor IIB	513231	0	0	0	3	0	0	0	3
XP_024835783.1	26S proteasome non-ATPase regulatory subunit 11 isoform X1	513461	99543.3	87313.4	77603.5	0	144115	12689.7	117435	0
XP_024857295.1	gasdermin-D isoform X4	513939	0	0	0	3	0	0	0	3
NP_001039631.1	periodic tryptophan protein 1 homolog	514147	0	0	0	3	0	0	0	3
XP_024838412.1	mannose-1-phosphate guanyltransferase beta isoform X1	514161	14923.5	2586.4	16201.9	0	0	0	10059.3	2
NP_001039636.1	T-complex protein 1 subunit eta	514355	80760.3	71278.1	49511.8	0	31142.5	29439.5	29305.1	0
NP_001039653.1	eukaryotic initiation factor 4A-III	515145	8702	7896.4	7850.8	0	0	625958	3641.2	1
NP_001039654.1	ribose-phosphate pyrophosphokinase 1	781227	0	0	0	3	52725.3	0	58869.7	1
NP_001039662.2	ribosomal RNA small subunit methyltransferase NEP1	515362	0	0	0	3	0	0	0	3
XP_024835867.1	active breakpoint cluster region-related protein isoform X5	515556	5.08448e+06	0	5.32002e+06	1	4.17002e+06	34913.6	3.73887e+06	0
XP_010809756.1	UPF0687 protein C20orf27 homolog isoform X1	515589	0	0	0	3	0	0	0	3
NP_001039673.1	syntaxin-binding protein 2	515618	0	0	0	3	0	0	0	3
NP_001039680.1	vesicle transport protein GOT1B	515866	0	0	0	3	0	0	0	3
XP_024854390.1	sodium-dependent multivitamin transporter isoform X1	516021	0	0	0	3	0	0	463762	2
NP_001039687.1	beta-1,3-N-acetylglucosaminyltransferase lunatic fringe precursor	516209	0	0	0	3	0	3257.2	0	2
XP_024843762.1	N-acylglucosamine 2-epimerase isoform X3	516214	0	0	0	3	0	0	0	3
NP_001231488.1	uncharacterized protein C19orf48 homolog	516719	0	0	0	3	0	0	0	3
NP_001039694.1	ADP-ribosylation factor-like protein 1	517345	0	0	0	3	0	0	0	3
NP_001039699.1	DNA replication licensing factor MCM6	517812	14950.2	34555.2	10664.9	0	0	2965.6	0	2
NP_001039705.1	26S proteasome regulatory subunit 10B	518637	272250	275467	276335	0	159142	49665.4	202534	0
XP_024847525.1	E3 ubiquitin-protein ligase RBX1 isoform X2	518880	0	0	0	3	0	0	0	3
NP_001229516.1	calmodulin-2	100297344	190755	144139	226622	0	448027	16954	518844	0
NP_001039723.1	vacuolar protein sorting-associated protein 35	521864	6677	11324.4	26411	0	29997.4	62181.8	14306	0
NP_001039727.2	testis-expressed sequence 10 protein	522819	3600.6	0	0	2	9483.6	24654.1	0	1
NP_001039734.1	serum paraoxonase/arylesterase 1 precursor	523798	1.79589e+06	1.49382e+06	1.65919e+06	0	1.34416e+06	2.62322e+06	1.53172e+06	0
NP_001039750.1	complement component C8 alpha chain precursor	527391	1.58951e+06	1.07195e+06	1.01173e+06	0	999188	3.25088e+06	1.42528e+06	0
NP_001039751.1	estradiol 17-beta-dehydrogenase 11	527592	0	0	0	3	0	0	0	3
XP_010807252.1	dehydrogenase/reductase SDR family member 1 isoform X1	528832	36839.4	28235.7	39474.7	0	0	0	0	3
NP_001039775.1	UV excision repair protein RAD23 homolog B	530189	0	0	0	3	3141.5	0	0	2
NP_001039793.1	protein S100-A9	532569	114863	126658	153300	0	1.35596e+06	121504	1.63083e+06	0
NP_001039797.1	cell division control protein 42 homolog	532712	51550.5	52517.5	55596.5	0	63688.5	105090	77934.9	0
NP_001039800.1	Golgi-resident adenosine 3,5-bisphosphate 3-phosphatase	532797	118464	113016	90879.9	0	0	6281.1	94349.5	1
XP_024850109.1	core histone macro-H2A.1 isoform X2	532990	16495.2	8248.7	7347.4	0	0	17003.7	0	2
NP_001039811.1	WD repeat-containing protein 1	533223	66954.6	52124.6	104452	0	198206	44420.3	229442	0
XP_015326896.1	alpha-N-acetylgalactosaminidase isoform X2	533357	0	0	0	3	0	0	0	3
NP_001039817.1	plasma kallikrein precursor	533547	156873	176428	94758.7	0	102176	511650	71869.2	0
XP_024840755.1	phosphoserine phosphatase isoform X1	533630	0	0	0	3	0	0	0	3
XP_024840758.1	protein BUD31 homolog isoform X1	533977	0	0	0	3	0	10218.7	0	2
NP_001039830.1	proteasome assembly chaperone 2	533993	0	0	0	3	0	0	0	3
NP_001039838.1	tubulin beta-6 chain	534206	7376.1	0	7006.7	1	7738.8	0	8816.1	1
XP_010809805.1	pre-mRNA-processing factor 6 isoform X1	534228	0	0	0	3	0	0	0	3
XP_024846531.1	transformer-2 protein homolog alpha isoform X2	534586	0	0	0	3	0	0	0	3
NP_001039847.1	U5 small nuclear ribonucleoprotein 40 kDa protein	534645	0	0	0	3	0	0	0	3
NP_001039852.1	methylthioribose-1-phosphate isomerase	534734	0	23706.3	5453.7	1	693524	88117.6	32035.4	0
NP_001039853.1	heat shock 70 kDa protein 14	534751	0	0	0	3	0	0	0	3
XP_010802520.1	testin isoform X1	534965	0	0	0	3	0	0	0	3
XP_005203584.1	UDP-N-acetylhexosamine pyrophosphorylase isoform X2	535325	0	0	0	3	0	0	0	3
NP_001039875.1	tubulin alpha-1D chain	535605	69322.5	70405.2	69843.3	0	55552	7982.7	53510	0
NP_001039888.1	4-trimethylaminobutyraldehyde dehydrogenase	537539	0	23604	20532.4	1	0	7499.2	0	2
NP_001039893.1	26S proteasome non-ATPase regulatory subunit 12	538204	23574.5	0	7996.3	1	25447.1	6892.1	33735.2	0
XP_024847739.1	ubiquitin carboxyl-terminal hydrolase 15 isoform X4	538284	0	25392.7	0	2	0	40354.1	24878.7	1
NP_001039907.1	KH domain-containing, RNA-binding, signal transduction-associated protein 1	538775	0	0	0	3	0	0	0	3
XP_010818908.1	tetraspanin-14 isoform X1	539055	8254.4	0	0	2	11015	3954.3	14780	0
NP_001039914.1	plasminogen activator inhibitor 1 RNA-binding protein	539060	0	0	0	3	0	0	0	3
NP_001039919.1	casein kinase II subunit beta	539235	73496.5	50416.1	48907.8	0	0	267631	40802.9	1
XP_024847805.1	protein kinase C and casein kinase substrate in neurons protein 2 isoform X1	540107	33300.3	48801.6	36151.3	0	0	15870.5	6664.7	1
XP_005214016.1	G-protein coupled receptor 183 isoform X1	540287	0	0	0	3	0	2763.7	5206.6	1
NP_001039941.1	vesicle-associated membrane protein 5	540406	0	0	0	3	0	0	0	3
NP_001039942.1	moesin	540426	1.65985e+06	1483860	1.33696e+06	0	2.08793e+06	692577	2472011	0
NP_001039947.1	sialic acid synthase	540602	0	0	0	3	6219.5	5821.3	4460	0
NP_001039950.2	TAR DNA-binding protein 43	540632	0	0	7433.1	2	0	0	6865.7	2
XP_024857489.1	elongin-C isoform X1	540859	274119	0	231480	1	0	0	0	3
XP_005206910.1	dynamin-1-like protein isoform X7	540892	12555.7	0	0	2	10699.8	25529.5	48999.2	0
XP_024848824.1	ubiquitin-conjugating enzyme E2 D3 isoform X2	326583	2127.6	0	3674.1	1	0	0	0	3
NP_001039976.1	N-alpha-acetyltransferase 10	613636	5365.4	0	0	2	0	0	5645	2
NP_001039988.1	hepatitis A virus cellular receptor 1 precursor	613999	258971	281956	194806	0	145038	523821	151174	0
XP_024843204.1	density-regulated protein	112441457	0	0	0	3	0	0	0	3
XP_024833522.1	myc box-dependent-interacting protein 1 isoform X25	614576	0	18626.4	0	2	18771.3	0	32560.7	1
NP_001040014.1	tubulin beta-5 chain	615087	238600	154445	196907	0	146183	24413	200471	0
XP_005228088.1	non-POU domain-containing octamer-binding protein isoform X1	615175	44538.5	0	91325	1	86183.9	0	0	2
XP_024847926.1	lanosterol synthase isoform X2	615906	135724	134122	0	1	105079	12702.9	90068	0
NP_001040037.1	asparagine--tRNA ligase, cytoplasmic	616033	0	0	0	3	15868.7	0	0	2
XP_005223843.1	CD83 antigen isoform X1	617034	9032.7	0	0	2	0	0	17109.6	2
XP_024834284.1	coactosin-like protein isoform X1	617165	50501.2	54087.7	26651.3	0	99153.4	19601.1	105846	0
NP_001040059.1	pituitary tumor-transforming gene 1 protein-interacting protein precursor	617245	22150.3	0	6764.3	1	24584.7	4812	0	1
NP_001040064.1	complement C1q subcomponent subunit B precursor	617435	899905	638436	827573	0	827811	6.36334e+06	862192	0
NP_001040070.1	receptor expression-enhancing protein 5	617543	0	0	0	3	0	0	0	3
NP_001040083.1	protein tyrosine phosphatase receptor type C-associated protein precursor	618341	0	0	0	3	0	0	0	3
NP_001040087.1	transporter 2, ATP-binding cassette, sub-family B	618733	0	0	0	3	0	0	0	3
NP_001068586.1	inorganic pyrophosphatase	280701	19026.7	4190.5	0	1	0	5477.1	0	2
NP_001068589.1	elongation factor 2	281138	524930	401470	558946	0	295405	1.25694e+06	343063	0
NP_001068592.1	lysosome-associated membrane glycoprotein 1 precursor	281897	9708.4	0	8110.7	1	8666.8	0	11622.5	1
XP_024835394.1	AP-2 complex subunit beta isoform X2	282183	47074.7	56297	26319.1	0	9973.9	56601.7	29372	0
NP_001068614.1	histone deacetylase 2	407223	0	0	0	3	0	0	0	3
XP_024854148.1	endoplasmic reticulum chaperone BiP isoform X1	415113	1.5714e+06	1.47127e+06	1.51357e+06	0	882464	67486	900955	0
XP_024857211.1	DNA replication licensing factor MCM4 isoform X1	504367	6768.9	88528	11972.4	0	122252	6606.2	117004	0
NP_001068634.1	E3 ubiquitin-protein ligase CHIP	504565	0	0	0	3	0	14782.1	0	2
NP_001068638.1	protein MAK16 homolog	504683	0	0	0	3	0	0	0	3
XP_010817700.1	battenin isoform X2	504799	0	0	0	3	0	0	0	3
NP_001068644.1	replication protein A 70 kDa DNA-binding subunit	504844	21853.1	14560.5	0	1	0	4641.2	1195.7	1
XP_005225077.2	linker for activation of T-cells family member 2 isoform X2	505016	0	0	0	3	0	0	0	3
NP_001068652.2	la-related protein 7	505053	0	0	0	3	0	0	0	3
NP_001068657.1	ubiquitin carboxyl-terminal hydrolase 14	505106	7837.5	15986.8	6678	0	0	4948.2	3534.3	1
XP_024841292.1	gamma-adducin isoform X2	505225	0	0	4707.5	2	2362.9	0	7621.5	1
XP_024833787.1	nucleobindin-1 isoform X1	505351	19290.2	21596.6	21867.8	0	12540.7	7139.9	17671.6	0
NP_001068669.1	cAMP-dependent protein kinase type I-beta regulatory subunit	505370	127193	105308	0	1	53448.6	0	72092	1
XP_005211715.1	glycogen phosphorylase, liver form isoform X2	505472	7508.2	6799.1	0	1	15826.6	21027.3	12208.3	0
XP_024835541.1	transmembrane channel-like protein 6 isoform X9	505575	86362	79254.9	107058	0	95226	0	104434	1
NP_001068682.2	glutathione-S-transferase omega 1	505642	0	0	0	3	0	0	0	3
NP_001068691.1	cell cycle control protein 50A	505797	2261.1	176622	261379	0	77238.8	0	186875	1
XP_024851276.1	BDNF/NT-3 growth factors receptor isoform X5	505824	69479.2	63453.5	56993.6	0	72976	0	83768.6	1
XP_005212003.1	prostaglandin reductase 2 isoform X2	506263	0	0	0	3	0	0	0	3
XP_024833804.1	myeloid-associated differentiation marker isoform X1	506295	0	0	0	3	2512.6	0	3749.4	1
NP_001068722.1	bifunctional purine biosynthesis protein ATIC	506343	284310	335798	343944	0	322585	78673.8	392682	0
XP_005201774.1	programmed cell death protein 10 isoform X1	506411	0	0	0	3	106145	0	0	2
XP_024843195.1	serum amyloid A protein isoform X2	104968478	123363	97957.4	115790	0	938787	319453	1.03188e+06	0
NP_001068735.1	protein canopy homolog 2 precursor	506534	0	0	0	3	0	0	0	3
NP_001068745.1	paraspeckle component 1	506696	0	0	0	3	0	0	0	3
XP_005227379.1	src substrate cortactin isoform X5	506939	0	0	0	3	0	0	0	3
NP_001068758.2	DNA replication licensing factor MCM5	506970	1614696	1.9278e+06	1.77737e+06	0	1.11538e+06	6012.3	67555.6	0
NP_001068763.1	cytosolic Fe-S cluster assembly factor NUBP1	507007	0	0	0	3	0	0	0	3
XP_024851299.1	cell cycle and apoptosis regulator protein 2 isoform X7	507114	37294.4	0	21669.5	1	33583.6	0	34287.1	1
NP_001068770.1	heat shock protein 105 kDa	507165	31233	63254.3	117984	0	12772.1	81361.8	153631	0
NP_001068774.1	acidic leucine-rich nuclear phosphoprotein 32 family member E	507203	26448.5	27769.5	21087.8	0	29692.4	0	36025.4	1
NP_001068785.1	ras-related protein Rab-21	507488	54568.4	64297.4	113752	0	35481.3	0	70924.9	1
XP_024840499.1	protein FAM234A isoform X2	507493	26917.4	0	6634.4	1	11115.8	46698.7	16168	0
NP_001068788.1	T-cell immunoglobulin and mucin domain-containing protein 4 precursor	507549	288245	296260	282230	0	237399	0	239106	1
NP_001068794.1	protein LTV1 homolog	507702	3020.8	0	0	2	0	0	0	3
XP_010799314.1	mitochondrial import receptor subunit TOM70 isoform X1	507707	0	0	0	3	0	0	0	3
XP_024849763.1	protein GPR108 isoform X3	507830	0	0	0	3	0	0	0	3
XP_024856211.1	microtubule-associated protein RP/EB family member 1 isoform X1	507845	0	0	8828.8	2	0	0	0	3
XP_010813779.1	splicing factor U2AF 65 kDa subunit isoform X4	507895	374023	291114	288336	0	19096.1	0	125072	1
NP_001068808.1	molybdate-anion transporter precursor	507921	0	0	0	3	0	0	0	3
NP_001068818.1	sorcin	508319	3588.3	0	17891.8	1	18562.1	2317.6	22812.2	0
NP_001068824.1	glucosamine-6-phosphate isomerase 2	508383	0	3185.2	0	2	219964	0	0	2
XP_005225118.1	actin-related protein 2/3 complex subunit 1A isoform X1	508402	0	0	0	3	0	0	0	3
NP_001068831.1	type-1 angiotensin II receptor-associated protein	508521	0	0	0	3	0	0	0	3
XP_024839264.1	large proline-rich protein BAG6 isoform X7	508605	0	0	0	3	0	0	0	3
NP_001068835.1	aldehyde dehydrogenase, mitochondrial precursor	508629	0	0	0	3	30411	0	28397.5	1
NP_001068839.1	basigin precursor	508716	302777	289564	406013	0	386994	626399	351489	0
NP_001068842.1	lymphocyte-specific protein 1	508832	101591	10633.7	133460	0	3761.2	17019.1	60915.1	0
NP_001068847.1	protein CutA precursor	508956	215014	428017	860137	0	756776	24374.3	812116	0
NP_001068853.1	thioredoxin-related transmembrane protein 1 precursor	509037	0	0	0	3	0	0	0	3
NP_001068865.1	tyrosine-protein kinase CSK	509246	0	0	0	3	0	5241.4	6367.4	1
NP_001068869.1	5-deoxynucleotidase HDDC2	509282	0	0	0	3	0	0	0	3
XP_024841336.1	interferon-induced protein with tetratricopeptide repeats 3 isoform X2	509678	0	0	0	3	0	0	0	3
XP_015315208.1	prefoldin subunit 6 isoform X2	509914	0	0	0	3	0	0	0	3
NP_001068890.1	translin	509943	55242.8	48754.6	34151.5	0	0	0	49420	2
NP_001068892.1	diphosphomevalonate decarboxylase	509958	0	0	0	3	0	0	0	3
NP_001068899.1	protein lin-7 homolog C	510125	9372.2	0	0	2	0	0	0	3
NP_001068901.1	calcium and integrin-binding protein 1	510141	40289.1	132168	7696.3	0	5399.4	30041.1	5255.8	0
XP_024856337.1	heterochromatin protein 1-binding protein 3 isoform X2	510194	32405.4	14246.5	9129.1	0	10778.2	5440.4	15294.3	0
XP_024843022.1	semaphorin-4A isoform X1	510239	8274.5	0	0	2	7150.2	0	14139.1	1
NP_001068923.1	vacuolar protein sorting-associated protein 26A	510574	0	0	2720.1	2	28582.3	32440.4	0	1
NP_001068924.1	astrocytic phosphoprotein PEA-15	510586	0	0	0	3	0	0	0	3
NP_001068925.1	charged multivesicular body protein 6	510596	4113.1	0	0	2	0	0	13785.2	2
XP_010810563.2	carbonic anhydrase 1-like	100847874	0	0	0	3	0	0	0	3
NP_001068936.1	ATP-dependent RNA helicase DDX1	510816	37576.4	17283.1	32124.2	0	0	28364.3	11673.8	1
NP_001068941.1	uncharacterized protein LOC510860 precursor	510860	6.54619e+06	6.3975e+06	6.87351e+06	0	2915253	421491	2.53261e+06	0
NP_001068950.1	acidic fibroblast growth factor intracellular-binding protein	510968	0	0	0	3	0	0	0	3
XP_024857264.1	syntenin-1 isoform X1	510979	890364	1169477	1.03514e+06	0	785908	64317.8	644036	0
NP_001068952.1	55 kDa erythrocyte membrane protein	510998	0	0	12365.1	2	0	25521.8	5511.2	1
NP_001068957.1	centromere/kinetochore protein zw10 homolog	511084	0	0	0	3	0	0	0	3
NP_001068960.1	vacuolar fusion protein CCZ1 homolog	511088	0	0	0	3	0	0	0	3
NP_001068967.1	ras-related protein Rab-18	511160	0	0	0	3	0	2022.1	8011	1
NP_001068978.1	tubulin--tyrosine ligase-like protein 12	511319	0	0	0	3	0	19986.9	0	2
NP_001068983.2	7-methylguanosine phosphate-specific 5-nucleotidase	511449	0	0	0	3	15255.2	3292.6	78639.9	0
XP_024839299.1	thiopurine S-methyltransferase isoform X1	511644	0	0	0	3	0	0	0	3
XP_024835739.1	large neutral amino acids transporter small subunit 4 isoform X1	511955	0	0	0	3	0	0	0	3
NP_001069017.1	acetyl-CoA acetyltransferase, cytosolic	512044	0	0	0	3	0	5705.4	0	2
XP_024853222.1	glucosamine 6-phosphate N-acetyltransferase isoform X2	512299	0	0	0	3	0	0	0	3
NP_001069033.1	protein SEC13 homolog	512530	4763.5	0	0	2	14718.8	2033.4	2082.7	0
NP_001069034.1	protein FRG1	512533	0	0	0	3	0	0	0	3
XP_024838399.1	NEDD8-activating enzyme E1 catalytic subunit isoform X5	512647	0	0	0	3	0	0	0	3
XP_024833914.1	prenylated Rab acceptor protein 1 isoform X1	512653	46124.1	57219.8	54506.7	0	43003.1	0	32014.3	1
XP_024853223.1	calcineurin B homologous protein 1 isoform X1	512662	0	0	0	3	0	0	0	3
NP_001069049.1	60S ribosomal protein L11	512745	0	2238.8	0	2	0	35266.3	0	2
NP_001069059.1	cytoplasmic aconitate hydratase	512995	0	0	0	3	0	3949.5	0	2
XP_005221720.1	exocyst complex component 3 isoform X1	513138	0	10549.3	10528	1	3300.3	0	3464.5	1
XP_015316219.1	xaa-Pro aminopeptidase 1 isoform X2	513156	596211	486758	341594	0	207181	72304.4	290007	0
NP_001069075.1	nuclear migration protein nudC	513277	0	32166	24576.7	1	43515	75378.7	2742.3	0
NP_001069076.1	nucleolar and coiled-body phosphoprotein 1	513278	0	0	7193	2	0	0	11231	2
XP_024843945.1	serine/arginine-rich splicing factor 11 isoform X3	513451	0	0	0	3	0	0	0	3
NP_001069102.1	V-type proton ATPase 116 kDa subunit a 3	513684	0	0	0	3	0	0	0	3
NP_001069108.1	pre-mRNA-processing factor 19	513868	0	2900.3	0	2	33438.7	0	0	2
NP_001069115.1	myosin regulatory light chain 2, skeletal muscle isoform	514106	0	0	22618.9	2	0	44201.7	11130.1	1
XP_010818336.1	long-chain-fatty-acid--CoA ligase 5 isoform X4	514159	56662.4	70694.3	59713	0	53281.5	0	53629.2	1
NP_001069119.1	pyridoxal kinase	514168	0	0	0	3	9236.2	0	0	2
XP_024846406.1	asparagine synthetase [glutamine-hydrolyzing] isoform X2	514209	254607	115293	109276	0	258164	554205	262604	0
NP_001069127.1	isopentenyl-diphosphate Delta-isomerase 1	514293	0	0	0	3	0	0	0	3
XP_005210380.1	dynactin subunit 3 isoform X1	514327	0	0	0	3	0	0	0	3
XP_024832980.1	L-serine dehydratase/L-threonine deaminase isoform X2	514346	0	5936.4	5183.3	1	58170.7	0	58257.2	1
XP_005226430.1	AP-3 complex subunit mu-1 isoform X1	514761	0	0	0	3	0	0	0	3
XP_005217139.1	cytosolic acyl coenzyme A thioester hydrolase isoform X4	514788	0	0	0	3	0	0	0	3
NP_001069161.1	26S proteasome non-ATPase regulatory subunit 5	515021	84371.4	52478.8	60759.5	0	84772.3	280436	83749.3	0
XP_010819712.1	ras-related protein Rap-2c isoform X1	515181	0	0	0	3	0	6027.8	0	2
NP_001069180.1	metastasis-associated protein MTA2	515389	0	0	0	3	0	0	0	3
NP_001069193.1	tumor protein p53-inducible protein 11	515682	0	0	0	3	0	0	0	3
NP_001069199.1	gem-associated protein 8	515968	0	0	0	3	0	0	0	3
NP_001069201.1	vesicle-associated membrane protein-associated protein A	516024	0	0	4511	2	0	0	0	3
NP_001069202.1	carbonyl reductase [NADPH] 3	516036	0	0	0	3	0	0	0	3
NP_001069211.1	translation initiation factor eIF-2B subunit alpha	516670	0	0	0	3	0	0	0	3
NP_001069217.1	radixin	517111	0	0	290411	2	0	0	0	3
XP_015326610.1	N-alpha-acetyltransferase 50 isoform X3	517211	0	0	0	3	0	0	0	3
NP_001069220.1	eukaryotic translation initiation factor 4H	517409	0	0	4731.6	2	0	0	0	3
XP_024833030.1	NAD-dependent protein lipoamidase sirtuin-4, mitochondrial isoform X3	519328	0	3250.1	0	2	1818.9	2588.9	0	1
XP_024831047.1	DNA damage-binding protein 2 isoform X2	519357	0	0	0	3	0	0	0	3
XP_024843778.1	lys-63-specific deubiquitinase BRCC36 isoform X5	519513	0	0	0	3	0	0	0	3
XP_024834026.1	pre-mRNA-splicing factor ATP-dependent RNA helicase PRP16 isoform X1	520046	0	0	0	3	0	0	0	3
XP_010811426.1	fumarate hydratase, mitochondrial isoform X1	520260	14775	0	0	2	12756.9	0	0	2
NP_001069281.1	aminoacyl tRNA synthase complex-interacting multifunctional protein 2	520979	199925	228708	28006.4	0	17639	0	143399	1
XP_024842435.1	tetraspanin-15 isoform X3	522371	0	0	0	3	0	0	0	3
XP_024853331.1	synaptosomal-associated protein 23 isoform X1	522423	106365	95530.9	80729.9	0	76633.5	454414	80567	0
NP_001069343.1	enolase-phosphatase E1	525563	23999.3	13526.4	0	1	0	0	16260.6	2
XP_024830929.1	cytoplasmic dynein 1 intermediate chain 2 isoform X6	526329	0	0	0	3	0	0	0	3
NP_001069360.2	serine/threonine-protein kinase OSR1	526949	0	24399.4	0	2	0	0	55113.5	2
NP_001069362.1	cyclin-dependent kinase 4 inhibitor B	527124	0	0	0	3	0	0	0	3
XP_024850071.1	platelet-derived growth factor receptor beta isoform X5	527165	1.39567e+06	1.68902e+06	1.56622e+06	0	1.30303e+06	2289.8	1.42702e+06	0
NP_001069375.1	ribosome biogenesis protein WDR12	528209	0	0	0	3	0	0	1346.3	2
NP_001069380.1	14-3-3 protein sigma	528453	264264	296800	263519	0	270749	1769.2	280307	0
XP_005203572.1	T-lymphocyte surface antigen Ly-9 isoform X10	528926	0	0	0	3	0	0	0	3
NP_001069392.1	syndecan-1 precursor	529759	196326	183151	222906	0	142491	0	220962	1
NP_001069416.1	Golgi phosphoprotein 3	531359	0	0	0	3	0	0	0	3
XP_024840734.1	pancreatic secretory granule membrane major glycoprotein GP2 isoform X2	531420	1.5122e+06	1.27913e+06	1.69937e+06	0	1.31273e+06	17918.2	1.33158e+06	0
NP_001069422.1	importin subunit alpha-7	531602	0	0	0	3	0	0	0	3
XP_024833094.1	synaptosomal-associated protein 29 isoform X1	532261	0	0	0	3	0	0	0	3
XP_005222539.1	CKLF-like MARVEL transmembrane domain-containing protein 7 isoform X3	532269	0	1869.8	4040.2	1	4404.2	0	0	2
NP_001069431.1	insulin-like growth factor-binding protein complex acid labile subunit precursor	532494	374360	377716	343144	0	374888	646490	286826	0
XP_005212536.1	STAM-binding protein isoform X2	532672	8860.9	16706.2	4397.3	0	13273.4	0	0	2
NP_001069450.1	ragulator complex protein LAMTOR3	533155	0	0	0	3	0	0	0	3
NP_001069455.1	tropomodulin-3	533257	0	0	0	3	0	0	0	3
XP_005226474.2	annexin A7 isoform X2	533360	0	30949.9	1973.4	1	80777.1	1841.2	79109.3	0
XP_005210344.1	dihydropyrimidinase-related protein 2 isoform X2	533746	0	0	3108.7	2	10234.9	6700.6	24226.9	0
NP_001069474.2	translin-associated protein X isoform 1	533927	0	0	0	3	0	0	0	3
NP_001069496.1	deoxyribose-phosphate aldolase	534558	0	0	0	3	0	3094	0	2
NP_001069514.1	U1 small nuclear ribonucleoprotein 70 kDa	535113	3051	0	0	2	0	0	0	3
NP_001069515.1	protein EFR3 homolog A	535125	0	0	0	3	0	0	0	3
XP_010807131.1	secretory carrier-associated membrane protein 1 isoform X3	535352	0	0	0	3	0	0	0	3
XP_024855687.1	S-formylglutathione hydrolase isoform X2	535653	0	0	0	3	21429.7	142335	42566.8	0
XP_005226537.1	adenosine kinase isoform X5	783572	0	11090.8	2056.3	1	0	0	0	3
NP_001069535.1	26S proteasome non-ATPase regulatory subunit 14	535683	131882	3237.5	0	1	7868	118408	40493.9	0
NP_001069546.1	AP-2 complex subunit sigma	536553	0	0	0	3	13074.7	0	33477.5	1
XP_024843911.1	dedicator of cytokinesis protein 11 isoform X2	537297	0	0	0	3	0	3982	0	2
NP_001069566.2	protein LSM12 homolog	538005	0	0	0	3	0	0	0	3
NP_001069574.1	signal transducing adapter molecule 2	538505	0	0	0	3	0	0	0	3
NP_001069580.1	Golgi-associated plant pathogenesis-related protein 1	538565	73493	87628.8	14112.8	0	73029.7	29082.4	4467.8	0
NP_001069587.1	tetraspanin-5	538668	0	0	0	3	0	0	0	3
NP_001069591.1	claudin-12	538709	0	0	0	3	0	0	0	3
NP_001069594.1	ubiquitin carboxyl-terminal hydrolase 8	538743	0	0	0	3	4256.3	8499.9	0	1
XP_024838703.1	catenin beta-1 isoform X1	539003	0	0	0	3	0	8448	0	2
XP_024853494.1	eukaryotic translation initiation factor 3 subunit J isoform X1	539052	0	0	0	3	0	0	0	3
NP_001069624.1	vacuolar protein sorting-associated protein 4B	539357	8000.8	32344.4	17164.4	0	13003.4	26248.2	0	1
XP_024846596.1	glycoprotein-N-acetylgalactosamine 3-beta-galactosyltransferase 1 isoform X1	539417	0	0	0	3	0	0	0	3
NP_001069631.1	actin-related protein 2/3 complex subunit 4	539459	0	0	0	3	17524.5	0	61569.7	1
NP_001069640.1	MARCKS-related protein	539555	0	0	0	3	0	0	0	3
NP_001069645.1	mitotic checkpoint protein BUB3	539594	1853.3	0	0	2	0	0	0	3
NP_001069646.1	properdin precursor	539605	194759	158776	116392	0	243709	532900	370944	0
XP_024846946.1	ras-related protein Rab-5A isoform X1	539764	0	0	0	3	0	0	0	3
NP_001069667.1	neuroplastin precursor	540039	0	0	0	3	0	2980.1	0	2
NP_001069687.1	protein YIPF3	540431	0	0	10652.9	2	0	0	0	3
XP_010800569.1	lanC-like protein 1 isoform X1	540559	0	0	0	3	0	0	0	3
NP_001069696.1	receptor-type tyrosine-protein phosphatase gamma	540575	260573	321120	207425	0	143870	0	168859	1
NP_001069701.1	ras-related protein Rab-1B	540685	14388.4	7375.4	11603.7	0	5077.7	0	30522.6	1
NP_001069707.1	glutamate-rich WD repeat-containing protein 1	540739	813442	811904	775799	0	561176	0	532890	1
NP_001069709.1	abl interactor 1	540815	0	0	0	3	3750.5	5134.8	0	1
XP_005209480.1	eukaryotic peptide chain release factor subunit 1 isoform X1	541077	116387	123757	122116	0	162099	4602.6	244194	0
NP_001069723.1	tubulin gamma-1 chain	541101	0	0	0	3	0	0	0	3
NP_001069726.1	ubiquitin-conjugating enzyme E2 N	541130	0	0	0	3	5813.9	0	0	2
NP_001069727.1	pentraxin-related protein PTX3 precursor	541148	6.10836e+06	5.77994e+06	7.67671e+06	0	7.17058e+06	80898.2	8.61862e+06	0
NP_001069739.1	endoplasmic reticulum resident protein 29 precursor	613357	0	0	0	3	0	0	0	3
NP_001069744.1	myristoylated alanine-rich C-kinase substrate	613548	0	0	0	3	0	0	0	3
XP_005211949.1	COP9 signalosome complex subunit 2 isoform X1	101907531	607005	651537	0	1	603628	0	17294.8	1
XP_024856569.1	inosine triphosphate pyrophosphatase isoform X4	613653	0	0	0	3	0	0	0	3
NP_001069751.1	pleckstrin homology domain-containing family O member 2	613696	0	0	0	3	0	0	0	3
NP_001069769.1	apolipoprotein D precursor	613972	486858	438753	475960	0	376092	186225	329916	0
NP_001069770.1	vesicle-associated membrane protein 7	613984	0	0	0	3	9585.3	28069	0	1
NP_001069771.1	collectin-11 precursor	613991	225124	341789	353530	0	124121	17626.3	152265	0
NP_001069785.1	ras-related protein Rab-8B	614242	67994.6	0	48169.8	1	69167.7	0	0	2
XP_024854911.1	MOB kinase activator 1A isoform X1	614611	107922	44374.7	47483.1	0	0	5005.8	0	2
XP_005204105.1	vesicle-trafficking protein SEC22b isoform X1	614775	0	0	0	3	5200.4	0	0	2
NP_001069815.1	proteasome assembly chaperone 1	614817	0	0	76247.1	2	0	0	0	3
XP_024836191.1	cAMP-dependent protein kinase type I-alpha regulatory subunit isoform X1	615074	7593.6	9426	3787.3	0	0	0	7137.2	2
NP_001069841.1	troponin C, skeletal muscle	615428	0	0	0	3	0	18229.5	0	2
NP_001069844.1	nucleoside diphosphate kinase B	615447	53500.5	7918.4	30100.7	0	39305.9	7082	65062.8	0
NP_001069862.1	serine/arginine-rich splicing factor 1	615796	6280.5	87848.8	39097.8	0	141673	22573.9	0	1
NP_001069863.1	protein MEMO1	615803	0	0	0	3	0	0	0	3
NP_001069865.1	endoglin precursor	615844	26699.2	20624.1	16826.9	0	36136.8	0	33848.8	1
NP_001069877.1	nuclear factor NF-kappa-B p105 subunit	616115	42511.9	31344.2	29561.1	0	26322.3	121344	36849.6	0
NP_001069921.1	reduced folate transporter	617307	0	0	0	3	0	9109.8	0	2
NP_001069922.1	ELAV-like protein 1	617316	1.22597e+06	1.4223e+06	1.20836e+06	0	1.12184e+06	0	1.09651e+06	1
NP_001069947.1	small nuclear ribonucleoprotein Sm D3	617823	0	0	0	3	0	4531.1	4848.7	1
NP_001069960.1	dihydropteridine reductase	618084	0	0	0	3	0	0	0	3
XP_024845513.1	alcohol dehydrogenase [NADP(+)] isoform X1	618607	11476.5	12604.5	0	1	4593.6	2384.2	3310.8	0
NP_001069984.1	14 kDa phosphohistidine phosphatase	618691	0	0	0	3	4571.1	0	19604.3	1
XP_024839522.1	high mobility group protein HMG-I/HMG-Y isoform X2	618849	0	0	0	3	0	0	0	3
XP_024842543.1	cell division cycle and apoptosis regulator protein 1 isoform X2	767587	0	0	0	3	0	0	0	3
NP_001070002.1	AP-3 complex subunit beta-1	767602	0	11063.7	0	2	13928.9	0	0	2
XP_024843123.1	suppressor of tumorigenicity 14 protein homolog isoform X6	767617	0	0	3830.5	2	0	0	0	3
XP_024837176.1	transportin-1 isoform X2	767620	11798.9	14300.4	0	1	14568.1	12187.4	0	1
NP_001070010.1	cell division cycle 5-like protein	767817	0	0	0	3	0	0	0	3
NP_001070018.1	complement C1s subcomponent precursor	767827	742138	695406	582463	0	686267	3.53949e+06	639094	0
NP_001070266.1	sodium/potassium-transporting ATPase subunit alpha-1	282144	4717452	4.09106e+06	3867110	0	2.5779e+06	959882	2.43305e+06	0
XP_024843596.1	ribosomal biogenesis protein LAS1L isoform X4	507924	0	3201.8	0	2	0	0	18391.3	2
XP_024848910.1	anthrax toxin receptor 2 isoform X1	510080	37651.9	9513.4	34754.2	0	2938.3	26275.2	0	1
NP_001070309.1	major histocompatibility complex, class I precursor	512672	38552.6	0	33086.6	1	26314.2	8550.1	35859.4	0
NP_001070314.1	far upstream element-binding protein 1	513562	0	0	0	3	0	0	0	3
NP_001070320.1	solute carrier family 26 member 6	514514	0	6709.6	0	2	0	18847.7	0	2
NP_001070348.2	nudC domain-containing protein 1	528425	0	0	0	3	0	0	0	3
XP_005223721.1	flotillin-1 isoform X1	532573	0	0	0	3	9770	27204.7	0	1
XP_024831381.1	rap1 GTPase-activating protein 1 isoform X4	532839	0	0	0	3	15244.7	0	27340.4	1
NP_001070357.1	nuclear receptor-binding protein	532919	0	0	0	3	0	0	27589.7	2
NP_001070367.1	2-(3-amino-3-carboxypropyl)histidine synthase subunit 1	534099	0	0	0	3	0	0	0	3
NP_001070371.1	phosphoglucomutase-1	534402	151011	140279	0	1	175175	0	185270	1
NP_001070387.1	phostensin	539829	0	0	0	3	2332.4	0	0	2
XP_024832164.1	heterogeneous nuclear ribonucleoprotein U isoform X2	539950	430678	688558	507854	0	473676	171041	469584	0
NP_001070408.1	copine-1	615677	256209	172471	129778	0	421945	25333	462827	0
NP_001070412.1	ras-related protein Rab-31	616979	0	0	0	3	0	0	3947	2
NP_001070431.1	UDP-GalNAc:beta-1,3-N-acetylgalactosaminyltransferase 1	767844	16055.3	0	19085.4	1	23627.7	0	0	2
XP_010816534.1	adenosine 3-phospho 5-phosphosulfate transporter 1 isoform X1	767848	11955.6	0	10743	1	9915.1	0	0	2
NP_001070436.1	mannan-binding lectin serine protease 1 precursor	522347	8.36088e+06	8.11406e+06	9.63213e+06	0	5.54328e+06	579870	5.18056e+06	0
NP_001070444.2	uteroglobin precursor	767867	82583.8	77781.6	65486.5	0	82979.8	0	125521	1
NP_001070446.1	queuosine salvage protein	767897	0	0	0	3	0	0	0	3
NP_001070463.1	angio-associated migratory cell protein	767919	0	0	0	3	0	0	0	3
NP_001070466.1	60S ribosomal protein L13a	767925	9545.4	0	0	2	0	0	0	3
XP_005201884.1	probable G-protein coupled receptor 171 isoform X1	767929	0	0	0	3	0	0	0	3
NP_001070472.1	NHP2-like protein 1	767931	0	0	0	3	0	0	0	3
NP_001070481.1	histone-binding protein RBBP4	767940	7203.3	8613.2	0	1	4069.9	0	4780	1
XP_005209213.1	FAS-associated factor 2 isoform X1	767948	0	0	0	3	0	0	0	3
NP_001070494.1	testis-expressed protein 36	767956	179403	204594	190237	0	143800	0	153310	1
NP_001070503.1	isoaspartyl peptidase/L-asparaginase	767970	0	0	0	3	0	0	2294.2	2
NP_001070512.1	translocon-associated protein subunit gamma	767980	0	0	0	3	0	112077	0	2
XP_015327562.1	perilipin-3 isoform X3	767984	25709.1	39482.9	32033.6	0	19665.2	2571.1	13296.6	0
XP_024840834.1	AP-1 complex subunit sigma-1A isoform X2	768053	0	0	0	3	0	0	0	3
XP_024839524.1	O-acetyl-ADP-ribose deacetylase 1 isoform X2	768056	0	0	0	3	0	0	0	3
NP_001070595.1	tubulin beta-3 chain	768070	0	0	0	3	6471.4	0	0	2
NP_001071275.1	secretoglobin family 1D member precursor	338419	32456.4	37831.1	32348.7	0	66838.8	2625.9	86072.5	0
XP_005208778.1	trafficking protein particle complex subunit 5 isoform X1	504874	0	0	0	3	0	0	0	3
NP_001071319.1	splicing factor 3B subunit 3	504962	0	0	0	3	0	6244.7	0	2
NP_001071320.1	Na(+)/H(+) exchange regulatory cofactor NHE-RF1	505242	10081.7	3297.3	0	1	27705.9	73667.7	1997.7	0
XP_024838249.1	protein kinase C delta type isoform X4	505708	67677.7	46442.9	45387.4	0	37908.3	974840	102821	0
XP_024842105.1	CTP synthase 1 isoform X1	506131	0	0	0	3	32647.6	0	0	2
NP_001071332.1	syntaxin-7	507031	370228	372224	371374	0	283159	134619	345722	0
XP_005226233.1	60S ribosomal protein L15 isoform X1	507151	226680	229579	163030	0	811440	55260.4	736258	0
XP_005211860.1	deoxyuridine 5-triphosphate nucleotidohydrolase, mitochondrial isoform X1	507945	10813.5	0	0	2	0	3270.3	0	2
NP_001071345.1	calsequestrin-1 precursor	508394	0	0	0	3	0	0	6665.1	2
NP_001071351.1	dihydrofolate reductase	508809	0	0	39132	2	0	2539.8	0	2
NP_001071354.1	thioredoxin-like protein 1	509142	0	0	0	3	3620.9	0	7865.4	1
NP_001071368.1	signal transducer and activator of transcription 1-alpha/beta	510814	19751	17039.6	28810	0	14820.5	11598	19755.6	0
NP_001071381.1	carbohydrate sulfotransferase 12	513030	60803.8	77564.4	90258.8	0	85552.9	0	92745.1	1
XP_010808171.1	protein dpy-30 homolog isoform X2	513162	0	0	0	3	0	0	0	3
NP_001071390.1	rho-related GTP-binding protein RhoB	515118	0	0	0	3	0	0	0	3
XP_024843767.1	putative tRNA (cytidine(32)/guanosine(34)-2-O)-methyltransferase isoform X4	517675	56326.9	0	58829.3	1	41577.5	192131	28431.4	0
NP_001071411.1	extended synaptotagmin-1	520669	806988	626359	953076	0	394566	9702.6	315806	0
XP_015330164.1	coatomer subunit beta isoform X1	535533	0	3482.6	0	2	19749.4	34500.8	6075.6	0
XP_024846620.1	transmembrane protein 168 isoform X1	541075	34968.2	36302.4	26292.8	0	27087.7	7627.3	22281.4	0
XP_024836153.1	syntaxin-8 isoform X6	613567	0	0	0	3	0	0	0	3
NP_001071508.1	phosphatidylinositol transfer protein beta isoform	613773	0	0	0	3	0	0	0	3
NP_001071530.1	prefoldin subunit 1	616553	0	0	0	3	0	0	0	3
XP_024833256.1	ubiquitin-conjugating enzyme E2 L3 isoform X1	767894	0	0	0	3	0	0	10482.9	2
XP_024849231.1	RELT-like protein 1 isoform X1	768210	0	0	0	3	0	0	0	3
NP_001071569.1	zyxin	768226	0	0	0	3	0	0	0	3
XP_005203333.1	serine/arginine-rich splicing factor 10 isoform X6	768310	25473.5	42377	18083.5	0	0	46948.2	0	2
NP_001071595.1	14-3-3 protein theta	768311	332086	414543	280077	0	195881	9987.4	250566	0
NP_001071607.1	60S ribosomal protein L36	768327	0	7804.9	0	2	0	1876.4	0	2
XP_024843171.1	interferon-induced transmembrane protein 1-like isoform X2	112444847	8306.2	0	6299.4	1	5068.2	0	12075.4	1
NP_001071625.1	ADP-ribosylation factor-like protein 6-interacting protein 1	777773	0	0	0	3	0	0	7474.3	2
NP_001071626.1	tubulin alpha-4A chain	777775	591858	615139	617272	0	536975	10953.8	461113	0
NP_001071632.1	cysteine-rich and transmembrane domain-containing protein 1	777789	0	0	2656.1	2	0	0	4527.8	2
NP_001071633.1	CUGBP Elav-like family member 2	777790	0	0	0	3	0	0	0	3
XP_005202773.1	myosin light chain 1/3, skeletal muscle isoform isoform X1	317657	139450	153394	173916	0	185762	0	212142	1
XP_024840656.1	transmembrane protein 120A isoform X1	520173	0	0	0	3	0	0	0	3
XP_015316542.1	TIP41-like protein isoform X2	540486	0	0	0	3	0	0	0	3
NP_001073085.1	protein-L-isoaspartate(D-aspartate) O-methyltransferase	613854	5266.5	6251	0	1	20933.1	940.1	31744.8	0
NP_001073091.1	eukaryotic translation initiation factor 3 subunit G	615695	0	0	0	3	0	177405	0	2
NP_001073103.1	cysteine-rich secretory protein 3 precursor	618612	0	2287.9	0	2	17095.6	48253	13989.7	0
NP_001073105.1	heat shock protein HSP 90-beta	767874	5.23073e+06	4.5599e+06	5.78537e+06	0	7.42871e+06	139117	7.28364e+06	0
NP_001073115.1	vesicle transport through interaction with t-SNAREs homolog 1B	780809	0	0	0	3	0	0	0	3
NP_001073117.1	cysteine-rich protein 2	780821	0	0	0	3	0	0	0	3
NP_001073246.1	sorting nexin-3	528265	0	0	0	3	0	0	0	3
NP_001073247.1	ER lumen protein-retaining receptor 2	531676	0	0	0	3	0	0	0	3
NP_001073248.1	histone H2A.x	531733	245414	201620	277753	0	1.8804e+06	27241.7	2.67829e+06	0
NP_001073268.1	rho guanine nucleotide exchange factor 39	780881	0	0	0	3	0	0	0	3
NP_001073682.1	coagulation factor X precursor	280787	1.66577e+08	1.91051e+08	1.90565e+08	0	1.72078e+08	425178	1.73966e+08	0
NP_001073687.1	chloride intracellular channel protein 4	286823	46097.4	417420	22537.5	0	2130.1	680379	42306.5	0
NP_001073690.1	prefoldin subunit 2	404138	4179.5	13266.5	0	1	0	10400.2	0	2
NP_001073711.1	transcription factor p65	508233	0	0	0	3	0	0	0	3
NP_001073713.1	ATP-dependent 6-phosphofructokinase, liver type	508683	12379.2	162511	0	1	10155.6	88962	3916.1	0
XP_024856112.1	NIF3-like protein 1 isoform X1	509473	0	0	0	3	0	0	0	3
XP_005215875.1	junctional adhesion molecule-like isoform X3	509575	36437.7	0	0	2	20430.6	6292.1	24808.1	0
NP_001073731.1	DNA damage-binding protein 1	511951	1875.9	0	0	2	5801.6	1407.3	9817.3	0
NP_001073737.1	splicing factor U2AF 35 kDa subunit	512680	0	0	0	3	23409.2	5775	0	1
NP_001073740.1	probable ATP-dependent RNA helicase DDX27	514567	0	0	0	3	0	0	0	3
XP_024837040.1	oncostatin-M-specific receptor subunit beta isoform X1	514720	23553.6	18186.5	19169.4	0	21215.9	32610.4	22761.8	0
XP_024852331.1	E3 UFM1-protein ligase 1 isoform X3	515894	119904	132980	128585	0	154153	10916.3	156656	0
NP_001073746.1	mitochondrial import inner membrane translocase subunit Tim13	516325	0	0	0	3	0	0	0	3
NP_001073751.1	proteasomal ubiquitin receptor ADRM1	519729	0	0	0	3	0	0	0	3
NP_001073756.2	glucosamine-6-phosphate isomerase 1	522919	0	0	0	3	0	0	0	3
NP_001073758.1	prolyl-tRNA synthetase associated domain-containing protein 1	526913	0	0	0	3	0	0	0	3
NP_001073764.1	ubiquilin-4	533021	0	0	0	3	0	0	0	3
XP_010810783.1	switch-associated protein 70 isoform X3	533720	0	0	0	3	0	0	0	3
NP_001073768.1	ephrin-B1 precursor	534413	0	0	0	3	0	0	0	3
XP_015314546.1	E3 ubiquitin-protein ligase TRIM23 isoform X3	537285	0	0	0	3	0	0	0	3
NP_001073774.1	rho-related GTP-binding protein RhoG	538559	2116	5691.8	3536.1	0	8485.3	10940.6	15519.9	0
NP_001073787.2	xaa-Pro dipeptidase	615158	22366.2	24984.6	31029.1	0	14035.2	108153	18428.9	0
XP_005215640.3	ER membrane protein complex subunit 2 isoform X1	616813	0	0	0	3	0	0	0	3
NP_001073798.1	phospholipid phosphatase 1	617172	0	0	0	3	0	0	0	3
NP_001073800.1	GDP-mannose 4,6 dehydratase	617688	0	0	0	3	0	0	0	3
NP_001073807.1	CDGSH iron-sulfur domain-containing protein 2	781260	0	0	0	3	0	0	0	3
XP_024836297.1	lethal(2) giant larvae protein homolog 1 isoform X6	781865	177348	164226	98582.4	0	81665.2	0	47666.2	1
NP_001073831.1	acyl-protein thioesterase 2	784764	0	0	0	3	0	2655	0	2
NP_001073834.1	arrestin domain-containing protein 1	786098	0	0	0	3	11748.4	0	0	2
XP_015315907.1	replication factor C subunit 2 isoform X1	508652	0	0	0	3	0	0	3595.8	2
NP_001074375.1	NEDD8 ultimate buster 1	511298	32827.9	46914.7	53101.7	0	0	0	0	3
NP_001074979.1	splicing factor 3A subunit 1	504381	0	0	0	3	0	0	0	3
XP_024835545.1	phosphoribosyl pyrophosphate synthase-associated protein 2 isoform X2	506111	0	0	0	3	0	0	0	3
NP_001075004.1	bis(5-adenosyl)-triphosphatase ENPP4 precursor	538583	36015.2	32448.2	0	1	0	0	0	3
NP_001075007.1	integral membrane protein 2C	539959	13781.4	24283.2	0	1	10194.4	0	20056.3	1
XP_010815710.1	1-phosphatidylinositol 4,5-bisphosphate phosphodiesterase delta-1 isoform X2	281986	0	0	0	3	0	33582.4	0	2
NP_001075046.1	neutral amino acid transporter A	326577	16560.2	17738.3	0	1	0	3363.5	12094.6	1
NP_001075051.1	[F-actin]-monooxygenase MICAL1	508306	0	0	0	3	0	0	0	3
NP_001075059.1	coronin-1C	515798	0	0	0	3	0	15512.3	0	2
XP_024854478.1	spastin isoform X3	521442	0	0	0	3	0	0	0	3
NP_001075062.1	histone PARylation factor 1	525698	0	0	0	3	0	0	0	3
NP_001075069.1	Golgi-specific brefeldin A-resistance guanine nucleotide exchange factor 1	533207	0	0	0	3	0	0	0	3
XP_024837642.1	protein transport protein Sec23A isoform X1	533994	0	0	0	3	0	0	0	3
NP_001075078.1	transmembrane emp24 domain-containing protein 3 precursor	539132	0	0	0	3	0	0	0	3
XP_024843047.1	splicing factor 1 isoform X10	541229	0	0	0	3	0	0	0	3
NP_001075180.1	SUMO-activating enzyme subunit 1	505512	79381.4	39007	66424.1	0	17968.5	0	0	2
NP_001075181.1	serpin A3-8 precursor	505820	2.06135e+06	1.91466e+06	1.58776e+06	0	1.32266e+06	3260874	1.30142e+06	0
XP_024854279.1	EGF-containing fibulin-like extracellular matrix protein 1 isoform X2	511566	37076.1	33294.9	32998.7	0	40486.1	51155.7	46493.6	0
NP_001075189.1	histone H2A type 2-C	513666	145834	176552	170764	0	1.65943e+06	26321.6	1.70757e+06	0
NP_001075199.1	glypican-6 precursor	536153	0	0	5738.2	2	3593.5	0	0	2
NP_001075202.1	importin subunit alpha-5	539679	6077.6	9066.4	0	1	0	0	0	3
NP_001075206.1	protein GOLM2	540780	554900	530820	501670	0	806894	521083	530488	0
NP_001075211.1	histone H2B type 1-N	614958	0	0	0	3	75176.3	0	58057.4	1
NP_001075892.1	vesicle-associated membrane protein-associated protein B	326580	0	0	0	3	0	0	0	3
NP_001075893.1	sodium-coupled neutral amino acid transporter 2	338044	0	0	0	3	0	0	0	3
NP_001075900.1	syntaxin-6	510909	0	0	0	3	0	0	0	3
XP_015316882.1	immunoglobulin superfamily member 8 isoform X1	519266	346258	3182.4	137977	0	2549152	10487.5	0	1
NP_001075916.1	septin-11	535746	0	0	0	3	0	0	0	3
XP_010802776.1	coatomer subunit gamma-2 isoform X2	536616	0	0	0	3	0	0	0	3
XP_024834316.1	dermokine isoform X2	618159	21150.9	0	7433	1	28568.3	0	21767	1
NP_001076074.1	dolichyl-diphosphooligosaccharide--protein glycosyltransferase subunit 1 precursor	507939	10497	24633.2	62859.1	0	4682.9	0	13339.7	1
XP_024856700.1	heterogeneous nuclear ribonucleoprotein R isoform X2	512479	0	0	0	3	0	0	0	3
XP_024849042.1	extracellular superoxide dismutase [Cu-Zn] isoform X3	532481	129120	78286.6	74713.4	0	51493.7	55387.4	81979.9	0
NP_001076083.1	UV excision repair protein RAD23 homolog A	540564	133450	116697	97223.3	0	218328	0	251253	1
NP_001076850.1	SUMO-activating enzyme subunit 2	507005	0	0	0	3	0	0	0	3
XP_024856221.1	engulfment and cell motility protein 2 isoform X1	508361	0	0	0	3	0	0	0	3
NP_001076863.1	lipolysis-stimulated lipoprotein receptor	508651	561273	613313	567954	0	498531	9728.5	496593	0
XP_005220899.1	116 kDa U5 small nuclear ribonucleoprotein component isoform X1	509425	7.99536e+06	74161.2	11633.6	0	5705.9	35918.7	3626.9	0
NP_001076881.1	serine incorporator 3 precursor	511861	5460.6	0	0	2	1814.3	0	0	2
NP_001076884.1	syntaxin-binding protein 3	512490	10708.3	0	0	2	0	15575.8	3588.2	1
NP_001076894.1	histone H1.2	513971	0	0	0	3	106449	0	108578	1
NP_001076900.1	acylamino-acid-releasing enzyme	514666	762683	812941	817305	0	931378	49026.3	929560	0
NP_001076904.1	bridging integrator 2	515025	0	0	0	3	0	0	0	3
NP_001076907.1	ubiquitin-like modifier-activating enzyme 6	518834	181237	84213.1	105492	0	0	0	153631	2
NP_001076908.2	transcription elongation factor SPT5	519808	0	0	0	3	0	0	0	3
XP_015330868.1	ras-related protein Rab-33B isoform X1	519982	0	0	0	3	0	0	0	3
NP_001076919.1	leucine-rich repeat and calponin homology domain-containing protein 4	527134	0	0	5817.4	2	0	4411.2	5909	1
NP_001076924.1	protein FAM98A	530070	0	0	0	3	0	0	0	3
NP_001076926.1	ATP-binding cassette sub-family F member 3	530975	0	0	0	3	0	0	0	3
NP_001076928.1	small nuclear ribonucleoprotein E	531493	4076.7	0	0	2	0	8712.4	0	2
NP_001076933.1	selenocysteine-specific elongation factor	532824	8041.2	16050.5	10623.6	0	37623.2	11339.7	0	1
XP_024850113.1	GEM-interacting protein isoform X2	533029	0	0	0	3	0	0	0	3
XP_005219032.1	heterogeneous nuclear ribonucleoprotein U-like protein 1 isoform X2	533197	0	0	0	3	0	0	0	3
XP_024853422.1	serine/threonine-protein phosphatase 2A 56 kDa regulatory subunit epsilon isoform isoform X3	533617	0	0	0	3	0	0	0	3
XP_024853430.1	C-1-tetrahydrofolate synthase, cytoplasmic isoform X1	534382	299179	10491.2	21257.2	0	20912	188792	37713.2	0
NP_001076949.1	F-actin-capping protein subunit alpha-1	534656	28243	21625.7	15352.4	0	77936.4	3961.4	104242	0
XP_024854833.1	LIM and senescent cell antigen-like-containing domain protein 1 isoform X10	540281	0	0	6727.9	2	37486.5	0	21937.6	1
NP_001076965.1	lactoylglutathione lyase	540335	0	0	0	3	18080.7	6729.8	77232.6	0
NP_001076966.1	COP9 signalosome complex subunit 8	540493	0	0	0	3	0	0	0	3
NP_001076970.1	vacuolar protein sorting-associated protein 45	541230	0	0	0	3	0	4343.3	0	2
NP_001076972.1	NEDD8-conjugating enzyme Ubc12	613343	94328.1	24530.9	27634.8	0	0	0	41243.9	2
NP_001076984.1	transmembrane protein 87A precursor	615333	0	14664.3	0	2	0	0	0	3
NP_001076996.1	nucleolar RNA helicase 2	781917	439117	512683	346584	0	1.45833e+06	46049.1	1.33223e+06	0
XP_005202290.1	pleckstrin homology domain-containing family B member 2 isoform X1	783000	0	0	0	3	0	0	2593.8	2
XP_005206991.1	branched-chain-amino-acid aminotransferase, cytosolic isoform X2	505926	0	0	0	3	0	0	0	3
XP_024841315.1	programmed cell death protein 4 isoform X1	506724	60700.5	41837.5	0	1	18527.1	4820.3	22303.4	0
XP_024832883.1	arfaptin-1 isoform X7	507386	0	0	0	3	0	0	0	3
NP_001077130.1	importin-4	510372	0	0	0	3	0	16063.7	0	2
NP_001077140.1	ADP-ribosylation factor 5	511918	0	0	0	3	0	0	0	3
XP_005217556.1	ATP-binding cassette sub-family E member 1 isoform X1	514991	599565	1057226	918306	0	1.23561e+06	687720	910343	0
XP_024835879.1	dual specificity mitogen-activated protein kinase kinase 3 isoform X1	516039	0	0	0	3	0	0	0	3
XP_005225195.2	serrate RNA effector molecule homolog isoform X1	527938	0	0	0	3	0	9126.9	0	2
XP_015321908.1	polyadenylate-binding protein 4 isoform X8	534576	2550.8	0	0	2	0	0	0	3
XP_024849075.1	heterogeneous nuclear ribonucleoprotein D-like isoform X3	534770	0	0	0	3	0	36115.8	0	2
NP_001077205.1	junctional adhesion molecule B precursor	538846	509098	31580.8	0	1	0	23113.1	27233.1	1
XP_024845378.1	volume-regulated anion channel subunit LRRC8D isoform X1	539204	0	0	0	3	0	0	0	3
XP_024853511.1	transmembrane 9 superfamily member 1 isoform X1	539478	1761.2	0	0	2	0	0	0	3
NP_001077227.1	CD99 antigen-like protein 2 precursor	613644	0	0	0	3	0	0	0	3
NP_001077238.1	interferon regulatory factor 8	614909	0	0	0	3	0	0	0	3
NP_001077240.1	cysteine and glycine-rich protein 1	615329	0	0	0	3	0	0	0	3
XP_024840843.1	vasorin isoform X1	787995	127692	133897	118977	0	242213	17599.8	300706	0
NP_001077274.1	gamma-parvin	790892	0	0	0	3	0	0	0	3
NP_001091030.1	guanine nucleotide-binding protein G(I)/G(S)/G(T) subunit beta-2	281202	92455.9	64031.8	78124.8	0	161234	62336.3	93432.7	0
NP_001091032.1	aminopeptidase B	282040	4404.2	38123	0	1	0	0	81011.7	2
NP_001091035.1	glycine--tRNA ligase	408010	163188	187717	207162	0	149759	21754.2	134864	0
XP_024835495.1	fructose-bisphosphate aldolase C isoform X2	504584	0	0	0	3	0	29603.4	43761.5	1
XP_024855505.1	ras-related protein Ral-B isoform X1	505238	50443.1	59831.7	52605.4	0	188683	45266.4	188167	0
NP_001091458.1	GTPase NRas	506322	31710.1	16036.6	24390.2	0	28106.7	0	89622.4	1
XP_024830857.1	CD82 antigen isoform X1	506713	34152.3	0	35838.8	1	0	20094	25127.2	1
NP_001091461.1	peflin	506928	126601	107601	123507	0	58447.6	0	21562.6	1
NP_001091464.1	tumor susceptibility gene 101 protein	507659	55148.8	43860.1	35854.6	0	78964.7	142274	57546.7	0
XP_010800271.1	prolyl endopeptidase FAP isoform X2	508882	0	0	14182.4	2	12048.7	13283	15767.4	0
NP_001091473.1	EH domain-containing protein 3	510183	1.9657e+06	1.61515e+06	1.76397e+06	0	949900	303160	782851	0
NP_001091477.1	nucleolar complex protein 3 homolog	510425	0	0	0	3	0	0	0	3
XP_024847400.1	tyrosine-protein phosphatase non-receptor type 6 isoform X3	512312	0	0	5475.4	2	0	2482.6	0	2
NP_001091487.1	ATP-dependent RNA helicase DHX15	512327	0	0	0	3	4743.2	20864.5	0	1
XP_024844168.1	cold shock domain-containing protein E1 isoform X4	513993	0	0	417043	2	32902.3	18121.4	8508	0
XP_024851459.1	pumilio homolog 3 isoform X3	514957	0	0	0	3	0	71780.1	5003.3	1
NP_001091500.1	RNA cytidine acetyltransferase	515001	56708.8	46802.6	41127.8	0	15709.7	0	0	2
XP_024851472.1	zinc transporter ZIP14 isoform X4	515437	10616.5	28451.5	0	1	0	2111.8	4765.4	1
XP_024853275.1	kinesin-like protein KIF23 isoform X8	515748	21515.4	0	0	2	13113.3	0	16753.9	1
NP_001091521.1	alpha-actinin-4	522269	315139	210792	272698	0	242272	198307	389537	0
NP_001091523.1	C-type lectin domain family 11 member A precursor	522611	7114250	7.36659e+06	7.50693e+06	0	6.64006e+06	58312.7	6.44485e+06	0
NP_001091527.1	antigen peptide transporter 1	524959	0	0	0	3	0	0	0	3
XP_024857367.1	squalene monooxygenase isoform X3	526535	0	0	0	3	0	0	0	3
XP_005208228.1	heterogeneous nuclear ribonucleoprotein D0 isoform X3	527471	5922.8	0	13146.4	1	0	12501.5	0	2
NP_001091540.2	eukaryotic peptide chain release factor GTP-binding subunit ERF3A	532337	122225	2961.6	4994.8	0	0	5824.1	6727.3	1
XP_024856474.1	transmembrane 9 superfamily member 4 isoform X2	533562	0	4417.4	0	2	0	0	4493.4	2
XP_010801219.1	GTP-binding protein Rit1 isoform X1	533646	0	0	0	3	0	0	0	3
XP_024831432.1	ribulose-phosphate 3-epimerase isoform X2	533764	6625.7	13882.7	0	1	4362.9	2713.5	0	1
XP_024845314.1	epidermal growth factor receptor substrate 15 isoform X19	535998	0	0	0	3	0	42459.8	0	2
NP_001091560.1	RNA helicase aquarius	537445	0	0	0	3	0	0	0	3
NP_001091572.1	polymerase delta-interacting protein 2	539673	0	7964.5	0	2	0	55619.2	4733	1
NP_001091581.1	exocyst complex component 8	540237	1864	0	0	2	4368.2	0	8327.3	1
XP_005211033.1	bcl-2-associated transcription factor 1 isoform X4	540648	655327	377675	351363	0	506243	0	451083	1
NP_001091596.1	ras-related protein Rab-35	614521	68829.2	32783	17178.8	0	47095.3	0	27267	1
NP_001091604.1	40S ribosomal protein S27	615638	0	0	0	3	0	0	0	3
XP_024850395.1	choline transporter-like protein 2 isoform X2	617624	3123	0	0	2	0	0	8461.5	2
XP_024841602.1	gamma-tubulin complex component 2 isoform X1	781376	0	0	0	3	7958.9	3999.6	9169.1	0
NP_001091855.1	keratin, type II cytoskeletal 4	527819	0	0	0	3	0	0	40692.9	2
NP_001092326.1	protein S100-A11	337886	5525.6	5551.4	6645.7	0	31294.4	68435.3	30365.9	0
NP_001092334.1	ATPase GET3	504586	0	0	0	3	6723.5	0	6682.9	1
NP_001092344.1	40S ribosomal protein S7	505507	0	0	0	3	0	0	0	3
XP_024842033.1	rho guanine nucleotide exchange factor 2 isoform X8	505940	0	0	0	3	0	0	0	3
NP_001092363.1	thymidylate kinase	506946	77263	0	0	2	0	0	130866	2
NP_001092374.1	COP9 signalosome complex subunit 3	507932	0	21079.2	4086	1	0	57473.7	0	2
NP_001092375.1	constitutive coactivator of PPAR-gamma-like protein 1	507997	0	0	0	3	0	0	0	3
NP_001092378.1	queuine tRNA-ribosyltransferase accessory subunit 2	508374	9278.8	0	0	2	0	0	6250.8	2
XP_024833868.1	trafficking protein particle complex subunit 2-like protein isoform X3	509955	6301.5	0	0	2	4505	47762.3	9556.9	0
XP_024853176.1	serine/arginine-rich splicing factor 5 isoform X2	510474	5200.9	0	0	2	0	0	0	3
XP_024854274.1	dynactin subunit 1 isoform X10	511045	0	0	0	3	0	0	0	3
XP_024843638.1	ribosomal protein S6 kinase alpha-3 isoform X1	511190	0	0	0	3	0	0	0	3
NP_001092409.1	vacuolar protein-sorting-associated protein 36	511223	0	0	0	3	0	0	0	3
NP_001092413.1	protein ERGIC-53 precursor	511649	0	0	0	3	0	0	1063.4	2
NP_001092417.1	septin-1	512478	0	0	0	3	0	2324.3	0	2
NP_001092418.1	U2 small nuclear ribonucleoprotein A	512584	0	0	0	3	0	63848.7	0	2
XP_024842839.1	ubiquitin-conjugating enzyme E2 variant 3 isoform X3	512846	0	0	0	3	0	0	0	3
XP_010801323.1	sorting nexin-27 isoform X1	513214	0	0	0	3	0	0	0	3
XP_005222413.1	drebrin-like protein isoform X2	514706	0	0	0	3	0	29798.3	0	2
XP_010819379.1	atlastin-3 isoform X1	515124	0	15250.9	0	2	0	0	18112.6	2
NP_001092453.1	malectin precursor	515309	0	0	0	3	0	0	0	3
XP_005215898.1	ubiquitin conjugation factor E4 A isoform X2	517544	59756.9	0	8967.5	1	0	0	0	3
NP_001092473.1	DCC-interacting protein 13-alpha	517850	0	0	0	3	0	0	0	3
NP_001092480.1	ras-related protein R-Ras2	519269	561551	195727	140025	0	97455.5	1.77952e+06	466971	0
NP_001092503.1	guanine nucleotide-binding protein subunit beta-4	525962	0	0	0	3	55409.4	0	0	2
NP_001092504.1	tripeptidyl-peptidase 2	526052	19255.4	84896.5	41133.1	0	109515	80820.9	78361.2	0
XP_010801217.1	protein S100-A1 isoform X3	528735	0	18460.4	27722.8	1	0	0	18230	2
XP_005222271.1	ATP-dependent RNA helicase DDX24 isoform X1	529613	4552.2	0	2913.2	1	0	66304.8	0	2
NP_001092533.1	F-box DNA helicase 1	534383	0	0	0	3	0	0	0	3
NP_001092547.1	plexin domain-containing protein 1 precursor	536989	3.3262e+06	4200212	4.04135e+06	0	4.79963e+06	3580.3	4.78248e+06	0
NP_001092552.1	DNA-directed RNA polymerase II subunit RPB2	538184	4055.8	0	20700.5	1	0	36551.8	5421.8	1
XP_024832132.1	methyltransferase-like protein 13 isoform X1	538472	0	0	0	3	0	0	0	3
XP_024836113.1	lethal(2) giant larvae protein homolog 2 isoform X2	539545	0	0	0	3	0	0	0	3
NP_001092578.1	serine/threonine-protein phosphatase 4 catalytic subunit	540398	0	0	0	3	0	0	0	3
XP_005215733.1	copine-3 isoform X1	615304	8021.2	10468	29521.7	0	43028.8	8618.6	47655.2	0
XP_024846675.1	protein FAM3C isoform X1	615690	11831.4	0	34851.4	1	0	1722.9	0	2
NP_001092620.1	D-dopachrome decarboxylase	615999	0	0	0	3	0	0	0	3
XP_024834276.1	CD177 antigen isoform X2	616350	0	0	10643.3	2	160580	9581.7	225821	0
NP_001092634.1	protein GPR107	617309	0	0	0	3	0	0	0	3
NP_001092636.1	protein EVI2B	617442	0	0	7634.4	2	0	0	6656.3	2
NP_001092637.1	IGF-like family receptor 1 precursor	617594	0	0	0	3	0	3095.9	0	2
NP_001092650.1	EKC/KEOPS complex subunit TP53RK	619100	0	0	0	3	0	0	0	3
NP_001092655.1	nucleolar protein 6	782674	938209	0	0	2	0	0	369514	2
NP_001092680.1	40S ribosomal protein S17	788861	122051	19276.6	24035.7	0	4931.2	0	0	2
XP_010803037.1	nucleosome assembly protein 1-like 1 isoform X4	790872	322220	263224	504467	0	328988	157055	330155	0
XP_024846824.1	SUMO-conjugating enzyme UBC9	112446383	0	0	0	3	0	0	0	3
XP_024835908.1	misshapen-like kinase 1 isoform X1	519558	0	0	0	3	0	0	0	3
NP_001092851.1	galactokinase	530855	0	0	0	3	0	1066.7	0	2
XP_024839709.1	histone H2B type 1-J	522960	0	0	0	3	25671.5	0	31739.3	1
XP_024850279.1	scaffold attachment factor B1 isoform X4	539785	8044.7	11984.5	0	1	8843.8	0	0	2
XP_024839465.1	protein DEK isoform X1	540945	0	0	0	3	0	0	0	3
NP_001093329.1	eukaryotic translation initiation factor 4 gamma 2	286870	0	0	0	3	0	0	76546.8	2
XP_010819377.2	RAS guanyl-releasing protein 2 isoform X3	512056	0	0	0	3	0	0	0	3
XP_015327243.1	transforming acidic coiled-coil-containing protein 3 isoform X3	506194	0	0	0	3	0	0	0	3
NP_001093776.1	dickkopf-related protein 3 precursor	506627	3.17437e+06	3.75793e+06	3.46098e+06	0	5.57997e+06	77343.6	5.25491e+06	0
NP_001093786.1	phosphatidylinositol 4-kinase type 2-alpha	507860	0	0	0	3	0	47731.4	0	2
XP_024838298.1	ubiquitin carboxyl-terminal hydrolase 4 isoform X2	508042	0	0	0	3	0	0	0	3
NP_001093796.1	tyrosine-protein phosphatase non-receptor type 1	508658	0	0	0	3	0	0	0	3
XP_024837016.1	ubiquitin thioesterase otulin isoform X2	508963	0	0	1994	2	0	0	0	3
XP_005206869.1	apolipoprotein L, 3-like isoform X1	510193	12143.6	12045.6	10125.4	0	23430.2	0	32415.9	1
NP_001093806.1	E3 ubiquitin/ISG15 ligase TRIM25	510923	0	0	0	3	0	0	0	3
NP_001093817.1	MAGUK p55 subfamily member 7	512659	31004.3	10807.4	14026.2	0	0	0	0	3
XP_005203549.1	olfactomedin-like protein 2B isoform X2	513053	0	40048.7	40606.6	1	45992.2	0	42693.4	1
NP_001093828.1	synaptogyrin-2	513812	0	0	0	3	0	0	0	3
NP_001093838.1	uncharacterized protein LOC515358	515358	0	0	0	3	0	1736.3	0	2
XP_024853309.1	vacuolar protein sorting-associated protein 18 homolog isoform X2	518781	0	0	0	3	0	0	0	3
NP_001093851.1	high affinity copper uptake protein 1	518976	0	0	0	3	0	0	0	3
NP_001094510.1	guanine nucleotide-binding protein G(i) subunit alpha-2	281791	195734	86129.2	192010	0	311519	545782	458940	0
NP_001094511.1	FACT complex subunit SSRP1	282082	0	0	0	3	0	0	0	3
XP_024857186.1	solute carrier family 2, facilitated glucose transporter member 5 isoform X1	282868	0	0	0	3	0	0	0	3
NP_001094522.2	S-adenosylhomocysteine hydrolase-like protein 1	505511	0	0	0	3	0	34969.4	0	2
NP_001094530.1	tyrosine-protein kinase Yes	507632	6126.3	0	0	2	0	42965.4	2566.4	1
NP_001094536.1	histone H1.3	509275	12306.1	26520.2	31135.4	0	445538	14421.7	449772	0
NP_001094537.1	ubiquitin-like modifier-activating enzyme 5	509292	0	0	0	3	0	0	0	3
XP_024849834.1	dihydropyrimidinase-related protein 3 isoform X2	509796	0	0	0	3	0	2840	0	2
XP_005210483.1	isoleucine--tRNA ligase, cytoplasmic isoform X1	509885	0	0	0	3	0	10668.5	11471.2	1
NP_001094543.1	dolichyl-diphosphooligosaccharide--protein glycosyltransferase 48 kDa subunit precursor	510682	0	0	0	3	0	0	0	3
XP_015331153.1	alanine--tRNA ligase, cytoplasmic isoform X1	510933	7030.1	18594.6	8955.5	0	0	0	0	3
NP_001094546.1	ruvB-like 1	511475	29359.6	4404.7	12627.4	0	22236	20057.6	26656.4	0
XP_010800708.1	26S proteasome non-ATPase regulatory subunit 1 isoform X1	511803	23627.9	7324.1	0	1	7733.3	238080	52119.2	0
XP_024843352.1	receptor-type tyrosine-protein phosphatase F isoform X5	512072	0	0	2582.8	2	0	0	0	3
XP_024847462.1	serine/threonine-protein kinase 38-like isoform X1	514787	6844.4	0	9048.9	1	0	0	0	3
XP_010804588.1	ADP-ribose pyrophosphatase, mitochondrial isoform X1	517589	0	0	0	3	0	0	0	3
NP_001094577.1	phenylalanine--tRNA ligase alpha subunit	522024	0	0	0	3	0	0	0	3
NP_001094585.1	testican-2 precursor	523846	3.25295e+06	2.28957e+06	3397689	0	3.07628e+06	1931.3	3.74354e+06	0
XP_005225868.1	WD repeat-containing protein 11 isoform X2	525169	0	0	0	3	0	0	0	3
NP_001094598.1	U3 small nucleolar RNA-associated protein 15 homolog	526343	0	0	0	3	0	0	0	3
NP_001094601.1	S-adenosylmethionine synthase isoform type-2	527403	0	0	0	3	0	0	0	3
NP_001094608.1	complement C1q tumor necrosis factor-related protein 3 precursor	531659	6524	9707.3	16350.3	0	0	0	21986.2	2
XP_024834134.1	40S ribosomal protein S9 isoform X1	533892	0	0	5882.5	2	0	11848	3965	1
NP_001094625.1	nidogen-1 precursor	534319	2.03616e+07	2.21555e+07	2.41683e+07	0	2.71403e+07	93598.3	2.78941e+07	0
NP_001094643.1	cullin-associated NEDD8-dissociated protein 1	538086	54750.6	24742.5	68333.3	0	43326.8	42072.3	39311.2	0
NP_001094647.1	U6 snRNA-associated Sm-like protein LSm2	538662	0	0	0	3	0	3768.3	0	2
XP_024836072.1	signal recognition particle subunit SRP68 isoform X1	538777	15137.1	11391.7	9315.4	0	14589.1	47837.4	0	1
XP_024853501.1	zinc transporter ZIP9 isoform X1	539399	0	0	0	3	0	0	0	3
NP_001094667.1	26S proteasome non-ATPase regulatory subunit 2	539784	76818.5	144858	139658	0	100969	41859.8	366763	0
XP_024846602.1	chromobox protein homolog 3 isoform X1	539788	186727	0	0	2	0	0	0	3
NP_001094681.1	mesencephalic astrocyte-derived neurotrophic factor precursor	540432	0	0	0	3	0	0	0	3
XP_010820376.1	dynein light chain Tctex-type 3 isoform X1	613349	0	0	0	3	0	0	0	3
NP_001094702.1	carboxypeptidase N subunit 2 precursor	614562	4.11236e+06	3.19266e+06	3.74355e+06	0	1.37863e+06	682256	1.30252e+06	0
XP_005211913.1	glia maturation factor beta isoform X1	615255	0	0	0	3	13446.3	0	14179.5	1
NP_001094721.1	gamma-interferon-inducible lysosomal thiol reductase precursor	615930	0	0	3200.7	2	0	0	0	3
XP_024853629.1	ras-related protein Rab-27A isoform X3	618035	0	0	0	3	0	0	8919.4	2
XP_010803845.1	C-type lectin-like domain family 1 isoform X1	618591	0	0	0	3	0	0	0	3
NP_001094758.1	ras-related protein Rab-10	783373	915760	906018	794799	0	519249	16838.1	201232	0
NP_001094769.1	glycogen [starch] synthase, muscle	786335	0	0	0	3	0	0	0	3
NP_001094777.1	very-long-chain 3-oxoacyl-CoA reductase	789567	0	0	0	3	0	0	0	3
NP_001094779.1	vesicular integral-membrane protein VIP36 precursor	790870	0	10881.3	0	2	0	0	0	3
XP_005224448.1	RNA-binding protein with serine-rich domain 1 isoform X2	504506	0	0	0	3	0	0	0	3
XP_005227373.1	tetraspanin-4 isoform X2	505288	22587.9	0	0	2	0	0	0	3
XP_010817588.1	pyridoxal-dependent decarboxylase domain-containing protein 1 isoform X1	505868	33896.9	31118.7	32227.9	0	0	0	31423.9	2
NP_001095330.1	squamous cell carcinoma antigen recognized by T-cells 3	505922	0	0	0	3	0	0	0	3
NP_001095339.1	aldehyde dehydrogenase family 16 member A1	506329	0	0	0	3	0	0	0	3
NP_001095345.2	thioredoxin-interacting protein	506790	4077.3	4718	33899.4	0	0	333047	0	2
XP_024842424.1	GRB10-interacting GYF protein 2 isoform X5	506913	0	0	0	3	0	0	0	3
XP_024841319.1	exocyst complex component 6 isoform X7	507518	0	0	0	3	0	0	0	3
NP_001095356.1	probable ATP-dependent RNA helicase DDX31	507640	0	0	0	3	0	19366	0	2
NP_001095381.2	protein RCC2	509120	33934	28627.2	28053.7	0	40711.6	7303.3	35814.5	0
XP_024840533.1	fructose-bisphosphate aldolase A isoform X3	509566	134308	140210	125357	0	393678	294952	392434	0
NP_001095388.1	E3 ubiquitin-protein ligase RNF31	509856	0	0	0	3	0	0	0	3
NP_001095396.1	hsc70-interacting protein	510494	0	11296.5	0	2	13522.2	6945.1	43512.1	0
XP_005221507.1	trafficking protein particle complex subunit 13 isoform X3	511108	50952.7	46133	60208	0	0	7087.5	283993	1
NP_001095419.1	aflatoxin B1 aldehyde reductase member 2	511996	0	0	0	3	0	0	0	3
NP_001095423.1	glyoxalase domain-containing protein 4	512334	0	0	0	3	0	0	6413.9	2
NP_001095433.1	COP9 signalosome complex subunit 6	512756	73695	71682.1	120589	0	78517.2	0	0	2
XP_024842851.1	phosphatidylinositol-binding clathrin assembly protein isoform X1	513579	0	0	0	3	0	0	0	3
NP_001095454.1	aldehyde dehydrogenase family 3 member A2	513967	0	0	0	3	0	7684.1	0	2
NP_001095463.1	probable ATP-dependent RNA helicase DDX17	514323	0	0	0	3	0	165334	0	2
XP_024856324.1	protein NDRG3 isoform X7	514399	0	0	0	3	28225.9	0	0	2
XP_010799955.1	cystathionine beta-synthase isoform X2	514525	0	66712.8	53206.7	1	87963.6	49373.4	0	1
NP_001095507.1	methionine aminopeptidase 1	516540	0	0	0	3	0	0	0	3
NP_001095532.1	WD repeat-containing protein 75	521240	0	0	0	3	0	0	0	3
NP_001095535.1	nidogen-2 precursor	521854	1.16967e+06	1.03302e+06	1.20081e+06	0	1.30081e+06	1586.5	1.46526e+06	0
NP_001095546.1	protein arginine N-methyltransferase 3	523174	28559.8	28288.2	29873.6	0	27478	26172	28689	0
XP_024841415.1	nuclear factor NF-kappa-B p100 subunit isoform X2	526392	342254	335466	320638	0	327493	1700.7	417876	0
XP_005225611.2	protein RRP5 homolog isoform X2	526867	0	0	0	3	0	0	0	3
XP_024845171.1	probable ATP-dependent RNA helicase DDX20 isoform X1	528433	19798.6	8556.2	264136	0	287377	0	193008	1
NP_001095589.1	CD5 antigen-like precursor	528593	3.79664e+07	3.9927e+07	3.58519e+07	0	2.09892e+07	9200323	1.86902e+07	0
NP_001095620.1	phosphoserine aminotransferase	533044	2691.4	0	24339	1	0	3698.6	4806.3	1
NP_001095623.1	lysosome membrane protein 2 precursor	533177	0	0	0	3	0	1892.8	0	2
NP_001095640.1	secretory carrier-associated membrane protein 2	534312	0	0	0	3	3963.7	0	5526.1	1
XP_024839420.1	mitogen-activated protein kinase 14 isoform X7	534492	0	0	0	3	0	0	0	3
NP_001095648.1	lymphokine-activated killer T-cell-originated protein kinase	534781	0	0	0	3	0	0	0	3
XP_010819400.1	serine/threonine-protein kinase MARK2 isoform X13	535197	0	0	0	3	0	0	0	3
XP_024831175.1	myotubularin-related protein 2 isoform X5	536810	1907.8	0	0	2	9741.6	0	0	2
XP_024842069.1	trafficking protein particle complex subunit 11 isoform X1	537211	892140	224571	285986	0	178680	0	213664	1
XP_024832093.1	unconventional myosin-Ib isoform X4	537282	0	0	0	3	0	8921.6	0	2
NP_001095677.1	exocyst complex component 4	537690	247457	226702	221685	0	118431	44999.3	101675	0
NP_001095683.1	actin-related protein 2	538486	0	0	0	3	0	1036.8	26541.8	1
NP_001095706.1	RAS protein activator like-3	540027	179426	186818	159249	0	143052	523407	96604.9	0
NP_001095726.1	lanC-like protein 2	541142	0	0	0	3	0	0	0	3
XP_010803895.1	probable 28S rRNA (cytosine(4447)-C(5))-methyltransferase isoform X1	541169	0	0	0	3	0	0	0	3
NP_001095753.1	eukaryotic translation initiation factor 2A	614746	1.00385e+06	489649	723631	0	0	2.28957e+06	0	2
NP_001095759.1	protein disulfide-isomerase TMX3 precursor	615687	0	0	0	3	0	0	0	3
XP_024851711.1	trafficking protein particle complex subunit 12 isoform X1	615707	0	0	0	3	0	0	0	3
NP_001095768.1	leucine-rich repeat-containing protein 47	616209	0	0	0	3	0	0	0	3
NP_001095783.1	sarcoplasmic reticulum histidine-rich calcium-binding protein precursor	617610	58484.7	91159.3	74169.8	0	118466	0	120965	1
XP_024844865.1	serpin B4 isoform X1	618956	18094.7	0	0	2	2.33169e+07	4721.6	160562	0
NP_001095811.1	galectin-3	786492	46104.3	20665.6	0	1	9322.1	16255.8	6421.7	0
NP_001095826.1	eukaryotic translation initiation factor 3 subunit B	789999	18480	25748.3	23967.4	0	12626	12368.5	28989.7	0
NP_001095845.1	amidophosphoribosyltransferase	509652	2798.2	0	0	2	4216.5	0	0	2
XP_005207842.1	condensin complex subunit 3 isoform X2	531234	0	0	0	3	0	0	0	3
NP_001095847.1	adenylosuccinate lyase	510949	10626.7	4542.7	22944.5	0	52650.5	18219.1	72569.7	0
NP_001095850.1	apolipoprotein C-II precursor	618039	1.38371e+06	1.22122e+06	973888	0	605545	44373.4	349912	0
XP_024843542.1	ubiquitin-like modifier-activating enzyme 1 isoform X1	282869	11264.7	75866.9	68469.8	0	43296.4	92913.9	631668	0
NP_001095953.1	ribose-phosphate pyrophosphokinase 3	504248	4650.1	0	0	2	22095.8	0	25899.1	1
NP_001095956.1	matrin-3	505129	0	0	0	3	0	0	0	3
NP_001095962.1	leucine--tRNA ligase, cytoplasmic	509429	103996	110912	106216	0	42483.1	22915.5	0	1
XP_024854547.1	surfeit locus protein 4 isoform X2	526045	0	0	0	3	0	5168.5	0	2
NP_001095989.1	endonuclease domain-containing 1 protein precursor	538618	0	0	0	3	0	0	0	3
NP_001095990.1	GTPase-activating protein and VPS9 domain-containing protein 1	539646	0	0	0	3	0	0	0	3
NP_001096001.1	ras-related protein Rap-2b	784133	33390.8	11319.3	0	1	0	3870.7	0	2
XP_024850488.1	CDC42 small effector protein 2 isoform X1	789618	0	0	0	3	0	0	0	3
NP_001096012.1	exportin-7	100124498	26952.2	165872	0	1	0	0	0	3
XP_005219188.2	DNA ligase 1 isoform X3	100124507	5915.2	0	0	2	0	0	0	3
NP_001096556.1	calpain-2 catalytic subunit	281662	148818	186098	171565	0	94077.3	94128.2	67791.2	0
XP_024839966.1	nucleoporin SEH1 isoform X3	506509	0	0	0	3	0	0	0	3
XP_024854262.1	latent-transforming growth factor beta-binding protein 1 isoform X9	510559	834347	777207	682400	0	426327	1003.4	516378	0
XP_010805284.2	E3 ubiquitin-protein ligase UHRF1 isoform X1	530411	0	0	0	3	0	0	0	3
NP_001096572.1	leukosialin	614645	156397	133468	183488	0	140563	27957.5	143757	0
XP_024839923.1	ubiquitin-associated protein 2-like isoform X21	100125221	0	0	0	3	0	0	2606.8	2
XP_010801295.1	phosphatidylinositol 4-phosphate 5-kinase type-1 alpha isoform X5	100125224	0	0	0	3	0	0	0	3
NP_001096690.1	coagulation factor IX	280688	1.69328e+07	15824981	13871227	0	9.16363e+06	376353	9.49363e+06	0
XP_024830755.1	reticulocalbin-1 isoform X1	281445	0	0	0	3	0	0	0	3
XP_024849644.1	annexin A6 isoform X1	327685	548191	554255	567494	0	511198	218564	494989	0
NP_001096703.1	UL16 binding protein 3 precursor	508495	0	0	9362.2	2	0	2086.9	0	2
NP_001096715.1	EF-hand domain-containing protein D2	514259	0	0	0	3	0	0	0	3
XP_024842912.1	cysteine--tRNA ligase, cytoplasmic isoform X1	515715	0	0	0	3	0	0	0	3
XP_024847495.1	NADH-cytochrome b5 reductase 3 isoform X2	515773	0	0	3164.8	2	0	0	2668.3	2
XP_005204517.1	leucine-rich repeat-containing protein 40 isoform X1	526961	0	0	0	3	0	0	0	3
NP_001096742.1	guanine nucleotide-binding protein-like 1	532528	0	19006.9	20511.4	1	19291.3	0	0	2
NP_001096746.1	delta(24)-sterol reductase	533726	70295.2	57250.2	65587.6	0	45351.9	0	80089.4	1
NP_001096765.1	lamin-B1	540643	20013.4	0	0	2	17216	5462.1	3057.9	0
XP_024854004.1	beta-centractin isoform X2	100125305	0	0	0	3	0	0	0	3
XP_010807159.1	ERO1-like protein alpha isoform X1	100125317	0	0	0	3	0	0	0	3
XP_005205230.1	basic leucine zipper and W2 domain-containing protein 2 isoform X1	326579	0	0	0	3	0	0	0	3
NP_001098444.1	TBC1 domain family member 10A	511933	59176.5	152453	183186	0	128667	70488.5	136679	0
NP_001098469.1	parathymosin	613777	23557.1	20707.1	27583.6	0	17934.6	11334.7	26114.6	0
NP_001098491.1	phenylalanine--tRNA ligase beta subunit	788792	0	0	0	3	0	156547	0	2
NP_001098497.1	uncharacterized protein LOC790886 precursor	790886	485744	442280	413353	0	676428	367897	883279	0
XP_005201696.1	actin-like protein 6A isoform X1	100125416	0	0	27310.5	2	26130.7	1802.3	30444.7	0
NP_001098794.1	twinfilin-2	282024	48581.3	38968.3	43413.9	0	19645.4	2050.2	58647.8	0
XP_024850492.1	structural maintenance of chromosomes protein 4 isoform X1	353350	0	0	0	3	69740.3	0	145343	1
NP_001098799.2	casein kinase I isoform gamma-3	407190	0	0	0	3	0	0	0	3
XP_024851277.1	phospholipase A-2-activating protein isoform X2	506073	0	0	0	3	0	0	0	3
NP_001098808.1	arginine--tRNA ligase, cytoplasmic	506305	0	0	10488.2	2	5122.7	8522	65471.7	0
XP_024856175.1	acetyl-coenzyme A synthetase, cytoplasmic isoform X3	506459	0	0	6820.6	2	0	0	0	3
XP_010810741.1	ATP-binding cassette sub-family G member 4 isoform X4	508443	0	0	0	3	0	9582.8	0	2
XP_024847440.1	integrin beta-7 isoform X3	514031	0	0	0	3	0	0	0	3
NP_001098844.1	protein arginine N-methyltransferase 5	515594	261432	201233	200072	0	147831	274922	211766	0
NP_001098865.1	H/ACA ribonucleoprotein complex subunit DKC1	525619	0	0	0	3	0	0	3010.5	2
NP_001098877.1	activated RNA polymerase II transcriptional coactivator p15	533984	64612.2	38186.6	43943.1	0	36593.7	130474	60294.4	0
XP_024831453.1	regulator of chromosome condensation isoform X2	534142	0	0	0	3	0	0	0	3
NP_001098886.1	SWI/SNF-related matrix-associated actin-dependent regulator of chromatin subfamily A member 5	537503	26789.7	0	14430.6	1	2087.5	77785.2	11099	0
XP_005209732.1	clathrin interactor 1 isoform X2	538540	0	0	0	3	0	0	0	3
XP_024836130.1	cell division cycle protein 27 homolog isoform X9	540660	0	0	0	3	0	0	0	3
XP_024831679.1	60S ribosomal protein L39	112441655	0	0	0	3	0	0	0	3
NP_001098929.1	WD repeat-containing protein 82	783336	0	0	0	3	0	0	0	3
NP_001098936.1	beta-2-syntrophin	786534	0	0	33143.1	2	11285.2	18149.5	8388.4	0
NP_001098938.1	neutrophilic granule protein-like precursor	788112	67436.3	36580.5	73175.8	0	326067	0	371054	1
NP_001098943.1	stomatin	100125834	954564	928498	812039	0	2.01046e+06	617899	2.21622e+06	0
NP_001098944.1	prenylcysteine oxidase 1 precursor	100125835	29065.9	54403.1	59688	0	39280.2	44005.8	51836.8	0
XP_024854010.1	WD repeat-containing protein 5 isoform X1	100125836	0	0	0	3	0	0	0	3
NP_001098951.1	ras-related protein Rab-8A	100125881	8499.8	23118.4	0	1	0	23240.6	15428.2	1
NP_001098962.1	protein RER1	100125922	0	0	0	3	0	0	0	3
NP_001098966.1	transmembrane emp24 domain-containing protein 7 precursor	100125926	90223.8	96991.8	88881.4	0	0	0	52766.4	2
NP_001098967.1	programmed cell death protein 6	100125927	10980.1	0	13137.2	1	8979.2	21455.1	19574	0
XP_024840394.1	ubiquitin domain-containing protein UBFD1 isoform X1	100125938	0	0	0	3	0	12406.6	0	2
XP_015329604.2	tumor necrosis factor receptor superfamily member 5 isoform X2	286849	0	0	0	3	0	0	0	3
XP_024849657.1	calnexin isoform X1	407129	203233	454413	433627	0	457983	24857.3	427025	0
NP_001099086.1	non-classical MHC class I antigen precursor	510417	0	0	0	3	7096	0	0	2
NP_001099096.1	protein tweety homolog 2	533184	0	0	0	3	0	0	0	3
XP_024849108.1	probable phospholipid-transporting ATPase VD isoform X7	536495	16921.2	15416.9	5428.2	0	0	0	23761.1	2
XP_024835577.1	pre-mRNA-processing-splicing factor 8 isoform X1	507371	89474	98279.8	124127	0	55354.5	45253.2	34164.2	0
NP_001099115.1	coatomer subunit alpha	100126041	61352.9	11403.6	21262.5	0	75956.9	9639.1	59507.8	0
NP_001099118.1	ectonucleoside triphosphate diphosphohydrolase 2	100126045	0	6417.7	15060.9	1	30481.2	1193	19702.4	0
NP_001099123.1	neutrophil elastase precursor	100126050	10281.2	9405.1	8469.4	0	241126	1303.9	279812	0
NP_001103236.1	sharpin	512499	5523.7	0	12654.7	1	0	0	19410.8	2
NP_001103265.1	alpha-2-macroglobulin precursor	513856	1.49015e+08	1.43323e+08	1.35325e+08	0	1.26774e+08	7.81936e+08	1.1584e+08	0
NP_001103268.1	calcium homeostasis endoplasmic reticulum protein	525110	0	0	0	3	0	0	0	3
NP_001103270.1	RNA-binding protein EWS	534073	0	0	18876.6	2	0	0	0	3
NP_001103431.1	glutamine--fructose-6-phosphate aminotransferase [isomerizing] 1	281779	3626.9	0	0	2	0	3480.4	9268.1	1
XP_024835658.1	monocarboxylate transporter 4 isoform X1	510085	0	0	0	3	0	11947.3	0	2
NP_001103451.1	integrin alpha-6 precursor	535043	354500	412855	346925	0	408741	1.111e+06	501388	0
XP_024847872.1	GTPase KRas isoform X2	541140	2.27179e+06	26213.1	2.665e+06	0	1.87818e+06	25753.6	31269.8	0
NP_001103472.1	guanine nucleotide-binding protein G(q) subunit alpha	536654	0	0	0	3	14741	886.4	0	1
XP_024843668.1	E3 ubiquitin-protein ligase HUWE1 isoform X9	511826	14437.2	15173.4	14623.6	0	17334	44350.2	10399.4	0
NP_001103558.1	synaptophysin-like protein 1	615728	0	0	0	3	11170.8	0	11215.4	1
XP_024847974.1	ran GTPase-activating protein 1 isoform X4	616055	5597.5	0	2865	1	0	78232.3	4899.7	1
XP_024841961.1	fibroblast growth factor receptor 1 isoform X7	281768	126996	160200	140669	0	133762	0	153622	1
XP_024856228.1	kinesin-like protein KIF3B isoform X1	508404	809820	721123	771426	0	317151	0	325745	1
XP_024851493.1	maternal embryonic leucine zipper kinase isoform X2	520088	0	0	0	3	5068.2	0	0	2
NP_001106692.1	reticulon-4 isoform 2	359718	0	0	0	3	0	32416.7	5115.6	1
NP_001106714.1	coronin-1B	510128	0	0	0	3	6415.4	12447.4	8036.8	0
NP_001106722.1	PDZ and LIM domain protein 7 isoform 2	533851	0	0	0	3	0	0	0	3
XP_024845091.1	four and a half LIM domains protein 1 isoform X4	509056	5246.7	0	0	2	0	2408.1	0	2
NP_001106767.1	ribonucleoside-diphosphate reductase large subunit	505537	135214	45455.1	71932.4	0	18119.3	60421.1	61832.8	0
XP_005219946.1	myeloperoxidase isoform X1	511206	33483.7	52794.2	95751.4	0	554971	2692	771473	0
NP_001106792.1	acyl-CoA-binding protein	768330	0	0	0	3	9878.5	14959.8	8440.2	0
XP_024845486.1	protein S100-A8 isoform X1	616818	287897	620258	602592	0	2.36943e+06	1.26091e+06	2.39546e+06	0
XP_005201997.2	dnaJ homolog subfamily C member 13 isoform X1	504472	0	6219.3	0	2	10294.2	5286.7	0	1
XP_024843920.1	ribose-phosphate pyrophosphokinase 2 isoform X4	537688	0	0	0	3	0	10432.3	8651.5	1
XP_024854805.1	spectrin alpha chain, non-erythrocytic 1 isoform X10	540108	101101	193001	181046	0	148462	155554	125870	0
NP_001107664.1	heat shock 70 kDa protein 4	536558	29479.1	71072	42322.7	0	53232.5	73750.5	3249.4	0
NP_001107979.1	serine/threonine-protein phosphatase 6 regulatory subunit 1	511840	0	0	0	3	0	0	0	3
NP_001107982.1	protein BRICK1	540092	0	0	0	3	0	0	0	3
NP_001107984.1	guanine nucleotide-binding protein G(I)/G(S)/G(O) subunit gamma-10	613930	0	0	0	3	0	0	108358	2
NP_001107993.1	H/ACA ribonucleoprotein complex subunit 3	616675	0	0	0	3	0	134845	29396.8	1
XP_024839409.1	major histocompatibility complex, class I, A isoform X3	533050	133879	201122	102993	0	131401	44314.9	216506	0
NP_001108328.1	tubulin alpha-1B chain	539882	2.82813e+06	2.62712e+06	2.73157e+06	0	1.90833e+06	41966.4	1.60333e+06	0
NP_001108556.1	beta-defensin 10 precursor	100141457	8889.8	0	0	2	89425.4	0	116949	1
NP_001116201.1	1,4-alpha-glucan-branching enzyme	615745	275477	242099	241013	0	198417	0	175882	1
XP_015326608.1	apolipoprotein F isoform X2	539595	1.17954e+06	641383	1.05075e+06	0	441016	163778	464972	0
NP_001121976.1	charged multivesicular body protein 4a	613647	29830.8	0	0	2	7832.3	5996.9	39468	0
NP_001121978.1	charged multivesicular body protein 4b	616164	129654	114604	125260	0	150600	114252	245725	0
NP_001124222.1	serine/threonine-protein phosphatase 6 catalytic subunit	511058	0	0	0	3	7382	0	0	2
NP_001124224.1	dual specificity mitogen-activated protein kinase kinase 1	533199	0	0	0	3	0	0	67609.7	2
NP_001124226.1	ras-related protein Rab-14	539180	537315	503442	503718	0	252473	20745.8	230488	0
XP_010805828.1	copper transport protein ATOX1 isoform X1	613998	0	16083.7	0	2	0	0	0	3
NP_001124234.1	elongator complex protein 3	784720	0	0	0	3	0	0	0	3
NP_001124236.1	primary amine oxidase, liver isozyme precursor	789307	7.53896e+06	6.87022e+06	6733270	0	4615233	3.10258e+07	4.26567e+06	0
XP_024855711.1	high affinity cationic amino acid transporter 1 isoform X2	539465	473637	424600	422952	0	263586	0	216176	1
NP_001137210.1	6-phosphogluconate dehydrogenase, decarboxylating	514939	146659	235459	196067	0	289550	3558.5	171756	0
NP_001137337.1	collagen alpha-1(VI) chain precursor	511422	3.83704e+06	3.99491e+06	4.95052e+06	0	4.42067e+06	267361	5.16552e+06	0
XP_005215999.1	probable ATP-dependent RNA helicase DDX6 isoform X1	513906	49107.1	0	41818.5	1	85433.7	52607.3	112209	0
XP_024847426.1	nck-associated protein 1-like isoform X2	513641	0	0	0	3	0	0	0	3
NP_001137549.1	tumor necrosis factor receptor superfamily member 25 precursor	783432	0	0	0	3	0	0	0	3
NP_001137569.1	C-reactive protein precursor	527553	26628.4	9978.2	10031	0	15381.4	444507	47268.3	0
NP_001138325.1	NADP-dependent malic enzyme	540985	0	0	0	3	0	3624	0	2
NP_001138674.1	overexpressed in colon carcinoma 1 protein homolog	100270756	0	0	0	3	0	0	0	3
XP_024843488.1	coagulation factor VIII isoform X4	100271720	7910397	8.27495e+06	5.36414e+06	0	7.82659e+06	112668	7.50781e+06	0
NP_001152788.1	importin subunit alpha-3	535090	0	0	0	3	51712.2	0	29044.7	1
NP_001153290.1	transmembrane emp24 domain-containing protein 2 precursor	100140040	0	0	0	3	0	0	0	3
XP_005202835.1	fibronectin isoform X5	280794	1.30176e+07	1.11094e+07	1.24251e+07	0	1.32173e+07	1.46364e+07	1.50926e+07	0
NP_001157254.1	cytochrome b5 type B	506370	0	0	0	3	0	0	0	3
NP_001157258.1	serine/threonine-protein kinase 26	539445	0	0	0	3	0	989	0	2
XP_010812188.1	acetoacetyl-CoA synthetase isoform X2	505842	0	0	0	3	0	0	0	3
NP_001159540.1	transforming growth factor beta-1 proprotein precursor	282089	88321.4	16594.2	83831.4	0	86611.6	353050	81769.9	0
NP_001159971.1	integrin alpha-2 precursor	281872	0	0	0	3	0	2309.4	0	2
NP_001159972.1	integrin alpha-5	281873	35612.5	609204	477129	0	340031	239819	160654	0
NP_001159977.1	tubulin alpha-1B chain	404053	27211.1	29183.3	18347.5	0	10902.4	0	5863	1
XP_015329858.1	vitamin K-dependent protein C isoform X2	281428	1.5613e+07	1.55497e+07	1.40892e+07	0	1.04689e+07	127675	1.11897e+07	0
XP_005209707.1	microfibril-associated glycoprotein 3 isoform X1	317721	0	0	0	3	18375.2	0	0	2
NP_001159993.1	cathepsin D precursor	282883	103752	171019	99584.2	0	139277	424129	108854	0
XP_024852213.1	costars family protein ABRACL isoform X1	505914	0	0	40359.7	2	0	0	56997.5	2
XP_024831923.1	transport and Golgi organization protein 1 homolog isoform X4	509133	13430.8	13787.9	16551.2	0	28402.3	0	30380.5	1
NP_001160047.2	keratin, type I cytoskeletal 14	404111	0	0	0	3	0	0	9752.2	2
NP_001160079.1	ragulator complex protein LAMTOR4	511903	0	0	0	3	0	0	0	3
NP_001161281.1	adenylosuccinate synthetase isozyme 2	522529	0	18059.2	20825.2	1	23864.9	0	30209.1	1
NP_001161366.1	coagulation factor XIII A chain	617881	823262	842422	770376	0	1.42654e+06	1.27228e+06	1.64871e+06	0
XP_005223735.1	heat shock 70 kDa protein 1-like isoform X1	540190	0	0	0	3	0	0	0	3
XP_024844541.1	LOW QUALITY PROTEIN: RNA-binding motif protein, X chromosome-like	112445178	0	0	0	3	0	0	0	3
XP_024847318.1	SWI/SNF complex subunit SMARCC2 isoform X9	509060	0	0	0	3	0	0	0	3
XP_024834133.1	solute carrier family 12 member 4 isoform X1	533876	0	0	0	3	0	0	0	3
NP_001171879.1	tumor necrosis factor receptor superfamily member 18 precursor	516256	0	5504	0	2	0	0	0	3
NP_001171880.1	glycophorin B precursor	100462649	526555	456502	491231	0	1.33096e+06	291856	1.55327e+06	0
NP_001177353.1	WC1.3 molecule precursor	514534	0	0	0	3	0	0	5435.3	2
XP_024851762.1	bifunctional UDP-N-acetylglucosamine 2-epimerase/N-acetylmannosamine kinase isoform X3	782201	0	0	0	3	0	0	0	3
XP_024850459.1	inositol hexakisphosphate and diphosphoinositol-pentakisphosphate kinase 2 isoform X18	780855	0	0	0	3	0	0	0	3
XP_024844078.1	nik-related protein kinase isoform X1	783774	0	0	3613.6	2	0	1671	4582.1	1
XP_005212834.1	sodium-dependent phosphate transporter 1 isoform X1	514255	0	0	0	3	0	0	0	3
XP_024838572.1	CLIP-associating protein 2 isoform X39	531418	0	0	0	3	0	0	0	3
NP_001178133.1	trafficking protein particle complex subunit 4	785345	0	0	0	3	0	0	0	3
XP_005203834.1	phospholipid-transporting ATPase ID isoform X2	785713	0	0	0	3	0	0	0	3
XP_005208932.1	heterogeneous nuclear ribonucleoprotein M isoform X10	515290	115380	73512.4	84877.9	0	56760.3	340399	140135	0
NP_001178173.1	probable G-protein coupled receptor 179	787335	0	0	0	3	100860	0	0	2
NP_001178189.1	charged multivesicular body protein 1a	789414	10547.2	10310.1	26027.6	0	20050.8	62170.8	9805.3	0
XP_024849039.1	protein transport protein Sec31A isoform X16	531964	18109.8	1821.1	0	1	21120	1920.7	5649.1	0
NP_001178211.1	protein Niban 1	614787	65292.4	100593	121248	0	108893	14448.7	137742	0
XP_024851192.1	collagen alpha-1(XV) chain isoform X3	100139730	306793	179942	240317	0	579931	0	648611	1
NP_001178248.1	N-alpha-acetyltransferase 15, NatA auxiliary subunit	536676	12899.2	0	882118	1	4092.7	1902.9	0	1
XP_005216520.1	cytoskeleton-associated protein 5 isoform X2	533980	0	0	0	3	0	0	0	3
XP_024837350.1	sec1 family domain-containing protein 1 isoform X1	100140328	0	0	0	3	0	0	0	3
NP_001178296.1	cAMP-dependent protein kinase type II-alpha regulatory subunit	100139910	10587.3	17183.5	15684.6	0	0	22126.3	10735.9	1
NP_001178299.1	vinculin	783645	256127	211913	201831	0	253478	331198	335005	0
NP_001178322.1	CAD protein	504261	91722.3	43836.5	60504.8	0	54571.6	25113.9	20934.6	0
NP_001178324.1	probable ATP-dependent RNA helicase DDX5	533700	69551.1	0	0	2	0	12231.6	0	2
XP_005213819.1	60S ribosomal protein L21 isoform X1	326584	0	0	0	3	0	0	0	3
NP_001178364.1	core-binding factor subunit beta	614678	0	0	0	3	0	0	0	3
XP_005218546.1	AP-1 complex subunit gamma-1 isoform X2	507677	0	0	0	3	0	0	0	3
NP_001178369.1	AP-2 complex subunit alpha-1	784636	125998	125583	145645	0	181952	12023	289512	0
NP_001178402.1	RRP12-like protein	528990	20799.2	63399.5	12789.9	0	0	0	24389.1	2
NP_001178428.1	rho GTPase-activating protein 30	538835	0	0	0	3	0	0	0	3
NP_001178435.1	formin-like protein 3	540105	0	0	0	3	0	0	18526.1	2
XP_010803500.1	apoptotic protease-activating factor 1 isoform X3	537782	0	0	0	3	0	0	0	3
XP_024850019.1	G protein-coupled receptor kinase 6 isoform X1	521413	0	0	0	3	0	101430	60745.5	1
XP_024851193.1	dedicator of cytokinesis protein 8 isoform X1	100295817	175781	209616	224600	0	130408	8767	148652	0
NP_001178959.1	heterogeneous nuclear ribonucleoprotein L	504520	0	0	7200.1	2	46760	0	0	2
NP_001178966.1	glyoxylate reductase/hydroxypyruvate reductase	504764	0	0	0	3	0	2550.3	0	2
XP_010799908.2	protein CDV3 homolog isoform X4	504871	0	0	0	3	1613.9	0	0	2
XP_015317555.1	transcriptional repressor p66-beta isoform X3	505039	0	0	0	3	0	0	0	3
NP_001178982.1	EH domain-containing protein 4	505206	1.91312e+06	1822107	1.8983e+06	0	1.15772e+06	991012	1.0989e+06	0
XP_005207168.1	ubiquitin carboxyl-terminal hydrolase 5 isoform X3	505280	11854.6	4984.3	0	1	24926	0	73965	1
XP_024833796.1	FXYD domain-containing ion transport regulator 5 isoform X4	505584	0	0	0	3	0	0	0	3
NP_001178994.1	DNA-directed RNA polymerases I, II, and III subunit RPABC3	505599	0	0	0	3	0	0	0	3
NP_001179001.1	mannan-binding lectin serine protease 2 precursor	505819	277288	307646	219518	0	250393	200046	198986	0
XP_024835548.1	protein unc-13 homolog D isoform X3	506146	15477.2	0	3932	1	28948	9629.2	9477.1	0
XP_010815530.1	ena/VASP-like protein isoform X14	506201	12186.5	14802.6	14680.1	0	12302.3	0	17558.9	1
NP_001179023.1	troponin I, fast skeletal muscle	506434	0	0	0	3	0	0	0	3
NP_001179036.1	nuclear pore complex protein Nup155	506738	0	0	0	3	0	0	0	3
NP_001179068.1	COP9 signalosome complex subunit 5	507179	0	0	0	3	0	0	0	3
XP_005211044.1	tumor necrosis factor alpha-induced protein 3 isoform X1	508105	19121.9	40545.4	52744.5	0	22040.8	60498.4	17630.4	0
NP_001179112.2	tyrosine-protein kinase BAZ1B	508442	0	0	4070.1	2	10063.4	0	0	2
NP_001179113.2	26S proteasome regulatory subunit 6A	508448	43701.6	166744	37233.3	0	27562.2	20822.6	40294.1	0
XP_024835632.1	nuclear protein localization protein 4 homolog isoform X1	508519	0	0	0	3	0	0	0	3
XP_010808713.1	golgin subfamily A member 2 isoform X7	508805	0	0	0	3	0	0	0	3
NP_001179150.1	signal recognition particle subunit SRP72	509430	0	44255.7	11367.2	1	49822.7	26337.6	11264.9	0
XP_024837019.1	LMBR1 domain-containing protein 2 isoform X3	510014	0	0	0	3	0	0	0	3
NP_001179178.1	serine/threonine-protein phosphatase 5	510245	0	0	0	3	0	0	0	3
XP_015328967.1	exportin-1 isoform X1	510568	35704.2	40521.9	56421.1	0	25360.6	23781.5	44912.1	0
NP_001179194.1	synaptic vesicle membrane protein VAT-1 homolog	510698	21198.5	12464.4	11187.3	0	37046	21599.7	31099.3	0
XP_010802707.1	receptor-type tyrosine-protein phosphatase zeta isoform X6	317725	3.53316e+06	4261636	4.48635e+06	0	5.94572e+06	85953.9	5.63035e+06	0
XP_005212690.1	spectrin beta chain, non-erythrocytic 1 isoform X2	526027	628479	698158	786027	0	654109	22080.4	577301	0
NP_001179217.1	insulin-like growth factor 2 mRNA-binding protein 3	539650	2769.6	0	0	2	0	10441.6	4243.6	1
XP_024846386.1	cyclin-dependent kinase 6 isoform X2	511754	0	0	0	3	0	0	0	3
NP_001179238.1	disco-interacting protein 2 homolog B	512064	355544	446694	552880	0	261424	242027	236768	0
NP_001179240.1	transmembrane protein 179B	512135	0	0	0	3	0	0	0	3
XP_024848789.1	platelet-derived growth factor receptor alpha isoform X1	282301	1145516	1.26843e+06	1.15555e+06	0	1.62204e+06	1427.1	1.46819e+06	0
XP_010801055.1	natural killer cell receptor 2B4 isoform X3	513468	0	0	0	3	0	8645.1	3394.8	1
NP_001179285.1	importin-7	513707	0	0	5945.2	2	8518.1	961.1	0	1
XP_005223923.2	desmoplakin isoform X1	514360	7866.6	0	0	2	0	0	43248	2
NP_001179307.1	anaphase-promoting complex subunit 4	514572	0	0	0	3	0	0	0	3
XP_024844323.1	WD repeat-containing protein 3 isoform X1	514870	0	0	0	3	0	0	0	3
NP_001179321.1	FACT complex subunit SPT16	514989	0	0	0	3	0	3972.3	3788.2	1
NP_001179322.1	oxygen-dependent coproporphyrinogen-III oxidase, mitochondrial	540283	0	4289.9	0	2	0	5478.5	24254.4	1
NP_001179344.1	cell surface hyaluronidase	515491	3333.5	0	3184.8	1	0	34028.9	0	2
XP_010810419.1	E3 ubiquitin-protein ligase UBR5 isoform X4	515582	0	0	0	3	0	0	0	3
NP_001179352.1	1-phosphatidylinositol 4,5-bisphosphate phosphodiesterase beta-3	515669	16621.7	0	0	2	0	0	0	3
XP_015326359.1	centrosomal protein of 97 kDa isoform X1	540395	0	0	0	3	0	87720.2	0	2
XP_005213087.1	EMILIN-1 isoform X1	540451	1.2457e+06	1.36154e+06	1.45054e+06	0	940902	0	1.18856e+06	1
NP_001179369.1	carboxy-terminal domain RNA polymerase II polypeptide A small phosphatase 1	516199	0	0	29760.6	2	19158.1	0	0	2
NP_001179383.1	insulin-like growth factor 2 mRNA-binding protein 1	516853	0	0	0	3	0	9631.4	0	2
XP_010806445.1	Golgi membrane protein 1 isoform X1	517052	1.091e+07	1.15757e+07	1.06863e+07	0	1.42538e+07	24774.5	1.33369e+07	0
NP_001179416.1	alpha-soluble NSF attachment protein	518407	0	16130.7	1651.3	1	16347.8	17551.2	52190.7	0
NP_001179417.1	transcription factor CP2-like protein 1	518436	0	0	0	3	0	0	0	3
XP_024854429.1	pleckstrin isoform X1	518658	34122.1	24348.3	134353	0	36185.9	8092.6	35159	0
NP_001179457.1	cartilage intermediate layer protein 2 precursor	520750	68826.8	66931.4	63591.8	0	75788.6	18036.9	41518.9	0
NP_001179481.1	U2 small nuclear ribonucleoprotein B	767873	0	0	0	3	0	0	0	3
XP_024856391.1	nucleolar GTP-binding protein 1 isoform X2	524743	0	0	0	3	0	0	0	3
NP_001179534.1	double-strand break repair protein MRE11	525093	0	0	0	3	0	0	0	3
NP_001179556.1	serine/threonine-protein kinase 10	526376	0	4918.3	0	2	9885.9	0	0	2
NP_001179561.1	gamma-tubulin complex component 3	526529	0	0	0	3	0	0	0	3
NP_001179579.1	cytokine receptor-like factor 3	528033	0	0	0	3	0	0	0	3
NP_001179599.1	C-type mannose receptor 2 precursor	529049	3812.7	0	0	2	0	0	2867.2	2
NP_001179629.2	immunoglobulin superfamily member 3 precursor	530939	0	0	0	3	0	1711.7	0	2
NP_001179640.1	exocyst complex component 5	531907	0	0	0	3	0	0	0	3
XP_005214003.2	FERM, ARHGEF and pleckstrin domain-containing protein 1 isoform X1	531927	50077.5	36128.1	52870.6	0	30918.2	0	15452.9	1
NP_001179666.1	DNA mismatch repair protein Msh6	540526	0	0	0	3	0	0	0	3
NP_001179677.1	unconventional myosin-If	532964	57893.9	0	0	2	9371.4	66326.9	2331.5	0
XP_024847822.1	LIM domain and actin-binding protein 1 isoform X3	540637	0	0	0	3	0	0	0	3
NP_001179684.1	serine/threonine-protein kinase TBK1	533141	0	0	0	3	0	0	11323.6	2
NP_001179691.2	myosin-9	404108	980390	885322	783703	0	879273	665532	1.13832e+06	0
XP_024831102.1	palmitoyltransferase ZDHHC5 isoform X1	533250	0	0	0	3	0	0	0	3
XP_024856472.1	phosphatidylinositol 5-phosphate 4-kinase type-2 alpha isoform X1	533289	20287.3	15201.1	66945.3	0	41908.2	2840	51275.7	0
NP_001179711.1	chondroitin sulfate proteoglycan 4 precursor	533653	3286384	3.18201e+06	3.27794e+06	0	5.13184e+06	35717.8	5.60239e+06	0
XP_024854608.1	dystrobrevin beta isoform X16	534119	0	0	0	3	0	0	0	3
XP_005210654.1	TNF receptor-associated factor 1 isoform X4	540944	0	0	0	3	0	0	0	3
XP_010800729.1	cullin-3 isoform X2	534325	0	0	0	3	0	0	0	3
NP_001179747.2	disintegrin and metalloproteinase domain-containing protein 9 precursor	281600	0	0	0	3	0	0	2245.6	2
XP_005228029.1	copper-transporting ATPase 1 isoform X2	541275	31082.1	0	72993.3	1	3226.1	0	63011.8	1
XP_024839428.1	peptidyl-prolyl cis-trans isomerase FKBP5 isoform X3	535704	0	0	0	3	15424.6	9008.8	26973.6	0
NP_001179798.1	rab11 family-interacting protein 5	535992	0	0	0	3	0	14182.2	0	2
NP_001179812.1	xenotropic and polytropic retrovirus receptor 1	536550	0	0	0	3	0	0	0	3
NP_001179857.1	CAAX prenyl protease 1 homolog	538104	0	0	18212.2	2	0	0	0	3
XP_010815046.2	importin-11 isoform X4	538236	0	0	0	3	0	0	0	3
NP_001179886.1	nucleolar protein 58	507155	0	0	6572.4	2	10515.9	0	0	2
XP_005201558.1	dynamin-like 120 kDa protein, mitochondrial isoform X3	524142	0	0	13104.9	2	0	0	0	3
XP_024843625.1	ATP-dependent RNA helicase DDX3X isoform X2	510093	15665.3	0	0	2	8889.1	6826.4	61833.7	0
NP_001179899.1	proto-oncogene c-Rel	509135	3809.2	0	1801	1	0	0	5339.9	2
NP_001179905.1	protein TFG	505171	0	0	0	3	0	0	0	3
NP_001179921.2	protocadherin Fat 1 precursor	508251	0	0	0	3	0	0	0	3
XP_024856304.1	splicing factor 3B subunit 1 isoform X3	510177	0	14759.7	0	2	0	0	0	3
XP_024849999.1	PDZ domain-containing protein GIPC1 isoform X2	519617	21372.6	3389.5	0	1	0	0	0	3
XP_010799848.1	ras GTPase-activating protein 2 isoform X5	533491	0	0	0	3	0	0	0	3
XP_024850357.1	DAZ-associated protein 1 isoform X2	614783	1.32939e+06	575878	618677	0	274932	4.48392e+06	1.25558e+06	0
XP_024834253.1	NEDD8-activating enzyme E1 regulatory subunit isoform X4	614491	0	0	0	3	0	0	0	3
NP_001179967.1	cytosolic iron-sulfur assembly component 2B	614585	0	0	0	3	0	14136.9	0	2
XP_005225840.1	nucleolysin TIAR isoform X1	614540	0	0	0	3	0	0	0	3
NP_001179995.2	MICAL-like protein 1	517259	0	0	0	3	0	11377.7	0	2
XP_024831305.1	leucine-rich repeat-containing protein 32 isoform X1	615467	0	2485.2	0	2	0	0	0	3
NP_001180032.1	polypeptide N-acetylgalactosaminyltransferase 2 precursor	616218	0	20925.7	6000.8	1	0	26637.8	2829.9	1
NP_001180044.1	ras-related protein Rab-6A	616537	0	0	15117.3	2	0	0	0	3
NP_001180082.1	importin subunit beta-1	507804	146577	170562	195516	0	208209	10675.1	222227	0
NP_001180088.1	puromycin-sensitive aminopeptidase	534122	67324.8	95730.1	78879.8	0	19222.3	4952	67650.9	0
NP_001180110.1	calpain-7	618048	6591.6	0	0	2	5066.5	12507.6	0	1
XP_005205642.1	cerebral cavernous malformations 2 protein isoform X4	506450	387708	395714	333952	0	397745	405832	314624	0
XP_024847768.1	chromobox protein homolog 5 isoform X1	538885	286376	295389	209605	0	359172	6746.4	393232	0
XP_024841562.1	transmembrane 9 superfamily member 3 isoform X1	614147	424944	401041	363693	0	0	647042	18280.4	1
XP_024856185.1	ATP-dependent 6-phosphofructokinase, platelet type isoform X2	507119	64066.7	102494	83634.4	0	84377.3	13955.9	64982.1	0
XP_024837390.1	eukaryotic translation initiation factor 5 isoform X1	504752	35778.4	42493.2	25765	0	40583.1	14866.6	32393.9	0
XP_024846286.1	cullin-1 isoform X1	407228	0	0	0	3	0	0	0	3
XP_024850318.1	heterogeneous nuclear ribonucleoprotein H isoform X8	541202	8756.2	12143.3	0	1	16266	62214.9	19363.2	0
NP_001180166.1	neuropilin-2 precursor	541004	8.23923e+06	9.57288e+06	1.11808e+07	0	1.08447e+07	23330.6	1.15418e+07	0
XP_024839406.1	adhesion G protein-coupled receptor F5 isoform X5	532674	92623	199199	206191	0	201794	0	201874	1
NP_001180177.1	alpha-centractin	514371	0	17263.7	16505.2	1	46472.5	0	40959.7	1
NP_001181942.1	coatomer subunit delta	533078	0	0	0	3	0	0	18918.5	2
NP_001181956.1	small nuclear ribonucleoprotein F	615240	0	0	0	3	0	0	0	3
XP_024831837.1	complement receptor type 2 isoform X4	407126	0	1857.5	6536.8	1	0	18841.6	0	2
NP_001185955.2	sorting nexin-9	506218	15255.5	20518.9	22646.4	0	8885.7	0	0	2
NP_001192115.1	IgM precursor	524810	3.19109e+06	3.34443e+06	2.81679e+06	0	2.9627e+06	6.69837e+06	2.39326e+06	0
NP_001192252.1	transmembrane 9 superfamily member 2 precursor	514455	67514	21090.3	23036.4	0	4136.4	362659	0	1
NP_001192286.1	vacuolar protein sorting-associated protein 37B	535566	11774.5	0	5912.7	1	1741.3	0	0	2
NP_001192310.1	CD1D antigen, d polypeptide	516046	0	0	0	3	0	1308.5	3131	1
NP_001192326.1	RNA polymerase-associated protein CTR9 homolog	534265	0	11163.5	0	2	0	38666.3	0	2
NP_001192329.1	rRNA 2-O-methyltransferase fibrillarin	538548	0	0	0	3	0	0	0	3
NP_001192330.1	60S ribosomal protein L10-like	538748	0	0	0	3	0	0	0	3
NP_001192331.1	transforming growth factor-beta-induced protein ig-h3 precursor	539596	396251	444508	491310	0	638112	185695	715062	0
XP_024851763.1	talin-1 isoform X2	783470	668780	401304	668692	0	727750	201194	848009	0
XP_024834162.1	heterogeneous nuclear ribonucleoprotein A3 isoform X1	782669	30224.3	47407.2	32620.5	0	6605.4	19906.9	0	1
XP_015329578.1	solute carrier family 23 member 2 isoform X1	783536	0	0	0	3	0	0	0	3
XP_010805673.1	transcriptional activator protein Pur-alpha isoform X1	782746	0	0	0	3	0	0	0	3
XP_024836308.1	keratin, type I cytoskeletal 24 isoform X2	788424	5060.2	0	0	2	0	0	0	3
XP_024836318.1	SWI/SNF-related matrix-associated actin-dependent regulator of chromatin subfamily D member 2 isoform X1	789613	0	0	0	3	0	0	0	3
NP_001192397.1	fatty acid CoA ligase Acsl3	100138312	70200	64960	77690.2	0	19023.7	0	26843.5	1
NP_001192429.1	tetratricopeptide repeat protein 7A	616640	0	0	0	3	0	0	0	3
XP_024847180.1	signal transducer and activator of transcription 6 isoform X5	353105	212542	0	97717	1	135666	6318.1	147717	0
NP_001192444.1	cytoplasmic FMR1-interacting protein 1	100141021	590570	130200	340977	0	20977.5	4848.2	0	1
XP_010813285.1	nuclear pore glycoprotein p62 isoform X1	100138517	0	0	0	3	0	0	0	3
XP_024853258.1	C-myc promoter-binding protein isoform X6	514906	56552.1	51993.2	47548.7	0	21850.4	0	43205	1
NP_001192457.1	ATP-binding cassette sub-family G member 1	510745	178648	197262	207228	0	88462.5	2719.8	82273.2	0
XP_010817743.1	ataxin-2-like protein isoform X6	539507	0	0	0	3	0	3450.3	0	2
XP_024838212.1	neural cell adhesion molecule L1-like protein isoform X3	504415	54517.3	51326.4	37836	0	38537	2919.7	35016	0
XP_015328255.1	Golgi integral membrane protein 4 isoform X4	538532	55204.5	68688.4	76844.5	0	76517.8	0	80193	1
NP_001192487.1	uroporphyrinogen decarboxylase	504914	0	0	0	3	0	2182.7	12807	1
NP_001192489.1	nucleoplasmin-3	504950	0	0	0	3	0	0	0	3
XP_024841728.1	thyroid hormone receptor-associated protein 3 isoform X2	505228	0	0	0	3	0	0	0	3
XP_010809629.1	la-related protein 4B isoform X5	505723	0	0	0	3	0	0	0	3
XP_024842383.1	carbohydrate sulfotransferase 3 isoform X1	506758	5.44442e+06	5.8137e+06	6.25387e+06	0	7.9653e+06	1554.4	8079991	0
NP_001192527.1	WD repeat-containing protein 43	538915	0	0	0	3	0	0	0	3
NP_001192552.1	nucleoprotein TPR	507869	0	0	0	3	0	0	0	3
XP_024847296.1	plexin-B2 isoform X1	508175	52676.4	65682.2	3.21504e+06	0	2.98396e+06	715151	2889804	0
NP_001192563.1	axin interactor, dorsalization-associated protein	508353	0	0	0	3	0	0	1784.1	2
XP_010809815.1	brefeldin A-inhibited guanine nucleotide-exchange protein 2 isoform X1	539295	0	0	0	3	0	8487.2	0	2
NP_001192584.1	protein transport protein Sec24C	509488	15285.7	9493.9	13431.3	0	8202.7	16775.7	18858	0
XP_010809435.1	neuropilin-1 isoform X3	539369	1.54633e+06	1.72527e+06	1.93099e+06	0	1.97143e+06	4020	2.37547e+06	0
NP_001192638.1	ankyrin repeat domain-containing protein 13A	511883	3982.8	0	0	2	0	0	4306.7	2
NP_001192644.1	tumor necrosis factor ligand superfamily member 4	539800	12707.7	20965.8	40544.8	0	8879.1	42177.8	7528.1	0
NP_001192649.1	NEDD4 family-interacting protein 2	512310	0	0	0	3	0	0	0	3
NP_001192656.1	pyruvate kinase PKM	512571	438630	335632	561441	0	897187	448790	578162	0
NP_001192660.1	ephrin type-A receptor 2 precursor	512798	190314	16854.2	15964.3	0	16407.4	4571.2	2411.6	0
XP_024852560.1	syntaxin-11 isoform X2	539960	0	0	0	3	0	0	2227.5	2
NP_001192670.1	minor histocompatibility protein HA-1	512972	9110.8	5141.1	0	1	0	4750.5	8755.8	1
XP_024841354.1	centrosomal protein of 55 kDa isoform X1	513594	0	166218	204037	1	88640.1	6554.3	0	1
NP_001192700.1	TBC1 domain family member 10B	513858	0	0	0	3	0	0	0	3
NP_001192701.1	S1 RNA-binding domain-containing protein 1	513877	0	0	0	3	0	0	0	3
NP_001192706.1	neutral alpha-glucosidase AB	540155	1.11712e+06	1.23771e+06	1.17861e+06	0	1.33598e+06	11550.5	1.44875e+06	0
NP_001192711.1	tumor necrosis factor ligand superfamily member 15	514239	0	0	1318.2	2	0	0	0	3
NP_001192717.1	katanin p60 ATPase-containing subunit A-like 2	514354	162410	167920	194623	0	181590	5022.6	206018	0
XP_024857127.1	E3 ubiquitin-protein ligase UBR4 isoform X6	514561	0	0	0	3	0	0	12731.8	2
NP_001192750.1	thioredoxin domain-containing protein 17	404159	0	0	0	3	0	0	0	3
XP_024849998.1	cytoplasmic FMR1-interacting protein 2 isoform X1	518833	0	0	0	3	0	0	0	3
XP_024857601.1	zinc transporter ZIP10 isoform X1	521004	0	0	0	3	0	0	0	3
NP_001192815.1	alpha-mannosidase 2	521539	149549	169718	145855	0	41578.7	0	109055	1
NP_001192822.1	zinc transporter 1	522265	0	0	0	3	0	11615.6	0	2
XP_024832005.1	BRO1 domain-containing protein BROX isoform X1	522319	11947.4	34688	33064.3	0	33351.1	34613.4	8906	0
XP_005223198.2	DNA repair protein complementing XP-C cells isoform X1	524274	0	0	0	3	0	0	0	3
XP_024854554.1	ADAMTS-like protein 2 isoform X2	526780	857492	881144	713310	0	562613	6838	465312	0
XP_005226638.2	WD repeat- and FYVE domain-containing protein 4 isoform X3	527790	0	15326.9	13992	1	0	0	0	3
NP_001192879.1	ras-related protein Rab-32	528099	0	12361.3	0	2	0	20509.1	2985.7	1
NP_001192888.1	granzyme K precursor	528871	0	0	0	3	0	0	0	3
NP_001192899.1	oxysterol-binding protein 1	530000	0	0	0	3	0	0	0	3
NP_001192901.1	mannosyl-oligosaccharide 1,2-alpha-mannosidase IA	530027	0	0	5611.9	2	15338.1	0	0	2
NP_001192905.1	dnaJ homolog subfamily C member 7	530254	458548	112974	103996	0	90662.9	15716.6	527041	0
XP_024848875.1	alpha-adducin isoform X11	507193	0	0	0	3	5756.3	29015	8999.6	0
NP_001192935.1	transmembrane protein 165 precursor	532600	0	0	0	3	4659.9	2133.6	0	1
NP_001192948.1	feline leukemia virus subgroup C receptor-related protein 1	533317	1548.7	0	0	2	0	0	0	3
XP_024834143.1	CCR4-NOT transcription complex subunit 1 isoform X13	533968	0	0	0	3	0	10733.1	0	2
XP_024833116.1	serine/threonine-protein kinase TAO3 isoform X3	534620	0	0	0	3	0	0	0	3
NP_001192989.1	serine/threonine-protein kinase Nek9	534652	0	0	0	3	0	0	0	3
XP_024854620.1	UDP-glucuronic acid decarboxylase 1 isoform X2	534788	0	0	0	3	0	5182.4	0	2
XP_024856490.1	disco-interacting protein 2 homolog C isoform X5	535136	0	0	0	3	0	0	0	3
XP_015326594.1	exportin-T isoform X1	535264	422878	481514	372057	0	179580	0	144994	1
XP_005225641.1	STE20-like serine/threonine-protein kinase isoform X1	535342	7815.6	20967.2	3166.3	0	2878.7	8890.7	918650	0
NP_001193016.1	peptidyl-prolyl cis-trans isomerase-like 4	535676	0	0	0	3	0	7760.3	0	2
XP_005220167.1	serine/threonine-protein kinase TAO1 isoform X1	536532	0	0	0	3	0	0	0	3
XP_024849355.1	ephrin type-A receptor 5 isoform X9	100337226	0	0	0	3	0	0	0	3
XP_024852587.1	protein tyrosine phosphatase type IVA 1 isoform X1	613326	0	0	0	3	0	0	0	3
NP_001193063.1	ATP-dependent RNA helicase DHX29	512470	0	0	0	3	0	0	0	3
XP_024837010.1	splicing regulatory glutamine/lysine-rich protein 1 isoform X1	507801	0	0	3803	2	8430.8	0	0	2
NP_001193067.1	cytoplasmic dynein 1 heavy chain 1	537748	230348	183968	257466	0	179370	688217	151247	0
NP_001193079.1	vacuolar protein sorting-associated protein 37C	613817	1197.5	0	0	2	5532.5	0	0	2
XP_005221515.1	erbin isoform X9	512866	0	0	0	3	0	0	0	3
XP_024839332.1	exocyst complex component 2 isoform X1	513431	0	0	0	3	0	0	23836.3	2
NP_001193092.1	U5 small nuclear ribonucleoprotein 200 kDa helicase	510529	7349.2	4611.8	93311.7	0	2150.4	36210.7	14283.1	0
XP_024852514.1	midasin isoform X2	535163	0	0	0	3	0	0	0	3
XP_024855417.1	mannose-1-phosphate guanyltransferase alpha isoform X2	504889	0	0	0	3	0	0	0	3
XP_010815390.1	semaphorin-7A isoform X1	614707	0	0	0	3	231615	0	0	2
XP_024847771.1	ras-related protein Rab-5B isoform X1	539150	0	0	0	3	0	0	30521.7	2
XP_024830937.1	PHD finger protein 21A isoform X14	510395	3.36276e+06	3.62056e+06	3.08754e+06	0	2.8698e+06	0	3.50233e+06	1
NP_001193141.1	ectonucleotide pyrophosphatase/phosphodiesterase family member 1	615535	62398.7	49305.2	63384.3	0	109175	33057.5	78696.7	0
NP_001193145.1	ubiquitin-conjugating enzyme E2 E1	615599	0	0	0	3	0	0	0	3
XP_005207657.1	60S ribosomal protein L34 isoform X1	505603	0	0	2743.1	2	14506.2	0	0	2
XP_024843102.1	heterogeneous nuclear ribonucleoprotein U-like protein 2 isoform X1	616476	5775.8	22190.1	0	1	25075.5	0	16357.8	1
NP_001193175.1	solute carrier family 22 member 8	404128	0	0	0	3	0	0	0	3
XP_024833235.1	voltage-gated hydrogen channel 1 isoform X2	616570	0	0	16918.9	2	0	0	0	3
NP_001193215.1	solute carrier family 12 member 9	617865	0	15328.3	0	2	0	0	31063.6	2
XP_024836259.1	fragile X mental retardation syndrome-related protein 2 isoform X5	618127	0	0	0	3	0	0	0	3
XP_010802017.1	splicing factor, proline- and glutamine-rich isoform X1	618226	0	0	0	3	2708.7	0	0	2
XP_024833165.1	pleckstrin homology-like domain family B member 2 isoform X12	509784	469749	497728	439168	0	389752	1.38791e+06	301092	0
NP_001193242.1	DNA-directed RNA polymerase II subunit RPB1	282312	0	3451.5	0	2	0	4013.3	0	2
NP_001193243.1	eukaryotic translation initiation factor 3 subunit A	506564	110978	140293	123440	0	110716	156360	172471	0
NP_001193268.1	FH1/FH2 domain-containing protein 1	787862	0	0	0	3	2706.1	0	0	2
NP_001193274.1	protein disulfide-isomerase A6 precursor	613927	0	0	0	3	0	0	0	3
NP_001193286.1	claudin domain-containing protein 1	515537	0	0	0	3	12863.2	2977.6	0	1
XP_024856261.1	complement C1q subcomponent subunit C isoform X1	509968	278680	540102	351573	0	366662	3.73372e+06	224959	0
XP_024846333.1	transmembrane emp24 domain-containing protein 4 isoform X1	508729	0	0	0	3	0	212006	6634.5	1
XP_024835638.1	GMP synthase [glutamine-hydrolyzing] isoform X3	511200	0	25493.7	5129.6	1	16375.8	26010.3	3290.2	0
NP_001193368.1	T-lymphocyte activation antigen CD80	407131	44504.8	42847.4	0	1	47643.4	41768.2	34284.3	0
NP_001193377.1	protein O-GlcNAcase	538561	0	0	0	3	0	0	0	3
NP_001193384.1	BRCA1-associated ATM activator 1	532550	0	0	0	3	0	0	0	3
XP_005205393.1	reelin isoform X1	281450	1.57303e+06	1.66315e+06	1.2239e+06	0	2.01876e+06	90259.1	2896130	0
NP_001193406.1	L-aminoadipate-semialdehyde dehydrogenase-phosphopantetheinyl transferase precursor	519816	0	0	0	3	0	3609.8	2493.6	1
NP_001193416.1	DNA topoisomerase 1	534799	9146.2	0	17725.1	1	4728.2	30483.2	36151	0
XP_024835409.1	integrin beta-3 isoform X1	282642	249929	189045	251294	0	298455	67121.7	309132	0
XP_024850366.1	interleukin enhancer-binding factor 3 isoform X4	614936	0	0	0	3	0	0	0	3
XP_005210722.2	collagen alpha-1(XII) chain isoform X2	359712	8065587	7.32025e+06	9.3208e+06	0	1.58675e+07	25913.7	1.69171e+07	0
XP_005214531.1	receptor-type tyrosine-protein phosphatase alpha isoform X1	100138017	43958.1	66230	46527.2	0	65575.7	47807	48906.6	0
XP_024847257.1	chromodomain-helicase-DNA-binding protein 4 isoform X8	506402	337588	266392	266460	0	102317	493144	94697.9	0
XP_024856230.1	RNA-binding protein 39 isoform X4	508722	47397.4	70684.6	65540.4	0	11305.7	5535.4	8336.7	0
XP_024843519.1	filamin-A isoform X3	281165	565474	1.57281e+06	530570	0	1.05625e+06	136584	1.47259e+06	0
NP_001193448.1	laminin subunit beta-1 precursor	520030	160901	241283	92323	0	183050	0	207925	1
NP_001193452.1	receptor-type tyrosine-protein phosphatase C precursor	407152	171278	44607.1	58480	0	178014	36989.5	218752	0
XP_024845332.1	tyrosine-protein kinase JAK1 isoform X1	537201	18692.4	0	7690.4	1	0	9123.1	5416.4	1
XP_010816509.1	CD2-associated protein isoform X3	533188	0	0	0	3	0	0	0	3
XP_024852509.1	transferrin receptor protein 1 isoform X1	504698	615873	427243	511176	0	378593	284576	274531	0
NP_001193507.1	hydroxymethylglutaryl-CoA synthase, cytoplasmic	613414	202049	34486	28725.9	0	234887	88575.7	15895.8	0
XP_024841704.1	spectrin alpha chain, erythrocytic 1 isoform X1	505122	178753	184217	105595	0	436412	21513.6	667231	0
NP_001193528.1	polynucleotide 5-hydroxyl-kinase NOL9	523474	152160	128616	139907	0	78665.6	0	75902.3	1
XP_024839238.1	leukocyte elastase inhibitor isoform X2	507264	90663.7	59379.3	66795.7	0	698221	10682.8	795916	0
NP_001193542.1	basic leucine zipper and W2 domain-containing protein 1	506562	46784.5	77792.7	65994.7	0	56597.8	0	45606.1	1
NP_001193549.1	elongation factor 1-delta isoform 2	516473	6910.4	0	4990.6	1	1456.7	891.8	3849.8	0
NP_001193561.1	transcriptional activator protein Pur-beta	504276	0	0	0	3	0	0	0	3
NP_001193562.1	proteoglycan 4 precursor	280867	722800	742304	843763	0	763624	18278.1	745353	0
NP_001193589.1	nucleolin	497013	33954.9	19587.9	5830.4	0	14293.5	50886.3	0	1
XP_024838228.1	monoglyceride lipase isoform X2	505290	0	7882.1	113098	1	0	7385	62978.8	1
XP_024848711.1	pre-mRNA 3-end-processing factor FIP1 isoform X12	100138550	0	0	0	3	0	0	0	3
NP_001193621.1	queuine tRNA-ribosyltransferase catalytic subunit 1	505497	0	0	0	3	0	0	0	3
XP_005227513.1	THO complex subunit 2 isoform X11	507738	0	0	0	3	0	0	0	3
NP_001193640.1	condensin complex subunit 1	786159	0	0	0	3	0	0	0	3
XP_024854748.1	formin-binding protein 1 isoform X25	538717	1482	0	0	2	0	13804.1	0	2
NP_001193648.1	alkyldihydroxyacetonephosphate synthase, peroxisomal	613679	0	0	0	3	0	0	0	3
XP_024840012.1	serine/threonine-protein kinase PAK 2 isoform X1	513673	0	0	0	3	0	13676.6	16570.5	1
NP_001193661.1	thioredoxin domain-containing protein 5 precursor	615027	0	6450.6	17924.7	1	0	0	20257	2
XP_024854375.1	interleukin-1 receptor type 1 isoform X1	515640	0	20191.1	0	2	156361	0	0	2
XP_024846977.1	UBX domain-containing protein 7 isoform X1	539940	0	0	0	3	0	0	0	3
XP_024837182.1	lysophosphatidylcholine acyltransferase 1 isoform X2	788450	0	0	0	3	0	0	0	3
NP_001193746.1	laminin subunit gamma-1 precursor	532572	51648	19877	52283.7	0	51616.4	1874.1	86827.1	0
NP_001193797.1	DNA repair protein RAD50	788127	0	0	0	3	0	0	6102.7	2
XP_024839517.1	ras-related protein Rab-23 isoform X1	618588	0	0	0	3	0	0	0	3
NP_001193838.1	ATP-binding cassette sub-family F member 1	281589	17286.8	0	5996.6	1	3608.9	1391.7	5711.9	0
XP_024830792.1	hypoxia up-regulated protein 1 isoform X2	282295	0	12506	0	2	5487.3	1804.8	3625.3	0
XP_010807385.2	telomerase protein component 1 isoform X2	505802	85217.6	71221.4	0	1	0	0	21813.8	2
NP_001193920.1	nardilysin	511254	0	0	0	3	0	0	0	3
NP_001229275.1	GTPase HRas isoform 1	100298939	6020	0	0	2	0	0	0	3
XP_005217376.2	membrane cofactor protein isoform X15	280851	40218.2	49056.2	55117.2	0	90237.5	2253.2	163377	0
NP_001229492.1	membrane cofactor protein isoform 1 precursor	280851	0	0	0	3	0	0	0	3
XP_010815496.1	pinin isoform X2	100296970	0	0	0	3	0	0	0	3
NP_001230249.1	bifunctional glutamate/proline--tRNA ligase	538357	68003.9	105485	117505	0	171424	86643.9	66570.9	0
XP_024834399.1	copine-2 isoform X2	782388	0	0	0	3	0	0	0	3
NP_001231064.1	glucose-6-phosphate 1-dehydrogenase	281179	0	0	5118.6	2	32793.7	37907.4	0	1
NP_001231069.1	Golgi apparatus protein 1 precursor	281196	218171	236289	219348	0	67210.4	8126.2	127511	0
NP_001231070.1	nicotinamide phosphoribosyltransferase	520472	0	0	0	3	0	0	0	3
NP_001231128.1	C-C motif chemokine 23 precursor	508666	26187.3	32489.7	29998.3	0	112505	0	142537	1
NP_001231143.1	CD99 antigen precursor	509230	5063.5	0	5359	1	5293	10209.3	0	1
XP_005204419.1	guanylate-binding protein 1 isoform X3	511531	0	0	0	3	0	0	0	3
NP_001232881.1	prominin-1 precursor	618054	538859	0	0	2	302194	10103.9	10150.1	0
NP_001243485.1	ceruloplasmin precursor	514194	254642	169303	210458	0	218223	671327	228406	0
NP_001243493.1	phosphoribosylformylglycinamidine synthase	520318	38191.6	35695.1	25042.8	0	36490.9	35609.6	54634.9	0
NP_001243515.1	centromere protein F	533089	66497.2	0	642312	1	447816	0	0	2
NP_851358.2	major prion protein precursor	281427	58461.5	40299.1	35397.6	0	0	0	13743.1	2
XP_024856071.1	SCG6 (secretogranin VI) isoform X7	281793	390343	352413	357692	0	406871	0	348133	1
NP_001263282.1	lamin-B2	516326	0	0	0	3	0	0	0	3
XP_005211060.1	utrophin isoform X1	534358	0	0	0	3	0	28580.1	0	2
XP_024851662.1	ciliary neurotrophic factor receptor subunit alpha isoform X1	539548	0	0	0	3	0	0	0	3
NP_001269382.1	transmembrane protein 33 isoform 2	614879	0	0	0	3	0	0	0	3
NP_001280029.1	phospholipid-transporting ATPase IG	529689	1.72775e+06	1.93486e+06	2.19755e+06	0	1.5677e+06	1302197	1.08377e+06	0
XP_003586250.1	exocyst complex component 1 isoform X3	504440	5648.1	0	0	2	0	32046.3	0	2
XP_010805519.1	polypyrimidine tract-binding protein 1 isoform X1	282018	0	0	0	3	0	3095.5	5383.9	1
NP_001290409.1	RNA-binding protein 3 isoform 2	509771	0	0	0	3	0	14182.2	0	2
NP_001290550.1	bleomycin hydrolase	504483	0	0	0	3	0	0	0	3
NP_001290552.1	spermidine synthase	505916	0	0	0	3	0	11648.2	0	2
XP_024855351.1	metalloreductase STEAP3 isoform X3	504235	0	0	3082	2	0	0	0	3
NP_001291543.1	vesicle-fusing ATPase	504457	60965.2	102700	39196.3	0	37164	4483.1	33360.2	0
NP_001291895.1	phosphoglucomutase-2	506980	4046.8	0	0	2	0	0	29277.6	2
NP_001300934.1	alpha-endosulfine isoform 2	281142	0	0	0	3	0	0	0	3
NP_776525.2	L-lactate dehydrogenase B chain isoform LDHB	281275	117896	78867.6	67109.5	0	202577	476094	242470	0
NP_001306818.1	SLA class II histocompatibility antigen, DQ haplotype D alpha chain-like precursor	100848815	7537.8	0	0	2	2784.5	94067.5	0	1
NP_001333052.1	apolipoprotein B mRNA editing enzyme, catalytic polypeptide-like 3B	504505	0	0	0	3	0	0	0	3
NP_001341648.1	EH domain-binding protein 1-like protein 1	788760	0	0	0	3	0	0	0	3
NP_001341747.1	pescadillo homolog	511676	0	0	0	3	0	0	6643.2	2
NP_776302.1	prothrombin precursor	280685	0	0	0	3	0	0	0	3
NP_776306.1	myoglobin	280695	0	0	0	3	0	0	0	3
NP_776308.1	thyroglobulin precursor	280706	3.21221e+06	2.47785e+06	2.92302e+06	0	3462827	127819	4.11238e+06	0
XP_005202939.1	adenylate kinase 2, mitochondrial isoform X1	280716	0	0	0	3	3554.3	2676	0	1
NP_776318.1	beta-2-microglobulin precursor	280729	371806	347142	422610	0	267594	404634	234045	0
NP_776325.1	CD9 antigen	280746	226378	307092	306798	0	398574	122178	327817	0
XP_024847106.1	decorin isoform X1	280760	0	50763.3	0	2	31702.3	0	64111.1	1
XP_010817686.1	RNA-binding protein FUS isoform X2	280796	0	0	0	3	0	0	0	3
NP_776344.1	histidine-rich glycoprotein precursor	280820	2.51647e+06	3.19654e+06	2471715	0	3.91154e+06	5853898	3.04823e+06	0
NP_776371.1	mimecan precursor	280884	636511	551778	546669	0	755140	4768.8	675611	0
NP_776382.1	regucalcin	280910	3023.6	0	4546.2	1	0	1673.1	0	2
NP_776392.1	transthyretin precursor	280948	986913	472564	735409	0	1.01231e+06	786297	424798	0
NP_776393.1	thioredoxin	280950	15637.4	36818.4	8998.7	0	52763.9	27960.8	83185.5	0
NP_776394.2	vimentin	280955	121273	122887	37748	0	243405	31310	287862	0
NP_776403.1	low molecular weight phosphotyrosine protein phosphatase	280977	0	0	0	3	0	0	0	3
NP_776404.2	actin, cytoplasmic 1	280979	144442	156797	176975	0	260255	56287.1	287587	0
NP_776420.1	attractin	281017	2388.7	0	0	2	0	36061.1	0	2
NP_776423.3	AP-3 complex subunit delta-1	281023	0	0	6753.4	2	0	2591.5	0	2
NP_776425.1	calreticulin precursor	281036	3.93013e+06	4.11942e+06	5.24176e+06	0	4.26561e+06	5381.9	3.89124e+06	0
NP_776426.1	cathelicidin-3 precursor	281037	22435.8	8220.4	25797.8	0	76749.2	0	402693	1
NP_776433.1	monocyte differentiation antigen CD14 precursor	281048	591394	578672	605730	0	671520	124899	820770	0
XP_005203477.1	T-cell surface glycoprotein CD3 zeta chain isoform X1	281056	0	0	0	3	0	2218.3	3822.3	1
NP_776438.2	CD44 antigen precursor	281057	1.06372e+07	1.04425e+07	1.02487e+07	0	8.82721e+06	41699.2	8.94565e+06	0
NP_776439.1	early activation antigen CD69	281058	0	0	0	3	0	1957.6	0	2
XP_024835332.1	clathrin heavy chain 1 isoform X3	281080	267027	285677	200413	0	250136	266930	305795	0
XP_010801667.1	zeta-crystallin isoform X1	281093	0	0	0	3	0	0	0	3
XP_005204128.1	macrophage colony-stimulating factor 1 isoform X3	281094	190894	160795	222630	0	290193	4232.9	355110	0
NP_776454.1	cystatin-C precursor	281102	57628.1	24986	0	1	53863.5	40001.5	54456.1	0
NP_776458.1	cytochrome b5	281110	0	0	0	3	0	0	3713.7	2
NP_776459.1	cytochrome b-245 light chain	281111	0	0	0	3	0	0	0	3
NP_776460.1	cytochrome b-245 heavy chain	281112	392502	386916	429543	0	145108	24310.3	155785	0
NP_776461.1	ATP-dependent RNA helicase A	281115	46142.6	65008.5	77179.4	0	2751.9	215230	54458	0
NP_776463.2	dentin matrix acidic phosphoprotein 1 precursor	281118	13187.1	0	13722.9	1	13791	0	15595	1
NP_776474.2	alpha-enolase	281141	401451	570676	336105	0	626099	100785	843168	0
NP_776483.1	fibromodulin precursor	281168	5.22771e+06	5.13333e+06	5.86428e+06	0	6.76264e+06	47663.5	8.56389e+06	0
NP_776487.1	ferritin heavy chain	281173	8.58931e+06	7934902	8.55817e+06	0	7.29958e+06	0	6.9899e+06	1
NP_776489.1	rab GDP dissociation inhibitor alpha	281188	1937.4	0	0	2	0	0	0	3
XP_005211309.1	D-glucuronyl C5-epimerase isoform X1	281195	6314.4	0	0	2	11128.4	0	0	2
XP_024853010.1	guanine nucleotide-binding protein G(I)/G(S)/G(O) subunit gamma-2 isoform X4	281203	0	0	0	3	0	0	0	3
NP_776501.1	glutathione peroxidase 1	281209	7274.5	0	0	2	31872.9	0	35192.9	1
NP_776502.1	glutathione peroxidase 3 precursor	281210	1.02907e+06	919548	951408	0	920195	248286	1.00006e+06	0
XP_024848745.1	ubiquitin-conjugating enzyme E2 K isoform X1	281225	0	0	0	3	0	0	0	3
XP_024842737.1	insulin-like growth factor II isoform X2	281240	83562.3	61054.6	64939	0	61298.8	62281.1	86751.9	0
XP_010801038.1	junctional adhesion molecule A isoform X1	281258	0	0	0	3	11768.3	0	6939.6	1
NP_776523.2	cytosol aminopeptidase	781648	312098	265728	275980	0	141439	15334.6	104031	0
XP_005226796.1	L-lactate dehydrogenase A chain isoform X2	281274	35013.5	107384	21438.4	0	36634.6	96369.1	43760.5	0
XP_024838154.1	microtubule-associated protein 4 isoform X22	281295	0	0	0	3	0	0	0	3
XP_005225409.1	mannose-binding protein C isoform X1	281297	393732	467196	305117	0	337028	555585	366846	0
NP_776543.2	myocilin precursor	281342	389147	163147	425565	0	62197.4	3473.7	64377.9	0
NP_776560.1	protein disulfide-isomerase precursor	281373	2.46075e+06	2.44382e+06	2.57085e+06	0	1.49724e+06	56938.3	1.3567e+06	0
NP_776568.1	polymeric immunoglobulin receptor precursor	281401	0	0	0	3	5780.3	222135	0	1
NP_776577.1	peptidyl-prolyl cis-trans isomerase B precursor	281419	15705.9	44049.6	41462.7	0	4796.1	808.9	0	1
NP_776578.1	peptidyl-prolyl cis-trans isomerase D	281420	0	0	7946.7	2	351857	7896.6	3743.6	0
NP_776586.1	prosaposin precursor	281433	543699	494505	503863	0	392708	38429	305648	0
NP_776588.1	ras-related C3 botulinum toxin substrate 1	281440	0	186942	193861	1	96527.7	2787.7	227572	0
NP_776589.1	retinol-binding protein 3 precursor	281443	1.20171e+06	1.20683e+06	1244550	0	850586	0	805304	1
NP_776596.1	ammonium transporter Rh type A	281454	218206	182778	205035	0	856265	84861.1	889018	0
NP_776600.1	serine--tRNA ligase, cytoplasmic	281476	1.66113e+06	1.52011e+06	0	1	1.26645e+06	4139621	1.24476e+06	0
NP_776602.1	scinderin	281478	560147	496455	563804	0	203149	140817	202286	0
XP_024831785.1	L-selectin isoform X2	281485	42268.1	43559.9	16729.8	0	32205.9	6578.6	0	1
NP_776609.2	signaling lymphocytic activation molecule precursor	281489	0	0	0	3	0	0	0	3
NP_776613.2	secreted phosphoprotein 24 precursor	281500	420603	216118	234960	0	323017	15491.9	316164	0
NP_776619.1	tubulin-specific chaperone D	281515	20945.4	24663.7	7576.3	0	16782.5	1654.5	23845.5	0
XP_024854033.1	UTP--glucose-1-phosphate uridylyltransferase isoform X1	281565	0	0	0	3	0	0	0	3
XP_010799028.1	ezrin isoform X1	281574	596768	1.23659e+06	759858	0	717268	58665.9	605970	0
NP_776643.1	tryptophan--tRNA ligase, cytoplasmic	281576	255361	18930.8	11622.2	0	12628.3	21901.6	11233.7	0
NP_776645.1	tyrosine--tRNA ligase, cytoplasmic	281581	14316.5	14206.4	10012.4	0	14343.7	16909.3	12476.9	0
XP_024840420.1	multidrug resistance-associated protein 1 isoform X6	281588	9377.4	0	0	2	0	12441.9	7816.3	1
XP_024835375.1	acetyl-CoA carboxylase 1 isoform X7	281590	26720.1	0	12330.7	1	16512.5	0	0	2
XP_005226249.1	actin, alpha skeletal muscle isoform X1	281592	0	0	0	3	0	0	7487.6	2
NP_776651.1	actin-related protein 3	281597	0	3.12806e+06	3014.7	1	72430.3	167559	79528.3	0
XP_005218501.1	adenylate cyclase type 7 isoform X2	281603	0	0	0	3	0	1953.5	0	2
XP_005226585.1	annexin A8 isoform X1	281627	5318.1	0	0	2	0	13356.4	0	2
NP_776670.1	V-type proton ATPase subunit G 1	281641	0	0	0	3	0	0	0	3
NP_776676.1	flavin reductase (NADPH)	281650	9.21111e+06	10672697	9.70736e+06	0	8.11627e+06	684850	6.45934e+06	0
XP_024842741.1	calpain-1 catalytic subunit isoform X1	281661	52801.8	57896.3	47413.5	0	33732	4486.7	58315.9	0
NP_776686.1	calpain small subunit 1	281664	118708	82879.5	120709	0	67825.1	3946.9	115381	0
XP_024849604.1	clathrin light chain B isoform X2	281698	39555.5	14087.4	0	1	0	0	0	3
NP_776706.2	coatomer subunit beta	281706	10531	0	0	2	10355.3	24881	40653.5	0
XP_010803120.1	coatomer subunit zeta-1 isoform X2	281707	0	0	0	3	0	0	0	3
NP_776709.1	cleavage and polyadenylation specificity factor subunit 3	281712	0	0	0	3	0	0	0	3
XP_005209775.1	hyaluronan and proteoglycan link protein 1 isoform X1	281717	133380	118148	133683	0	145587	0	162625	1
NP_776720.1	structural maintenance of chromosomes protein 3	281729	33580	92505.4	82366	0	73309	259998	59682	0
NP_776723.1	coxsackievirus and adenovirus receptor homolog precursor	281733	0	2905.2	0	2	0	24246.8	9713.7	1
XP_024854467.1	protein 4.1 isoform X20	281753	358237	67522.1	88719.9	0	278309	18179.3	305107	0
NP_776737.1	protein 4.2	281754	194632	135136	161573	0	975467	43525.6	1.00786e+06	0
NP_776738.1	fatty acid-binding protein, heart	281758	57691.9	51697.2	52730.1	0	32500.4	0	34043.2	1
NP_776740.1	fatty acid-binding protein 5	281760	28391.5	22895.7	36823.6	0	93759.5	5599.5	136046	0
NP_776747.1	guanine nucleotide-binding protein subunit alpha-11	281788	0	8388.4	0	2	7629.1	398226	0	1
NP_776748.1	guanine nucleotide-binding protein subunit alpha-14	281789	0	0	0	3	0	0	0	3
XP_015324318.1	guanine nucleotide-binding protein G(i) subunit alpha-1 isoform X2	281790	50067.1	89059.3	70254.3	0	25789.5	0	30596.9	1
NP_776758.2	protein disulfide-isomerase A3 precursor	281803	331482	433593	377073	0	292542	76609.6	291639	0
NP_776769.1	heat shock-related 70 kDa protein 2	281827	13753.5	9000.3	12352.1	0	24040.2	4432.9	37832.4	0
NP_776770.2	heat shock cognate 71 kDa protein	281831	173913	82494.9	207543	0	295919	70002.8	422707	0
XP_024838158.1	hyaluronidase-2 isoform X1	281838	8912.1	0	11177.9	1	6447.7	7776.9	5476.4	0
NP_776773.1	intercellular adhesion molecule 1 precursor	281839	72508.7	65758.3	40220.5	0	79844.6	19485.8	83593.4	0
NP_776774.1	intercellular adhesion molecule 3 precursor	281840	0	0	0	3	0	690	19622.6	1
NP_776777.1	cation-independent mannose-6-phosphate receptor precursor	281849	146635	4.37425e+06	5.7247e+06	0	1.46686e+06	146116	4.88379e+06	0
NP_776783.1	interleukin-2 receptor subunit alpha precursor	281861	13911.4	12148.7	0	1	0	0	4912	2
NP_776784.1	cytokine receptor common subunit gamma precursor	281862	0	0	113721	2	66261.6	31164.9	48145.7	0
XP_024835378.1	unconventional myosin-Ic isoform X2	281937	539172	597736	517965	0	468862	593834	366937	0
NP_776834.1	osteoclast-stimulating factor 1	281961	23524.6	6809.1	12397.6	0	80592.5	60647.4	14014.4	0
NP_776848.1	urokinase plasminogen activator surface receptor precursor	281983	0	0	0	3	0	0	0	3
XP_024833715.1	DNA polymerase delta catalytic subunit isoform X1	281990	0	0	0	3	0	0	0	3
XP_024846238.1	DNA polymerase delta subunit 2 isoform X2	281991	0	0	0	3	0	0	0	3
NP_776858.1	peroxiredoxin-4 precursor	281999	0	50073	64904.8	1	0	0	2669.8	2
NP_776866.1	26S proteasome regulatory subunit 8	282015	28029.4	19325	0	1	46303.1	54915.5	73029.9	0
XP_024840481.1	ras-related protein Rap-1A isoform X1	282031	15263.6	22923.3	21132.5	0	0	1380.1	16029.6	1
XP_024854096.1	rho-associated protein kinase 2 isoform X6	282041	0	0	0	3	0	0	5692.2	2
NP_776880.1	60S ribosomal protein L24	282048	832.4	0	5320.7	1	17459	12819.4	21476.4	0
NP_776889.1	SPARC precursor	282077	6.52773e+06	6.61235e+06	5424800	0	3.73136e+06	46785.4	3.73612e+06	0
NP_776916.1	14-3-3 protein epsilon	282125	4991385	5.00163e+06	4.56159e+06	0	3.87637e+06	1.29971e+06	3.60272e+06	0
NP_776917.2	14-3-3 protein eta	282126	102528	170950	84302.8	0	160825	18583.9	141721	0
XP_024853044.1	disintegrin and metalloproteinase domain-containing protein 10 isoform X1	282132	20307	20193.8	7189.8	0	2227.7	16307.7	26555.6	0
XP_024842299.1	annexin A11 isoform X2	282142	134355	56555.7	104530	0	52358.4	123006	95788.9	0
XP_015326478.1	V-type proton ATPase catalytic subunit A isoform X1	282147	29558.1	40520.5	40867.9	0	53227.8	7897.7	33712.2	0
NP_776930.1	V-type proton ATPase subunit d 1	282148	0	0	276899	2	0	1255.6	57822.7	1
NP_776935.1	cathelicidin-5 precursor	282167	15600.3	20294.8	22236.8	0	177301	1043.6	201351	0
NP_776945.1	collagen alpha-2(I) chain precursor	282188	9400.3	2769.8	0	1	4256.4	3264.4	0	1
XP_005224890.1	coronin-1A isoform X1	282196	35277	55677.3	74575.6	0	159142	103070	177000	0
XP_010809668.1	dnaJ homolog subfamily C member 5 isoform X1	282216	0	0	0	3	0	0	4429	2
NP_776960.1	elongation factor 1-alpha 1	282220	104129	99188.7	98967.1	0	176226	76493.7	101189	0
NP_776961.1	ectonucleoside triphosphate diphosphohydrolase 1	282223	0	0	0	3	0	0	0	3
XP_015316715.1	high affinity immunoglobulin epsilon receptor subunit gamma isoform X1	282226	14675.2	11710.8	13444.5	0	32014.3	8075.5	29141	0
NP_776980.1	insulin-like growth factor-binding protein 2 precursor	282260	0	0	0	3	0	0	0	3
XP_015327443.1	lysosomal alpha-mannosidase isoform X1	282272	0	0	59298.1	2	28526.2	23189.3	73466.3	0
NP_776993.1	polyadenylate-binding protein 1	282296	52241.1	0	6967.1	1	0	0	0	3
NP_776998.1	peptidoglycan recognition protein 1 precursor	282305	614748	728746	834283	0	5.35129e+06	154787	5.54399e+06	0
NP_777006.1	serine/threonine-protein phosphatase PP1-gamma catalytic subunit	282318	0	11289.2	0	2	0	0	0	3
NP_777007.1	nuclear inhibitor of protein phosphatase 1	282319	0	0	0	3	1781.7	0	0	2
NP_777008.1	calcineurin subunit B type 1	282321	96857.4	14162.1	81750.2	0	7313.6	0	46555.9	1
NP_777009.1	cAMP-dependent protein kinase catalytic subunit alpha	282322	69771.7	43021.7	70977.8	0	17485.9	1695.2	17036.3	0
XP_005204435.2	cAMP-dependent protein kinase catalytic subunit beta isoform X5	282323	0	0	0	3	0	0	0	3
NP_777011.2	5-AMP-activated protein kinase subunit gamma-1	282324	0	0	0	3	0	1796.4	0	2
XP_024840429.1	protein kinase C beta type isoform X2	282325	0	44363.6	7769	1	34823.4	9908.5	0	1
NP_777017.1	E3 SUMO-protein ligase RanBP2	785768	1.01837e+06	359123	274444	0	540668	0	510116	1
NP_777020.1	protein S100-A4	282343	16203.8	24872.6	26560.7	0	24259.9	0	42592.5	1
NP_777022.1	scavenger receptor class B member 1	282346	0	0	0	3	0	3626.8	0	2
NP_777025.1	excitatory amino acid transporter 1	282354	0	0	0	3	0	0	0	3
NP_777026.1	neutral amino acid transporter B(0)	282355	785689	1.57669e+06	774512	0	485163	12109.6	268141	0
NP_777027.1	solute carrier family 2, facilitated glucose transporter member 1	282356	30418.2	0	0	2	0	6749.1	0	2
NP_777028.2	solute carrier family 2, facilitated glucose transporter member 3	282358	135724	85714.2	92773.4	0	205778	75941.7	67204.4	0
XP_005208126.1	electrogenic sodium bicarbonate cotransporter 1 isoform X4	282360	0	0	0	3	0	0	0	3
XP_005201157.1	sodium/myo-inositol cotransporter isoform X1	282362	13188.3	0	18141.3	1	0	3469.1	10024.5	1
XP_024838174.1	sodium- and chloride-dependent taurine transporter isoform X4	282366	0	0	0	3	0	0	326084	2
NP_777038.1	large neutral amino acids transporter small subunit 1	282369	0	0	3927.9	2	0	0	0	3
XP_024843540.1	structural maintenance of chromosomes protein 1A isoform X1	282370	0	0	13506.2	2	0	0	0	3
NP_777040.1	superoxide dismutase [Cu-Zn]	281495	203024	89080	526973	0	722059	24504	830791	0
XP_005210258.1	TGF-beta receptor type-1 isoform X1	282382	0	0	0	3	0	3382.8	0	2
NP_777050.1	thioredoxin reductase 1, cytoplasmic	282388	0	0	0	3	0	0	0	3
NP_777060.2	casein kinase II subunit alpha	282419	91674.7	0	128141	1	129427	8615.3	63351.1	0
XP_024833723.1	casein kinase II subunit alpha isoform X1	282420	5205.8	9972.5	0	1	8081.7	0	12074.5	1
NP_777062.2	beta-catenin-like protein 1	282421	0	0	0	3	0	0	0	3
NP_777068.1	peroxiredoxin-6	282438	153228	112172	80852	0	203675	68231.1	250392	0
NP_777075.1	protein S100-A10	282466	0	0	0	3	0	0	0	3
XP_024840740.1	protein S100-A12 isoform X1	282467	315220	278788	85161.5	0	1.39418e+06	186016	1.34139e+06	0
NP_777087.1	tumor necrosis factor receptor superfamily member 6 precursor	282488	0	6114.2	0	2	63467.6	51230.2	36176.6	0
NP_777089.1	platelet-activating factor acetylhydrolase IB subunit alpha2	282514	2155.9	0	0	2	0	0	0	3
NP_777090.1	platelet-activating factor acetylhydrolase IB subunit alpha1	282515	0	0	0	3	0	0	0	3
NP_777100.1	gamma-aminobutyric acid receptor-associated protein-like 2	282531	12152.9	5250.9	10388.7	0	0	4747.9	0	2
NP_777101.2	ras GTPase-activating protein 3	282532	0	0	0	3	0	56138	0	2
XP_024849195.1	integrin beta-5 isoform X1	282564	14144.7	0	22483.6	1	40981.6	25397.1	39541.4	0
NP_777125.1	endoplasmin precursor	282646	7.20386e+06	7.54298e+06	6.35708e+06	0	9.17181e+06	77487.2	9.56514e+06	0
NP_777127.1	aquaporin-1	282653	39878.2	23186.2	30119.1	0	90245.7	19302.5	123303	0
NP_777128.1	tenascin-X precursor	282654	4.34021e+06	4.48063e+06	4.70051e+06	0	5.59224e+06	37847.2	5.42242e+06	0
NP_777129.2	V-type proton ATPase subunit H	282657	1.26566e+06	1210703	1.10684e+06	0	3.51062e+06	0	4.96786e+06	1
NP_777133.2	leukocyte surface antigen CD47 precursor	282661	4614.6	0	0	2	0	0	0	3
NP_777136.1	casein kinase I isoform alpha	282684	0	0	0	3	26906.6	4146.7	0	1
NP_777140.1	60S ribosomal protein L3	282688	112805	107718	149453	0	88818.9	886033	92818.5	0
XP_024853052.1	annexin A2 isoform X1	282689	296126	500080	232623	0	425357	1.27118e+06	302623	0
NP_777146.1	presenilin-1	282705	0	8380.4	0	2	0	0	0	3
XP_024842756.1	40S ribosomal protein S30 isoform X1	282847	0	0	0	3	0	0	0	3
NP_777157.1	prefoldin subunit 5	282848	0	0	36293.1	2	0	22400.6	0	2
NP_777169.1	matrix metalloproteinase-9 precursor	282871	0	8703	10049	1	34150.3	0	49243.1	1
NP_777173.1	integrin alpha-4 precursor	282882	30025.8	16631.5	7120.8	0	18883.5	13634.6	136376	0
NP_777174.1	peroxiredoxin-5, mitochondrial precursor	282885	0	10256.6	0	2	77946.9	8283.5	74927.7	0
XP_005216853.1	poly [ADP-ribose] polymerase 1 isoform X1	286764	6786.9	0	0	2	23281.8	0	21283	1
NP_777179.1	V-type proton ATPase 116 kDa subunit a 1	286768	370135	250303	313534	0	1395928	114230	1.75763e+06	0
XP_024857193.1	aspartyl/asparaginyl beta-hydroxylase isoform X15	286771	9696	0	0	2	15048.4	0	24118.7	1
NP_777183.1	NPC intracellular cholesterol transporter 1 precursor	286772	0	19319.5	0	2	0	0	0	3
NP_777185.1	60S ribosomal protein L10	286790	47587.7	37187.8	39830.5	0	29218	8913.3	49377	0
XP_010805021.1	peroxiredoxin-2 isoform X1	286793	1.43443e+06	1.20925e+06	1.3845e+06	0	5.14493e+06	213723	6.01835e+06	0
XP_024853060.1	NEDD8 isoform X1	286796	0	0	0	3	21888.9	0	0	2
NP_777194.1	small ubiquitin-related modifier 2	286807	0	0	0	3	0	127454	0	2
NP_777197.1	prolyl endopeptidase	286818	0	0	0	3	98559.8	0	0	2
NP_777198.2	creatine kinase M-type	286822	7270.4	0	0	2	5584.1	0	0	2
XP_005212615.1	ubiquitin-40S ribosomal protein S27a isoform X1	286839	68901.1	66989.5	240094	0	137852	127449	118984	0
XP_024836987.1	brain acid soluble protein 1 isoform X1	286842	0	0	0	3	32363.7	0	37021	1
XP_005209144.1	solute carrier family 12 member 2 isoform X2	286845	30256.8	24569.6	0	1	9238.1	13650.6	3431.4	0
NP_777210.1	guanine nucleotide-binding protein G(I)/G(S)/G(O) subunit gamma-12	286850	4149.7	23341.1	0	1	0	0	3633.7	2
XP_005207750.1	serine/threonine-protein phosphatase 2B catalytic subunit alpha isoform isoform X1	286852	229744	263086	275008	0	330648	2816.2	311497	0
NP_777213.1	60S acidic ribosomal protein P2	286853	323369	247937	207372	0	293021	3698.4	242049	0
XP_003587783.2	ferritin light chain	788801	90164.6	74060.2	105841	0	59313.5	5328.3	44526.1	0
NP_777218.2	14-3-3 protein gamma	286862	1.1872e+06	1.28575e+06	1.30431e+06	0	1.02747e+06	9007.1	853317	0
NP_777219.2	14-3-3 protein beta/alpha	286863	388161	230160	376837	0	295861	3372.5	326496	0
NP_777225.1	craniofacial development protein 2	286876	0	17451.9	12031.8	1	0	0	17354.4	2
XP_024856962.1	short palate, lung and nasal epithelium carcinoma-associated protein 2A-like	112441508	359746	318741	385188	0	436797	2115.8	324901	0
NP_777229.1	40S ribosomal protein S29	286884	0	0	0	3	0	0	0	3
NP_777235.1	V-type proton ATPase subunit E 1	287017	216720	206351	177303	0	136157	5076.2	0	1
NP_777236.1	guanine nucleotide-binding protein G(I)/G(S)/G(O) subunit gamma-5	287018	0	0	0	3	0	0	0	3
XP_024857198.1	14-3-3 protein zeta/delta isoform X1	287022	2.60852e+06	2.36635e+06	2.45228e+06	0	1.7958e+06	114627	2.17295e+06	0
NP_777240.1	Y-box-binding protein 1	287023	38709.3	0	75498.7	1	137887	0	190084	1
NP_777241.1	phosphatidylinositol-glycan-specific phospholipase D precursor	287025	1.03994e+06	1.10736e+06	1.1901e+06	0	976285	1111777	1.24769e+06	0
XP_005214553.1	protein phosphatase 1 regulatory inhibitor subunit 16B isoform X1	282091	0	0	0	3	0	4714.3	0	2
NP_777250.1	cathelicidin-1 precursor	282164	1.08416e+06	933603	1.13419e+06	0	6.79022e+06	152220	7.65725e+06	0
NP_777251.1	cathelicidin-2 precursor	282165	52181.9	16626	61009	0	803552	45059.4	1.02473e+06	0
XP_024839052.1	cathelicidin-4	112443481	212612	299096	332731	0	2.69849e+06	16749.8	2.70039e+06	0
NP_777256.1	cathelicidin-7 precursor	317650	4.17144e+06	4.29262e+06	4.55568e+06	0	3.87625e+06	34154.7	4.18747e+06	0
NP_777257.1	cathelicidin-6 precursor	317651	383123	438089	495853	0	2.36663e+06	29752.4	2.8899e+06	0
NP_777258.1	sodium/hydrogen exchanger 1	317654	0	0	0	3	0	2407.1	0	2
[truncated: 581 more rows]

## Sheet: I鉴定蛋白
Protein	Description	Gene	I_1	I_2	I_3
NP_001001158.1	lymphocyte antigen 75 precursor	407236	51334.6	67899.8	73655.1
NP_001001163.1	CMP-N-acetylneuraminate-poly-alpha-2,8-sialyltransferase precursor	407768	710670	457830	548100
NP_001001175.1	apolipoprotein C-III precursor	408009	1.51743e+07	1.4804e+07	1.65105e+07
NP_001001440.2	annexin A4	281625	5131.5	38868.7	10622.7
XP_024851622.1	type 2 lactosamine alpha-2,3-sialyltransferase isoform X2	444860	21860.1	20862	25717.7
NP_001002885.1	thymosin beta-4	282386	17431.9	7231.4	5267.8
XP_024835470.1	eukaryotic translation initiation factor 5A-1 isoform X1	444990	717809	910556	800799
XP_010804565.1	dynein light chain 1, cytoplasmic	784058	0	30432.5	0
NP_001003906.1	transketolase	445425	19392.4	9709.3	32150.4
XP_010814524.1	junction plakoglobin isoform X1	445543	34281.1	46187	42953
XP_010803425.1	prostaglandin E synthase 3 isoform X1	493638	439999	359469	344233
NP_001007817.1	FAS-associated death domain protein	493720	4762.4	0	0
NP_001007819.1	purine nucleoside phosphorylase	493724	19474.8	7807.4	22039.8
NP_001008665.1	coagulation factor XI precursor	407998	0	4821	0
NP_001008667.1	xylosyltransferase 2	493989	57842.8	72871.8	41651.8
XP_024855336.1	calcium-dependent phospholipase A2 PLA2G2D4 isoform X1	503625	80011.7	27844.2	0
NP_001010996.1	ficolin-2 precursor	497016	13407.6	9087	30631.2
NP_001011679.1	betaine--homocysteine S-methyltransferase 1	497025	30241.7	7316.5	94448.8
NP_001012537.1	aldo-keto reductase family 1 member B1	317748	0	0	4234.8
NP_001012688.1	heat shock protein HSP 90-alpha	281832	6.01608e+06	6.99639e+06	6.49705e+06
XP_024835635.1	signal transducer and activator of transcription 3 isoform X4	508541	30892.9	0	43685.7
NP_001012691.1	signal transducer and activator of transcription 5A	282375	20637.8	24757.7	13634.9
NP_001012695.1	major histocompatibility complex, class II, DR alpha precursor	506214	25920.3	27552.3	14845.5
NP_001012700.1	60S acidic ribosomal protein P0	286868	541482	506181	420457
NP_001013016.1	F-actin-capping protein subunit alpha-2	493728	890700	880245	764454
NP_001013604.2	DNA replication licensing factor MCM3	281302	539044	611459	151646
NP_001013607.1	triosephosphate isomerase	281543	10706.5	24366.2	14728.7
XP_024853025.1	tropomyosin alpha-1 chain isoform X14	281544	4403.1	6154	4801.9
NP_001013616.2	26S proteasome non-ATPase regulatory subunit 4	282016	34173.1	12382.7	37069.2
XP_024840691.1	transgelin-2 isoform X1	282379	48186.7	149410	26555.4
NP_001014410.1	translationally-controlled tumor protein	326599	42110.2	36764.5	43637.1
XP_024840437.1	actin-related protein 2/3 complex subunit 1B isoform X1	326600	49940.5	55343.9	44099.3
NP_001014855.1	26S proteasome regulatory subunit 4	506238	272703	277529	225191
XP_024842388.1	heterogeneous nuclear ribonucleoprotein F isoform X1	506917	33784.3	43629	51113.7
NP_001014868.1	hyaluronan-binding protein 2 precursor	507993	1.48446e+08	1.48344e+08	1.67035e+08
NP_001014876.1	ribosomal L1 domain-containing protein 1	508948	1437.8	10312.2	0
NP_001014884.1	eukaryotic translation initiation factor 1	509764	0	0	72058.4
NP_001014894.1	60S ribosomal protein L4	510547	0	13137.7	19057.8
XP_024847421.1	nascent polypeptide-associated complex subunit alpha isoform X4	513312	7412	0	0
NP_001014928.1	60S ribosomal protein L7	514966	155144	146767	46168.7
NP_001014933.2	exportin-2	518622	19003.5	23097.6	12751.3
NP_001014936.1	elongation factor 1-beta	520875	228130	10047.3	15940.6
XP_005203271.1	complement C1q subcomponent subunit A isoform X1	534961	658751	729147	649928
XP_024835425.1	60S ribosomal protein L26 isoform X2	337890	62425.4	70351.2	49566.9
NP_001015531.1	40S ribosomal protein S5	506229	22369.7	22114	72742.5
NP_001015543.1	60S ribosomal protein L13	508221	9036.1	15621.6	11393.5
NP_001015548.1	40S ribosomal protein S6	787914	9670.9	0	0
NP_001015561.1	40S ribosomal protein S26	509426	383796	236330	0
NP_001015565.1	poly(rC)-binding protein 1	509917	15370.4	0	0
NP_001015566.1	proteasome subunit alpha type-5	510155	445640	384412	217089
XP_005208457.1	ADP-ribosylation factor 1 isoform X1	338058	15698.9	20113.6	37339.7
XP_005217013.1	protein/nucleic acid deglycase DJ-1 isoform X1	511268	5963.8	6534.9	3687.7
NP_001015578.1	EH domain-containing protein 1	511908	994029	1.06301e+06	856329
XP_015319200.2	methylosome protein 50 isoform X1	512993	35106.4	52907.6	41232.9
NP_001015602.1	serine/threonine-protein kinase 4	514886	31347.9	75990.1	57975.8
NP_001015608.1	chloride intracellular channel protein 1	515646	280944	136379	223746
NP_001015615.1	proteasome subunit beta type-2	516919	64306.9	61022.8	57160.4
NP_001015621.1	eukaryotic translation initiation factor 2 subunit 2	520094	12325.8	0	0
NP_001015624.1	protein arginine N-methyltransferase 1	520388	74320.6	18616.7	47301.9
XP_024857669.1	eukaryotic translation initiation factor 3 subunit I isoform X1	521747	8806.6	21624.3	0
NP_001015631.1	RNA-splicing ligase RtcB homolog	525106	9464.7	0	4210
NP_001015637.1	dnaJ homolog subfamily A member 1	528862	218253	0	15540.1
NP_001015638.1	sorting nexin-17	529972	140414	104995	117525
NP_001015639.1	26S proteasome regulatory subunit 7	530186	1.03889e+06	53963.2	40103.7
NP_001077233.1	myosin regulatory light chain 12B	614055	2.75361e+06	1.94523e+06	2.05363e+06
NP_001015647.1	60S ribosomal protein L10a	533310	51692.1	31182.4	22709.5
XP_024850144.1	alpha-1,3-mannosyl-glycoprotein 2-beta-N-acetylglucosaminyltransferase isoform X1	534248	0	44816	0
NP_001015655.1	cofilin-1	534553	438432	447510	340386
XP_010817378.1	N-acetylglucosamine-1-phosphotransferase subunit gamma isoform X2	508713	50252.8	53833.2	36882.7
NP_001017934.2	T-complex protein 1 subunit gamma	504735	769357	1.34447e+06	872716
NP_001019680.2	proteasome activator complex subunit 1	510041	28677.1	26052.6	31823.5
XP_015316746.1	dipeptidyl peptidase 3 isoform X3	510200	148098	108770	70958.1
NP_001019703.1	26S proteasome non-ATPase regulatory subunit 13	513525	238310	113471	10895
NP_001019725.2	TNFAIP3-interacting protein 1	526103	0	6725.2	0
XP_010806882.1	pantetheinase isoform X2	526704	60405.7	86719.9	10977.8
XP_005217938.1	5-AMP-activated protein kinase subunit beta-1 isoform X1	534107	0	2906	0
NP_001019738.1	cystathionine gamma-lyase	539159	30300.9	0	32321.1
NP_001020101.2	C-C chemokine receptor type 7 precursor	510668	499104	491046	438026
XP_005221461.1	transcription factor BTF3 isoform X1	281031	18398.8	12248.7	0
NP_001020486.1	40S ribosomal protein S25	282052	12526.6	3693.7	91331.6
NP_001020487.1	40S ribosomal protein S28	282877	2512.5	0	2452.5
NP_001020488.1	40S ribosomal protein S8	404140	198068	145301	174940
XP_024855945.1	60S ribosomal protein L35a isoform X1	506768	7330.5	10026.6	25032.3
NP_001020496.1	placenta associated 8 A	509228	37418.6	13748.6	52598.8
NP_001020497.1	serglycin precursor	509501	5478893	5.70219e+06	5853122
NP_001020505.1	adenine phosphoribosyltransferase	519017	199669	356605	239044
NP_001020510.1	40S ribosomal protein S24	530464	29754.2	29050.5	0
NP_001020511.1	60S acidic ribosomal protein P1	533285	12533.6	0	149020
XP_024854617.1	60S ribosomal protein L31 isoform X1	534279	0	9030.2	11490.8
NP_001020516.2	DNA replication licensing factor MCM7	539924	9852.1	15858.2	0
XP_005225172.1	heat shock protein beta-1 isoform X1	516099	29407.2	22545.7	27016.3
XP_024832936.1	60S ribosomal protein L6 isoform X1	511051	1608.2	0	0
NP_001028780.1	macrophage migration inhibitory factor	280858	80679.1	19471.7	21619.6
NP_001028781.1	T-complex protein 1 subunit theta	281047	48314.4	28573.2	40951.9
NP_001028785.1	40S ribosomal protein S2	286867	65961	116205	693286
NP_001028786.1	40S ribosomal protein S18	326602	18088.9	18326.2	0
XP_010801306.1	cathepsin S isoform X1	327711	76444.7	80361.7	72938.2
NP_001028789.1	dipeptidyl peptidase 1 precursor	352958	18608.9	15429.3	15892
NP_001028790.1	actin, cytoplasmic 2	404122	5.6804e+06	5.3912e+06	5.53851e+06
NP_001028791.1	60S ribosomal protein L18a	404142	46525.7	43342.7	116900
NP_001028795.1	phosphatidylethanolamine-binding protein 1	431786	62181.6	20081.8	16983.2
NP_001028796.1	40S ribosomal protein S16	506297	197104	171517	150898
NP_001028934.1	rab GDP dissociation inhibitor beta	509832	73542.9	59055.6	17470.3
NP_001029163.2	thimet oligopeptidase	510889	0	0	10946.1
NP_001029206.1	glyceraldehyde-3-phosphate dehydrogenase	281181	616837	590819	483707
NP_001029207.1	hypoxanthine-guanine phosphoribosyltransferase	281229	6622.6	0	3412.4
NP_001029210.1	40S ribosomal protein S3a	282053	48308.6	33203.5	14672.2
XP_024835395.1	collagen alpha-1(I) chain isoform X1	282187	732504	751324	721635
XP_005218504.1	proteasome subunit beta type-10 isoform X2	282328	0	0	22741
NP_001029219.1	40S ribosomal protein S3	326588	4391.8	11953.3	0
NP_001029223.1	60S ribosomal protein L27	404137	36989.1	43727.2	43660.8
NP_001029226.1	phosphoglycerate mutase 1	404148	465048	199338	224560
NP_001029380.1	2-iminobutanoate/2-iminopropanoate deaminase	504390	6083.2	0	9474.2
NP_001029384.1	DNA-directed RNA polymerase II subunit RPB3	504452	40477.1	19842.4	4087
XP_024835498.1	regakine-1 isoform X1	504773	104871	119650	93605.8
XP_024838219.1	cellular nucleic acid-binding protein isoform X2	504831	0	7052.4	0
NP_001029400.1	eukaryotic initiation factor 4A-I	504958	114137	186831	148022
XP_015319139.1	leukocyte surface antigen CD53 isoform X2	505040	4841.2	0	0
NP_001029405.1	proteasome subunit alpha type-7	505050	628537	614738	547811
NP_001029407.1	proteasome subunit alpha type-3	505176	133206	138757	126031
XP_005205095.1	protein phosphatase 1 regulatory subunit 7 isoform X1	505297	0	2765	0
NP_001029411.1	T-complex protein 1 subunit beta	505313	48249.4	178185	101474
NP_001029427.1	complement factor D precursor	505647	0	12357.4	20655.8
XP_005223662.1	apolipoprotein M isoform X2	505830	71377	55447.6	72957.9
NP_001029438.1	proteasome subunit beta type-4	506203	233087	149354	200728
NP_001029443.1	actin-related protein 2/3 complex subunit 3	506596	8778.2	54735.1	70640.3
XP_005212641.1	serine/arginine-rich splicing factor 7 isoform X2	507066	60073.7	71647.5	0
XP_010803439.1	leukotriene A-4 hydrolase isoform X2	507130	2.88349e+06	4.09618e+06	3.50024e+06
XP_005212816.1	vesicle-associated membrane protein 8 isoform X1	507309	0	0	5942.3
NP_001231253.1	3-mercaptopyruvate sulfurtransferase isoform 2	507313	0	0	7324.3
NP_001029466.1	transitional endoplasmic reticulum ATPase	507345	2.96858e+06	2.6689e+06	3.30013e+06
NP_001029471.1	phosphoglycerate kinase 1	507476	9.95828e+06	340294	202199
NP_001029474.1	SPARC-like protein 1 precursor	507537	4.95111e+07	5.28205e+07	5.90262e+07
NP_001029485.1	fibrinogen-like protein 1 precursor	508090	14430.2	0	18262.1
NP_001029487.1	adenosylhomocysteinase	508158	32612	29533.3	97374.3
XP_005221229.1	serine/arginine-rich splicing factor 2 isoform X1	508312	0	8433.9	12464.1
NP_001029503.1	zinc-alpha-2-glycoprotein precursor	508800	193042	200444	185668
XP_024833835.1	IST1 homolog isoform X3	508900	3082.8	0	0
XP_010812603.1	lysine--tRNA ligase isoform X1	509624	2427.8	0	0
NP_001029541.1	proteasome subunit beta type-6	510069	70406.6	77542.3	77116.4
NP_001029542.1	threonine--tRNA ligase 1, cytoplasmic	510075	20756.2	4863.6	19756.4
XP_024839985.1	microtubule-associated protein RP/EB family member 2 isoform X2	510159	301280	367465	328936
XP_024855610.1	TSC22 domain family protein 1 isoform X7	510359	9515.3	9681.2	8351.4
NP_001029553.1	proteasome subunit alpha type-4	510423	148226	246443	253422
XP_010816334.1	proteasome subunit beta type-9 isoform X1	510593	30205.8	15166.5	16338.5
XP_024839290.1	equilibrative nucleoside transporter 1 isoform X1	510932	48090.3	22559.5	26833.8
XP_024838371.1	inosine-5-monophosphate dehydrogenase 2 isoform X3	511969	23842.6	3039.2	23700.8
NP_001029595.1	26S proteasome non-ATPase regulatory subunit 7	512456	67611.5	73378.2	77625.8
NP_001029621.1	importin subunit alpha-1	513592	8922.1	227559	0
XP_005217871.1	vacuolar protein sorting-associated protein 29 isoform X1	513840	0	0	4029.7
NP_001029629.2	probable 18S rRNA (guanine-N(7))-methyltransferase	513878	3243.6	0	0
NP_001029631.1	60S ribosomal protein L17	514046	27471.1	0	23963.5
NP_001029638.1	serum amyloid P-component precursor	514488	359433	301656	340412
NP_001029640.1	glutamine--tRNA ligase	514586	0	14709.9	31195.8
NP_001029648.1	small nuclear ribonucleoprotein Sm D2	514932	28774.6	39417.9	30920.1
NP_001029656.1	eukaryotic translation initiation factor 3 subunit D	515226	0	77601.8	10753
XP_024851465.1	fructose-bisphosphate aldolase B isoform X1	515263	54548.7	74529.2	67582.2
NP_001029661.1	eukaryotic translation initiation factor 3 subunit K	515326	823.1	0	0
XP_005223711.2	complement C2 isoform X1	515440	470851	391025	460190
NP_001029666.1	proliferating cell nuclear antigen	515499	87390.4	160228	90640.9
NP_001029689.1	ragulator complex protein LAMTOR5	516090	11246	12734.6	0
XP_024842423.1	GTP-binding protein SAR1a isoform X1	517171	0	96904.7	151252
NP_001029702.1	ADP-ribosylation factor 4	518601	329509	347724	398778
NP_001029711.1	3(2),5-bisphosphate nucleotidase 1	521254	4609.9	0	0
NP_001029714.1	T-complex protein 1 subunit zeta	521540	723311	653806	620660
XP_024834059.1	charged multivesicular body protein 2a isoform X1	523847	8159.4	9990.1	11444.2
NP_001029730.1	dynactin subunit 2	527201	3380.6	31121.5	18013.9
NP_001029734.1	heterogeneous nuclear ribonucleoprotein K	528135	179206	187758	153668
NP_001029742.1	lysosome-associated membrane glycoprotein 2 isoform 2 precursor	529148	46507.1	0	14548.8
NP_001029757.1	actin, alpha cardiac muscle 1	533219	470793	450263	544292
NP_001029758.1	ran-specific GTPase-activating protein	533251	52999.1	17079.7	0
NP_001029760.1	WD repeat-containing protein 18	533356	218845	129800	138712
NP_001029767.2	T-complex protein 1 subunit epsilon	533784	116665	129372	175071
NP_001029768.1	proteasome subunit beta type-3	533874	145417	128278	176844
NP_001029775.1	eukaryotic translation initiation factor 3 subunit E	534165	0	64633.5	0
NP_001029776.1	dolichyl-diphosphooligosaccharide--protein glycosyltransferase subunit 2 precursor	534231	0	3712	0
XP_005224985.1	eukaryotic translation initiation factor 3 subunit C isoform X1	534882	202142	263653	236207
XP_005215277.1	60S ribosomal protein L8 isoform X1	535056	0	7131.3	18029.7
NP_001029800.1	malate dehydrogenase, cytoplasmic isoform MDH1	535182	85989.4	61118.3	15823.8
XP_010811430.1	epoxide hydrolase 1 isoform X1	535293	9320.6	16126.6	12290.8
NP_001029821.1	26S proteasome non-ATPase regulatory subunit 6	538625	33239.9	9617.4	11055
XP_024854754.1	serine/threonine-protein phosphatase PP1-beta catalytic subunit isoform X1	538829	0	0	154902
NP_001029834.1	proteasome subunit alpha type-2	539141	187934	219010	148271
NP_001029835.1	tubulin beta-4B chain	539149	1.04589e+06	976144	1.11084e+06
NP_001029838.1	activator of 90 kDa heat shock protein ATPase homolog 1	539220	24385.8	31636.1	30418.5
NP_001029840.2	boLa class II histocompatibility antigen, DQB*0101 beta chain precursor	539241	0	0	4705.4
NP_001029846.1	60S ribosomal protein L14	539373	1669.5	0	1886.9
NP_001029849.1	guanine nucleotide-binding protein G(i) subunit alpha-3	539521	16582.2	2473.7	0
NP_001029856.1	luc7-like protein 3	539955	5425.7	0	0
XP_024857482.1	acyl-protein thioesterase 1 isoform X3	539992	11079.1	9055.5	9864
NP_001029862.1	40S ribosomal protein S23	540129	24222.2	0	0
XP_005218221.1	developmentally-regulated GTP-binding protein 1 isoform X1	540161	13923	5306.3	0
NP_001029871.1	proliferation-associated protein 2G4	540272	155283	176234	123898
NP_001029872.1	serine/arginine-rich splicing factor 3	540276	4378.9	0	0
XP_005223736.1	N(G),N(G)-dimethylarginine dimethylaminohydrolase 2 isoform X1	540386	23810.1	22614.8	56027.2
XP_024833173.1	GTP-binding nuclear protein Ran isoform X1	540457	0	10910.8	7110.6
NP_001029885.1	actin-related protein 2/3 complex subunit 2	540838	126369	105624	133723
NP_001029888.1	40S ribosomal protein S10	540965	281455	0	0
NP_001029891.1	ubiquitin thioesterase OTUB1	540984	25329.5	51510.4	14340
NP_001029900.1	thrombospondin-4 precursor	541281	1.24686e+07	1.38688e+07	1.21367e+07
XP_010809828.1	small nuclear ribonucleoprotein-associated protein B isoform X1	613304	0	0	3927.6
XP_005220808.1	ras-related protein Rab-5C isoform X1	613749	23549	6640.3	25130.8
NP_001029920.1	very-long-chain enoyl-CoA reductase	614105	63390	0	0
NP_001029935.1	SH3 domain-binding glutamic acid-rich-like protein 3	614672	8040.2	7244.6	7461.8
NP_001029941.1	ragulator complex protein LAMTOR1	614849	0	0	5896.8
XP_024847725.1	transformer-2 protein homolog beta isoform X1	615156	6327.9	0	0
NP_001029955.1	60S ribosomal protein L32	615556	509840	377910	476039
NP_001029978.1	coagulation factor VII precursor	617960	86252.9	99486.1	86310.4
NP_001029979.1	apolipoprotein C-IV precursor	618041	1.46287e+06	1.1687e+06	1.12502e+06
NP_001029980.1	beta-1,4-glucuronyltransferase 1	618055	0	64383.1	45147.1
NP_001030181.2	protein NDRG1	504499	148504	40451.3	195936
XP_005204712.1	adenylyl cyclase-associated protein 1 isoform X1	504519	353107	380248	256599
NP_001030189.1	D-3-phosphoglycerate dehydrogenase	505103	629582	491752	653986
XP_005217810.1	myosin regulatory light chain 2, ventricular/cardiac muscle isoform isoform X1	505519	11562.5	0	19231.2
XP_024856141.1	phospholipid transfer protein isoform X1	505640	440440	466573	501276
NP_001030217.1	fascin	507342	19672.1	24849.1	13092.8
NP_001030230.1	N-acetylserotonin O-methyltransferase-like protein	508458	0	0	8750
XP_005224932.2	syntaxin-4 isoform X2	508675	262453	19195	227554
NP_001030237.1	small nuclear ribonucleoprotein Sm D1	508788	5463.8	0	9476
NP_001030238.1	CKLF-like MARVEL transmembrane domain-containing protein 6	508881	8593.6	0	39172.7
XP_024832280.1	T-cell surface protein tactile isoform X2	509578	286167	259973	285762
NP_001030246.1	acidic leucine-rich nuclear phosphoprotein 32 family member B	509685	61511.9	0	0
NP_001030255.1	26S proteasome regulatory subunit 6B	510029	36600.2	132618	7817.1
NP_001030265.1	integral membrane protein 2B	510575	71469.8	19466.2	122709
XP_024842832.1	CD81 antigen isoform X1	511435	75607.8	89579.4	81244.6
XP_024841339.1	glutaredoxin-3 isoform X1	511528	0	16653.7	0
XP_005223984.1	cytosolic non-specific dipeptidase isoform X1	512626	0	0	11124.4
NP_001030283.2	26S proteasome non-ATPase regulatory subunit 8	512891	2093.4	0	5009.6
NP_001030357.1	RNA transcription, translation and transport factor protein	513083	0	28257.8	0
NP_001030360.2	transaldolase	513453	689719	644205	630941
NP_001030383.1	60S ribosomal protein L5	515238	72453	76948.8	155756
NP_001030387.1	proteasome subunit alpha type-1	515503	404411	402120	331746
NP_001030389.2	eukaryotic translation initiation factor 3 subunit M	515543	11538.3	264497	301546
NP_001030393.1	serine/threonine-protein phosphatase PP1-alpha catalytic subunit	516175	16429	15677	21945.3
NP_001030396.1	ribonuclease inhibitor	517087	414950	304450	344850
NP_001030415.1	hsp90 co-chaperone Cdc37	520883	0	0	15142.3
XP_024842930.1	CD151 antigen isoform X2	523328	8164.8	8466.4	12988.5
NP_001030428.1	alpha-actinin-1	524770	49650.4	70161.7	74660.9
NP_001030463.1	catalase	531682	136386	81793.5	112566
NP_001030468.1	ras-related protein Rab-11B	532723	131000	97542.4	225164
NP_001030497.1	calponin-2	539019	19369.2	12376.7	8424.4
NP_001030503.1	secretory carrier-associated membrane protein 3	539670	0	9165.2	0
XP_024840150.1	tyrosine-protein phosphatase non-receptor type 2 isoform X4	540888	6182.2	0	0
NP_001030518.1	nucleophosmin	614028	78130.1	30270.7	36855.1
NP_001030524.1	actin-related protein 2/3 complex subunit 5	614345	0	366496	332967
NP_001030533.1	peptidyl-prolyl cis-trans isomerase FKBP1A	614795	12010.1	10277.7	12558.4
XP_024841574.1	ribonuclease P protein subunit p30 isoform X1	615098	2087.2	0	0
NP_001030549.1	charged multivesicular body protein 2b	615954	5406	0	30250.4
XP_024842075.1	golgin subfamily A member 7 isoform X1	616809	19998.3	31192	15294.6
NP_001030569.1	stress-induced-phosphoprotein 1	617109	115144	8139.2	5419.2
NP_001030574.1	ubiquitin-conjugating enzyme E2 variant 1	617771	3015.7	0	0
XP_024834366.1	60S ribosomal protein L28 isoform X2	618702	7136.4	7504.9	0
XP_024857539.1	vacuolar protein sorting-associated protein 28 homolog isoform X1	618785	3536.3	4605.3	0
XP_024841919.1	monocarboxylate transporter 1 isoform X1	505775	10247.2	0	9415.7
NP_001032520.1	40S ribosomal protein S15a	337888	13986.8	12082.1	14615.7
XP_005202952.1	histone deacetylase 1 isoform X1	404126	5221.1	0	0
XP_005216431.1	CD59 glycoprotein isoform X1	505574	437457	387137	407169
NP_001032534.1	ATP-citrate synthase	511135	11225.5	29630.2	0
NP_001032544.1	40S ribosomal protein S19	516063	6308.5	6725.4	0
NP_001071531.1	histone H2B type 1-K	616627	284264	294185	404858
NP_001032554.1	serine/threonine-protein phosphatase 2A 65 kDa regulatory subunit A alpha isoform	535321	14837.7	16948.3	0
NP_001032693.1	glutaredoxin-1	515416	0	0	7445.2
NP_001032695.1	fermitin family homolog 3	525159	74120.9	77053.9	89142.7
NP_001032700.1	ras GTPase-activating protein-binding protein 1	534214	23394.6	0	6134.4
NP_001032701.1	proteasome subunit beta type-5	534640	45525.1	38639	38071
NP_001032705.1	high mobility group protein B2	540444	6440.7	15534.5	6273.8
NP_001258089.1	P-selectin glycoprotein ligand 1 precursor	617434	574377	569528	701335
NP_001033134.2	vacuolar protein sorting-associated protein VTA1 homolog	506430	291216	199849	156833
NP_001033168.1	ADP-ribosylation factor-like protein 2	511349	46301.6	0	0
NP_001033175.1	T-complex protein 1 subunit alpha	512043	32452.9	45399.8	81976
XP_015326572.1	methionine--tRNA ligase, cytoplasmic isoform X2	512531	0	14621.4	17438.8
NP_001033183.1	nucleosome assembly protein 1-like 4	513028	57250.8	19872.9	67432.5
XP_005219322.1	vasodilator-stimulated phosphoprotein isoform X2	514902	0	0	6764.9
NP_001033213.1	DNA-directed RNA polymerases I and III subunit RPAC1	516337	6519.5	0	0
XP_024853344.1	casein kinase I isoform X4	527889	8626.3	6056.4	0
XP_024847775.1	cysteine and glycine-rich protein 2 isoform X1	539381	180146	146892	0
NP_001033283.1	T-complex protein 1 subunit delta	613336	2.13134e+06	2108614	2.06677e+06
NP_001033286.1	histone H2A.V	613618	11881.3	15757.2	12469.4
NP_001033605.1	prefoldin subunit 3	508727	15110.4	0	0
NP_001033607.1	MHC class I heavy chain isoform 1 precursor	515712	12547.5	22158.3	25010
NP_001033609.1	COMM domain-containing protein 9	510280	102052	30414.6	22605.7
NP_001033615.1	ruvB-like 2	511048	173622	492471	128260
NP_001033616.1	proteasome subunit beta type-7	511207	38440	10276.8	0
NP_001033621.1	T-cell immunomodulatory protein precursor	512545	5125.9	0	0
NP_001033628.1	proteasome subunit beta type-1	514237	187888	207264	264425
NP_001033647.1	cell adhesion molecule 1 precursor	529873	683834	689360	785830
XP_010819218.1	LOW QUALITY PROTEIN: protein SET-like	782688	0	23710.5	41067.4
NP_001033669.1	6-phosphogluconolactonase	616120	1817.5	0	0
NP_001033763.1	lipopolysaccharide-binding protein precursor	512242	916376	534084	548441
NP_001035559.2	complement C3 preproprotein	280677	1.01298e+08	9.50052e+07	9.32605e+07
NP_001035560.1	haptoglobin precursor	280692	155469	167297	207281
NP_001035563.1	trifunctional purine biosynthetic protein adenosine-3	281183	649094	759541	724379
XP_024831774.1	glutamine synthetase isoform X1	281199	10111.1	16811.4	8322.5
XP_024841229.1	retinol-binding protein 4 isoform X1	281444	685320	711868	664634
NP_001035567.3	annexin A5	281626	51859.2	24333	55393
NP_001035577.1	elongation factor 1-gamma	326581	19807.9	0	4433
NP_001035580.1	tumor necrosis factor receptor superfamily member 1B precursor	338033	8542	10642.5	0
NP_001035581.1	dnaJ homolog subfamily A member 2	360006	118035	125201	110135
NP_001035585.1	insulin-like growth factor-binding protein 6 precursor	404186	9297.2	0	12211
XP_024839180.1	MHC Class I JSP.1 isoform X1	407173	0	50815.9	52315.2
NP_001035594.1	protein transport protein Sec61 subunit alpha isoform 1	505064	0	12342.2	0
XP_024842780.1	serum amyloid A-4 protein isoform X1	505308	209164	263736	263152
NP_001035606.1	60S ribosomal protein L19	510615	0	0	7202.6
NP_001035610.1	60S ribosomal protein L7a	513128	51383.3	41039.3	92492.4
XP_024849933.1	heterogeneous nuclear ribonucleoprotein A/B isoform X2	513410	226122	0	0
XP_005213900.1	ubiquitin carboxyl-terminal hydrolase isozyme L3 isoform X3	520170	3360.1	0	0
XP_010815554.1	BAG family molecular chaperone regulator 5 isoform X1	522854	0	0	4020.2
XP_024853357.1	transmembrane emp24 domain-containing protein 10 isoform X1	529761	53154.6	23511.3	35005
XP_010809831.1	40S ribosomal protein S21 isoform X1	615178	1685.4	0	6943.5
NP_001035680.1	ribonuclease 4 precursor	616089	11171	0	0
NP_001035688.1	prostamide/prostaglandin F synthase	617001	0	0	8880.9
XP_024833249.1	rho-related GTP-binding protein RhoF isoform X1	617894	37014.6	28293.8	23050.9
NP_001039344.1	protein disulfide-isomerase A4 precursor	415110	1.08909e+06	923601	1.10493e+06
NP_001039365.1	26S proteasome non-ATPase regulatory subunit 3	504937	4588.3	10687.8	0
NP_001039368.1	dermatopontin precursor	504963	81045.9	254910	325128
NP_001039376.1	heterogeneous nuclear ribonucleoprotein A1	505093	3847.3	27325.4	24979.8
NP_001039380.1	vesicle-associated membrane protein 3	505379	5296	0	0
XP_024855612.1	aspartyl aminopeptidase isoform X4	506882	12056.5	5646	0
NP_001039423.1	60S ribosomal protein L23a	507168	0	4110.3	6827.2
NP_001039427.1	proteasome subunit alpha type-6	507213	389821	439998	468476
XP_005202672.1	caspase-8 isoform X1	507481	3124.8	5655.2	0
XP_024846329.1	heterogeneous nuclear ribonucleoproteins A2/B1 isoform X4	507564	22993	23572.2	11425.2
XP_010815085.2	complement component C6 isoform X1	507749	2.02142e+06	1.71849e+06	1.91261e+06
NP_001039446.1	multifunctional methyltransferase subunit TRM112-like protein	507833	8859.2	0	0
NP_001039467.1	CD48 antigen precursor	508386	3449.5	10653.7	6493.1
NP_001039482.1	splicing factor 3B subunit 6	508876	14776.1	0	0
NP_001039489.1	programmed cell death protein 5	509123	0	9539.1	0
NP_001039497.1	inositol-3-phosphate synthase 1	509394	2351.6	0	0
NP_001039508.1	angiopoietin-related protein 4 precursor	509963	33674	26173	18921.3
XP_024842950.1	UMP-CMP kinase isoform X1	509965	6829.2	0	0
NP_001039510.1	obg-like ATPase 1	509966	0	750480	585338
NP_001039512.1	protein FAM49B	510019	5348.2	8195.3	30342.3
XP_024842988.1	methanethiol oxidase isoform X1	510154	4881.1	5347.1	4540.6
NP_001039517.1	cytoplasmic dynein 1 light intermediate chain 1	510330	0	1441.3	0
XP_005216305.1	serpin H1 isoform X1	510850	35676.3	10910.4	0
NP_001039531.1	histidine--tRNA ligase, cytoplasmic	510937	4233.5	0	0
NP_001039534.1	phosphatidylcholine-sterol acyltransferase precursor	510960	120960	84943.6	118888
NP_001039545.1	protein HP-25 homolog 1 precursor	511240	1.25928e+06	1.1771e+06	1.08239e+06
NP_001039548.1	ribosome production factor 2 homolog	511294	0	0	6522.1
XP_015314927.1	calcium-binding protein 39 isoform X1	511451	0	0	4058.6
NP_001039582.1	eukaryotic translation initiation factor 2 subunit 3	512350	0	0	23498.6
NP_001039595.1	endophilin-A2	512719	9512.1	0	16129.7
XP_024846397.1	ATP-binding cassette sub-family F member 2 isoform X1	513061	2573.9	76539.3	18083.5
NP_001039606.3	complement component C8 beta chain precursor	513217	920554	902352	917426
XP_024835783.1	26S proteasome non-ATPase regulatory subunit 11 isoform X1	513461	99543.3	87313.4	77603.5
XP_024838412.1	mannose-1-phosphate guanyltransferase beta isoform X1	514161	14923.5	2586.4	16201.9
NP_001039636.1	T-complex protein 1 subunit eta	514355	80760.3	71278.1	49511.8
NP_001039653.1	eukaryotic initiation factor 4A-III	515145	8702	7896.4	7850.8
XP_024835867.1	active breakpoint cluster region-related protein isoform X5	515556	5.08448e+06	0	5.32002e+06
NP_001039699.1	DNA replication licensing factor MCM6	517812	14950.2	34555.2	10664.9
NP_001039705.1	26S proteasome regulatory subunit 10B	518637	272250	275467	276335
NP_001229516.1	calmodulin-2	100297344	190755	144139	226622
NP_001039723.1	vacuolar protein sorting-associated protein 35	521864	6677	11324.4	26411
NP_001039727.2	testis-expressed sequence 10 protein	522819	3600.6	0	0
NP_001039734.1	serum paraoxonase/arylesterase 1 precursor	523798	1.79589e+06	1.49382e+06	1.65919e+06
NP_001039750.1	complement component C8 alpha chain precursor	527391	1.58951e+06	1.07195e+06	1.01173e+06
XP_010807252.1	dehydrogenase/reductase SDR family member 1 isoform X1	528832	36839.4	28235.7	39474.7
NP_001039793.1	protein S100-A9	532569	114863	126658	153300
NP_001039797.1	cell division control protein 42 homolog	532712	51550.5	52517.5	55596.5
NP_001039800.1	Golgi-resident adenosine 3,5-bisphosphate 3-phosphatase	532797	118464	113016	90879.9
XP_024850109.1	core histone macro-H2A.1 isoform X2	532990	16495.2	8248.7	7347.4
NP_001039811.1	WD repeat-containing protein 1	533223	66954.6	52124.6	104452
NP_001039817.1	plasma kallikrein precursor	533547	156873	176428	94758.7
NP_001039838.1	tubulin beta-6 chain	534206	7376.1	0	7006.7
NP_001039852.1	methylthioribose-1-phosphate isomerase	534734	0	23706.3	5453.7
NP_001039875.1	tubulin alpha-1D chain	535605	69322.5	70405.2	69843.3
NP_001039888.1	4-trimethylaminobutyraldehyde dehydrogenase	537539	0	23604	20532.4
NP_001039893.1	26S proteasome non-ATPase regulatory subunit 12	538204	23574.5	0	7996.3
XP_024847739.1	ubiquitin carboxyl-terminal hydrolase 15 isoform X4	538284	0	25392.7	0
XP_010818908.1	tetraspanin-14 isoform X1	539055	8254.4	0	0
NP_001039919.1	casein kinase II subunit beta	539235	73496.5	50416.1	48907.8
XP_024847805.1	protein kinase C and casein kinase substrate in neurons protein 2 isoform X1	540107	33300.3	48801.6	36151.3
NP_001039942.1	moesin	540426	1.65985e+06	1483860	1.33696e+06
NP_001039950.2	TAR DNA-binding protein 43	540632	0	0	7433.1
XP_024857489.1	elongin-C isoform X1	540859	274119	0	231480
XP_005206910.1	dynamin-1-like protein isoform X7	540892	12555.7	0	0
XP_024848824.1	ubiquitin-conjugating enzyme E2 D3 isoform X2	326583	2127.6	0	3674.1
NP_001039976.1	N-alpha-acetyltransferase 10	613636	5365.4	0	0
NP_001039988.1	hepatitis A virus cellular receptor 1 precursor	613999	258971	281956	194806
XP_024833522.1	myc box-dependent-interacting protein 1 isoform X25	614576	0	18626.4	0
NP_001040014.1	tubulin beta-5 chain	615087	238600	154445	196907
XP_005228088.1	non-POU domain-containing octamer-binding protein isoform X1	615175	44538.5	0	91325
XP_024847926.1	lanosterol synthase isoform X2	615906	135724	134122	0
XP_005223843.1	CD83 antigen isoform X1	617034	9032.7	0	0
XP_024834284.1	coactosin-like protein isoform X1	617165	50501.2	54087.7	26651.3
NP_001040059.1	pituitary tumor-transforming gene 1 protein-interacting protein precursor	617245	22150.3	0	6764.3
NP_001040064.1	complement C1q subcomponent subunit B precursor	617435	899905	638436	827573
NP_001068586.1	inorganic pyrophosphatase	280701	19026.7	4190.5	0
NP_001068589.1	elongation factor 2	281138	524930	401470	558946
NP_001068592.1	lysosome-associated membrane glycoprotein 1 precursor	281897	9708.4	0	8110.7
XP_024835394.1	AP-2 complex subunit beta isoform X2	282183	47074.7	56297	26319.1
XP_024854148.1	endoplasmic reticulum chaperone BiP isoform X1	415113	1.5714e+06	1.47127e+06	1.51357e+06
XP_024857211.1	DNA replication licensing factor MCM4 isoform X1	504367	6768.9	88528	11972.4
NP_001068644.1	replication protein A 70 kDa DNA-binding subunit	504844	21853.1	14560.5	0
NP_001068657.1	ubiquitin carboxyl-terminal hydrolase 14	505106	7837.5	15986.8	6678
XP_024841292.1	gamma-adducin isoform X2	505225	0	0	4707.5
XP_024833787.1	nucleobindin-1 isoform X1	505351	19290.2	21596.6	21867.8
NP_001068669.1	cAMP-dependent protein kinase type I-beta regulatory subunit	505370	127193	105308	0
XP_005211715.1	glycogen phosphorylase, liver form isoform X2	505472	7508.2	6799.1	0
XP_024835541.1	transmembrane channel-like protein 6 isoform X9	505575	86362	79254.9	107058
NP_001068691.1	cell cycle control protein 50A	505797	2261.1	176622	261379
XP_024851276.1	BDNF/NT-3 growth factors receptor isoform X5	505824	69479.2	63453.5	56993.6
NP_001068722.1	bifunctional purine biosynthesis protein ATIC	506343	284310	335798	343944
XP_024843195.1	serum amyloid A protein isoform X2	104968478	123363	97957.4	115790
NP_001068758.2	DNA replication licensing factor MCM5	506970	1614696	1.9278e+06	1.77737e+06
XP_024851299.1	cell cycle and apoptosis regulator protein 2 isoform X7	507114	37294.4	0	21669.5
NP_001068770.1	heat shock protein 105 kDa	507165	31233	63254.3	117984
NP_001068774.1	acidic leucine-rich nuclear phosphoprotein 32 family member E	507203	26448.5	27769.5	21087.8
NP_001068785.1	ras-related protein Rab-21	507488	54568.4	64297.4	113752
XP_024840499.1	protein FAM234A isoform X2	507493	26917.4	0	6634.4
NP_001068788.1	T-cell immunoglobulin and mucin domain-containing protein 4 precursor	507549	288245	296260	282230
NP_001068794.1	protein LTV1 homolog	507702	3020.8	0	0
XP_024856211.1	microtubule-associated protein RP/EB family member 1 isoform X1	507845	0	0	8828.8
XP_010813779.1	splicing factor U2AF 65 kDa subunit isoform X4	507895	374023	291114	288336
NP_001068818.1	sorcin	508319	3588.3	0	17891.8
NP_001068824.1	glucosamine-6-phosphate isomerase 2	508383	0	3185.2	0
NP_001068839.1	basigin precursor	508716	302777	289564	406013
NP_001068842.1	lymphocyte-specific protein 1	508832	101591	10633.7	133460
NP_001068847.1	protein CutA precursor	508956	215014	428017	860137
NP_001068890.1	translin	509943	55242.8	48754.6	34151.5
NP_001068899.1	protein lin-7 homolog C	510125	9372.2	0	0
NP_001068901.1	calcium and integrin-binding protein 1	510141	40289.1	132168	7696.3
XP_024856337.1	heterochromatin protein 1-binding protein 3 isoform X2	510194	32405.4	14246.5	9129.1
XP_024843022.1	semaphorin-4A isoform X1	510239	8274.5	0	0
NP_001068923.1	vacuolar protein sorting-associated protein 26A	510574	0	0	2720.1
NP_001068925.1	charged multivesicular body protein 6	510596	4113.1	0	0
NP_001068936.1	ATP-dependent RNA helicase DDX1	510816	37576.4	17283.1	32124.2
NP_001068941.1	uncharacterized protein LOC510860 precursor	510860	6.54619e+06	6.3975e+06	6.87351e+06
XP_024857264.1	syntenin-1 isoform X1	510979	890364	1169477	1.03514e+06
NP_001068952.1	55 kDa erythrocyte membrane protein	510998	0	0	12365.1
NP_001069033.1	protein SEC13 homolog	512530	4763.5	0	0
XP_024833914.1	prenylated Rab acceptor protein 1 isoform X1	512653	46124.1	57219.8	54506.7
NP_001069049.1	60S ribosomal protein L11	512745	0	2238.8	0
XP_005221720.1	exocyst complex component 3 isoform X1	513138	0	10549.3	10528
XP_015316219.1	xaa-Pro aminopeptidase 1 isoform X2	513156	596211	486758	341594
NP_001069075.1	nuclear migration protein nudC	513277	0	32166	24576.7
NP_001069076.1	nucleolar and coiled-body phosphoprotein 1	513278	0	0	7193
NP_001069108.1	pre-mRNA-processing factor 19	513868	0	2900.3	0
NP_001069115.1	myosin regulatory light chain 2, skeletal muscle isoform	514106	0	0	22618.9
XP_010818336.1	long-chain-fatty-acid--CoA ligase 5 isoform X4	514159	56662.4	70694.3	59713
XP_024846406.1	asparagine synthetase [glutamine-hydrolyzing] isoform X2	514209	254607	115293	109276
XP_024832980.1	L-serine dehydratase/L-threonine deaminase isoform X2	514346	0	5936.4	5183.3
NP_001069161.1	26S proteasome non-ATPase regulatory subunit 5	515021	84371.4	52478.8	60759.5
NP_001069201.1	vesicle-associated membrane protein-associated protein A	516024	0	0	4511
NP_001069217.1	radixin	517111	0	0	290411
NP_001069220.1	eukaryotic translation initiation factor 4H	517409	0	0	4731.6
XP_024833030.1	NAD-dependent protein lipoamidase sirtuin-4, mitochondrial isoform X3	519328	0	3250.1	0
XP_010811426.1	fumarate hydratase, mitochondrial isoform X1	520260	14775	0	0
NP_001069281.1	aminoacyl tRNA synthase complex-interacting multifunctional protein 2	520979	199925	228708	28006.4
XP_024853331.1	synaptosomal-associated protein 23 isoform X1	522423	106365	95530.9	80729.9
NP_001069343.1	enolase-phosphatase E1	525563	23999.3	13526.4	0
NP_001069360.2	serine/threonine-protein kinase OSR1	526949	0	24399.4	0
XP_024850071.1	platelet-derived growth factor receptor beta isoform X5	527165	1.39567e+06	1.68902e+06	1.56622e+06
NP_001069380.1	14-3-3 protein sigma	528453	264264	296800	263519
NP_001069392.1	syndecan-1 precursor	529759	196326	183151	222906
XP_024840734.1	pancreatic secretory granule membrane major glycoprotein GP2 isoform X2	531420	1.5122e+06	1.27913e+06	1.69937e+06
XP_005222539.1	CKLF-like MARVEL transmembrane domain-containing protein 7 isoform X3	532269	0	1869.8	4040.2
NP_001069431.1	insulin-like growth factor-binding protein complex acid labile subunit precursor	532494	374360	377716	343144
XP_005212536.1	STAM-binding protein isoform X2	532672	8860.9	16706.2	4397.3
XP_005226474.2	annexin A7 isoform X2	533360	0	30949.9	1973.4
XP_005210344.1	dihydropyrimidinase-related protein 2 isoform X2	533746	0	0	3108.7
NP_001069514.1	U1 small nuclear ribonucleoprotein 70 kDa	535113	3051	0	0
XP_005226537.1	adenosine kinase isoform X5	783572	0	11090.8	2056.3
NP_001069535.1	26S proteasome non-ATPase regulatory subunit 14	535683	131882	3237.5	0
NP_001069580.1	Golgi-associated plant pathogenesis-related protein 1	538565	73493	87628.8	14112.8
NP_001069624.1	vacuolar protein sorting-associated protein 4B	539357	8000.8	32344.4	17164.4
NP_001069645.1	mitotic checkpoint protein BUB3	539594	1853.3	0	0
NP_001069646.1	properdin precursor	539605	194759	158776	116392
NP_001069687.1	protein YIPF3	540431	0	0	10652.9
NP_001069696.1	receptor-type tyrosine-protein phosphatase gamma	540575	260573	321120	207425
NP_001069701.1	ras-related protein Rab-1B	540685	14388.4	7375.4	11603.7
NP_001069707.1	glutamate-rich WD repeat-containing protein 1	540739	813442	811904	775799
XP_005209480.1	eukaryotic peptide chain release factor subunit 1 isoform X1	541077	116387	123757	122116
NP_001069727.1	pentraxin-related protein PTX3 precursor	541148	6.10836e+06	5.77994e+06	7.67671e+06
XP_005211949.1	COP9 signalosome complex subunit 2 isoform X1	101907531	607005	651537	0
NP_001069769.1	apolipoprotein D precursor	613972	486858	438753	475960
NP_001069771.1	collectin-11 precursor	613991	225124	341789	353530
NP_001069785.1	ras-related protein Rab-8B	614242	67994.6	0	48169.8
XP_024854911.1	MOB kinase activator 1A isoform X1	614611	107922	44374.7	47483.1
NP_001069815.1	proteasome assembly chaperone 1	614817	0	0	76247.1
XP_024836191.1	cAMP-dependent protein kinase type I-alpha regulatory subunit isoform X1	615074	7593.6	9426	3787.3
NP_001069844.1	nucleoside diphosphate kinase B	615447	53500.5	7918.4	30100.7
NP_001069862.1	serine/arginine-rich splicing factor 1	615796	6280.5	87848.8	39097.8
NP_001069865.1	endoglin precursor	615844	26699.2	20624.1	16826.9
NP_001069877.1	nuclear factor NF-kappa-B p105 subunit	616115	42511.9	31344.2	29561.1
NP_001069922.1	ELAV-like protein 1	617316	1.22597e+06	1.4223e+06	1.20836e+06
XP_024845513.1	alcohol dehydrogenase [NADP(+)] isoform X1	618607	11476.5	12604.5	0
NP_001070002.1	AP-3 complex subunit beta-1	767602	0	11063.7	0
XP_024843123.1	suppressor of tumorigenicity 14 protein homolog isoform X6	767617	0	0	3830.5
XP_024837176.1	transportin-1 isoform X2	767620	11798.9	14300.4	0
NP_001070018.1	complement C1s subcomponent precursor	767827	742138	695406	582463
NP_001070266.1	sodium/potassium-transporting ATPase subunit alpha-1	282144	4717452	4.09106e+06	3867110
XP_024843596.1	ribosomal biogenesis protein LAS1L isoform X4	507924	0	3201.8	0
XP_024848910.1	anthrax toxin receptor 2 isoform X1	510080	37651.9	9513.4	34754.2
NP_001070309.1	major histocompatibility complex, class I precursor	512672	38552.6	0	33086.6
NP_001070320.1	solute carrier family 26 member 6	514514	0	6709.6	0
NP_001070371.1	phosphoglucomutase-1	534402	151011	140279	0
XP_024832164.1	heterogeneous nuclear ribonucleoprotein U isoform X2	539950	430678	688558	507854
NP_001070408.1	copine-1	615677	256209	172471	129778
NP_001070431.1	UDP-GalNAc:beta-1,3-N-acetylgalactosaminyltransferase 1	767844	16055.3	0	19085.4
XP_010816534.1	adenosine 3-phospho 5-phosphosulfate transporter 1 isoform X1	767848	11955.6	0	10743
NP_001070436.1	mannan-binding lectin serine protease 1 precursor	522347	8.36088e+06	8.11406e+06	9.63213e+06
NP_001070444.2	uteroglobin precursor	767867	82583.8	77781.6	65486.5
NP_001070466.1	60S ribosomal protein L13a	767925	9545.4	0	0
NP_001070481.1	histone-binding protein RBBP4	767940	7203.3	8613.2	0
NP_001070494.1	testis-expressed protein 36	767956	179403	204594	190237
XP_015327562.1	perilipin-3 isoform X3	767984	25709.1	39482.9	32033.6
NP_001071275.1	secretoglobin family 1D member precursor	338419	32456.4	37831.1	32348.7
NP_001071320.1	Na(+)/H(+) exchange regulatory cofactor NHE-RF1	505242	10081.7	3297.3	0
XP_024838249.1	protein kinase C delta type isoform X4	505708	67677.7	46442.9	45387.4
NP_001071332.1	syntaxin-7	507031	370228	372224	371374
XP_005226233.1	60S ribosomal protein L15 isoform X1	507151	226680	229579	163030
XP_005211860.1	deoxyuridine 5-triphosphate nucleotidohydrolase, mitochondrial isoform X1	507945	10813.5	0	0
NP_001071351.1	dihydrofolate reductase	508809	0	0	39132
NP_001071368.1	signal transducer and activator of transcription 1-alpha/beta	510814	19751	17039.6	28810
NP_001071381.1	carbohydrate sulfotransferase 12	513030	60803.8	77564.4	90258.8
XP_024843767.1	putative tRNA (cytidine(32)/guanosine(34)-2-O)-methyltransferase isoform X4	517675	56326.9	0	58829.3
NP_001071411.1	extended synaptotagmin-1	520669	806988	626359	953076
XP_015330164.1	coatomer subunit beta isoform X1	535533	0	3482.6	0
XP_024846620.1	transmembrane protein 168 isoform X1	541075	34968.2	36302.4	26292.8
XP_005203333.1	serine/arginine-rich splicing factor 10 isoform X6	768310	25473.5	42377	18083.5
NP_001071595.1	14-3-3 protein theta	768311	332086	414543	280077
NP_001071607.1	60S ribosomal protein L36	768327	0	7804.9	0
XP_024843171.1	interferon-induced transmembrane protein 1-like isoform X2	112444847	8306.2	0	6299.4
NP_001071626.1	tubulin alpha-4A chain	777775	591858	615139	617272
NP_001071632.1	cysteine-rich and transmembrane domain-containing protein 1	777789	0	0	2656.1
XP_005202773.1	myosin light chain 1/3, skeletal muscle isoform isoform X1	317657	139450	153394	173916
NP_001073085.1	protein-L-isoaspartate(D-aspartate) O-methyltransferase	613854	5266.5	6251	0
NP_001073103.1	cysteine-rich secretory protein 3 precursor	618612	0	2287.9	0
NP_001073105.1	heat shock protein HSP 90-beta	767874	5.23073e+06	4.5599e+06	5.78537e+06
NP_001073248.1	histone H2A.x	531733	245414	201620	277753
NP_001073682.1	coagulation factor X precursor	280787	1.66577e+08	1.91051e+08	1.90565e+08
NP_001073687.1	chloride intracellular channel protein 4	286823	46097.4	417420	22537.5
NP_001073690.1	prefoldin subunit 2	404138	4179.5	13266.5	0
NP_001073713.1	ATP-dependent 6-phosphofructokinase, liver type	508683	12379.2	162511	0
XP_005215875.1	junctional adhesion molecule-like isoform X3	509575	36437.7	0	0
NP_001073731.1	DNA damage-binding protein 1	511951	1875.9	0	0
XP_024837040.1	oncostatin-M-specific receptor subunit beta isoform X1	514720	23553.6	18186.5	19169.4
XP_024852331.1	E3 UFM1-protein ligase 1 isoform X3	515894	119904	132980	128585
NP_001073774.1	rho-related GTP-binding protein RhoG	538559	2116	5691.8	3536.1
NP_001073787.2	xaa-Pro dipeptidase	615158	22366.2	24984.6	31029.1
XP_024836297.1	lethal(2) giant larvae protein homolog 1 isoform X6	781865	177348	164226	98582.4
NP_001074375.1	NEDD8 ultimate buster 1	511298	32827.9	46914.7	53101.7
NP_001075004.1	bis(5-adenosyl)-triphosphatase ENPP4 precursor	538583	36015.2	32448.2	0
NP_001075007.1	integral membrane protein 2C	539959	13781.4	24283.2	0
NP_001075046.1	neutral amino acid transporter A	326577	16560.2	17738.3	0
NP_001075180.1	SUMO-activating enzyme subunit 1	505512	79381.4	39007	66424.1
NP_001075181.1	serpin A3-8 precursor	505820	2.06135e+06	1.91466e+06	1.58776e+06
XP_024854279.1	EGF-containing fibulin-like extracellular matrix protein 1 isoform X2	511566	37076.1	33294.9	32998.7
NP_001075189.1	histone H2A type 2-C	513666	145834	176552	170764
NP_001075199.1	glypican-6 precursor	536153	0	0	5738.2
NP_001075202.1	importin subunit alpha-5	539679	6077.6	9066.4	0
NP_001075206.1	protein GOLM2	540780	554900	530820	501670
XP_015316882.1	immunoglobulin superfamily member 8 isoform X1	519266	346258	3182.4	137977
XP_024834316.1	dermokine isoform X2	618159	21150.9	0	7433
NP_001076074.1	dolichyl-diphosphooligosaccharide--protein glycosyltransferase subunit 1 precursor	507939	10497	24633.2	62859.1
XP_024849042.1	extracellular superoxide dismutase [Cu-Zn] isoform X3	532481	129120	78286.6	74713.4
NP_001076083.1	UV excision repair protein RAD23 homolog A	540564	133450	116697	97223.3
NP_001076863.1	lipolysis-stimulated lipoprotein receptor	508651	561273	613313	567954
XP_005220899.1	116 kDa U5 small nuclear ribonucleoprotein component isoform X1	509425	7.99536e+06	74161.2	11633.6
NP_001076881.1	serine incorporator 3 precursor	511861	5460.6	0	0
NP_001076884.1	syntaxin-binding protein 3	512490	10708.3	0	0
NP_001076900.1	acylamino-acid-releasing enzyme	514666	762683	812941	817305
NP_001076907.1	ubiquitin-like modifier-activating enzyme 6	518834	181237	84213.1	105492
NP_001076919.1	leucine-rich repeat and calponin homology domain-containing protein 4	527134	0	0	5817.4
NP_001076928.1	small nuclear ribonucleoprotein E	531493	4076.7	0	0
NP_001076933.1	selenocysteine-specific elongation factor	532824	8041.2	16050.5	10623.6
XP_024853430.1	C-1-tetrahydrofolate synthase, cytoplasmic isoform X1	534382	299179	10491.2	21257.2
NP_001076949.1	F-actin-capping protein subunit alpha-1	534656	28243	21625.7	15352.4
XP_024854833.1	LIM and senescent cell antigen-like-containing domain protein 1 isoform X10	540281	0	0	6727.9
NP_001076972.1	NEDD8-conjugating enzyme Ubc12	613343	94328.1	24530.9	27634.8
NP_001076984.1	transmembrane protein 87A precursor	615333	0	14664.3	0
NP_001076996.1	nucleolar RNA helicase 2	781917	439117	512683	346584
XP_024841315.1	programmed cell death protein 4 isoform X1	506724	60700.5	41837.5	0
XP_005217556.1	ATP-binding cassette sub-family E member 1 isoform X1	514991	599565	1057226	918306
XP_015321908.1	polyadenylate-binding protein 4 isoform X8	534576	2550.8	0	0
NP_001077205.1	junctional adhesion molecule B precursor	538846	509098	31580.8	0
XP_024853511.1	transmembrane 9 superfamily member 1 isoform X1	539478	1761.2	0	0
XP_024840843.1	vasorin isoform X1	787995	127692	133897	118977
NP_001091030.1	guanine nucleotide-binding protein G(I)/G(S)/G(T) subunit beta-2	281202	92455.9	64031.8	78124.8
NP_001091032.1	aminopeptidase B	282040	4404.2	38123	0
NP_001091035.1	glycine--tRNA ligase	408010	163188	187717	207162
XP_024855505.1	ras-related protein Ral-B isoform X1	505238	50443.1	59831.7	52605.4
NP_001091458.1	GTPase NRas	506322	31710.1	16036.6	24390.2
XP_024830857.1	CD82 antigen isoform X1	506713	34152.3	0	35838.8
NP_001091461.1	peflin	506928	126601	107601	123507
NP_001091464.1	tumor susceptibility gene 101 protein	507659	55148.8	43860.1	35854.6
XP_010800271.1	prolyl endopeptidase FAP isoform X2	508882	0	0	14182.4
NP_001091473.1	EH domain-containing protein 3	510183	1.9657e+06	1.61515e+06	1.76397e+06
XP_024847400.1	tyrosine-protein phosphatase non-receptor type 6 isoform X3	512312	0	0	5475.4
XP_024844168.1	cold shock domain-containing protein E1 isoform X4	513993	0	0	417043
NP_001091500.1	RNA cytidine acetyltransferase	515001	56708.8	46802.6	41127.8
XP_024851472.1	zinc transporter ZIP14 isoform X4	515437	10616.5	28451.5	0
XP_024853275.1	kinesin-like protein KIF23 isoform X8	515748	21515.4	0	0
NP_001091521.1	alpha-actinin-4	522269	315139	210792	272698
NP_001091523.1	C-type lectin domain family 11 member A precursor	522611	7114250	7.36659e+06	7.50693e+06
XP_005208228.1	heterogeneous nuclear ribonucleoprotein D0 isoform X3	527471	5922.8	0	13146.4
NP_001091540.2	eukaryotic peptide chain release factor GTP-binding subunit ERF3A	532337	122225	2961.6	4994.8
XP_024856474.1	transmembrane 9 superfamily member 4 isoform X2	533562	0	4417.4	0
XP_024831432.1	ribulose-phosphate 3-epimerase isoform X2	533764	6625.7	13882.7	0
NP_001091572.1	polymerase delta-interacting protein 2	539673	0	7964.5	0
NP_001091581.1	exocyst complex component 8	540237	1864	0	0
XP_005211033.1	bcl-2-associated transcription factor 1 isoform X4	540648	655327	377675	351363
NP_001091596.1	ras-related protein Rab-35	614521	68829.2	32783	17178.8
XP_024850395.1	choline transporter-like protein 2 isoform X2	617624	3123	0	0
NP_001092326.1	protein S100-A11	337886	5525.6	5551.4	6645.7
NP_001092363.1	thymidylate kinase	506946	77263	0	0
NP_001092374.1	COP9 signalosome complex subunit 3	507932	0	21079.2	4086
NP_001092378.1	queuine tRNA-ribosyltransferase accessory subunit 2	508374	9278.8	0	0
XP_024833868.1	trafficking protein particle complex subunit 2-like protein isoform X3	509955	6301.5	0	0
XP_024853176.1	serine/arginine-rich splicing factor 5 isoform X2	510474	5200.9	0	0
XP_010819379.1	atlastin-3 isoform X1	515124	0	15250.9	0
XP_005215898.1	ubiquitin conjugation factor E4 A isoform X2	517544	59756.9	0	8967.5
NP_001092480.1	ras-related protein R-Ras2	519269	561551	195727	140025
NP_001092504.1	tripeptidyl-peptidase 2	526052	19255.4	84896.5	41133.1
XP_010801217.1	protein S100-A1 isoform X3	528735	0	18460.4	27722.8
XP_005222271.1	ATP-dependent RNA helicase DDX24 isoform X1	529613	4552.2	0	2913.2
NP_001092547.1	plexin domain-containing protein 1 precursor	536989	3.3262e+06	4200212	4.04135e+06
NP_001092552.1	DNA-directed RNA polymerase II subunit RPB2	538184	4055.8	0	20700.5
XP_005215733.1	copine-3 isoform X1	615304	8021.2	10468	29521.7
XP_024846675.1	protein FAM3C isoform X1	615690	11831.4	0	34851.4
XP_024834276.1	CD177 antigen isoform X2	616350	0	0	10643.3
NP_001092636.1	protein EVI2B	617442	0	0	7634.4
NP_001092655.1	nucleolar protein 6	782674	938209	0	0
NP_001092680.1	40S ribosomal protein S17	788861	122051	19276.6	24035.7
XP_010803037.1	nucleosome assembly protein 1-like 1 isoform X4	790872	322220	263224	504467
XP_024850279.1	scaffold attachment factor B1 isoform X4	539785	8044.7	11984.5	0
NP_001093776.1	dickkopf-related protein 3 precursor	506627	3.17437e+06	3.75793e+06	3.46098e+06
XP_024837016.1	ubiquitin thioesterase otulin isoform X2	508963	0	0	1994
XP_005206869.1	apolipoprotein L, 3-like isoform X1	510193	12143.6	12045.6	10125.4
NP_001093817.1	MAGUK p55 subfamily member 7	512659	31004.3	10807.4	14026.2
XP_005203549.1	olfactomedin-like protein 2B isoform X2	513053	0	40048.7	40606.6
NP_001094510.1	guanine nucleotide-binding protein G(i) subunit alpha-2	281791	195734	86129.2	192010
NP_001094530.1	tyrosine-protein kinase Yes	507632	6126.3	0	0
NP_001094536.1	histone H1.3	509275	12306.1	26520.2	31135.4
XP_015331153.1	alanine--tRNA ligase, cytoplasmic isoform X1	510933	7030.1	18594.6	8955.5
NP_001094546.1	ruvB-like 1	511475	29359.6	4404.7	12627.4
XP_010800708.1	26S proteasome non-ATPase regulatory subunit 1 isoform X1	511803	23627.9	7324.1	0
XP_024843352.1	receptor-type tyrosine-protein phosphatase F isoform X5	512072	0	0	2582.8
XP_024847462.1	serine/threonine-protein kinase 38-like isoform X1	514787	6844.4	0	9048.9
NP_001094585.1	testican-2 precursor	523846	3.25295e+06	2.28957e+06	3397689
NP_001094608.1	complement C1q tumor necrosis factor-related protein 3 precursor	531659	6524	9707.3	16350.3
XP_024834134.1	40S ribosomal protein S9 isoform X1	533892	0	0	5882.5
NP_001094625.1	nidogen-1 precursor	534319	2.03616e+07	2.21555e+07	2.41683e+07
NP_001094643.1	cullin-associated NEDD8-dissociated protein 1	538086	54750.6	24742.5	68333.3
XP_024836072.1	signal recognition particle subunit SRP68 isoform X1	538777	15137.1	11391.7	9315.4
NP_001094667.1	26S proteasome non-ATPase regulatory subunit 2	539784	76818.5	144858	139658
XP_024846602.1	chromobox protein homolog 3 isoform X1	539788	186727	0	0
NP_001094702.1	carboxypeptidase N subunit 2 precursor	614562	4.11236e+06	3.19266e+06	3.74355e+06
NP_001094721.1	gamma-interferon-inducible lysosomal thiol reductase precursor	615930	0	0	3200.7
NP_001094758.1	ras-related protein Rab-10	783373	915760	906018	794799
NP_001094779.1	vesicular integral-membrane protein VIP36 precursor	790870	0	10881.3	0
XP_005227373.1	tetraspanin-4 isoform X2	505288	22587.9	0	0
XP_010817588.1	pyridoxal-dependent decarboxylase domain-containing protein 1 isoform X1	505868	33896.9	31118.7	32227.9
NP_001095345.2	thioredoxin-interacting protein	506790	4077.3	4718	33899.4
NP_001095381.2	protein RCC2	509120	33934	28627.2	28053.7
XP_024840533.1	fructose-bisphosphate aldolase A isoform X3	509566	134308	140210	125357
NP_001095396.1	hsc70-interacting protein	510494	0	11296.5	0
XP_005221507.1	trafficking protein particle complex subunit 13 isoform X3	511108	50952.7	46133	60208
NP_001095433.1	COP9 signalosome complex subunit 6	512756	73695	71682.1	120589
XP_010799955.1	cystathionine beta-synthase isoform X2	514525	0	66712.8	53206.7
NP_001095535.1	nidogen-2 precursor	521854	1.16967e+06	1.03302e+06	1.20081e+06
NP_001095546.1	protein arginine N-methyltransferase 3	523174	28559.8	28288.2	29873.6
XP_024841415.1	nuclear factor NF-kappa-B p100 subunit isoform X2	526392	342254	335466	320638
XP_024845171.1	probable ATP-dependent RNA helicase DDX20 isoform X1	528433	19798.6	8556.2	264136
NP_001095589.1	CD5 antigen-like precursor	528593	3.79664e+07	3.9927e+07	3.58519e+07
NP_001095620.1	phosphoserine aminotransferase	533044	2691.4	0	24339
XP_024831175.1	myotubularin-related protein 2 isoform X5	536810	1907.8	0	0
XP_024842069.1	trafficking protein particle complex subunit 11 isoform X1	537211	892140	224571	285986
NP_001095677.1	exocyst complex component 4	537690	247457	226702	221685
NP_001095706.1	RAS protein activator like-3	540027	179426	186818	159249
NP_001095753.1	eukaryotic translation initiation factor 2A	614746	1.00385e+06	489649	723631
NP_001095783.1	sarcoplasmic reticulum histidine-rich calcium-binding protein precursor	617610	58484.7	91159.3	74169.8
XP_024844865.1	serpin B4 isoform X1	618956	18094.7	0	0
NP_001095811.1	galectin-3	786492	46104.3	20665.6	0
NP_001095826.1	eukaryotic translation initiation factor 3 subunit B	789999	18480	25748.3	23967.4
NP_001095845.1	amidophosphoribosyltransferase	509652	2798.2	0	0
NP_001095847.1	adenylosuccinate lyase	510949	10626.7	4542.7	22944.5
NP_001095850.1	apolipoprotein C-II precursor	618039	1.38371e+06	1.22122e+06	973888
XP_024843542.1	ubiquitin-like modifier-activating enzyme 1 isoform X1	282869	11264.7	75866.9	68469.8
NP_001095953.1	ribose-phosphate pyrophosphokinase 3	504248	4650.1	0	0
NP_001095962.1	leucine--tRNA ligase, cytoplasmic	509429	103996	110912	106216
NP_001096001.1	ras-related protein Rap-2b	784133	33390.8	11319.3	0
NP_001096012.1	exportin-7	100124498	26952.2	165872	0
XP_005219188.2	DNA ligase 1 isoform X3	100124507	5915.2	0	0
NP_001096556.1	calpain-2 catalytic subunit	281662	148818	186098	171565
XP_024854262.1	latent-transforming growth factor beta-binding protein 1 isoform X9	510559	834347	777207	682400
NP_001096572.1	leukosialin	614645	156397	133468	183488
NP_001096690.1	coagulation factor IX	280688	1.69328e+07	15824981	13871227
XP_024849644.1	annexin A6 isoform X1	327685	548191	554255	567494
NP_001096703.1	UL16 binding protein 3 precursor	508495	0	0	9362.2
XP_024847495.1	NADH-cytochrome b5 reductase 3 isoform X2	515773	0	0	3164.8
NP_001096742.1	guanine nucleotide-binding protein-like 1	532528	0	19006.9	20511.4
NP_001096746.1	delta(24)-sterol reductase	533726	70295.2	57250.2	65587.6
NP_001096765.1	lamin-B1	540643	20013.4	0	0
NP_001098444.1	TBC1 domain family member 10A	511933	59176.5	152453	183186
NP_001098469.1	parathymosin	613777	23557.1	20707.1	27583.6
NP_001098497.1	uncharacterized protein LOC790886 precursor	790886	485744	442280	413353
XP_005201696.1	actin-like protein 6A isoform X1	100125416	0	0	27310.5
NP_001098794.1	twinfilin-2	282024	48581.3	38968.3	43413.9
NP_001098808.1	arginine--tRNA ligase, cytoplasmic	506305	0	0	10488.2
XP_024856175.1	acetyl-coenzyme A synthetase, cytoplasmic isoform X3	506459	0	0	6820.6
NP_001098844.1	protein arginine N-methyltransferase 5	515594	261432	201233	200072
NP_001098877.1	activated RNA polymerase II transcriptional coactivator p15	533984	64612.2	38186.6	43943.1
NP_001098886.1	SWI/SNF-related matrix-associated actin-dependent regulator of chromatin subfamily A member 5	537503	26789.7	0	14430.6
NP_001098936.1	beta-2-syntrophin	786534	0	0	33143.1
NP_001098938.1	neutrophilic granule protein-like precursor	788112	67436.3	36580.5	73175.8
NP_001098943.1	stomatin	100125834	954564	928498	812039
NP_001098944.1	prenylcysteine oxidase 1 precursor	100125835	29065.9	54403.1	59688
NP_001098951.1	ras-related protein Rab-8A	100125881	8499.8	23118.4	0
NP_001098966.1	transmembrane emp24 domain-containing protein 7 precursor	100125926	90223.8	96991.8	88881.4
NP_001098967.1	programmed cell death protein 6	100125927	10980.1	0	13137.2
XP_024849657.1	calnexin isoform X1	407129	203233	454413	433627
XP_024849108.1	probable phospholipid-transporting ATPase VD isoform X7	536495	16921.2	15416.9	5428.2
XP_024835577.1	pre-mRNA-processing-splicing factor 8 isoform X1	507371	89474	98279.8	124127
NP_001099115.1	coatomer subunit alpha	100126041	61352.9	11403.6	21262.5
NP_001099118.1	ectonucleoside triphosphate diphosphohydrolase 2	100126045	0	6417.7	15060.9
NP_001099123.1	neutrophil elastase precursor	100126050	10281.2	9405.1	8469.4
NP_001103236.1	sharpin	512499	5523.7	0	12654.7
NP_001103265.1	alpha-2-macroglobulin precursor	513856	1.49015e+08	1.43323e+08	1.35325e+08
NP_001103270.1	RNA-binding protein EWS	534073	0	0	18876.6
NP_001103431.1	glutamine--fructose-6-phosphate aminotransferase [isomerizing] 1	281779	3626.9	0	0
NP_001103451.1	integrin alpha-6 precursor	535043	354500	412855	346925
XP_024847872.1	GTPase KRas isoform X2	541140	2.27179e+06	26213.1	2.665e+06
XP_024843668.1	E3 ubiquitin-protein ligase HUWE1 isoform X9	511826	14437.2	15173.4	14623.6
XP_024847974.1	ran GTPase-activating protein 1 isoform X4	616055	5597.5	0	2865
XP_024841961.1	fibroblast growth factor receptor 1 isoform X7	281768	126996	160200	140669
XP_024856228.1	kinesin-like protein KIF3B isoform X1	508404	809820	721123	771426
XP_024845091.1	four and a half LIM domains protein 1 isoform X4	509056	5246.7	0	0
NP_001106767.1	ribonucleoside-diphosphate reductase large subunit	505537	135214	45455.1	71932.4
XP_005219946.1	myeloperoxidase isoform X1	511206	33483.7	52794.2	95751.4
XP_024845486.1	protein S100-A8 isoform X1	616818	287897	620258	602592
XP_005201997.2	dnaJ homolog subfamily C member 13 isoform X1	504472	0	6219.3	0
XP_024854805.1	spectrin alpha chain, non-erythrocytic 1 isoform X10	540108	101101	193001	181046
NP_001107664.1	heat shock 70 kDa protein 4	536558	29479.1	71072	42322.7
XP_024839409.1	major histocompatibility complex, class I, A isoform X3	533050	133879	201122	102993
NP_001108328.1	tubulin alpha-1B chain	539882	2.82813e+06	2.62712e+06	2.73157e+06
NP_001108556.1	beta-defensin 10 precursor	100141457	8889.8	0	0
NP_001116201.1	1,4-alpha-glucan-branching enzyme	615745	275477	242099	241013
XP_015326608.1	apolipoprotein F isoform X2	539595	1.17954e+06	641383	1.05075e+06
NP_001121976.1	charged multivesicular body protein 4a	613647	29830.8	0	0
NP_001121978.1	charged multivesicular body protein 4b	616164	129654	114604	125260
NP_001124226.1	ras-related protein Rab-14	539180	537315	503442	503718
XP_010805828.1	copper transport protein ATOX1 isoform X1	613998	0	16083.7	0
NP_001124236.1	primary amine oxidase, liver isozyme precursor	789307	7.53896e+06	6.87022e+06	6733270
XP_024855711.1	high affinity cationic amino acid transporter 1 isoform X2	539465	473637	424600	422952
NP_001137210.1	6-phosphogluconate dehydrogenase, decarboxylating	514939	146659	235459	196067
NP_001137337.1	collagen alpha-1(VI) chain precursor	511422	3.83704e+06	3.99491e+06	4.95052e+06
XP_005215999.1	probable ATP-dependent RNA helicase DDX6 isoform X1	513906	49107.1	0	41818.5
NP_001137569.1	C-reactive protein precursor	527553	26628.4	9978.2	10031
XP_024843488.1	coagulation factor VIII isoform X4	100271720	7910397	8.27495e+06	5.36414e+06
XP_005202835.1	fibronectin isoform X5	280794	1.30176e+07	1.11094e+07	1.24251e+07
NP_001159540.1	transforming growth factor beta-1 proprotein precursor	282089	88321.4	16594.2	83831.4
NP_001159972.1	integrin alpha-5	281873	35612.5	609204	477129
NP_001159977.1	tubulin alpha-1B chain	404053	27211.1	29183.3	18347.5
XP_015329858.1	vitamin K-dependent protein C isoform X2	281428	1.5613e+07	1.55497e+07	1.40892e+07
NP_001159993.1	cathepsin D precursor	282883	103752	171019	99584.2
XP_024852213.1	costars family protein ABRACL isoform X1	505914	0	0	40359.7
XP_024831923.1	transport and Golgi organization protein 1 homolog isoform X4	509133	13430.8	13787.9	16551.2
NP_001161281.1	adenylosuccinate synthetase isozyme 2	522529	0	18059.2	20825.2
NP_001161366.1	coagulation factor XIII A chain	617881	823262	842422	770376
NP_001171879.1	tumor necrosis factor receptor superfamily member 18 precursor	516256	0	5504	0
NP_001171880.1	glycophorin B precursor	100462649	526555	456502	491231
XP_024844078.1	nik-related protein kinase isoform X1	783774	0	0	3613.6
XP_005208932.1	heterogeneous nuclear ribonucleoprotein M isoform X10	515290	115380	73512.4	84877.9
NP_001178189.1	charged multivesicular body protein 1a	789414	10547.2	10310.1	26027.6
XP_024849039.1	protein transport protein Sec31A isoform X16	531964	18109.8	1821.1	0
NP_001178211.1	protein Niban 1	614787	65292.4	100593	121248
XP_024851192.1	collagen alpha-1(XV) chain isoform X3	100139730	306793	179942	240317
NP_001178248.1	N-alpha-acetyltransferase 15, NatA auxiliary subunit	536676	12899.2	0	882118
NP_001178296.1	cAMP-dependent protein kinase type II-alpha regulatory subunit	100139910	10587.3	17183.5	15684.6
NP_001178299.1	vinculin	783645	256127	211913	201831
NP_001178322.1	CAD protein	504261	91722.3	43836.5	60504.8
NP_001178324.1	probable ATP-dependent RNA helicase DDX5	533700	69551.1	0	0
NP_001178369.1	AP-2 complex subunit alpha-1	784636	125998	125583	145645
NP_001178402.1	RRP12-like protein	528990	20799.2	63399.5	12789.9
XP_024851193.1	dedicator of cytokinesis protein 8 isoform X1	100295817	175781	209616	224600
NP_001178959.1	heterogeneous nuclear ribonucleoprotein L	504520	0	0	7200.1
NP_001178982.1	EH domain-containing protein 4	505206	1.91312e+06	1822107	1.8983e+06
XP_005207168.1	ubiquitin carboxyl-terminal hydrolase 5 isoform X3	505280	11854.6	4984.3	0
NP_001179001.1	mannan-binding lectin serine protease 2 precursor	505819	277288	307646	219518
XP_024835548.1	protein unc-13 homolog D isoform X3	506146	15477.2	0	3932
XP_010815530.1	ena/VASP-like protein isoform X14	506201	12186.5	14802.6	14680.1
XP_005211044.1	tumor necrosis factor alpha-induced protein 3 isoform X1	508105	19121.9	40545.4	52744.5
NP_001179112.2	tyrosine-protein kinase BAZ1B	508442	0	0	4070.1
NP_001179113.2	26S proteasome regulatory subunit 6A	508448	43701.6	166744	37233.3
NP_001179150.1	signal recognition particle subunit SRP72	509430	0	44255.7	11367.2
XP_015328967.1	exportin-1 isoform X1	510568	35704.2	40521.9	56421.1
NP_001179194.1	synaptic vesicle membrane protein VAT-1 homolog	510698	21198.5	12464.4	11187.3
XP_010802707.1	receptor-type tyrosine-protein phosphatase zeta isoform X6	317725	3.53316e+06	4261636	4.48635e+06
XP_005212690.1	spectrin beta chain, non-erythrocytic 1 isoform X2	526027	628479	698158	786027
NP_001179217.1	insulin-like growth factor 2 mRNA-binding protein 3	539650	2769.6	0	0
NP_001179238.1	disco-interacting protein 2 homolog B	512064	355544	446694	552880
XP_024848789.1	platelet-derived growth factor receptor alpha isoform X1	282301	1145516	1.26843e+06	1.15555e+06
NP_001179285.1	importin-7	513707	0	0	5945.2
XP_005223923.2	desmoplakin isoform X1	514360	7866.6	0	0
NP_001179322.1	oxygen-dependent coproporphyrinogen-III oxidase, mitochondrial	540283	0	4289.9	0
NP_001179344.1	cell surface hyaluronidase	515491	3333.5	0	3184.8
NP_001179352.1	1-phosphatidylinositol 4,5-bisphosphate phosphodiesterase beta-3	515669	16621.7	0	0
XP_005213087.1	EMILIN-1 isoform X1	540451	1.2457e+06	1.36154e+06	1.45054e+06
NP_001179369.1	carboxy-terminal domain RNA polymerase II polypeptide A small phosphatase 1	516199	0	0	29760.6
XP_010806445.1	Golgi membrane protein 1 isoform X1	517052	1.091e+07	1.15757e+07	1.06863e+07
NP_001179416.1	alpha-soluble NSF attachment protein	518407	0	16130.7	1651.3
XP_024854429.1	pleckstrin isoform X1	518658	34122.1	24348.3	134353
NP_001179457.1	cartilage intermediate layer protein 2 precursor	520750	68826.8	66931.4	63591.8
NP_001179556.1	serine/threonine-protein kinase 10	526376	0	4918.3	0
NP_001179599.1	C-type mannose receptor 2 precursor	529049	3812.7	0	0
XP_005214003.2	FERM, ARHGEF and pleckstrin domain-containing protein 1 isoform X1	531927	50077.5	36128.1	52870.6
NP_001179677.1	unconventional myosin-If	532964	57893.9	0	0
NP_001179691.2	myosin-9	404108	980390	885322	783703
XP_024856472.1	phosphatidylinositol 5-phosphate 4-kinase type-2 alpha isoform X1	533289	20287.3	15201.1	66945.3
NP_001179711.1	chondroitin sulfate proteoglycan 4 precursor	533653	3286384	3.18201e+06	3.27794e+06
XP_005228029.1	copper-transporting ATPase 1 isoform X2	541275	31082.1	0	72993.3
NP_001179857.1	CAAX prenyl protease 1 homolog	538104	0	0	18212.2
NP_001179886.1	nucleolar protein 58	507155	0	0	6572.4
XP_005201558.1	dynamin-like 120 kDa protein, mitochondrial isoform X3	524142	0	0	13104.9
XP_024843625.1	ATP-dependent RNA helicase DDX3X isoform X2	510093	15665.3	0	0
NP_001179899.1	proto-oncogene c-Rel	509135	3809.2	0	1801
XP_024856304.1	splicing factor 3B subunit 1 isoform X3	510177	0	14759.7	0
XP_024849999.1	PDZ domain-containing protein GIPC1 isoform X2	519617	21372.6	3389.5	0
XP_024850357.1	DAZ-associated protein 1 isoform X2	614783	1.32939e+06	575878	618677
XP_024831305.1	leucine-rich repeat-containing protein 32 isoform X1	615467	0	2485.2	0
NP_001180032.1	polypeptide N-acetylgalactosaminyltransferase 2 precursor	616218	0	20925.7	6000.8
NP_001180044.1	ras-related protein Rab-6A	616537	0	0	15117.3
NP_001180082.1	importin subunit beta-1	507804	146577	170562	195516
NP_001180088.1	puromycin-sensitive aminopeptidase	534122	67324.8	95730.1	78879.8
NP_001180110.1	calpain-7	618048	6591.6	0	0
XP_005205642.1	cerebral cavernous malformations 2 protein isoform X4	506450	387708	395714	333952
XP_024847768.1	chromobox protein homolog 5 isoform X1	538885	286376	295389	209605
XP_024841562.1	transmembrane 9 superfamily member 3 isoform X1	614147	424944	401041	363693
XP_024856185.1	ATP-dependent 6-phosphofructokinase, platelet type isoform X2	507119	64066.7	102494	83634.4
XP_024837390.1	eukaryotic translation initiation factor 5 isoform X1	504752	35778.4	42493.2	25765
XP_024850318.1	heterogeneous nuclear ribonucleoprotein H isoform X8	541202	8756.2	12143.3	0
NP_001180166.1	neuropilin-2 precursor	541004	8.23923e+06	9.57288e+06	1.11808e+07
XP_024839406.1	adhesion G protein-coupled receptor F5 isoform X5	532674	92623	199199	206191
NP_001180177.1	alpha-centractin	514371	0	17263.7	16505.2
XP_024831837.1	complement receptor type 2 isoform X4	407126	0	1857.5	6536.8
NP_001185955.2	sorting nexin-9	506218	15255.5	20518.9	22646.4
NP_001192115.1	IgM precursor	524810	3.19109e+06	3.34443e+06	2.81679e+06
NP_001192252.1	transmembrane 9 superfamily member 2 precursor	514455	67514	21090.3	23036.4
NP_001192286.1	vacuolar protein sorting-associated protein 37B	535566	11774.5	0	5912.7
NP_001192326.1	RNA polymerase-associated protein CTR9 homolog	534265	0	11163.5	0
NP_001192331.1	transforming growth factor-beta-induced protein ig-h3 precursor	539596	396251	444508	491310
XP_024851763.1	talin-1 isoform X2	783470	668780	401304	668692
XP_024834162.1	heterogeneous nuclear ribonucleoprotein A3 isoform X1	782669	30224.3	47407.2	32620.5
XP_024836308.1	keratin, type I cytoskeletal 24 isoform X2	788424	5060.2	0	0
NP_001192397.1	fatty acid CoA ligase Acsl3	100138312	70200	64960	77690.2
XP_024847180.1	signal transducer and activator of transcription 6 isoform X5	353105	212542	0	97717
NP_001192444.1	cytoplasmic FMR1-interacting protein 1	100141021	590570	130200	340977
XP_024853258.1	C-myc promoter-binding protein isoform X6	514906	56552.1	51993.2	47548.7
NP_001192457.1	ATP-binding cassette sub-family G member 1	510745	178648	197262	207228
XP_024838212.1	neural cell adhesion molecule L1-like protein isoform X3	504415	54517.3	51326.4	37836
XP_015328255.1	Golgi integral membrane protein 4 isoform X4	538532	55204.5	68688.4	76844.5
XP_024842383.1	carbohydrate sulfotransferase 3 isoform X1	506758	5.44442e+06	5.8137e+06	6.25387e+06
XP_024847296.1	plexin-B2 isoform X1	508175	52676.4	65682.2	3.21504e+06
NP_001192584.1	protein transport protein Sec24C	509488	15285.7	9493.9	13431.3
XP_010809435.1	neuropilin-1 isoform X3	539369	1.54633e+06	1.72527e+06	1.93099e+06
NP_001192638.1	ankyrin repeat domain-containing protein 13A	511883	3982.8	0	0
NP_001192644.1	tumor necrosis factor ligand superfamily member 4	539800	12707.7	20965.8	40544.8
NP_001192656.1	pyruvate kinase PKM	512571	438630	335632	561441
NP_001192660.1	ephrin type-A receptor 2 precursor	512798	190314	16854.2	15964.3
NP_001192670.1	minor histocompatibility protein HA-1	512972	9110.8	5141.1	0
XP_024841354.1	centrosomal protein of 55 kDa isoform X1	513594	0	166218	204037
NP_001192706.1	neutral alpha-glucosidase AB	540155	1.11712e+06	1.23771e+06	1.17861e+06
NP_001192711.1	tumor necrosis factor ligand superfamily member 15	514239	0	0	1318.2
NP_001192717.1	katanin p60 ATPase-containing subunit A-like 2	514354	162410	167920	194623
NP_001192815.1	alpha-mannosidase 2	521539	149549	169718	145855
XP_024832005.1	BRO1 domain-containing protein BROX isoform X1	522319	11947.4	34688	33064.3
XP_024854554.1	ADAMTS-like protein 2 isoform X2	526780	857492	881144	713310
XP_005226638.2	WD repeat- and FYVE domain-containing protein 4 isoform X3	527790	0	15326.9	13992
NP_001192879.1	ras-related protein Rab-32	528099	0	12361.3	0
NP_001192901.1	mannosyl-oligosaccharide 1,2-alpha-mannosidase IA	530027	0	0	5611.9
NP_001192905.1	dnaJ homolog subfamily C member 7	530254	458548	112974	103996
NP_001192948.1	feline leukemia virus subgroup C receptor-related protein 1	533317	1548.7	0	0
XP_015326594.1	exportin-T isoform X1	535264	422878	481514	372057
XP_005225641.1	STE20-like serine/threonine-protein kinase isoform X1	535342	7815.6	20967.2	3166.3
XP_024837010.1	splicing regulatory glutamine/lysine-rich protein 1 isoform X1	507801	0	0	3803
NP_001193067.1	cytoplasmic dynein 1 heavy chain 1	537748	230348	183968	257466
NP_001193079.1	vacuolar protein sorting-associated protein 37C	613817	1197.5	0	0
NP_001193092.1	U5 small nuclear ribonucleoprotein 200 kDa helicase	510529	7349.2	4611.8	93311.7
XP_024830937.1	PHD finger protein 21A isoform X14	510395	3.36276e+06	3.62056e+06	3.08754e+06
NP_001193141.1	ectonucleotide pyrophosphatase/phosphodiesterase family member 1	615535	62398.7	49305.2	63384.3
XP_005207657.1	60S ribosomal protein L34 isoform X1	505603	0	0	2743.1
XP_024843102.1	heterogeneous nuclear ribonucleoprotein U-like protein 2 isoform X1	616476	5775.8	22190.1	0
XP_024833235.1	voltage-gated hydrogen channel 1 isoform X2	616570	0	0	16918.9
NP_001193215.1	solute carrier family 12 member 9	617865	0	15328.3	0
XP_024833165.1	pleckstrin homology-like domain family B member 2 isoform X12	509784	469749	497728	439168
NP_001193242.1	DNA-directed RNA polymerase II subunit RPB1	282312	0	3451.5	0
NP_001193243.1	eukaryotic translation initiation factor 3 subunit A	506564	110978	140293	123440
XP_024856261.1	complement C1q subcomponent subunit C isoform X1	509968	278680	540102	351573
XP_024835638.1	GMP synthase [glutamine-hydrolyzing] isoform X3	511200	0	25493.7	5129.6
NP_001193368.1	T-lymphocyte activation antigen CD80	407131	44504.8	42847.4	0
XP_005205393.1	reelin isoform X1	281450	1.57303e+06	1.66315e+06	1.2239e+06
NP_001193416.1	DNA topoisomerase 1	534799	9146.2	0	17725.1
XP_024835409.1	integrin beta-3 isoform X1	282642	249929	189045	251294
XP_005210722.2	collagen alpha-1(XII) chain isoform X2	359712	8065587	7.32025e+06	9.3208e+06
XP_005214531.1	receptor-type tyrosine-protein phosphatase alpha isoform X1	100138017	43958.1	66230	46527.2
XP_024847257.1	chromodomain-helicase-DNA-binding protein 4 isoform X8	506402	337588	266392	266460
XP_024856230.1	RNA-binding protein 39 isoform X4	508722	47397.4	70684.6	65540.4
XP_024843519.1	filamin-A isoform X3	281165	565474	1.57281e+06	530570
NP_001193448.1	laminin subunit beta-1 precursor	520030	160901	241283	92323
NP_001193452.1	receptor-type tyrosine-protein phosphatase C precursor	407152	171278	44607.1	58480
XP_024845332.1	tyrosine-protein kinase JAK1 isoform X1	537201	18692.4	0	7690.4
XP_024852509.1	transferrin receptor protein 1 isoform X1	504698	615873	427243	511176
NP_001193507.1	hydroxymethylglutaryl-CoA synthase, cytoplasmic	613414	202049	34486	28725.9
XP_024841704.1	spectrin alpha chain, erythrocytic 1 isoform X1	505122	178753	184217	105595
NP_001193528.1	polynucleotide 5-hydroxyl-kinase NOL9	523474	152160	128616	139907
XP_024839238.1	leukocyte elastase inhibitor isoform X2	507264	90663.7	59379.3	66795.7
NP_001193542.1	basic leucine zipper and W2 domain-containing protein 1	506562	46784.5	77792.7	65994.7
NP_001193549.1	elongation factor 1-delta isoform 2	516473	6910.4	0	4990.6
NP_001193562.1	proteoglycan 4 precursor	280867	722800	742304	843763
NP_001193589.1	nucleolin	497013	33954.9	19587.9	5830.4
XP_024838228.1	monoglyceride lipase isoform X2	505290	0	7882.1	113098
XP_024854748.1	formin-binding protein 1 isoform X25	538717	1482	0	0
NP_001193661.1	thioredoxin domain-containing protein 5 precursor	615027	0	6450.6	17924.7
XP_024854375.1	interleukin-1 receptor type 1 isoform X1	515640	0	20191.1	0
NP_001193746.1	laminin subunit gamma-1 precursor	532572	51648	19877	52283.7
NP_001193838.1	ATP-binding cassette sub-family F member 1	281589	17286.8	0	5996.6
XP_024830792.1	hypoxia up-regulated protein 1 isoform X2	282295	0	12506	0
XP_010807385.2	telomerase protein component 1 isoform X2	505802	85217.6	71221.4	0
NP_001229275.1	GTPase HRas isoform 1	100298939	6020	0	0
XP_005217376.2	membrane cofactor protein isoform X15	280851	40218.2	49056.2	55117.2
NP_001230249.1	bifunctional glutamate/proline--tRNA ligase	538357	68003.9	105485	117505
NP_001231064.1	glucose-6-phosphate 1-dehydrogenase	281179	0	0	5118.6
NP_001231069.1	Golgi apparatus protein 1 precursor	281196	218171	236289	219348
NP_001231128.1	C-C motif chemokine 23 precursor	508666	26187.3	32489.7	29998.3
NP_001231143.1	CD99 antigen precursor	509230	5063.5	0	5359
NP_001232881.1	prominin-1 precursor	618054	538859	0	0
NP_001243485.1	ceruloplasmin precursor	514194	254642	169303	210458
NP_001243493.1	phosphoribosylformylglycinamidine synthase	520318	38191.6	35695.1	25042.8
NP_001243515.1	centromere protein F	533089	66497.2	0	642312
NP_851358.2	major prion protein precursor	281427	58461.5	40299.1	35397.6
XP_024856071.1	SCG6 (secretogranin VI) isoform X7	281793	390343	352413	357692
NP_001280029.1	phospholipid-transporting ATPase IG	529689	1.72775e+06	1.93486e+06	2.19755e+06
XP_003586250.1	exocyst complex component 1 isoform X3	504440	5648.1	0	0
XP_024855351.1	metalloreductase STEAP3 isoform X3	504235	0	0	3082
NP_001291543.1	vesicle-fusing ATPase	504457	60965.2	102700	39196.3
NP_001291895.1	phosphoglucomutase-2	506980	4046.8	0	0
NP_776525.2	L-lactate dehydrogenase B chain isoform LDHB	281275	117896	78867.6	67109.5
NP_001306818.1	SLA class II histocompatibility antigen, DQ haplotype D alpha chain-like precursor	100848815	7537.8	0	0
NP_776308.1	thyroglobulin precursor	280706	3.21221e+06	2.47785e+06	2.92302e+06
NP_776318.1	beta-2-microglobulin precursor	280729	371806	347142	422610
NP_776325.1	CD9 antigen	280746	226378	307092	306798
XP_024847106.1	decorin isoform X1	280760	0	50763.3	0
NP_776344.1	histidine-rich glycoprotein precursor	280820	2.51647e+06	3.19654e+06	2471715
NP_776371.1	mimecan precursor	280884	636511	551778	546669
NP_776382.1	regucalcin	280910	3023.6	0	4546.2
NP_776392.1	transthyretin precursor	280948	986913	472564	735409
NP_776393.1	thioredoxin	280950	15637.4	36818.4	8998.7
NP_776394.2	vimentin	280955	121273	122887	37748
NP_776404.2	actin, cytoplasmic 1	280979	144442	156797	176975
NP_776420.1	attractin	281017	2388.7	0	0
NP_776423.3	AP-3 complex subunit delta-1	281023	0	0	6753.4
NP_776425.1	calreticulin precursor	281036	3.93013e+06	4.11942e+06	5.24176e+06
NP_776426.1	cathelicidin-3 precursor	281037	22435.8	8220.4	25797.8
NP_776433.1	monocyte differentiation antigen CD14 precursor	281048	591394	578672	605730
NP_776438.2	CD44 antigen precursor	281057	1.06372e+07	1.04425e+07	1.02487e+07
XP_024835332.1	clathrin heavy chain 1 isoform X3	281080	267027	285677	200413
XP_005204128.1	macrophage colony-stimulating factor 1 isoform X3	281094	190894	160795	222630
NP_776454.1	cystatin-C precursor	281102	57628.1	24986	0
NP_776460.1	cytochrome b-245 heavy chain	281112	392502	386916	429543
NP_776461.1	ATP-dependent RNA helicase A	281115	46142.6	65008.5	77179.4
NP_776463.2	dentin matrix acidic phosphoprotein 1 precursor	281118	13187.1	0	13722.9
NP_776474.2	alpha-enolase	281141	401451	570676	336105
NP_776483.1	fibromodulin precursor	281168	5.22771e+06	5.13333e+06	5.86428e+06
NP_776487.1	ferritin heavy chain	281173	8.58931e+06	7934902	8.55817e+06
NP_776489.1	rab GDP dissociation inhibitor alpha	281188	1937.4	0	0
XP_005211309.1	D-glucuronyl C5-epimerase isoform X1	281195	6314.4	0	0
NP_776501.1	glutathione peroxidase 1	281209	7274.5	0	0
NP_776502.1	glutathione peroxidase 3 precursor	281210	1.02907e+06	919548	951408
XP_024842737.1	insulin-like growth factor II isoform X2	281240	83562.3	61054.6	64939
NP_776523.2	cytosol aminopeptidase	781648	312098	265728	275980
XP_005226796.1	L-lactate dehydrogenase A chain isoform X2	281274	35013.5	107384	21438.4
XP_005225409.1	mannose-binding protein C isoform X1	281297	393732	467196	305117
NP_776543.2	myocilin precursor	281342	389147	163147	425565
NP_776560.1	protein disulfide-isomerase precursor	281373	2.46075e+06	2.44382e+06	2.57085e+06
NP_776577.1	peptidyl-prolyl cis-trans isomerase B precursor	281419	15705.9	44049.6	41462.7
NP_776578.1	peptidyl-prolyl cis-trans isomerase D	281420	0	0	7946.7
NP_776586.1	prosaposin precursor	281433	543699	494505	503863
NP_776588.1	ras-related C3 botulinum toxin substrate 1	281440	0	186942	193861
NP_776589.1	retinol-binding protein 3 precursor	281443	1.20171e+06	1.20683e+06	1244550
NP_776596.1	ammonium transporter Rh type A	281454	218206	182778	205035
NP_776600.1	serine--tRNA ligase, cytoplasmic	281476	1.66113e+06	1.52011e+06	0
NP_776602.1	scinderin	281478	560147	496455	563804
XP_024831785.1	L-selectin isoform X2	281485	42268.1	43559.9	16729.8
NP_776613.2	secreted phosphoprotein 24 precursor	281500	420603	216118	234960
NP_776619.1	tubulin-specific chaperone D	281515	20945.4	24663.7	7576.3
XP_010799028.1	ezrin isoform X1	281574	596768	1.23659e+06	759858
NP_776643.1	tryptophan--tRNA ligase, cytoplasmic	281576	255361	18930.8	11622.2
NP_776645.1	tyrosine--tRNA ligase, cytoplasmic	281581	14316.5	14206.4	10012.4
XP_024840420.1	multidrug resistance-associated protein 1 isoform X6	281588	9377.4	0	0
XP_024835375.1	acetyl-CoA carboxylase 1 isoform X7	281590	26720.1	0	12330.7
NP_776651.1	actin-related protein 3	281597	0	3.12806e+06	3014.7
XP_005226585.1	annexin A8 isoform X1	281627	5318.1	0	0
NP_776676.1	flavin reductase (NADPH)	281650	9.21111e+06	10672697	9.70736e+06
XP_024842741.1	calpain-1 catalytic subunit isoform X1	281661	52801.8	57896.3	47413.5
NP_776686.1	calpain small subunit 1	281664	118708	82879.5	120709
XP_024849604.1	clathrin light chain B isoform X2	281698	39555.5	14087.4	0
NP_776706.2	coatomer subunit beta	281706	10531	0	0
XP_005209775.1	hyaluronan and proteoglycan link protein 1 isoform X1	281717	133380	118148	133683
NP_776720.1	structural maintenance of chromosomes protein 3	281729	33580	92505.4	82366
NP_776723.1	coxsackievirus and adenovirus receptor homolog precursor	281733	0	2905.2	0
XP_024854467.1	protein 4.1 isoform X20	281753	358237	67522.1	88719.9
NP_776737.1	protein 4.2	281754	194632	135136	161573
NP_776738.1	fatty acid-binding protein, heart	281758	57691.9	51697.2	52730.1
NP_776740.1	fatty acid-binding protein 5	281760	28391.5	22895.7	36823.6
NP_776747.1	guanine nucleotide-binding protein subunit alpha-11	281788	0	8388.4	0
XP_015324318.1	guanine nucleotide-binding protein G(i) subunit alpha-1 isoform X2	281790	50067.1	89059.3	70254.3
NP_776758.2	protein disulfide-isomerase A3 precursor	281803	331482	433593	377073
NP_776769.1	heat shock-related 70 kDa protein 2	281827	13753.5	9000.3	12352.1
NP_776770.2	heat shock cognate 71 kDa protein	281831	173913	82494.9	207543
XP_024838158.1	hyaluronidase-2 isoform X1	281838	8912.1	0	11177.9
NP_776773.1	intercellular adhesion molecule 1 precursor	281839	72508.7	65758.3	40220.5
NP_776777.1	cation-independent mannose-6-phosphate receptor precursor	281849	146635	4.37425e+06	5.7247e+06
NP_776783.1	interleukin-2 receptor subunit alpha precursor	281861	13911.4	12148.7	0
NP_776784.1	cytokine receptor common subunit gamma precursor	281862	0	0	113721
XP_024835378.1	unconventional myosin-Ic isoform X2	281937	539172	597736	517965
NP_776834.1	osteoclast-stimulating factor 1	281961	23524.6	6809.1	12397.6
NP_776858.1	peroxiredoxin-4 precursor	281999	0	50073	64904.8
NP_776866.1	26S proteasome regulatory subunit 8	282015	28029.4	19325	0
XP_024840481.1	ras-related protein Rap-1A isoform X1	282031	15263.6	22923.3	21132.5
NP_776880.1	60S ribosomal protein L24	282048	832.4	0	5320.7
NP_776889.1	SPARC precursor	282077	6.52773e+06	6.61235e+06	5424800
NP_776916.1	14-3-3 protein epsilon	282125	4991385	5.00163e+06	4.56159e+06
NP_776917.2	14-3-3 protein eta	282126	102528	170950	84302.8
XP_024853044.1	disintegrin and metalloproteinase domain-containing protein 10 isoform X1	282132	20307	20193.8	7189.8
XP_024842299.1	annexin A11 isoform X2	282142	134355	56555.7	104530
XP_015326478.1	V-type proton ATPase catalytic subunit A isoform X1	282147	29558.1	40520.5	40867.9
NP_776930.1	V-type proton ATPase subunit d 1	282148	0	0	276899
NP_776935.1	cathelicidin-5 precursor	282167	15600.3	20294.8	22236.8
NP_776945.1	collagen alpha-2(I) chain precursor	282188	9400.3	2769.8	0
XP_005224890.1	coronin-1A isoform X1	282196	35277	55677.3	74575.6
NP_776960.1	elongation factor 1-alpha 1	282220	104129	99188.7	98967.1
XP_015316715.1	high affinity immunoglobulin epsilon receptor subunit gamma isoform X1	282226	14675.2	11710.8	13444.5
XP_015327443.1	lysosomal alpha-mannosidase isoform X1	282272	0	0	59298.1
NP_776993.1	polyadenylate-binding protein 1	282296	52241.1	0	6967.1
NP_776998.1	peptidoglycan recognition protein 1 precursor	282305	614748	728746	834283
NP_777006.1	serine/threonine-protein phosphatase PP1-gamma catalytic subunit	282318	0	11289.2	0
NP_777008.1	calcineurin subunit B type 1	282321	96857.4	14162.1	81750.2
NP_777009.1	cAMP-dependent protein kinase catalytic subunit alpha	282322	69771.7	43021.7	70977.8
XP_024840429.1	protein kinase C beta type isoform X2	282325	0	44363.6	7769
NP_777017.1	E3 SUMO-protein ligase RanBP2	785768	1.01837e+06	359123	274444
NP_777020.1	protein S100-A4	282343	16203.8	24872.6	26560.7
NP_777026.1	neutral amino acid transporter B(0)	282355	785689	1.57669e+06	774512
NP_777027.1	solute carrier family 2, facilitated glucose transporter member 1	282356	30418.2	0	0
NP_777028.2	solute carrier family 2, facilitated glucose transporter member 3	282358	135724	85714.2	92773.4
XP_005201157.1	sodium/myo-inositol cotransporter isoform X1	282362	13188.3	0	18141.3
NP_777038.1	large neutral amino acids transporter small subunit 1	282369	0	0	3927.9
XP_024843540.1	structural maintenance of chromosomes protein 1A isoform X1	282370	0	0	13506.2
NP_777040.1	superoxide dismutase [Cu-Zn]	281495	203024	89080	526973
NP_777060.2	casein kinase II subunit alpha	282419	91674.7	0	128141
XP_024833723.1	casein kinase II subunit alpha isoform X1	282420	5205.8	9972.5	0
NP_777068.1	peroxiredoxin-6	282438	153228	112172	80852
XP_024840740.1	protein S100-A12 isoform X1	282467	315220	278788	85161.5
NP_777087.1	tumor necrosis factor receptor superfamily member 6 precursor	282488	0	6114.2	0
NP_777089.1	platelet-activating factor acetylhydrolase IB subunit alpha2	282514	2155.9	0	0
NP_777100.1	gamma-aminobutyric acid receptor-associated protein-like 2	282531	12152.9	5250.9	10388.7
XP_024849195.1	integrin beta-5 isoform X1	282564	14144.7	0	22483.6
NP_777125.1	endoplasmin precursor	282646	7.20386e+06	7.54298e+06	6.35708e+06
NP_777127.1	aquaporin-1	282653	39878.2	23186.2	30119.1
NP_777128.1	tenascin-X precursor	282654	4.34021e+06	4.48063e+06	4.70051e+06
NP_777129.2	V-type proton ATPase subunit H	282657	1.26566e+06	1210703	1.10684e+06
NP_777133.2	leukocyte surface antigen CD47 precursor	282661	4614.6	0	0
NP_777140.1	60S ribosomal protein L3	282688	112805	107718	149453
XP_024853052.1	annexin A2 isoform X1	282689	296126	500080	232623
NP_777146.1	presenilin-1	282705	0	8380.4	0
NP_777157.1	prefoldin subunit 5	282848	0	0	36293.1
NP_777169.1	matrix metalloproteinase-9 precursor	282871	0	8703	10049
NP_777173.1	integrin alpha-4 precursor	282882	30025.8	16631.5	7120.8
NP_777174.1	peroxiredoxin-5, mitochondrial precursor	282885	0	10256.6	0
XP_005216853.1	poly [ADP-ribose] polymerase 1 isoform X1	286764	6786.9	0	0
NP_777179.1	V-type proton ATPase 116 kDa subunit a 1	286768	370135	250303	313534
XP_024857193.1	aspartyl/asparaginyl beta-hydroxylase isoform X15	286771	9696	0	0
NP_777183.1	NPC intracellular cholesterol transporter 1 precursor	286772	0	19319.5	0
NP_777185.1	60S ribosomal protein L10	286790	47587.7	37187.8	39830.5
XP_010805021.1	peroxiredoxin-2 isoform X1	286793	1.43443e+06	1.20925e+06	1.3845e+06
NP_777198.2	creatine kinase M-type	286822	7270.4	0	0
XP_005212615.1	ubiquitin-40S ribosomal protein S27a isoform X1	286839	68901.1	66989.5	240094
XP_005209144.1	solute carrier family 12 member 2 isoform X2	286845	30256.8	24569.6	0
NP_777210.1	guanine nucleotide-binding protein G(I)/G(S)/G(O) subunit gamma-12	286850	4149.7	23341.1	0
XP_005207750.1	serine/threonine-protein phosphatase 2B catalytic subunit alpha isoform isoform X1	286852	229744	263086	275008
NP_777213.1	60S acidic ribosomal protein P2	286853	323369	247937	207372
XP_003587783.2	ferritin light chain	788801	90164.6	74060.2	105841
NP_777218.2	14-3-3 protein gamma	286862	1.1872e+06	1.28575e+06	1.30431e+06
NP_777219.2	14-3-3 protein beta/alpha	286863	388161	230160	376837
NP_777225.1	craniofacial development protein 2	286876	0	17451.9	12031.8
XP_024856962.1	short palate, lung and nasal epithelium carcinoma-associated protein 2A-like	112441508	359746	318741	385188
NP_777235.1	V-type proton ATPase subunit E 1	287017	216720	206351	177303
XP_024857198.1	14-3-3 protein zeta/delta isoform X1	287022	2.60852e+06	2.36635e+06	2.45228e+06
NP_777240.1	Y-box-binding protein 1	287023	38709.3	0	75498.7
NP_777241.1	phosphatidylinositol-glycan-specific phospholipase D precursor	287025	1.03994e+06	1.10736e+06	1.1901e+06
NP_777250.1	cathelicidin-1 precursor	282164	1.08416e+06	933603	1.13419e+06
NP_777251.1	cathelicidin-2 precursor	282165	52181.9	16626	61009
XP_024839052.1	cathelicidin-4	112443481	212612	299096	332731
NP_777256.1	cathelicidin-7 precursor	317650	4.17144e+06	4.29262e+06	4.55568e+06
NP_777257.1	cathelicidin-6 precursor	317651	383123	438089	495853
NP_777259.1	myosin-10	317655	0	36229.1	0
NP_777270.2	general vesicular transport factor p115	317724	0	0	18489.3
NP_783630.2	conglutinin precursor	281068	269348	334470	296385
NP_786967.1	immunoglobulin J chain precursor	280821	2.47178e+06	2.30312e+06	2.17588e+06
XP_005217074.1	guanine nucleotide-binding protein G(I)/G(S)/G(T) subunit beta-1 isoform X1	281201	9278.3	8096.3	23725.8
XP_015326748.1	cation-dependent mannose-6-phosphate receptor isoform X1	281291	40347.1	40129	43555.7
NP_786975.1	integrin beta-2 precursor	281877	133856	134599	130071
NP_786976.1	galectin-1	326598	73995.6	155179	139027
NP_786978.2	annexin A1	327662	189838	149147	113954
NP_786986.1	ras-related C3 botulinum toxin substrate 2	327671	8812.4	0	12451.3
NP_786987.1	mitogen-activated protein kinase 1	327672	2680.8	6081.7	3129.3
NP_786990.1	ATP synthase subunit beta, mitochondrial precursor	327675	0	0	17268.1
NP_786991.1	rho GDP-dissociation inhibitor 2	327676	0	0	5990.2
NP_786996.1	receptor of activated protein C kinase 1	327682	116271	57028.9	107109
NP_787006.1	adenosine 5-monophosphoramidase HINT1	327693	42340.1	34102.8	52765.5
XP_005211998.1	eukaryotic translation initiation factor 2 subunit 1 isoform X1	327694	0	0	107665
XP_024847169.1	ras-related protein Rap-1b isoform X1	327708	359607	218194	400419
NP_788782.2	DNA-(apurinic or apyrimidinic site) endonuclease	281630	87161.8	60599.5	66690.6
NP_788783.1	lactadherin precursor	281913	973913	830663	936807
NP_788785.1	high mobility group protein B1	282691	9808.4	0	14325.5
NP_788814.1	sequestosome-1	338045	0	5485	0
NP_788818.1	transforming protein RhoA	338049	18751.6	37150.5	6006.2
XP_024855040.1	F-actin-capping protein subunit beta isoform X3	338052	3214	12790.2	16515.7
NP_788823.1	rho GDP-dissociation inhibitor 1	338054	6710.4	7909.2	5789.4
NP_788824.1	antigen WC1.1 precursor	338056	43467.1	55686.9	280313
NP_788834.1	adhesion G protein-coupled receptor E5 precursor	338066	13948.5	10423.7	0
XP_005208774.1	glucosidase 2 subunit beta isoform X3	338067	695036	830746	859047
NP_788844.2	V-type proton ATPase subunit B, brain isoform isoform 2	338082	0	0	3161.1
NP_788849.1	V-type proton ATPase subunit C 1	338089	21234.5	25255.8	24597.7
XP_015315493.1	alkaline phosphatase, tissue-nonspecific isozyme isoform X3	280994	16740.1	13641.1	15487.6
XP_024840361.1	farnesyl pyrophosphate synthase isoform X2	281156	237091	359524	250165
NP_803468.1	aspartate aminotransferase, cytoplasmic	281206	0	14813.7	0
NP_803474.1	uridine 5-monophosphate synthase	281568	170071	156410	129653
NP_803478.1	beta-1,4-galactosyltransferase 1	281781	161087	220725	147891
NP_803482.1	glutathione S-transferase P	281806	128807	117964	101428
XP_005227715.1	biglycan isoform X1	280733	262546	348678	200886
NP_848667.1	carbonic anhydrase 2	280740	372073	364200	306509
XP_015315141.1	lactotransferrin isoform X1	280846	949666	1.16905e+06	952944
NP_851348.1	chromogranin-A precursor	281070	2.0112e+06	2.17723e+06	1.87125e+06
XP_015315508.1	endothelin-converting enzyme 1 isoform X5	281133	335196	236316	194977
XP_005202754.1	isocitrate dehydrogenase [NADP] cytoplasmic isoform X1	281235	4968.8	0	0
XP_024856064.1	GNAS complex locus isoform X3	281793	35964.2	22566.4	74439
NP_851374.1	serine/threonine-protein phosphatase 2A catalytic subunit alpha isoform	282320	6651.6	0	15945.9
XP_015327844.2	versican core protein isoform X3	282662	374429	363232	337602
NP_851379.1	band 3 anion transport protein	286817	2448915	2.0227e+06	2.3777e+06
XP_024849600.1	DNA (cytosine-5)-methyltransferase 1 isoform X7	281119	2655.2	0	0
NP_892033.1	barrier-to-autointegration factor	360196	6639.9	10674.8	10190.4
NP_899206.1	resistin precursor	369020	0	8679.6	0
NP_976067.3	heat shock 70 kDa protein 1B	282254	137280	146380	112462
NP_976238.2	myotrophin	541099	1692.8	15816.7	0
NP_991353.1	staphylococcal nuclease domain-containing protein 1	404098	0	7022.7	0
NP_991355.1	spleen trypsin inhibitor I precursor	404103	1.03016e+06	1.58969e+06	2.09605e+06
NP_991366.1	60S ribosomal protein L12	404133	0	0	4166.9
NP_991372.1	CD63 antigen	404156	41000.6	36937.4	51150.5
XP_005208005.1	multifunctional protein ADE2 isoform X6	404170	29380.5	20101.1	3228.8
XP_002684044.5	immunoglobulin heavy variable 4-38-2	100300716	671240	651330	673169
XP_024851163.1	probable phospholipid-transporting ATPase IF isoform X6	614392	61276.3	40246.6	33651.2
XP_003585723.1	TRAF2 and NCK-interacting protein kinase isoform X5	539627	82001.2	50003.8	114368
XP_024851784.1	U2 snRNP-associated SURP motif-containing protein isoform X5	505019	12097.2	0	0
XP_024852723.1	disco-interacting protein 2 homolog A isoform X5	518043	12719.3	0	0
XP_003585828.1	prothymosin alpha isoform X2	786336	387511	373926	429386
XP_002685896.1	heat shock 70 kDa protein 6	539835	88467.6	120520	128768
XP_002686012.2	high affinity nerve growth factor receptor isoform X1	353111	0	5844.8	0
XP_024845772.1	neurogenic locus notch homolog protein 2 isoform X4	513730	8857	0	0
XP_005204121.1	lymphocyte function-associated antigen 3 isoform X3	782186	139265	4849	40388.6
XP_005204401.1	guanylate-binding protein 6	513659	16397.7	18320.7	10660.5
XP_005204989.1	dyslexia-associated protein KIAA0319-like protein homolog	784489	0	43232	0
XP_002686622.1	RNA-binding protein 44	789298	181771	223409	208173
XP_024846870.1	MAGUK p55 subfamily member 6 isoform X5	535171	293004	238654	281968
XP_005205961.1	putative RNA-binding protein Luc7-like 2 isoform X5	516355	6338.8	6636.4	9338.8
XP_002687367.3	sodium-coupled neutral amino acid transporter 1	527491	627074	715119	724103
XP_002687884.1	C-type lectin domain family 2 member D11	100297676	5211.1	0	8933
XP_002687966.1	SH3 domain-binding protein 1	100297734	0	0	29742.3
XP_002688397.1	platelet basic protein	613723	823076	1.00243e+06	1.07837e+06
XP_002688572.1	regulator of nonsense transcripts 1 isoform X2	532933	0	0	11692.5
XP_002688623.4	bone marrow stromal antigen 2	618737	0	5791.4	0
XP_015327508.1	complement C3 isoform X2	528040	823088	653502	775195
XP_024850808.1	signal peptide peptidase-like 2B isoform X2	504285	123676	0	0
XP_002689166.1	olfactory receptor 2T6	511141	45815.3	59629.7	57056.6
XP_002689188.1	azurocidin	100336938	92335.2	77749.8	104909
XP_002689189.2	myeloblastin	100298591	0	4938.8	4455.9
XP_002689314.4	NEDD4 family-interacting protein 1 isoform X1	541196	18430.1	16720.1	16045.7
XP_015327845.1	EGF-like repeat and discoidin I-like domain-containing protein 3 isoform X3	538062	22397.5	16982.9	28611.7
XP_002689456.2	leucyl-cystinyl aminopeptidase isoform X1	521633	34883.5	17028.6	61182.3
XP_002689552.1	S-methyl-5-thioadenosine phosphorylase	782907	340257	249251	282296
XP_024852750.1	heterogeneous nuclear ribonucleoprotein Q isoform X3	511763	78863.7	0	0
XP_005211088.1	SAM and SH3 domain-containing protein 1 isoform X3	539603	30393.8	0	0
XP_002690482.3	ras GTPase-activating-like protein IQGAP2 isoform X1	782315	123432	84756.8	91730.8
XP_024853707.1	CD276 antigen	508656	0	55743.7	39108.4
XP_002690893.2	vacuolar protein sorting-associated protein 13C isoform X2	783566	11216.5	0	34626.9
XP_005211937.1	unconventional myosin-Va isoform X8	541234	82607.1	114878	85971.7
XP_002691662.2	sulfhydryl oxidase 2	788063	30946.3	32419.1	36071.2
XP_005213522.1	protein transport protein Sec16A isoform X5	519689	24477.5	107261	13842.3
XP_003586723.1	neutrophil gelatinase-associated lipocalin	526639	14447.6	75072.9	70012.7
XP_005213582.1	TNF receptor-associated factor 2	512355	0	192572	260276
XP_010809206.2	multidrug resistance-associated protein 4 isoform X2	515333	182955	496815	236890
XP_002692376.1	syndecan-4 isoform X2	508133	12719.3	5526.2	0
XP_005216785.1	high affinity immunoglobulin alpha and immunoglobulin mu Fc receptor isoform X5	100297408	292958	281637	319784
XP_002694314.1	complement factor H-related protein 2	519737	13501.6	11034.3	4948.3
XP_005218057.1	calcineurin B homologous protein 3 isoform X4	787094	3759.2	7250.9	0
XP_005218183.1	merlin isoform X2	540479	0	0	7275.8
XP_002695221.4	coiled-coil domain-containing protein 61 isoform X3	515425	451943	467570	0
XP_002695823.5	proline-, glutamic acid- and leucine-rich protein 1 isoform X1	787413	49516.9	38056.6	41150.2
XP_015314429.1	E3 ubiquitin-protein ligase RNF213 isoform X3	509283	1.39079e+06	1.41483e+06	1.43938e+06
XP_002696688.2	cathepsin G isoform X1	505658	12015.9	39207.6	8139.6
XP_002696972.1	programmed cell death 6-interacting protein isoform X2	533406	46201.8	262214	118060
XP_002697177.1	fibulin-2 isoform X1	511854	1.15978e+06	1235992	1.16101e+06
XP_002697189.1	histone H1x	511901	56407	55187.5	52208.8
XP_002697249.2	LOW QUALITY PROTEIN: SRSF protein kinase 1	512631	9821.1	14188.4	8735.8
XP_024839652.1	exportin-5 isoform X2	100139154	3254.3	0	0
XP_024839906.1	BOLA class I histocompatibility antigen, alpha chain BL3-7-like isoform X3	533049	0	4705.9	4767.3
XP_024839706.1	histone H3.1	517139	0	7201.4	0
XP_002698130.5	LOW QUALITY PROTEIN: apolipoprotein B receptor	504800	118592	145661	111129
XP_002698538.1	kazal-type serine protease inhibitor domain-containing protein 1 isoform X2	617445	9876.3	17183.5	17244.5
XP_005226922.1	amyloid-like protein 2 isoform X2	785005	435043	392256	493975
XP_005226932.1	T-cell differentiation antigen CD6 isoform X5	282881	96916.6	97625.4	88004.3
XP_024843333.1	cleavage and polyadenylation specificity factor subunit 7 isoform X2	504925	0	46960.3	0
XP_015317073.1	long-chain-fatty-acid--CoA ligase 4 isoform X2	536628	167819	69908.5	154837
XP_002700253.1	probable ubiquitin carboxyl-terminal hydrolase FAF-X isoform X4	507307	0	2190.2	0
XP_003586054.1	zinc finger CCCH-type antiviral protein 1	614589	1015.1	0	0
XP_003586115.1	carboxypeptidase M isoform X1	513281	428462	11890.1	6776.2
XP_024850714.1	far upstream element-binding protein 2 isoform X2	505564	3485.4	2940.5	0
XP_003586450.1	nuclear cap-binding protein subunit 1 isoform X1	100124428	66845.5	61580.3	62255.1
XP_003586478.3	elongator complex protein 1	505465	0	6298.3	0
XP_024853704.1	neogenin isoform X7	100297058	189246	205895	183803
XP_003586561.1	apoptotic chromatin condensation inducer in the nucleus isoform X7	534600	6.22896e+06	6.52201e+06	6.37835e+06
XP_024853747.1	ADP-ribosylation factor 6	100294979	232994	313262	252568
XP_003586637.2	spectrin beta chain, erythrocytic	527711	151557	114964	107300
XP_024855079.1	eukaryotic translation initiation factor 5B isoform X4	532850	6955.8	0	9791
XP_003586832.2	complement component C1q receptor	539690	224730	224032	221724
XP_010813464.1	echinoderm microtubule-associated protein-like 2 isoform X5	512380	126984	155815	182385
XP_024836805.1	septin-9 isoform X6	100140583	10898.5	8341.9	8661.6
XP_003587896.1	protein tweety homolog 3 isoform X1	512271	8650.6	0	0
XP_003588093.2	endosialin	520070	614794	648245	692774
XP_005201196.1	amyloid-beta A4 protein isoform X3	280722	9110363	1.01408e+07	1.16751e+07
XP_005201314.1	CD166 antigen isoform X2	281614	19166	19763.6	0
XP_024850424.1	golgin subfamily B member 1 isoform X5	532923	32632.9	33606.1	33177.2
XP_005201497.1	protein HEG homolog 1	511689	403610	459393	751533
XP_005201541.1	mannan-binding lectin serine protease 1 isoform X1	522347	249848	230437	198391
XP_005201549.1	probable cation-transporting ATPase 13A3 isoform X1	523889	369717	574536	436108
XP_005201559.1	coiled-coil domain-containing protein 50 isoform X1	529404	55679.2	55419.9	30161.1
XP_005202014.2	inhibitor of carbonic anhydrase isoform X1	525947	239506	210917	179798
XP_005202110.1	collagen alpha-2(VI) chain isoform X1	282194	2.25031e+06	2.15883e+06	2735116
XP_005202296.1	vesicle transport protein SFT2C	514114	0	14678.1	0
XP_005202309.1	integrin alpha-V isoform X1	281875	24741	19641.8	19617.2
XP_005202604.1	ATP-dependent RNA helicase DDX18	519254	742451	802704	794641
XP_005203133.1	microfibrillar-associated protein 2 isoform X2	281912	96744.8	157212	301940
XP_005203640.2	CD5 antigen-like isoform X1	787904	1.85334e+07	1.69691e+07	1.51738e+07
XP_005203698.1	tropomyosin alpha-3 chain isoform X13	497019	301025	297035	268496
XP_005203947.1	extracellular matrix protein 1 isoform X2	524222	1.42991e+06	1.30978e+06	1.01503e+06
XP_024845849.1	transforming growth factor beta receptor type 3 isoform X3	784894	11359.2	12785.5	16167.8
XP_005205627.1	peptidyl-prolyl cis-trans isomerase A isoform X1	281418	165138	108907	111729
XP_005205671.1	unconventional myosin-Ig isoform X1	516513	73043.8	59332.3	61636.6
XP_005205777.1	calumenin isoform X1	539218	41707.5	35371.4	47578.9
XP_024846968.1	maltase-glucoamylase, intestinal isoform X2	100336421	965254	677878	619478
XP_005206101.1	plasma membrane calcium-transporting ATPase 1 isoform X1	282641	95495.8	176331	268259
XP_005206559.1	myosin light polypeptide 6 isoform X1	281341	152729	162857	150228
XP_005207186.1	complement C1r subcomponent isoform X2	511581	870666	800476	910690
XP_005207828.1	multimerin-1 isoform X1	516574	2208295	2.45073e+06	2.44677e+06
XP_005208282.2	TNFAIP3-interacting protein 2 isoform X1	100336382	9384.6	0	3131.3
XP_005208568.1	tropomyosin alpha-4 chain isoform X1	535277	229129	254868	236391
XP_005209070.1	sphingosine 1-phosphate receptor 4	539534	4340.7	0	0
XP_024850937.1	probable ATP-dependent RNA helicase DDX46 isoform X2	508660	21246.1	19742.8	0
XP_005209667.1	HLA class II histocompatibility antigen gamma chain isoform X1	613384	1766.4	0	0
XP_005210400.1	charged multivesicular body protein 5 isoform X1	539781	6489	3434.9	21007.7
XP_005210492.1	tyrosine-protein kinase SYK isoform X1	515515	47223.3	54277.2	35450.2
XP_010806567.1	tenascin isoform X8	540664	1776154	1.80495e+06	1.64212e+06
XP_005211143.1	plasminogen isoform X1	280897	757738	651966	609880
XP_005211790.1	alpha-1,6-mannosyl-glycoprotein 2-beta-N-acetylglucosaminyltransferase	101906103	373698	502819	601240
XP_005212137.1	retinol dehydrogenase 11	505995	0	7437.6	7823.2
XP_005212926.1	ras-related protein Rab-1A isoform X1	539339	60885.1	75118.5	76700.1
XP_005213573.2	complement component C8 gamma chain isoform X1	517356	490839	658634	652134
XP_005213688.1	protein SGT1 homolog isoform X1	515509	4115.4	0	17214.3
XP_005213731.1	plastin-2 isoform X1	540990	547912	505517	430922
XP_005213929.1	BTB/POZ domain-containing protein KCTD12	616416	0	2561.8	4717.5
XP_005214152.1	ADP-sugar pyrophosphatase isoform X2	614149	0	4742.1	0
XP_005214666.1	serine/arginine-rich splicing factor 6 isoform X1	507828	20813.1	36244.3	19484.6
XP_024857407.1	tyrosine-protein kinase Lyn isoform X2	534996	0	21220.3	1754.6
XP_005215494.2	syntenin-1 isoform X2	510979	8894.2	0	0
XP_005215509.1	ras-related protein Rab-2A isoform X3	508373	158138	1.20214e+06	132659
XP_024857630.1	phosphoprotein associated with glycosphingolipid-enriched microdomains 1	614460	0	2899.8	0
XP_005215776.1	collagen alpha-1(XIV) chain isoform X4	781493	1.36758e+06	1.53989e+06	1588547
XP_005216287.1	ras-related protein Rab-6A isoform X1	616537	69789.1	38413.5	39591.6
XP_015330515.2	complement factor H isoform X1	100336868	73161	66892.7	58104.5
XP_024831804.1	ubiquitin carboxyl-terminal hydrolase isozyme L5 isoform X4	282110	15080.2	0	15162
XP_010811923.2	complement factor H-related protein 5 isoform X3	100337035	44649.9	26915.9	13562.7
XP_005217490.1	fibrinogen gamma-B chain isoform X1	280792	2.84252e+06	2.66461e+06	2.94862e+06
XP_005217825.1	replication factor C subunit 5 isoform X1	508389	0	0	6000.8
XP_005217964.1	sarcoplasmic/endoplasmic reticulum calcium ATPase 2 isoform X2	540568	0	33088.7	0
XP_024834768.1	Y+L amino acid transporter 2	530661	26714.3	0	0
XP_024834318.1	vacuolar protein sorting-associated protein 4A isoform X1	618168	9108.7	7239	6037.7
XP_005219253.1	nectin-2 isoform X1	505580	0	11678.4	0
XP_005219485.1	poliovirus receptor isoform X1	526865	0	0	11286.7
XP_024835301.1	2,3-cyclic-nucleotide 3-phosphodiesterase isoform X2	280752	9937.8	0	34622.9
XP_015314332.1	DNA topoisomerase 2-alpha isoform X2	787696	7110.2	6470.1	19076.2
XP_024835817.1	integrin alpha-IIb isoform X4	515011	319352	365002	395075
XP_005221054.2	fatty acid synthase isoform X1	281152	538093	601554	410057
XP_005221293.1	galectin-3-binding protein isoform X2	531137	1.76048e+07	1.9949e+07	1.65368e+07
XP_005221614.1	5-AMP-activated protein kinase catalytic subunit alpha-1 isoform X2	540404	30661.9	54845.8	46281.6
XP_024837894.1	serpin A3-5	617667	1.98926e+06	2.16575e+06	1.96763e+06
XP_005222400.3	immunoglobulin heavy variable 4-59	104968484	2.48188e+06	1.82308e+06	2.53684e+06
XP_005222426.1	40S ribosomal protein SA isoform X1	281898	0	0	4865.8
XP_005222460.1	sodium bicarbonate cotransporter 3 isoform X1	510209	93860.4	171212	0
XP_005222965.1	filamin-B isoform X5	613533	0	0	36933.9
XP_005223227.1	ras-related protein Rab-7a isoform X1	509970	34840.6	12123.1	15120
XP_005223251.1	proteasome subunit beta type-8 isoform X1	282013	71256.3	30630.4	73582.9
XP_024839664.1	trem-like transcript 1 protein isoform X4	784711	82292.5	61836.3	74645.2
XP_024839287.1	non-classical MHC class I antigen isoform X4	510417	34140.6	41849.9	43616.1
XP_024841247.1	ectonucleoside triphosphate diphosphohydrolase 1 isoform X3	282223	47433.4	65541.1	54337.3
XP_010818206.1	MMS19 nucleotide excision repair protein homolog isoform X3	533499	71336.3	73300.7	0
XP_015316227.1	vesicle transport through interaction with t-SNAREs homolog 1A isoform X14	780850	0	0	20050.5
XP_005226354.1	cyclin-dependent kinase 1 isoform X1	281061	4010.7	0	0
XP_024843360.1	T-cell differentiation antigen CD6 isoform X7	282881	476435	320719	483642
XP_005226948.2	4F2 cell-surface antigen heavy chain isoform X1	507107	78787.1	55349.4	85544.9
XP_024845111.1	LOW QUALITY PROTEIN: SLIT and NTRK-like protein 4	112445824	29119.3	24446.5	13477.3
XP_005227849.1	heterogeneous nuclear ribonucleoprotein H2 isoform X1	534001	10260.9	0	0
XP_005227935.2	26S proteasome non-ATPase regulatory subunit 10 isoform X1	535414	0	1313.9	0
XP_005227972.1	plastin-3 isoform X2	505687	0	15578.7	12602.7
XP_005228136.1	protein XRP2 isoform X1	534054	0	13128.6	16240
XP_010799006.2	putative V-set and immunoglobulin domain-containing-like protein IGHV4OR15-8	100300806	2031051	1.85877e+06	1.67941e+06
XP_010799620.2	eukaryotic translation initiation factor 4 gamma 1 isoform X9	444858	0	0	11317.6
XP_010800957.2	basement membrane-specific heparan sulfate proteoglycan core protein isoform X12	444872	15811508	1.46671e+07	1.78406e+07
XP_010801437.1	prostaglandin F2 receptor negative regulator	538209	0	48760.1	47732.6
XP_010802238.2	glypican-1	518114	111474	65384.7	124458
XP_010802921.2	probable maltase-glucoamylase 2 isoform X1	100296901	23474.7	19896.4	10859.4
XP_010803178.1	poly(rC)-binding protein 2 isoform X24	540653	6127.3	10878	28367.5
XP_010803220.1	keratin, type II cytoskeletal 2 oral	100336907	143942	42668.9	138725
XP_024850496.1	vascular endothelial growth factor receptor 3 isoform X4	338031	101378	74841.8	80737.8
XP_024850556.1	tyrosine-protein kinase JAK3	538276	35986.2	88184.9	33320.4
XP_010805126.1	syntaxin-binding protein 2 isoform X1	515618	0	15221.8	0
XP_010805839.2	gem-associated protein 5 isoform X3	533444	46444.4	130403	25409.1
XP_024852038.1	sushi domain-containing protein 3 isoform X3	512524	6060	0	0
XP_015328161.1	ATP-binding cassette sub-family A member 1 isoform X1	535379	10999.7	5275	7003.1
XP_010806541.2	sushi, von Willebrand factor type A, EGF and pentraxin domain-containing protein 1	781282	1.7281e+06	2.11816e+06	1.62098e+06
XP_024852759.1	band 4.1-like protein 2 isoform X16	538959	0	4486.4	14308.5
XP_024852831.1	A-kinase anchor protein 12 isoform X3	513774	824399	893014	880634
XP_024855194.1	antimicrobial peptide NK-lysin isoform X2	104968634	30783.8	24842.1	25610
XP_010810647.2	neural cell adhesion molecule 1 isoform X5	281941	380233	380109	445037
XP_024830781.1	neural cell adhesion molecule 1 isoform X25	281941	3.58202e+07	39993389	3.5676e+07
XP_010810657.1	neural cell adhesion molecule 1 isoform X28	281941	1.29619e+06	804682	1.93914e+06
XP_010812506.2	phosphatidylinositol 4-kinase alpha isoform X1	282309	0	0	67137.1
XP_010813145.2	major allergen I polypeptide chain 1-like	104970193	24651.7	2753.3	11548.3
XP_010813538.1	myosin-14 isoform X1	514212	28757.2	0	0
XP_010814170.2	carboxypeptidase D	532189	140797	71292	62654.2
XP_010814254.1	myb-binding protein 1A	513045	16692.5	18109	26927
XP_010814606.1	primary amine oxidase, liver isozyme isoform X1	100138645	144639	104540	77723
XP_010814707.2	granulins isoform X2	767942	264914	244230	225992
XP_024836720.1	intercellular adhesion molecule 2 isoform X10	616254	26865.2	28545.6	19732.8
XP_024841086.1	matrix metalloproteinase-25 isoform X2	531092	103384	0	0
XP_010819700.1	SAM and SH3 domain-containing protein 3 isoform X1	534137	2.14596e+06	1.97124e+06	2.29721e+06
XP_015315388.2	LOW QUALITY PROTEIN: complement C4-A-like	781663	2.22629e+07	2.54052e+07	2.55601e+07
XP_015315454.1	tubulointerstitial nephritis antigen-like isoform X2	509642	506625	476423	516245
XP_024841889.1	interferon-induced protein with tetratricopeptide repeats 1 isoform X2	100139670	0	0	5265
XP_015318508.1	uncharacterized protein LOC516742	516742	425652	332063	623969
XP_015327341.1	mannan-binding lectin serine protease 1 isoform X2	522347	413778	337251	378452
XP_015331271.2	piezo-type mechanosensitive ion channel component 1 isoform X4	789183	21955.3	14575.7	21236.2
XP_024830844.1	collagen alpha-1(XVIII) chain isoform X3	508076	2.37904e+07	2.75799e+07	26086678
XP_024831686.1	receptor-type tyrosine-protein phosphatase eta	508150	0	0	8525.6
XP_024831741.1	complement factor H isoform X1	280816	4.65849e+06	4.66518e+06	4.32222e+06
XP_024831814.1	plasma membrane calcium-transporting ATPase 4 isoform X2	282146	717565	558972	453809
XP_024832014.1	sulfhydryl oxidase 1 isoform X1	522986	1.33508e+06	1.84881e+06	1.6844e+06
XP_024832502.1	dedicator of cytokinesis protein 10 isoform X7	539421	273062	238585	303857
XP_024832510.1	calsyntenin-1 isoform X5	514447	442530	414266	374867
XP_024832712.1	importin-9 isoform X1	515804	4830.3	0	0
XP_024832781.1	14-3-3 protein eta isoform X1	282126	36162.6	39175.8	33483.2
XP_024833613.1	immunoglobulin lambda-1 light chain-like isoform X4	100847119	1.30652e+07	1.31878e+07	1.20585e+07
XP_024833615.1	immunoglobulin lambda-1 light chain-like isoform X6	100847119	1.32521e+06	1.40168e+06	1.29585e+06
XP_024833616.1	immunoglobulin lambda-1 light chain-like	112441499	4.92557e+07	5.07827e+07	3.67711e+07
XP_024834660.1	1-phosphatidylinositol 4,5-bisphosphate phosphodiesterase gamma-2	100337091	183721	213559	704118
XP_024834751.1	rho family-interacting cell polarization regulator 1 isoform X6	100336872	28162.9	29111.4	0
XP_024835136.1	soluble scavenger receptor cysteine-rich domain-containing protein SSC5D isoform X4	530828	101713	220642	142586
XP_024835404.1	platelet-activating factor acetylhydrolase IB subunit alpha isoform X1	282513	0	21373.9	15759.4
XP_024835465.1	nucleoside diphosphate kinase A 1 isoform X1	404189	0	5770.7	0
XP_024836495.1	LOW QUALITY PROTEIN: platelet glycoprotein Ib alpha chain	504977	1.79798e+06	1.86084e+06	1.44056e+06
XP_024836697.1	formin-like protein 1 isoform X3	788992	39896.7	46869	42196.7
XP_024836736.1	forkhead box protein K2	532359	770820	651952	717643
XP_024836887.1	guanine nucleotide-binding protein subunit alpha-13 isoform X1	505611	6427	7293	11010.3
XP_024837357.1	aggrecan core protein isoform X2	280985	2.73956e+06	2.54702e+06	2.84331e+06
XP_024837706.1	serpin A3-3 isoform X2	615103	1.52393e+06	1.6074e+06	1.36611e+06
XP_024837896.1	serpin A3-7-like	784932	9427.1	0	6575
XP_024838093.1	ras GTPase-activating-like protein IQGAP1	104968536	100911	108650	89167.7
XP_024838891.1	DNA replication licensing factor MCM2 isoform X1	510120	3766.1	57896.3	49434.3
XP_024838967.1	sushi domain-containing protein 5	524663	187574	201205	245648
XP_024839168.1	serpin B6 isoform X2	286854	3265.3	4945.7	7426.2
XP_024839620.1	major histocompatibility complex, class II, DQ alpha 2	282535	0	0	4919.1
XP_024839851.1	valine--tRNA ligase isoform X4	505556	0	5981	2439.7
XP_024839855.1	H-2 class II histocompatibility antigen, E-S beta chain isoform X2	538700	0	0	8596.2
XP_024839864.1	major histocompatibility complex, class II, DRB3	282530	9953.5	11510.2	16669.4
XP_024840451.1	peroxiredoxin-1 isoform X1	281997	0	7646.9	0
XP_024840623.1	major vault protein isoform X1	516456	796356	592728	494684
XP_024840765.1	ceruloplasmin isoform X1	514194	7088946	7.90128e+06	6.78474e+06
XP_024841673.1	uncharacterized protein LOC101905041	101905041	0	0	5295.5
XP_024841790.1	deleted in malignant brain tumors 1 protein isoform X44	404104	9.58092e+06	1.16829e+07	1.04823e+07
XP_024841836.1	carbohydrate sulfotransferase 15	534506	253376	244506	290096
XP_024842252.1	ankyrin-1 isoform X1	353108	1.25371e+07	1.56368e+06	1.72708e+06
XP_024842891.1	AP-2 complex subunit alpha-2 isoform X1	515216	48200.6	22158.3	16330.6
XP_024843159.1	LOW QUALITY PROTEIN: immunoglobulin superfamily member 22	787080	122991	114819	103895
XP_024843441.1	neuroblast differentiation-associated protein AHNAK isoform X4	531336	373071	271953	355867
XP_024843555.1	peripheral plasma membrane protein CASK isoform X7	404149	37251.4	38592	48579.5
XP_024844135.1	dystrophin isoform X9	537655	61754.5	63923.8	59169.4
XP_024844202.1	odorant-binding protein	505052	228676	216284	239162
XP_024844860.1	multidrug resistance-associated protein 4-like	100847574	0	0	7133.8
XP_024844915.1	immunoglobulin lambda-1 light chain-like	112441460	2.70172e+07	2.27269e+07	2.38676e+07
XP_024844944.1	LOW QUALITY PROTEIN: ankyrin repeat domain-containing protein 26-like	104976433	309150	314563	219466
XP_024845907.1	coiled-coil and C2 domain-containing protein 1B	511350	201457	421557	460216
XP_024846031.1	collagen alpha-3(VI) chain isoform X2	530657	1.2399e+06	1.24648e+06	1.45698e+06
XP_024846290.1	septin-7 isoform X1	408000	78246.2	92318.6	63750.7
XP_024846789.1	LOW QUALITY PROTEIN: multidrug resistance protein 1	281585	158835	95245.9	15714.8
XP_024846888.1	adipocyte enhancer-binding protein 1	317693	237370	184134	157791
XP_024847072.1	extended synaptotagmin-2	512582	31689.2	64165.9	38559.5
XP_024847109.1	von Willebrand factor isoform X1	280958	3.06341e+06	2635560	2434424
XP_024847454.1	fibulin-1 isoform X1	514588	296974	266904	337734
XP_024848264.1	prolow-density lipoprotein receptor-related protein 1 isoform X1	533894	424794	426689	446508
XP_024848428.1	pregnancy zone protein isoform X1	506828	8.02844e+06	8.45009e+06	7453224
XP_024848445.1	boWC1.1	783109	0	1554.4	0
XP_024848452.1	LOW QUALITY PROTEIN: antigen WC1.1-like	101907335	0	11786.1	15758.1
XP_024849552.1	dentin sialophosphoprotein	100337125	180413	194122	176016
XP_024849584.1	coagulation factor XII isoform X1	280789	29488.4	18605.7	7966.4
XP_024849658.1	CMP-N-acetylneuraminate-poly-alpha-2,8-sialyltransferase isoform X1	407768	28750.2	28181.7	26220.6
XP_024849878.1	dynamin-2 isoform X12	511691	0	4024.9	0
XP_024849879.1	dynamin-2 isoform X13	511691	178927	134740	164448
XP_024850083.1	tumor necrosis factor alpha-induced protein 8 isoform X3	529336	0	0	34084.6
XP_024850741.1	disks large homolog 1 isoform X3	785291	29082.2	23512.7	0
XP_024851198.1	osteomodulin isoform X1	280885	3.5371e+07	4.01636e+07	4.23044e+07
XP_024851314.1	serine/threonine-protein phosphatase 2A 55 kDa regulatory subunit B alpha isoform isoform X1	508045	7448.5	0	9308.5
XP_024851809.1	N-acetylgalactosaminyltransferase 7 isoform X2	524529	12033.3	8330.8	0
XP_024852072.1	choline transporter-like protein 1 isoform X7	538887	100233	98252.1	44280.5
XP_024852687.1	CD109 antigen	534043	3.6382e+06	3.52524e+06	3.75314e+06
XP_024852904.1	afadin isoform X1	504856	0	20643.4	19246.9
XP_024852938.1	collagen alpha-5(VI) chain isoform X1	785805	4.73835e+06	3381917	4.84981e+06
XP_024852961.1	raftlin isoform X2	506782	0	0	10008.1
XP_024853015.1	tropomyosin alpha-1 chain isoform X4	281544	10758	0	13872.5
XP_024855065.1	lupus La protein homolog isoform X1	338071	110777	111579	98008.5
XP_024855289.1	apolipoprotein B-100	494004	3.48174e+06	2.21541e+06	2.96109e+06
XP_024855495.1	collagen alpha-1(V) chain isoform X2	100848491	44818.2	45673.7	70606.2
XP_024855499.1	endoplasmic reticulum mannosyl-oligosaccharide 1,2-alpha-mannosidase	107131137	7887.9	0	0
XP_024855916.1	SLIT and NTRK-like protein 1	615880	202118	266434	223274
XP_024855944.1	probable phospholipid-transporting ATPase IH isoform X4	512547	631044	489483	492295
XP_024855950.1	vitamin K-dependent protein Z	617946	37666954	4.9705e+07	4.35045e+07
XP_024855972.1	multidrug resistance-associated protein 4-like	522174	73010.1	43998.4	61609
XP_024856023.1	adenosine deaminase isoform X1	280712	20175.9	0	0
XP_024856077.1	integrin beta-1 isoform X4	281876	1.32718e+06	2.28611e+06	2.4402e+06
XP_024857169.1	thyroglobulin isoform X1	280706	96759.9	95490.8	106341
XP_024857471.1	oxidation resistance protein 1 isoform X6	539092	262047	256348	288047
XP_024857691.1	plectin isoform X18	786966	9.39614e+06	0	0
XP_952563.1	heat shock 70 kDa protein	3861887	14664.7	0	20982.8
XP_952844.1	U5 snRNP subunit, putative	3863287	121970	43031.4	203578
XP_953321.1	histone H4, putative	3862691	18001.8	0	0
XP_953724.1	60S ribosomal protein L2/L8, putative	3864433	0	60499.9	64647.5
XP_954024.1	uncharacterized protein TA06855	3863762	134750	123801	119148
XP_954051.1	elongation factor 1 alpha, putative	3863997	7925.5	12694.2	10881.6
XP_954955.1	uncharacterized protein TA03630	3864858	99939.1	81218	104667

## Sheet: II组鉴定蛋白
Protein	Description	Gene	II_1	II_2	II_3
NP_001001158.1	lymphocyte antigen 75 precursor	407236	66998.9	33925.7	80768.7
NP_001001163.1	CMP-N-acetylneuraminate-poly-alpha-2,8-sialyltransferase precursor	407768	439976	0	566033
NP_001001170.1	cysteine protease ATG4B	408002	0	0	2152.2
NP_001001175.1	apolipoprotein C-III precursor	408009	1.27171e+07	4.26905e+06	1.28712e+07
NP_001001440.2	annexin A4	281625	39496.4	68755.4	122349
XP_024851622.1	type 2 lactosamine alpha-2,3-sialyltransferase isoform X2	444860	7663.2	0	6793.8
NP_001002885.1	thymosin beta-4	282386	71004.7	4991.1	145774
XP_024835470.1	eukaryotic translation initiation factor 5A-1 isoform X1	444990	651445	35225.5	573514
XP_010804565.1	dynein light chain 1, cytoplasmic	784058	29540.5	1982.5	17571.7
NP_001003906.1	transketolase	445425	224977	28045.3	289815
XP_010814524.1	junction plakoglobin isoform X1	445543	67515.4	4322.7	42798.8
XP_010803425.1	prostaglandin E synthase 3 isoform X1	493638	580714	0	306281
NP_001007817.1	FAS-associated death domain protein	493720	0	0	204734
NP_001007819.1	purine nucleoside phosphorylase	493724	58386.9	106409	85134.6
NP_001008665.1	coagulation factor XI precursor	407998	3065.5	73778.1	9994.2
NP_001008667.1	xylosyltransferase 2	493989	62060.7	0	71464
XP_024855336.1	calcium-dependent phospholipase A2 PLA2G2D4 isoform X1	503625	132558	0	175873
NP_001010996.1	ficolin-2 precursor	497016	47526.5	0	62513.1
NP_001011679.1	betaine--homocysteine S-methyltransferase 1	497025	13028	0	0
NP_001012688.1	heat shock protein HSP 90-alpha	281832	7.5056e+06	65465.9	8.79456e+06
XP_024835635.1	signal transducer and activator of transcription 3 isoform X4	508541	14563.4	22449.7	9485.4
NP_001012691.1	signal transducer and activator of transcription 5A	282375	47288.1	90181.8	0
NP_001012695.1	major histocompatibility complex, class II, DR alpha precursor	506214	2887.9	20200.5	4936
NP_001012700.1	60S acidic ribosomal protein P0	286868	297228	0	397412
NP_001013016.1	F-actin-capping protein subunit alpha-2	493728	627093	0	731546
XP_010806000.1	squalene synthase isoform X2	281767	49836.7	0	0
NP_001013604.2	DNA replication licensing factor MCM3	281302	149175	44734.9	189570
NP_001013605.1	malate dehydrogenase, mitochondrial	281306	9232.8	0	15887.5
NP_001013607.1	triosephosphate isomerase	281543	99207.2	39206.1	125347
XP_024853025.1	tropomyosin alpha-1 chain isoform X14	281544	7306	0	16626.5
NP_001013616.2	26S proteasome non-ATPase regulatory subunit 4	282016	34940.3	0	43826.6
XP_024840691.1	transgelin-2 isoform X1	282379	83125.8	83751.7	59020.9
NP_001014410.1	translationally-controlled tumor protein	326599	28296	8004.8	36718.5
XP_024840437.1	actin-related protein 2/3 complex subunit 1B isoform X1	326600	52959	111305	95431.4
NP_001014855.1	26S proteasome regulatory subunit 4	506238	23672.1	320413	335876
XP_024842388.1	heterogeneous nuclear ribonucleoprotein F isoform X1	506917	63022.4	0	59874.5
NP_001014868.1	hyaluronan-binding protein 2 precursor	507993	1.57471e+08	1.64534e+06	1.52558e+08
NP_001014876.1	ribosomal L1 domain-containing protein 1	508948	3463.3	0	0
NP_001014889.1	proteasome activator complex subunit 2	509857	0	0	4841.2
NP_001014894.1	60S ribosomal protein L4	510547	7214.2	40256.4	16918
NP_001014904.1	charged multivesicular body protein 1b	512033	8201.5	21017.4	12895.9
NP_001014906.1	pyrroline-5-carboxylate reductase 3	512526	0	10821.9	0
NP_001014910.1	hemoglobin subunit epsilon-4	513108	33118.5	0	4917.7
XP_024847421.1	nascent polypeptide-associated complex subunit alpha isoform X4	513312	0	7165.3	9575.2
XP_024842890.1	7-dehydrocholesterol reductase isoform X1	514745	29846.6	0	0
NP_001014928.1	60S ribosomal protein L7	514966	111388	54860.3	94322
NP_001014933.2	exportin-2	518622	17186.8	25011.3	31742.9
NP_001014936.1	elongation factor 1-beta	520875	2773.4	5841.2	12857.4
XP_005203271.1	complement C1q subcomponent subunit A isoform X1	534961	647332	3.48049e+06	699421
XP_024835425.1	60S ribosomal protein L26 isoform X2	337890	43980	260886	41527.2
NP_001015531.1	40S ribosomal protein S5	506229	23674.5	0	64523.7
NP_001015543.1	60S ribosomal protein L13	508221	27271.2	52448.3	35283.7
NP_001015548.1	40S ribosomal protein S6	787914	1998.3	28298.1	4316.6
NP_001015556.1	60S ribosomal protein L18	509163	0	0	6961.8
NP_001015561.1	40S ribosomal protein S26	509426	189127	213215	0
NP_001015565.1	poly(rC)-binding protein 1	509917	6385	16312.1	7848.8
NP_001015566.1	proteasome subunit alpha type-5	510155	201981	40023	273376
XP_005208457.1	ADP-ribosylation factor 1 isoform X1	338058	36597.2	33609.4	72220.3
XP_005217013.1	protein/nucleic acid deglycase DJ-1 isoform X1	511268	27680.2	39778.5	45183.4
NP_001015578.1	EH domain-containing protein 1	511908	507154	200570	1.10577e+06
NP_001015579.1	glycosyltransferase 8 domain-containing protein 1	512192	0	47988.1	0
XP_015319200.2	methylosome protein 50 isoform X1	512993	30928.7	906.8	25162
NP_001015586.1	destrin	513267	0	9639.1	6055.5
NP_001015599.1	ubiquitin-associated and SH3 domain-containing protein A	514555	0	0	1332.1
NP_001015602.1	serine/threonine-protein kinase 4	514886	63389.3	0	18100.7
NP_001015608.1	chloride intracellular channel protein 1	515646	97859.9	51071.2	168914
XP_024853278.1	geranylgeranyl transferase type-2 subunit alpha isoform X1	516619	0	3406.7	0
NP_001015615.1	proteasome subunit beta type-2	516919	54418.5	19278.2	45642.8
NP_001015621.1	eukaryotic translation initiation factor 2 subunit 2	520094	0	0	39677
NP_001015624.1	protein arginine N-methyltransferase 1	520388	21905.3	138499	51709.3
XP_024857669.1	eukaryotic translation initiation factor 3 subunit I isoform X1	521747	0	0	10534.2
NP_001015631.1	RNA-splicing ligase RtcB homolog	525106	27264.2	6495.3	31702.6
NP_001015637.1	dnaJ homolog subfamily A member 1	528862	0	4575.6	0
NP_001015638.1	sorting nexin-17	529972	52274.3	5984.7	25510.4
NP_001015639.1	26S proteasome regulatory subunit 7	530186	44018.6	0	88555.3
NP_001077233.1	myosin regulatory light chain 12B	614055	1.79031e+06	26630.7	1.31737e+06
NP_001015647.1	60S ribosomal protein L10a	533310	0	0	5942.1
NP_001015655.1	cofilin-1	534553	1.05302e+06	278262	942945
XP_010817378.1	N-acetylglucosamine-1-phosphotransferase subunit gamma isoform X2	508713	33846.5	0	41167.8
NP_001017934.2	T-complex protein 1 subunit gamma	504735	772107	269199	473902
NP_001019640.2	60S ribosomal protein L9	282884	0	17114.6	117939
NP_001019664.1	transient receptor potential cation channel subfamily V member 2	507664	0	0	2472.3
NP_001019680.2	proteasome activator complex subunit 1	510041	33962.2	0	18941.4
XP_015316746.1	dipeptidyl peptidase 3 isoform X3	510200	156034	1.56029e+06	85835.1
NP_001019703.1	26S proteasome non-ATPase regulatory subunit 13	513525	35806.1	0	29926.7
NP_001019708.1	glia maturation factor gamma	514407	7184.2	0	4869.6
NP_001019725.2	TNFAIP3-interacting protein 1	526103	0	44333.1	13172.8
XP_010806882.1	pantetheinase isoform X2	526704	51087	319321	29976.2
NP_001019738.1	cystathionine gamma-lyase	539159	22639.1	30486	29030.1
NP_001019739.1	40S ribosomal protein S11	539196	9498.8	0	1365
NP_001020101.2	C-C chemokine receptor type 7 precursor	510668	689399	36485.6	391939
XP_005221461.1	transcription factor BTF3 isoform X1	281031	8721.3	23736.8	9998.8
NP_001020486.1	40S ribosomal protein S25	282052	91019.3	200471	3331.4
NP_001020487.1	40S ribosomal protein S28	282877	0	10696.1	0
NP_001020488.1	40S ribosomal protein S8	404140	129170	662662	120341
XP_024855945.1	60S ribosomal protein L35a isoform X1	506768	4718.4	0	0
NP_001020493.1	eukaryotic translation initiation factor 3 subunit H	506873	0	0	10352.7
NP_001020496.1	placenta associated 8 A	509228	222114	14398	279886
NP_001020497.1	serglycin precursor	509501	6.79735e+06	37047.5	1.11246e+07
NP_001020500.1	eukaryotic translation initiation factor 1A, X-chromosomal	511189	0	31567.2	0
NP_001020505.1	adenine phosphoribosyltransferase	519017	223084	126069	183877
NP_001020510.1	40S ribosomal protein S24	530464	33722.7	0	15776.6
NP_001020511.1	60S acidic ribosomal protein P1	533285	156840	0	137486
XP_024854617.1	60S ribosomal protein L31 isoform X1	534279	0	0	24532.2
NP_001020513.1	40S ribosomal protein S13	535668	0	1791.5	3053.3
NP_001020516.2	DNA replication licensing factor MCM7	539924	0	16327.6	0
XP_005225172.1	heat shock protein beta-1 isoform X1	516099	101313	4351.2	170115
XP_005211617.1	leucine-rich repeat-containing protein 57 isoform X1	508699	0	0	1087.2
XP_024832936.1	60S ribosomal protein L6 isoform X1	511051	0	16875.6	18309.7
NP_001028780.1	macrophage migration inhibitory factor	280858	27995.7	14404	116472
NP_001028781.1	T-complex protein 1 subunit theta	281047	704554	64373	588275
NP_001028785.1	40S ribosomal protein S2	286867	210277	24053.1	264034
NP_001028786.1	40S ribosomal protein S18	326602	0	3346	24655.9
XP_010801306.1	cathepsin S isoform X1	327711	45618.3	0	9001.2
NP_001028789.1	dipeptidyl peptidase 1 precursor	352958	75670.6	13156.1	58857.8
NP_001028790.1	actin, cytoplasmic 2	404122	1.11072e+07	1.85673e+06	1.2025e+07
NP_001028791.1	60S ribosomal protein L18a	404142	5282.3	16187.9	39623
NP_001028794.1	nucleolar protein 56	404165	0	14151.8	6341.2
NP_001028795.1	phosphatidylethanolamine-binding protein 1	431786	95242.3	27003.8	115785
NP_001028796.1	40S ribosomal protein S16	506297	108305	351499	108203
XP_010816658.1	spliceosome RNA helicase DDX39B isoform X1	540191	0	0	6575.7
NP_001028934.1	rab GDP dissociation inhibitor beta	509832	78124.5	153357	212903
XP_024842760.1	non-specific lipid-transfer protein isoform X3	508918	0	0	1998.8
NP_001029163.2	thimet oligopeptidase	510889	0	0	19067.9
NP_001029206.1	glyceraldehyde-3-phosphate dehydrogenase	281181	1.20756e+06	147705	1295186
NP_001029207.1	hypoxanthine-guanine phosphoribosyltransferase	281229	10677.3	16700.1	202671
NP_001029210.1	40S ribosomal protein S3a	282053	13349.3	9107	65883.3
XP_024835395.1	collagen alpha-1(I) chain isoform X1	282187	739879	31821.7	524941
XP_005218504.1	proteasome subunit beta type-10 isoform X2	282328	16911	1058.6	0
NP_001029216.1	eukaryotic initiation factor 4A-II	286819	0	5353.1	0
NP_001029219.1	40S ribosomal protein S3	326588	10294.4	9400.7	1807.9
NP_001029223.1	60S ribosomal protein L27	404137	36113.5	1408.1	52455.6
NP_001029226.1	phosphoglycerate mutase 1	404148	65862	22491.6	69392.9
NP_001029376.1	tubulin alpha-1C chain	504244	0	10242.4	560010
NP_001029380.1	2-iminobutanoate/2-iminopropanoate deaminase	504390	58510.7	0	60232.1
NP_001029384.1	DNA-directed RNA polymerase II subunit RPB3	504452	0	0	27467.8
XP_024835498.1	regakine-1 isoform X1	504773	106333	19186.1	56594.1
NP_001029400.1	eukaryotic initiation factor 4A-I	504958	4896.3	65355.5	108148
NP_001029405.1	proteasome subunit alpha type-7	505050	512576	56612.7	431454
NP_001029407.1	proteasome subunit alpha type-3	505176	82289.2	4918.9	117609
XP_005205095.1	protein phosphatase 1 regulatory subunit 7 isoform X1	505297	0	17797.4	0
NP_001029411.1	T-complex protein 1 subunit beta	505313	23766.8	350180	71729.8
NP_001029421.1	alcohol dehydrogenase class-3	505515	0	29078	0
NP_001029422.1	exocyst complex component 7	505568	0	644.6	0
NP_001029427.1	complement factor D precursor	505647	9789.5	0	9875
XP_005223662.1	apolipoprotein M isoform X2	505830	51719.2	162696	55557.2
NP_001029438.1	proteasome subunit beta type-4	506203	121481	3500	79601.6
NP_001029443.1	actin-related protein 2/3 complex subunit 3	506596	45798.3	0	11733.4
XP_010803439.1	leukotriene A-4 hydrolase isoform X2	507130	2.94435e+06	15023.3	0
NP_001029455.1	multivesicular body subunit 12A	507199	4155.6	0	0
NP_001029460.1	saccharopine dehydrogenase-like oxidoreductase	507289	0	0	15240.2
XP_005212816.1	vesicle-associated membrane protein 8 isoform X1	507309	11459.6	9155.1	13523
NP_001231253.1	3-mercaptopyruvate sulfurtransferase isoform 2	507313	0	0	3441.4
NP_001029466.1	transitional endoplasmic reticulum ATPase	507345	3.16789e+06	107872	8.45937e+06
NP_001029471.1	phosphoglycerate kinase 1	507476	263107	134492	220944
NP_001029474.1	SPARC-like protein 1 precursor	507537	5.61994e+07	2.56879e+06	6.06107e+07
NP_001029485.1	fibrinogen-like protein 1 precursor	508090	62675.4	83679.9	58622.1
NP_001029487.1	adenosylhomocysteinase	508158	27532.9	403961	62147.3
XP_024853570.1	60S ribosomal protein L36a-like isoform X1	613592	2505.2	0	7222.3
XP_005221229.1	serine/arginine-rich splicing factor 2 isoform X1	508312	0	12370.7	0
NP_001029494.1	peptidyl-prolyl cis-trans isomerase FKBP4	508535	0	3000.6	0
NP_001029503.1	zinc-alpha-2-glycoprotein precursor	508800	147784	562871	152017
XP_024833835.1	IST1 homolog isoform X3	508900	8764.9	4244.5	19941.7
NP_001029519.1	histone acetyltransferase type B catalytic subunit	509329	0	4249	0
NP_001029526.1	MKI67 FHA domain-interacting nucleolar phosphoprotein	509598	0	13471.3	0
NP_001029541.1	proteasome subunit beta type-6	510069	87330.2	19301.4	64447.6
NP_001029542.1	threonine--tRNA ligase 1, cytoplasmic	510075	4560.4	5087.1	9032.8
XP_024839985.1	microtubule-associated protein RP/EB family member 2 isoform X2	510159	209249	0	250355
XP_024855610.1	TSC22 domain family protein 1 isoform X7	510359	39014.9	0	39415.8
NP_001029553.1	proteasome subunit alpha type-4	510423	167357	17646.7	131508
XP_010816334.1	proteasome subunit beta type-9 isoform X1	510593	10485.2	1268.4	20155.3
XP_024853188.1	heterogeneous nuclear ribonucleoproteins C1/C2 isoform X4	510852	0	0	764.8
NP_001029568.1	nuclear cap-binding protein subunit 2	510872	3051.7	3414	0
XP_024839290.1	equilibrative nucleoside transporter 1 isoform X1	510932	0	8940.4	4799.3
XP_024838371.1	inosine-5-monophosphate dehydrogenase 2 isoform X3	511969	23100.7	223559	63659.1
NP_001029595.1	26S proteasome non-ATPase regulatory subunit 7	512456	47498.5	0	56936.1
NP_001029606.1	60S ribosomal protein L30	513031	0	0	10350.9
NP_001029610.1	40S ribosomal protein S20	513222	2850.6	36572.8	2978.4
NP_001029621.1	importin subunit alpha-1	513592	212533	0	176753
XP_005217871.1	vacuolar protein sorting-associated protein 29 isoform X1	513840	0	2543.8	0
NP_001029631.1	60S ribosomal protein L17	514046	12522	0	37011.9
NP_001029638.1	serum amyloid P-component precursor	514488	297684	468317	291428
NP_001029640.1	glutamine--tRNA ligase	514586	0	4531.1	0
NP_001029648.1	small nuclear ribonucleoprotein Sm D2	514932	16179.5	32436.5	1645
NP_001029656.1	eukaryotic translation initiation factor 3 subunit D	515226	0	40636.2	0
XP_024851465.1	fructose-bisphosphate aldolase B isoform X1	515263	85396.3	15806	71525.4
XP_005223711.2	complement C2 isoform X1	515440	362689	609454	424257
NP_001029666.1	proliferating cell nuclear antigen	515499	134194	8963.5	91302
NP_001029667.1	60S ribosomal protein L35	515534	12408.6	0	0
XP_024842423.1	GTP-binding protein SAR1a isoform X1	517171	109608	1.70964e+06	0
NP_001029695.1	AP-2 complex subunit mu	517446	0	4859.2	0
NP_001029702.1	ADP-ribosylation factor 4	518601	186685	40170.3	199738
NP_001029711.1	3(2),5-bisphosphate nucleotidase 1	521254	7866.2	0	0
NP_001029714.1	T-complex protein 1 subunit zeta	521540	559166	1.73238e+06	419810
XP_024834059.1	charged multivesicular body protein 2a isoform X1	523847	8384.1	469.1	0
NP_001029729.1	NSFL1 cofactor p47	526612	0	0	1977.1
NP_001029730.1	dynactin subunit 2	527201	0	7172.5	15054.1
NP_001029734.1	heterogeneous nuclear ribonucleoprotein K	528135	85964.2	6277.2	97274.2
NP_001029742.1	lysosome-associated membrane glycoprotein 2 isoform 2 precursor	529148	25897	27625.8	0
NP_001029743.1	ATP-dependent RNA helicase DDX19A	529929	0	1882.6	0
NP_001029757.1	actin, alpha cardiac muscle 1	533219	1.03165e+06	216919	1.24999e+06
NP_001029758.1	ran-specific GTPase-activating protein	533251	0	76940.7	3322.8
NP_001029760.1	WD repeat-containing protein 18	533356	79864.5	38840.2	0
NP_001029767.2	T-complex protein 1 subunit epsilon	533784	321370	30112.3	181997
NP_001029768.1	proteasome subunit beta type-3	533874	552190	10502.9	386163
NP_001029775.1	eukaryotic translation initiation factor 3 subunit E	534165	0	0	1435.5
NP_001029776.1	dolichyl-diphosphooligosaccharide--protein glycosyltransferase subunit 2 precursor	534231	0	0	2896.5
XP_005224985.1	eukaryotic translation initiation factor 3 subunit C isoform X1	534882	144068	35818.3	144206
XP_005215277.1	60S ribosomal protein L8 isoform X1	535056	2013.4	11327	0
XP_024856489.1	protein transport protein Sec23B isoform X1	535071	0	4998.7	0
NP_001029800.1	malate dehydrogenase, cytoplasmic isoform MDH1	535182	56781.3	68065.5	64884.9
XP_010811430.1	epoxide hydrolase 1 isoform X1	535293	16925	8820	25380.2
NP_001029804.1	peptidyl-prolyl cis-trans isomerase NIMA-interacting 1	535470	0	18977.4	0
NP_001029821.1	26S proteasome non-ATPase regulatory subunit 6	538625	42429.4	23622	46313.9
XP_024854754.1	serine/threonine-protein phosphatase PP1-beta catalytic subunit isoform X1	538829	0	0	40750.6
NP_001029834.1	proteasome subunit alpha type-2	539141	159610	33212	161204
NP_001029835.1	tubulin beta-4B chain	539149	914154	77498.2	968891
NP_001029838.1	activator of 90 kDa heat shock protein ATPase homolog 1	539220	20658.5	3615.4	60892.2
NP_001029846.1	60S ribosomal protein L14	539373	0	25492	0
NP_001029849.1	guanine nucleotide-binding protein G(i) subunit alpha-3	539521	0	9375.8	13051.8
NP_001029856.1	luc7-like protein 3	539955	3201.9	0	0
XP_024857482.1	acyl-protein thioesterase 1 isoform X3	539992	5365	50123.5	0
NP_001029862.1	40S ribosomal protein S23	540129	10988.1	5933.4	14189.6
XP_005218221.1	developmentally-regulated GTP-binding protein 1 isoform X1	540161	21581.6	2614.8	25148.3
NP_001029871.1	proliferation-associated protein 2G4	540272	133131	73921.6	101436
NP_001029872.1	serine/arginine-rich splicing factor 3	540276	0	32225.7	0
XP_005223736.1	N(G),N(G)-dimethylarginine dimethylaminohydrolase 2 isoform X1	540386	370553	6004	358466
XP_024833173.1	GTP-binding nuclear protein Ran isoform X1	540457	22046.7	37642.5	6212.9
NP_001029885.1	actin-related protein 2/3 complex subunit 2	540838	109753	46815.2	167071
NP_001029888.1	40S ribosomal protein S10	540965	0	3823	0
NP_001029891.1	ubiquitin thioesterase OTUB1	540984	7265.2	12935.3	21602
NP_001029900.1	thrombospondin-4 precursor	541281	3.51179e+06	314541	4.98455e+06
XP_005220808.1	ras-related protein Rab-5C isoform X1	613749	31871.7	6460.5	42082.8
NP_001029920.1	very-long-chain enoyl-CoA reductase	614105	0	0	163432
NP_001029921.1	serine palmitoyltransferase 1	614165	0	43662.5	0
NP_001029924.1	ATP-dependent RNA helicase DDX39A	614215	0	7376.7	0
NP_001029935.1	SH3 domain-binding glutamic acid-rich-like protein 3	614672	14799.5	11628.9	84463.5
NP_001029953.1	S-phase kinase-associated protein 1	615427	0	117210	0
NP_001029955.1	60S ribosomal protein L32	615556	309275	46975.2	386585
NP_001029956.1	mitochondrial fission 1 protein	615565	5210.2	0	0
XP_005203304.1	stathmin isoform X1	616317	4948.8	4596.4	0
NP_001029963.1	ragulator complex protein LAMTOR2	616375	0	25833.7	0
NP_001029972.1	elongin-B	617277	0	2336.8	0
NP_001029978.1	coagulation factor VII precursor	617960	42302	0	88268.3
NP_001029979.1	apolipoprotein C-IV precursor	618041	916550	1.12977e+06	847312
NP_001029980.1	beta-1,4-glucuronyltransferase 1	618055	34153.8	0	40199.6
NP_001030181.2	protein NDRG1	504499	25846.8	0	158444
XP_005204712.1	adenylyl cyclase-associated protein 1 isoform X1	504519	514668	156498	437092
XP_005223901.1	receptor-interacting serine/threonine-protein kinase 1 isoform X2	504727	0	19086.2	0
NP_001030187.1	target of Myb protein 1	504912	6322	0	0
NP_001030189.1	D-3-phosphoglycerate dehydrogenase	505103	254284	116934	396871
NP_001030190.2	aminoacyl tRNA synthase complex-interacting multifunctional protein 1	505126	0	5638.1	0
XP_024856141.1	phospholipid transfer protein isoform X1	505640	509632	95149.3	480806
NP_001030217.1	fascin	507342	48658.8	8863.6	42513.7
XP_005224932.2	syntaxin-4 isoform X2	508675	87457.6	2.44797e+06	143372
NP_001030237.1	small nuclear ribonucleoprotein Sm D1	508788	0	12149.3	0
NP_001030238.1	CKLF-like MARVEL transmembrane domain-containing protein 6	508881	15639.6	1189.8	89460.2
XP_024832280.1	T-cell surface protein tactile isoform X2	509578	191639	0	177376
NP_001030246.1	acidic leucine-rich nuclear phosphoprotein 32 family member B	509685	39154	0	6492.2
NP_001030255.1	26S proteasome regulatory subunit 6B	510029	145248	56552	106406
NP_001030257.1	aspartate--tRNA ligase, cytoplasmic	510162	0	10879.9	2713.5
NP_001030261.1	ethanolamine-phosphate cytidylyltransferase	510274	0	4685.4	0
NP_001030265.1	integral membrane protein 2B	510575	12759.2	1460.5	0
XP_024842832.1	CD81 antigen isoform X1	511435	129555	57335.7	110742
XP_024841339.1	glutaredoxin-3 isoform X1	511528	5002	9432.1	4534.6
XP_005223984.1	cytosolic non-specific dipeptidase isoform X1	512626	12815.3	0	20732
NP_001030283.2	26S proteasome non-ATPase regulatory subunit 8	512891	31295.6	0	12604.4
NP_001030357.1	RNA transcription, translation and transport factor protein	513083	6834.6	0	0
NP_001030360.2	transaldolase	513453	424364	4984.6	391196
NP_001030373.1	eukaryotic translation initiation factor 3 subunit L	514449	81526.1	13483.4	0
NP_001030383.1	60S ribosomal protein L5	515238	122088	0	0
NP_001030387.1	proteasome subunit alpha type-1	515503	240390	33538.2	310581
NP_001030389.2	eukaryotic translation initiation factor 3 subunit M	515543	303456	0	298974
NP_001030393.1	serine/threonine-protein phosphatase PP1-alpha catalytic subunit	516175	17269.7	0	19442
NP_001030396.1	ribonuclease inhibitor	517087	379598	53945.7	677435
XP_024848975.1	annexin A3 isoform X1	518050	13410.1	3992	20326.7
NP_001030408.1	cleavage and polyadenylation specificity factor subunit 5	518859	0	0	47772.5
XP_024847530.1	protein NEDD1 isoform X1	519463	0	0	3685.4
NP_001030411.1	sodium/potassium-transporting ATPase subunit beta-1	519758	0	2135.7	0
NP_001030428.1	alpha-actinin-1	524770	69118.7	37704.8	42627.4
NP_001030463.1	catalase	531682	661634	35344.2	922317
NP_001030468.1	ras-related protein Rab-11B	532723	249260	85126	249869
NP_001030471.1	LIM and SH3 domain protein 1	532851	0	0	7348.7
NP_001030494.1	THO complex subunit 4	537706	5578.3	2540.8	2169.1
NP_001030497.1	calponin-2	539019	15328.8	14491.2	11406.1
NP_001030503.1	secretory carrier-associated membrane protein 3	539670	3588.8	4964.4	0
NP_001030504.1	serine incorporator 1 precursor	539993	0	0	162579
XP_024840150.1	tyrosine-protein phosphatase non-receptor type 2 isoform X4	540888	0	17139.5	6078.1
NP_001030518.1	nucleophosmin	614028	73823.2	41539.7	27278.9
NP_001030522.1	40S ribosomal protein S4	614241	0	0	3805.4
NP_001030524.1	actin-related protein 2/3 complex subunit 5	614345	18396.2	5654.1	9837.4
NP_001030533.1	peptidyl-prolyl cis-trans isomerase FKBP1A	614795	26155.2	2689.4	25399.5
NP_001030549.1	charged multivesicular body protein 2b	615954	0	65024.3	0
XP_015316952.1	sterol-4-alpha-carboxylate 3-dehydrogenase, decarboxylating isoform X1	616694	0	70151.8	0
XP_024842075.1	golgin subfamily A member 7 isoform X1	616809	7020.5	0	10919.3
NP_001030569.1	stress-induced-phosphoprotein 1	617109	16267.1	16659.3	47549.7
NP_001030574.1	ubiquitin-conjugating enzyme E2 variant 1	617771	0	0	5901.4
XP_024834366.1	60S ribosomal protein L28 isoform X2	618702	6392.9	20446.1	0
XP_024857539.1	vacuolar protein sorting-associated protein 28 homolog isoform X1	618785	0	113043	3007.6
XP_024841919.1	monocarboxylate transporter 1 isoform X1	505775	2308.4	0	14517.8
NP_001032520.1	40S ribosomal protein S15a	337888	7762.4	0	9978.6
XP_005202952.1	histone deacetylase 1 isoform X1	404126	1613.3	9829.5	0
XP_005216431.1	CD59 glycoprotein isoform X1	505574	347077	378704	388327
NP_001032526.1	ubiquitin-conjugating enzyme E2 C	506962	3870.2	0	0
NP_001032534.1	ATP-citrate synthase	511135	28901.3	8963.5	30908.6
NP_001071531.1	histone H2B type 1-K	616627	2.55955e+06	33710.4	3.71769e+06
NP_001032554.1	serine/threonine-protein phosphatase 2A 65 kDa regulatory subunit A alpha isoform	535321	11596.6	17086.5	38785.9
NP_001032559.1	probable cytosolic iron-sulfur protein assembly protein CIAO1	540069	10473.7	0	0
XP_005206610.1	cyclin-dependent kinase 4 isoform X1	510618	0	0	2069.9
NP_001032693.1	glutaredoxin-1	515416	7584.6	0	66719.5
NP_001032695.1	fermitin family homolog 3	525159	189863	81102.4	137990
NP_001032700.1	ras GTPase-activating protein-binding protein 1	534214	0	1733.8	0
NP_001032701.1	proteasome subunit beta type-5	534640	39179.7	0	39020.6
NP_001032705.1	high mobility group protein B2	540444	128550	0	99282
XP_024834261.1	nuclear transport factor 2 isoform X1	614921	20365.2	0	22313.5
NP_001258089.1	P-selectin glycoprotein ligand 1 precursor	617434	578482	654548	575861
NP_001032904.1	coatomer subunit gamma-1	338055	0	16967.3	10486.5
NP_001032906.1	importin-5	508273	0	284719	0
XP_024849689.1	small glutamine-rich tetratricopeptide repeat-containing protein alpha isoform X1	504701	0	0	2280.7
NP_001033134.2	vacuolar protein sorting-associated protein VTA1 homolog	506430	191137	166609	664490
NP_001033168.1	ADP-ribosylation factor-like protein 2	511349	0	176235	45800.5
NP_001033175.1	T-complex protein 1 subunit alpha	512043	44422.9	52649.2	134974
XP_015326572.1	methionine--tRNA ligase, cytoplasmic isoform X2	512531	455120	33527.2	478477
NP_001033183.1	nucleosome assembly protein 1-like 4	513028	45332	0	5680.5
XP_005221988.1	WD repeat-containing protein 61 isoform X1	513208	11160.1	0	0
XP_005224496.1	methyltransferase-like 26 isoform X3	514636	0	0	1541.7
XP_005219322.1	vasodilator-stimulated phosphoprotein isoform X2	514902	55234.2	1.5604e+06	45499.7
NP_001033213.1	DNA-directed RNA polymerases I and III subunit RPAC1	516337	0	33305.8	0
NP_001033232.1	glutamate--cysteine ligase regulatory subunit	525659	26620.3	0	32303.1
XP_024853344.1	casein kinase I isoform X4	527889	9882.6	3522	16757.6
XP_024847775.1	cysteine and glycine-rich protein 2 isoform X1	539381	78499.6	0	179879
NP_001033283.1	T-complex protein 1 subunit delta	613336	1.78797e+06	1.23657e+06	1.29803e+06
NP_001033286.1	histone H2A.V	613618	11803.3	6222	40726.8
NP_001033293.1	serpin A3-3 precursor	615103	0	8004.3	0
NP_001033295.1	SPRY domain-containing protein 7	615298	0	1793	0
NP_001033605.1	prefoldin subunit 3	508727	8248.2	113799	7906.1
NP_001033607.1	MHC class I heavy chain isoform 1 precursor	515712	3649	12211.2	19165.1
NP_001033609.1	COMM domain-containing protein 9	510280	14702.5	0	40547.1
NP_001033615.1	ruvB-like 2	511048	139534	549392	131536
NP_001033616.1	proteasome subunit beta type-7	511207	35963.9	0	26901.2
NP_001033628.1	proteasome subunit beta type-1	514237	126458	189995	162020
NP_001033633.1	guanidinoacetate N-methyltransferase	515270	0	8446.4	0
NP_001033647.1	cell adhesion molecule 1 precursor	529873	674932	21066.5	797896
XP_005201661.1	fragile X mental retardation syndrome-related protein 1 isoform X5	536793	0	0	5369.6
XP_010819218.1	LOW QUALITY PROTEIN: protein SET-like	782688	47965.9	0	208585
NP_001033662.1	WD40 repeat-containing protein SMU1	540842	0	191949	0
NP_001033763.1	lipopolysaccharide-binding protein precursor	512242	1.86837e+06	299191	2.34787e+06
NP_001035046.1	integrin alpha-M precursor	407124	21858.6	2233.2	27168.9
NP_001035559.2	complement C3 preproprotein	280677	9.98744e+07	2.99142e+08	9.66966e+07
NP_001035560.1	haptoglobin precursor	280692	1.69928e+06	949727	1.5596e+06
NP_001035563.1	trifunctional purine biosynthetic protein adenosine-3	281183	558395	30817.1	621794
XP_024831774.1	glutamine synthetase isoform X1	281199	1841.4	7517.5	18301.5
XP_024841229.1	retinol-binding protein 4 isoform X1	281444	427963	994820	608546
NP_001035567.3	annexin A5	281626	103644	70400.2	72754.8
NP_001035577.1	elongation factor 1-gamma	326581	0	0	5558.3
NP_001035581.1	dnaJ homolog subfamily A member 2	360006	53688.2	0	118058
NP_001035585.1	insulin-like growth factor-binding protein 6 precursor	404186	10890	0	0
XP_024839180.1	MHC Class I JSP.1 isoform X1	407173	46154.7	90827.6	64267.9
NP_001035594.1	protein transport protein Sec61 subunit alpha isoform 1	505064	0	16162.5	0
XP_024842780.1	serum amyloid A-4 protein isoform X1	505308	216681	349076	350719
NP_001035606.1	60S ribosomal protein L19	510615	20913.2	0	0
NP_001035610.1	60S ribosomal protein L7a	513128	14623	0	43098.6
XP_024849933.1	heterogeneous nuclear ribonucleoprotein A/B isoform X2	513410	0	0	18366.6
XP_005213900.1	ubiquitin carboxyl-terminal hydrolase isozyme L3 isoform X3	520170	0	0	4044.3
XP_010815554.1	BAG family molecular chaperone regulator 5 isoform X1	522854	7566.9	0	0
XP_024853357.1	transmembrane emp24 domain-containing protein 10 isoform X1	529761	13876.3	3085.1	7392.8
XP_010809831.1	40S ribosomal protein S21 isoform X1	615178	2165.9	11589.1	8291
NP_001035680.1	ribonuclease 4 precursor	616089	0	25086.9	12509
NP_001035689.1	eukaryotic translation elongation factor 1 epsilon-1	617105	0	0	17840.3
XP_024833249.1	rho-related GTP-binding protein RhoF isoform X1	617894	29642.1	0	28390.1
NP_001039332.1	glycogenin-1	280812	0	0	2400.9
NP_001039344.1	protein disulfide-isomerase A4 precursor	415110	801064	154577	688822
NP_001039349.2	AP-1 complex subunit mu-1	504310	0	3488.6	0
XP_024833785.1	tumor necrosis factor receptor type 1-associated DEATH domain protein isoform X2	504707	57272.1	0	0
NP_001039365.1	26S proteasome non-ATPase regulatory subunit 3	504937	14771.4	6648.1	33752.6
NP_001039368.1	dermatopontin precursor	504963	347440	3081.3	537062
NP_001039376.1	heterogeneous nuclear ribonucleoprotein A1	505093	5584.1	40768.1	16937.3
NP_001039377.1	cysteine and histidine-rich domain-containing protein 1	505144	0	0	2508.4
NP_001039380.1	vesicle-associated membrane protein 3	505379	47109.4	0	0
XP_024857221.1	transcription elongation factor A protein 1 isoform X3	505722	0	0	1035.5
XP_024840494.1	calcium-regulated heat-stable protein 1 isoform X3	506760	15681.7	0	31752.1
XP_024855612.1	aspartyl aminopeptidase isoform X4	506882	0	6673.5	242984
NP_001039423.1	60S ribosomal protein L23a	507168	15016.8	0	7931.4
NP_001039427.1	proteasome subunit alpha type-6	507213	219228	269624	461122
XP_005202672.1	caspase-8 isoform X1	507481	145903	55321.2	0
XP_024846329.1	heterogeneous nuclear ribonucleoproteins A2/B1 isoform X4	507564	23189.5	77095.3	28301.2
XP_010815085.2	complement component C6 isoform X1	507749	2.14986e+06	3.12272e+06	2.10006e+06
NP_001039467.1	CD48 antigen precursor	508386	20748.4	2275.9	10426.9
NP_001039487.1	gamma-soluble NSF attachment protein	509041	0	0	30279.7
NP_001039489.1	programmed cell death protein 5	509123	10389.3	0	5753.9
XP_005215676.1	protein LYRIC isoform X2	509788	3471.1	8538.5	0
NP_001039508.1	angiopoietin-related protein 4 precursor	509963	45379.9	0	33459.2
XP_024842950.1	UMP-CMP kinase isoform X1	509965	0	8923.8	0
NP_001039510.1	obg-like ATPase 1	509966	542456	19430	658136
NP_001039512.1	protein FAM49B	510019	0	0	4996
XP_024842988.1	methanethiol oxidase isoform X1	510154	22401.9	2991.1	22919.5
NP_001039517.1	cytoplasmic dynein 1 light intermediate chain 1	510330	0	7211.1	0
NP_001039518.1	phospholipid scramblase 3	510355	0	44831.5	1774.6
XP_024847014.1	GTPase IMAP family member 4 isoform X2	768255	0	0	4313.4
XP_005216305.1	serpin H1 isoform X1	510850	39886.7	178537	35621.1
NP_001039531.1	histidine--tRNA ligase, cytoplasmic	510937	5112.3	8036.8	2437.1
NP_001039534.1	phosphatidylcholine-sterol acyltransferase precursor	510960	92869.1	65366.5	108414
NP_001039536.1	ADP-ribosylation factor-like protein 8B	511009	0	3413.8	0
NP_001039545.1	protein HP-25 homolog 1 precursor	511240	916818	1.59942e+06	958256
NP_001039548.1	ribosome production factor 2 homolog	511294	2043.5	4226.6	0
XP_015314927.1	calcium-binding protein 39 isoform X1	511451	1764	7192.9	15753.6
NP_001039557.1	septin-2	511612	3804.3	58941.9	0
NP_001039582.1	eukaryotic translation initiation factor 2 subunit 3	512350	0	0	3504.2
NP_001039595.1	endophilin-A2	512719	3324.8	0	6149.7
XP_024846397.1	ATP-binding cassette sub-family F member 2 isoform X1	513061	0	8981.2	0
NP_001039606.3	complement component C8 beta chain precursor	513217	809606	1.97435e+06	1.01427e+06
XP_024835783.1	26S proteasome non-ATPase regulatory subunit 11 isoform X1	513461	144115	12689.7	117435
XP_024838412.1	mannose-1-phosphate guanyltransferase beta isoform X1	514161	0	0	10059.3
NP_001039636.1	T-complex protein 1 subunit eta	514355	31142.5	29439.5	29305.1
NP_001039653.1	eukaryotic initiation factor 4A-III	515145	0	625958	3641.2
NP_001039654.1	ribose-phosphate pyrophosphokinase 1	781227	52725.3	0	58869.7
XP_024835867.1	active breakpoint cluster region-related protein isoform X5	515556	4.17002e+06	34913.6	3.73887e+06
XP_024854390.1	sodium-dependent multivitamin transporter isoform X1	516021	0	0	463762
NP_001039687.1	beta-1,3-N-acetylglucosaminyltransferase lunatic fringe precursor	516209	0	3257.2	0
NP_001039699.1	DNA replication licensing factor MCM6	517812	0	2965.6	0
NP_001039705.1	26S proteasome regulatory subunit 10B	518637	159142	49665.4	202534
NP_001229516.1	calmodulin-2	100297344	448027	16954	518844
NP_001039723.1	vacuolar protein sorting-associated protein 35	521864	29997.4	62181.8	14306
NP_001039727.2	testis-expressed sequence 10 protein	522819	9483.6	24654.1	0
NP_001039734.1	serum paraoxonase/arylesterase 1 precursor	523798	1.34416e+06	2.62322e+06	1.53172e+06
NP_001039750.1	complement component C8 alpha chain precursor	527391	999188	3.25088e+06	1.42528e+06
NP_001039775.1	UV excision repair protein RAD23 homolog B	530189	3141.5	0	0
NP_001039793.1	protein S100-A9	532569	1.35596e+06	121504	1.63083e+06
NP_001039797.1	cell division control protein 42 homolog	532712	63688.5	105090	77934.9
NP_001039800.1	Golgi-resident adenosine 3,5-bisphosphate 3-phosphatase	532797	0	6281.1	94349.5
XP_024850109.1	core histone macro-H2A.1 isoform X2	532990	0	17003.7	0
NP_001039811.1	WD repeat-containing protein 1	533223	198206	44420.3	229442
NP_001039817.1	plasma kallikrein precursor	533547	102176	511650	71869.2
XP_024840758.1	protein BUD31 homolog isoform X1	533977	0	10218.7	0
NP_001039838.1	tubulin beta-6 chain	534206	7738.8	0	8816.1
NP_001039852.1	methylthioribose-1-phosphate isomerase	534734	693524	88117.6	32035.4
NP_001039875.1	tubulin alpha-1D chain	535605	55552	7982.7	53510
NP_001039888.1	4-trimethylaminobutyraldehyde dehydrogenase	537539	0	7499.2	0
NP_001039893.1	26S proteasome non-ATPase regulatory subunit 12	538204	25447.1	6892.1	33735.2
XP_024847739.1	ubiquitin carboxyl-terminal hydrolase 15 isoform X4	538284	0	40354.1	24878.7
XP_010818908.1	tetraspanin-14 isoform X1	539055	11015	3954.3	14780
NP_001039919.1	casein kinase II subunit beta	539235	0	267631	40802.9
XP_024847805.1	protein kinase C and casein kinase substrate in neurons protein 2 isoform X1	540107	0	15870.5	6664.7
XP_005214016.1	G-protein coupled receptor 183 isoform X1	540287	0	2763.7	5206.6
NP_001039942.1	moesin	540426	2.08793e+06	692577	2472011
NP_001039947.1	sialic acid synthase	540602	6219.5	5821.3	4460
NP_001039950.2	TAR DNA-binding protein 43	540632	0	0	6865.7
XP_005206910.1	dynamin-1-like protein isoform X7	540892	10699.8	25529.5	48999.2
NP_001039976.1	N-alpha-acetyltransferase 10	613636	0	0	5645
NP_001039988.1	hepatitis A virus cellular receptor 1 precursor	613999	145038	523821	151174
XP_024833522.1	myc box-dependent-interacting protein 1 isoform X25	614576	18771.3	0	32560.7
NP_001040014.1	tubulin beta-5 chain	615087	146183	24413	200471
XP_005228088.1	non-POU domain-containing octamer-binding protein isoform X1	615175	86183.9	0	0
XP_024847926.1	lanosterol synthase isoform X2	615906	105079	12702.9	90068
NP_001040037.1	asparagine--tRNA ligase, cytoplasmic	616033	15868.7	0	0
XP_005223843.1	CD83 antigen isoform X1	617034	0	0	17109.6
XP_024834284.1	coactosin-like protein isoform X1	617165	99153.4	19601.1	105846
NP_001040059.1	pituitary tumor-transforming gene 1 protein-interacting protein precursor	617245	24584.7	4812	0
NP_001040064.1	complement C1q subcomponent subunit B precursor	617435	827811	6.36334e+06	862192
NP_001068586.1	inorganic pyrophosphatase	280701	0	5477.1	0
NP_001068589.1	elongation factor 2	281138	295405	1.25694e+06	343063
NP_001068592.1	lysosome-associated membrane glycoprotein 1 precursor	281897	8666.8	0	11622.5
XP_024835394.1	AP-2 complex subunit beta isoform X2	282183	9973.9	56601.7	29372
XP_024854148.1	endoplasmic reticulum chaperone BiP isoform X1	415113	882464	67486	900955
XP_024857211.1	DNA replication licensing factor MCM4 isoform X1	504367	122252	6606.2	117004
NP_001068634.1	E3 ubiquitin-protein ligase CHIP	504565	0	14782.1	0
NP_001068644.1	replication protein A 70 kDa DNA-binding subunit	504844	0	4641.2	1195.7
NP_001068657.1	ubiquitin carboxyl-terminal hydrolase 14	505106	0	4948.2	3534.3
XP_024841292.1	gamma-adducin isoform X2	505225	2362.9	0	7621.5
XP_024833787.1	nucleobindin-1 isoform X1	505351	12540.7	7139.9	17671.6
NP_001068669.1	cAMP-dependent protein kinase type I-beta regulatory subunit	505370	53448.6	0	72092
XP_005211715.1	glycogen phosphorylase, liver form isoform X2	505472	15826.6	21027.3	12208.3
XP_024835541.1	transmembrane channel-like protein 6 isoform X9	505575	95226	0	104434
NP_001068691.1	cell cycle control protein 50A	505797	77238.8	0	186875
XP_024851276.1	BDNF/NT-3 growth factors receptor isoform X5	505824	72976	0	83768.6
XP_024833804.1	myeloid-associated differentiation marker isoform X1	506295	2512.6	0	3749.4
NP_001068722.1	bifunctional purine biosynthesis protein ATIC	506343	322585	78673.8	392682
XP_005201774.1	programmed cell death protein 10 isoform X1	506411	106145	0	0
XP_024843195.1	serum amyloid A protein isoform X2	104968478	938787	319453	1.03188e+06
NP_001068758.2	DNA replication licensing factor MCM5	506970	1.11538e+06	6012.3	67555.6
XP_024851299.1	cell cycle and apoptosis regulator protein 2 isoform X7	507114	33583.6	0	34287.1
NP_001068770.1	heat shock protein 105 kDa	507165	12772.1	81361.8	153631
NP_001068774.1	acidic leucine-rich nuclear phosphoprotein 32 family member E	507203	29692.4	0	36025.4
NP_001068785.1	ras-related protein Rab-21	507488	35481.3	0	70924.9
XP_024840499.1	protein FAM234A isoform X2	507493	11115.8	46698.7	16168
NP_001068788.1	T-cell immunoglobulin and mucin domain-containing protein 4 precursor	507549	237399	0	239106
XP_010813779.1	splicing factor U2AF 65 kDa subunit isoform X4	507895	19096.1	0	125072
NP_001068818.1	sorcin	508319	18562.1	2317.6	22812.2
NP_001068824.1	glucosamine-6-phosphate isomerase 2	508383	219964	0	0
NP_001068835.1	aldehyde dehydrogenase, mitochondrial precursor	508629	30411	0	28397.5
NP_001068839.1	basigin precursor	508716	386994	626399	351489
NP_001068842.1	lymphocyte-specific protein 1	508832	3761.2	17019.1	60915.1
NP_001068847.1	protein CutA precursor	508956	756776	24374.3	812116
NP_001068865.1	tyrosine-protein kinase CSK	509246	0	5241.4	6367.4
NP_001068890.1	translin	509943	0	0	49420
NP_001068901.1	calcium and integrin-binding protein 1	510141	5399.4	30041.1	5255.8
XP_024856337.1	heterochromatin protein 1-binding protein 3 isoform X2	510194	10778.2	5440.4	15294.3
XP_024843022.1	semaphorin-4A isoform X1	510239	7150.2	0	14139.1
NP_001068923.1	vacuolar protein sorting-associated protein 26A	510574	28582.3	32440.4	0
NP_001068925.1	charged multivesicular body protein 6	510596	0	0	13785.2
NP_001068936.1	ATP-dependent RNA helicase DDX1	510816	0	28364.3	11673.8
NP_001068941.1	uncharacterized protein LOC510860 precursor	510860	2915253	421491	2.53261e+06
XP_024857264.1	syntenin-1 isoform X1	510979	785908	64317.8	644036
NP_001068952.1	55 kDa erythrocyte membrane protein	510998	0	25521.8	5511.2
NP_001068967.1	ras-related protein Rab-18	511160	0	2022.1	8011
NP_001068978.1	tubulin--tyrosine ligase-like protein 12	511319	0	19986.9	0
NP_001068983.2	7-methylguanosine phosphate-specific 5-nucleotidase	511449	15255.2	3292.6	78639.9
NP_001069017.1	acetyl-CoA acetyltransferase, cytosolic	512044	0	5705.4	0
NP_001069033.1	protein SEC13 homolog	512530	14718.8	2033.4	2082.7
XP_024833914.1	prenylated Rab acceptor protein 1 isoform X1	512653	43003.1	0	32014.3
NP_001069049.1	60S ribosomal protein L11	512745	0	35266.3	0
NP_001069059.1	cytoplasmic aconitate hydratase	512995	0	3949.5	0
XP_005221720.1	exocyst complex component 3 isoform X1	513138	3300.3	0	3464.5
XP_015316219.1	xaa-Pro aminopeptidase 1 isoform X2	513156	207181	72304.4	290007
NP_001069075.1	nuclear migration protein nudC	513277	43515	75378.7	2742.3
NP_001069076.1	nucleolar and coiled-body phosphoprotein 1	513278	0	0	11231
NP_001069108.1	pre-mRNA-processing factor 19	513868	33438.7	0	0
NP_001069115.1	myosin regulatory light chain 2, skeletal muscle isoform	514106	0	44201.7	11130.1
XP_010818336.1	long-chain-fatty-acid--CoA ligase 5 isoform X4	514159	53281.5	0	53629.2
NP_001069119.1	pyridoxal kinase	514168	9236.2	0	0
XP_024846406.1	asparagine synthetase [glutamine-hydrolyzing] isoform X2	514209	258164	554205	262604
XP_024832980.1	L-serine dehydratase/L-threonine deaminase isoform X2	514346	58170.7	0	58257.2
NP_001069161.1	26S proteasome non-ATPase regulatory subunit 5	515021	84772.3	280436	83749.3
XP_010819712.1	ras-related protein Rap-2c isoform X1	515181	0	6027.8	0
XP_024833030.1	NAD-dependent protein lipoamidase sirtuin-4, mitochondrial isoform X3	519328	1818.9	2588.9	0
XP_010811426.1	fumarate hydratase, mitochondrial isoform X1	520260	12756.9	0	0
NP_001069281.1	aminoacyl tRNA synthase complex-interacting multifunctional protein 2	520979	17639	0	143399
XP_024853331.1	synaptosomal-associated protein 23 isoform X1	522423	76633.5	454414	80567
NP_001069343.1	enolase-phosphatase E1	525563	0	0	16260.6
NP_001069360.2	serine/threonine-protein kinase OSR1	526949	0	0	55113.5
XP_024850071.1	platelet-derived growth factor receptor beta isoform X5	527165	1.30303e+06	2289.8	1.42702e+06
NP_001069375.1	ribosome biogenesis protein WDR12	528209	0	0	1346.3
NP_001069380.1	14-3-3 protein sigma	528453	270749	1769.2	280307
NP_001069392.1	syndecan-1 precursor	529759	142491	0	220962
XP_024840734.1	pancreatic secretory granule membrane major glycoprotein GP2 isoform X2	531420	1.31273e+06	17918.2	1.33158e+06
XP_005222539.1	CKLF-like MARVEL transmembrane domain-containing protein 7 isoform X3	532269	4404.2	0	0
NP_001069431.1	insulin-like growth factor-binding protein complex acid labile subunit precursor	532494	374888	646490	286826
XP_005212536.1	STAM-binding protein isoform X2	532672	13273.4	0	0
XP_005226474.2	annexin A7 isoform X2	533360	80777.1	1841.2	79109.3
XP_005210344.1	dihydropyrimidinase-related protein 2 isoform X2	533746	10234.9	6700.6	24226.9
NP_001069496.1	deoxyribose-phosphate aldolase	534558	0	3094	0
XP_024855687.1	S-formylglutathione hydrolase isoform X2	535653	21429.7	142335	42566.8
NP_001069535.1	26S proteasome non-ATPase regulatory subunit 14	535683	7868	118408	40493.9
NP_001069546.1	AP-2 complex subunit sigma	536553	13074.7	0	33477.5
XP_024843911.1	dedicator of cytokinesis protein 11 isoform X2	537297	0	3982	0
NP_001069580.1	Golgi-associated plant pathogenesis-related protein 1	538565	73029.7	29082.4	4467.8
NP_001069594.1	ubiquitin carboxyl-terminal hydrolase 8	538743	4256.3	8499.9	0
XP_024838703.1	catenin beta-1 isoform X1	539003	0	8448	0
NP_001069624.1	vacuolar protein sorting-associated protein 4B	539357	13003.4	26248.2	0
NP_001069631.1	actin-related protein 2/3 complex subunit 4	539459	17524.5	0	61569.7
NP_001069646.1	properdin precursor	539605	243709	532900	370944
NP_001069667.1	neuroplastin precursor	540039	0	2980.1	0
NP_001069696.1	receptor-type tyrosine-protein phosphatase gamma	540575	143870	0	168859
NP_001069701.1	ras-related protein Rab-1B	540685	5077.7	0	30522.6
NP_001069707.1	glutamate-rich WD repeat-containing protein 1	540739	561176	0	532890
NP_001069709.1	abl interactor 1	540815	3750.5	5134.8	0
XP_005209480.1	eukaryotic peptide chain release factor subunit 1 isoform X1	541077	162099	4602.6	244194
NP_001069726.1	ubiquitin-conjugating enzyme E2 N	541130	5813.9	0	0
NP_001069727.1	pentraxin-related protein PTX3 precursor	541148	7.17058e+06	80898.2	8.61862e+06
XP_005211949.1	COP9 signalosome complex subunit 2 isoform X1	101907531	603628	0	17294.8
NP_001069769.1	apolipoprotein D precursor	613972	376092	186225	329916
NP_001069770.1	vesicle-associated membrane protein 7	613984	9585.3	28069	0
NP_001069771.1	collectin-11 precursor	613991	124121	17626.3	152265
NP_001069785.1	ras-related protein Rab-8B	614242	69167.7	0	0
XP_024854911.1	MOB kinase activator 1A isoform X1	614611	0	5005.8	0
XP_005204105.1	vesicle-trafficking protein SEC22b isoform X1	614775	5200.4	0	0
XP_024836191.1	cAMP-dependent protein kinase type I-alpha regulatory subunit isoform X1	615074	0	0	7137.2
NP_001069841.1	troponin C, skeletal muscle	615428	0	18229.5	0
NP_001069844.1	nucleoside diphosphate kinase B	615447	39305.9	7082	65062.8
NP_001069862.1	serine/arginine-rich splicing factor 1	615796	141673	22573.9	0
NP_001069865.1	endoglin precursor	615844	36136.8	0	33848.8
NP_001069877.1	nuclear factor NF-kappa-B p105 subunit	616115	26322.3	121344	36849.6
NP_001069921.1	reduced folate transporter	617307	0	9109.8	0
NP_001069922.1	ELAV-like protein 1	617316	1.12184e+06	0	1.09651e+06
NP_001069947.1	small nuclear ribonucleoprotein Sm D3	617823	0	4531.1	4848.7
XP_024845513.1	alcohol dehydrogenase [NADP(+)] isoform X1	618607	4593.6	2384.2	3310.8
NP_001069984.1	14 kDa phosphohistidine phosphatase	618691	4571.1	0	19604.3
NP_001070002.1	AP-3 complex subunit beta-1	767602	13928.9	0	0
XP_024837176.1	transportin-1 isoform X2	767620	14568.1	12187.4	0
NP_001070018.1	complement C1s subcomponent precursor	767827	686267	3.53949e+06	639094
NP_001070266.1	sodium/potassium-transporting ATPase subunit alpha-1	282144	2.5779e+06	959882	2.43305e+06
XP_024843596.1	ribosomal biogenesis protein LAS1L isoform X4	507924	0	0	18391.3
XP_024848910.1	anthrax toxin receptor 2 isoform X1	510080	2938.3	26275.2	0
NP_001070309.1	major histocompatibility complex, class I precursor	512672	26314.2	8550.1	35859.4
NP_001070320.1	solute carrier family 26 member 6	514514	0	18847.7	0
XP_005223721.1	flotillin-1 isoform X1	532573	9770	27204.7	0
XP_024831381.1	rap1 GTPase-activating protein 1 isoform X4	532839	15244.7	0	27340.4
NP_001070357.1	nuclear receptor-binding protein	532919	0	0	27589.7
NP_001070371.1	phosphoglucomutase-1	534402	175175	0	185270
NP_001070387.1	phostensin	539829	2332.4	0	0
XP_024832164.1	heterogeneous nuclear ribonucleoprotein U isoform X2	539950	473676	171041	469584
NP_001070408.1	copine-1	615677	421945	25333	462827
NP_001070412.1	ras-related protein Rab-31	616979	0	0	3947
NP_001070431.1	UDP-GalNAc:beta-1,3-N-acetylgalactosaminyltransferase 1	767844	23627.7	0	0
XP_010816534.1	adenosine 3-phospho 5-phosphosulfate transporter 1 isoform X1	767848	9915.1	0	0
NP_001070436.1	mannan-binding lectin serine protease 1 precursor	522347	5.54328e+06	579870	5.18056e+06
NP_001070444.2	uteroglobin precursor	767867	82979.8	0	125521
NP_001070481.1	histone-binding protein RBBP4	767940	4069.9	0	4780
NP_001070494.1	testis-expressed protein 36	767956	143800	0	153310
NP_001070503.1	isoaspartyl peptidase/L-asparaginase	767970	0	0	2294.2
NP_001070512.1	translocon-associated protein subunit gamma	767980	0	112077	0
XP_015327562.1	perilipin-3 isoform X3	767984	19665.2	2571.1	13296.6
NP_001070595.1	tubulin beta-3 chain	768070	6471.4	0	0
NP_001071275.1	secretoglobin family 1D member precursor	338419	66838.8	2625.9	86072.5
NP_001071319.1	splicing factor 3B subunit 3	504962	0	6244.7	0
NP_001071320.1	Na(+)/H(+) exchange regulatory cofactor NHE-RF1	505242	27705.9	73667.7	1997.7
XP_024838249.1	protein kinase C delta type isoform X4	505708	37908.3	974840	102821
XP_024842105.1	CTP synthase 1 isoform X1	506131	32647.6	0	0
NP_001071332.1	syntaxin-7	507031	283159	134619	345722
XP_005226233.1	60S ribosomal protein L15 isoform X1	507151	811440	55260.4	736258
XP_005211860.1	deoxyuridine 5-triphosphate nucleotidohydrolase, mitochondrial isoform X1	507945	0	3270.3	0
NP_001071345.1	calsequestrin-1 precursor	508394	0	0	6665.1
NP_001071351.1	dihydrofolate reductase	508809	0	2539.8	0
NP_001071354.1	thioredoxin-like protein 1	509142	3620.9	0	7865.4
NP_001071368.1	signal transducer and activator of transcription 1-alpha/beta	510814	14820.5	11598	19755.6
NP_001071381.1	carbohydrate sulfotransferase 12	513030	85552.9	0	92745.1
XP_024843767.1	putative tRNA (cytidine(32)/guanosine(34)-2-O)-methyltransferase isoform X4	517675	41577.5	192131	28431.4
NP_001071411.1	extended synaptotagmin-1	520669	394566	9702.6	315806
XP_015330164.1	coatomer subunit beta isoform X1	535533	19749.4	34500.8	6075.6
XP_024846620.1	transmembrane protein 168 isoform X1	541075	27087.7	7627.3	22281.4
XP_024833256.1	ubiquitin-conjugating enzyme E2 L3 isoform X1	767894	0	0	10482.9
XP_005203333.1	serine/arginine-rich splicing factor 10 isoform X6	768310	0	46948.2	0
NP_001071595.1	14-3-3 protein theta	768311	195881	9987.4	250566
NP_001071607.1	60S ribosomal protein L36	768327	0	1876.4	0
XP_024843171.1	interferon-induced transmembrane protein 1-like isoform X2	112444847	5068.2	0	12075.4
NP_001071625.1	ADP-ribosylation factor-like protein 6-interacting protein 1	777773	0	0	7474.3
NP_001071626.1	tubulin alpha-4A chain	777775	536975	10953.8	461113
NP_001071632.1	cysteine-rich and transmembrane domain-containing protein 1	777789	0	0	4527.8
XP_005202773.1	myosin light chain 1/3, skeletal muscle isoform isoform X1	317657	185762	0	212142
NP_001073085.1	protein-L-isoaspartate(D-aspartate) O-methyltransferase	613854	20933.1	940.1	31744.8
NP_001073091.1	eukaryotic translation initiation factor 3 subunit G	615695	0	177405	0
NP_001073103.1	cysteine-rich secretory protein 3 precursor	618612	17095.6	48253	13989.7
NP_001073105.1	heat shock protein HSP 90-beta	767874	7.42871e+06	139117	7.28364e+06
NP_001073248.1	histone H2A.x	531733	1.8804e+06	27241.7	2.67829e+06
NP_001073682.1	coagulation factor X precursor	280787	1.72078e+08	425178	1.73966e+08
NP_001073687.1	chloride intracellular channel protein 4	286823	2130.1	680379	42306.5
NP_001073690.1	prefoldin subunit 2	404138	0	10400.2	0
NP_001073713.1	ATP-dependent 6-phosphofructokinase, liver type	508683	10155.6	88962	3916.1
XP_005215875.1	junctional adhesion molecule-like isoform X3	509575	20430.6	6292.1	24808.1
NP_001073731.1	DNA damage-binding protein 1	511951	5801.6	1407.3	9817.3
NP_001073737.1	splicing factor U2AF 35 kDa subunit	512680	23409.2	5775	0
XP_024837040.1	oncostatin-M-specific receptor subunit beta isoform X1	514720	21215.9	32610.4	22761.8
XP_024852331.1	E3 UFM1-protein ligase 1 isoform X3	515894	154153	10916.3	156656
NP_001073774.1	rho-related GTP-binding protein RhoG	538559	8485.3	10940.6	15519.9
NP_001073787.2	xaa-Pro dipeptidase	615158	14035.2	108153	18428.9
XP_024836297.1	lethal(2) giant larvae protein homolog 1 isoform X6	781865	81665.2	0	47666.2
NP_001073831.1	acyl-protein thioesterase 2	784764	0	2655	0
NP_001073834.1	arrestin domain-containing protein 1	786098	11748.4	0	0
XP_015315907.1	replication factor C subunit 2 isoform X1	508652	0	0	3595.8
NP_001075007.1	integral membrane protein 2C	539959	10194.4	0	20056.3
XP_010815710.1	1-phosphatidylinositol 4,5-bisphosphate phosphodiesterase delta-1 isoform X2	281986	0	33582.4	0
NP_001075046.1	neutral amino acid transporter A	326577	0	3363.5	12094.6
NP_001075059.1	coronin-1C	515798	0	15512.3	0
NP_001075180.1	SUMO-activating enzyme subunit 1	505512	17968.5	0	0
NP_001075181.1	serpin A3-8 precursor	505820	1.32266e+06	3260874	1.30142e+06
XP_024854279.1	EGF-containing fibulin-like extracellular matrix protein 1 isoform X2	511566	40486.1	51155.7	46493.6
NP_001075189.1	histone H2A type 2-C	513666	1.65943e+06	26321.6	1.70757e+06
NP_001075199.1	glypican-6 precursor	536153	3593.5	0	0
NP_001075206.1	protein GOLM2	540780	806894	521083	530488
NP_001075211.1	histone H2B type 1-N	614958	75176.3	0	58057.4
XP_015316882.1	immunoglobulin superfamily member 8 isoform X1	519266	2549152	10487.5	0
XP_024834316.1	dermokine isoform X2	618159	28568.3	0	21767
NP_001076074.1	dolichyl-diphosphooligosaccharide--protein glycosyltransferase subunit 1 precursor	507939	4682.9	0	13339.7
XP_024849042.1	extracellular superoxide dismutase [Cu-Zn] isoform X3	532481	51493.7	55387.4	81979.9
NP_001076083.1	UV excision repair protein RAD23 homolog A	540564	218328	0	251253
NP_001076863.1	lipolysis-stimulated lipoprotein receptor	508651	498531	9728.5	496593
XP_005220899.1	116 kDa U5 small nuclear ribonucleoprotein component isoform X1	509425	5705.9	35918.7	3626.9
NP_001076881.1	serine incorporator 3 precursor	511861	1814.3	0	0
NP_001076884.1	syntaxin-binding protein 3	512490	0	15575.8	3588.2
NP_001076894.1	histone H1.2	513971	106449	0	108578
NP_001076900.1	acylamino-acid-releasing enzyme	514666	931378	49026.3	929560
NP_001076907.1	ubiquitin-like modifier-activating enzyme 6	518834	0	0	153631
NP_001076919.1	leucine-rich repeat and calponin homology domain-containing protein 4	527134	0	4411.2	5909
NP_001076928.1	small nuclear ribonucleoprotein E	531493	0	8712.4	0
NP_001076933.1	selenocysteine-specific elongation factor	532824	37623.2	11339.7	0
XP_024853430.1	C-1-tetrahydrofolate synthase, cytoplasmic isoform X1	534382	20912	188792	37713.2
NP_001076949.1	F-actin-capping protein subunit alpha-1	534656	77936.4	3961.4	104242
XP_024854833.1	LIM and senescent cell antigen-like-containing domain protein 1 isoform X10	540281	37486.5	0	21937.6
NP_001076965.1	lactoylglutathione lyase	540335	18080.7	6729.8	77232.6
NP_001076970.1	vacuolar protein sorting-associated protein 45	541230	0	4343.3	0
NP_001076972.1	NEDD8-conjugating enzyme Ubc12	613343	0	0	41243.9
NP_001076996.1	nucleolar RNA helicase 2	781917	1.45833e+06	46049.1	1.33223e+06
XP_005202290.1	pleckstrin homology domain-containing family B member 2 isoform X1	783000	0	0	2593.8
XP_024841315.1	programmed cell death protein 4 isoform X1	506724	18527.1	4820.3	22303.4
NP_001077130.1	importin-4	510372	0	16063.7	0
XP_005217556.1	ATP-binding cassette sub-family E member 1 isoform X1	514991	1.23561e+06	687720	910343
XP_005225195.2	serrate RNA effector molecule homolog isoform X1	527938	0	9126.9	0
XP_024849075.1	heterogeneous nuclear ribonucleoprotein D-like isoform X3	534770	0	36115.8	0
NP_001077205.1	junctional adhesion molecule B precursor	538846	0	23113.1	27233.1
XP_024840843.1	vasorin isoform X1	787995	242213	17599.8	300706
NP_001091030.1	guanine nucleotide-binding protein G(I)/G(S)/G(T) subunit beta-2	281202	161234	62336.3	93432.7
NP_001091032.1	aminopeptidase B	282040	0	0	81011.7
NP_001091035.1	glycine--tRNA ligase	408010	149759	21754.2	134864
XP_024835495.1	fructose-bisphosphate aldolase C isoform X2	504584	0	29603.4	43761.5
XP_024855505.1	ras-related protein Ral-B isoform X1	505238	188683	45266.4	188167
NP_001091458.1	GTPase NRas	506322	28106.7	0	89622.4
XP_024830857.1	CD82 antigen isoform X1	506713	0	20094	25127.2
NP_001091461.1	peflin	506928	58447.6	0	21562.6
NP_001091464.1	tumor susceptibility gene 101 protein	507659	78964.7	142274	57546.7
XP_010800271.1	prolyl endopeptidase FAP isoform X2	508882	12048.7	13283	15767.4
NP_001091473.1	EH domain-containing protein 3	510183	949900	303160	782851
XP_024847400.1	tyrosine-protein phosphatase non-receptor type 6 isoform X3	512312	0	2482.6	0
NP_001091487.1	ATP-dependent RNA helicase DHX15	512327	4743.2	20864.5	0
XP_024844168.1	cold shock domain-containing protein E1 isoform X4	513993	32902.3	18121.4	8508
XP_024851459.1	pumilio homolog 3 isoform X3	514957	0	71780.1	5003.3
NP_001091500.1	RNA cytidine acetyltransferase	515001	15709.7	0	0
XP_024851472.1	zinc transporter ZIP14 isoform X4	515437	0	2111.8	4765.4
XP_024853275.1	kinesin-like protein KIF23 isoform X8	515748	13113.3	0	16753.9
NP_001091521.1	alpha-actinin-4	522269	242272	198307	389537
NP_001091523.1	C-type lectin domain family 11 member A precursor	522611	6.64006e+06	58312.7	6.44485e+06
XP_005208228.1	heterogeneous nuclear ribonucleoprotein D0 isoform X3	527471	0	12501.5	0
NP_001091540.2	eukaryotic peptide chain release factor GTP-binding subunit ERF3A	532337	0	5824.1	6727.3
XP_024856474.1	transmembrane 9 superfamily member 4 isoform X2	533562	0	0	4493.4
XP_024831432.1	ribulose-phosphate 3-epimerase isoform X2	533764	4362.9	2713.5	0
XP_024845314.1	epidermal growth factor receptor substrate 15 isoform X19	535998	0	42459.8	0
NP_001091572.1	polymerase delta-interacting protein 2	539673	0	55619.2	4733
NP_001091581.1	exocyst complex component 8	540237	4368.2	0	8327.3
XP_005211033.1	bcl-2-associated transcription factor 1 isoform X4	540648	506243	0	451083
NP_001091596.1	ras-related protein Rab-35	614521	47095.3	0	27267
XP_024850395.1	choline transporter-like protein 2 isoform X2	617624	0	0	8461.5
XP_024841602.1	gamma-tubulin complex component 2 isoform X1	781376	7958.9	3999.6	9169.1
NP_001091855.1	keratin, type II cytoskeletal 4	527819	0	0	40692.9
NP_001092326.1	protein S100-A11	337886	31294.4	68435.3	30365.9
NP_001092334.1	ATPase GET3	504586	6723.5	0	6682.9
NP_001092363.1	thymidylate kinase	506946	0	0	130866
NP_001092374.1	COP9 signalosome complex subunit 3	507932	0	57473.7	0
NP_001092378.1	queuine tRNA-ribosyltransferase accessory subunit 2	508374	0	0	6250.8
XP_024833868.1	trafficking protein particle complex subunit 2-like protein isoform X3	509955	4505	47762.3	9556.9
NP_001092413.1	protein ERGIC-53 precursor	511649	0	0	1063.4
NP_001092417.1	septin-1	512478	0	2324.3	0
NP_001092418.1	U2 small nuclear ribonucleoprotein A	512584	0	63848.7	0
XP_005222413.1	drebrin-like protein isoform X2	514706	0	29798.3	0
XP_010819379.1	atlastin-3 isoform X1	515124	0	0	18112.6
NP_001092480.1	ras-related protein R-Ras2	519269	97455.5	1.77952e+06	466971
NP_001092503.1	guanine nucleotide-binding protein subunit beta-4	525962	55409.4	0	0
NP_001092504.1	tripeptidyl-peptidase 2	526052	109515	80820.9	78361.2
XP_010801217.1	protein S100-A1 isoform X3	528735	0	0	18230
XP_005222271.1	ATP-dependent RNA helicase DDX24 isoform X1	529613	0	66304.8	0
NP_001092547.1	plexin domain-containing protein 1 precursor	536989	4.79963e+06	3580.3	4.78248e+06
NP_001092552.1	DNA-directed RNA polymerase II subunit RPB2	538184	0	36551.8	5421.8
XP_005215733.1	copine-3 isoform X1	615304	43028.8	8618.6	47655.2
XP_024846675.1	protein FAM3C isoform X1	615690	0	1722.9	0
XP_024834276.1	CD177 antigen isoform X2	616350	160580	9581.7	225821
NP_001092636.1	protein EVI2B	617442	0	0	6656.3
NP_001092637.1	IGF-like family receptor 1 precursor	617594	0	3095.9	0
NP_001092655.1	nucleolar protein 6	782674	0	0	369514
NP_001092680.1	40S ribosomal protein S17	788861	4931.2	0	0
XP_010803037.1	nucleosome assembly protein 1-like 1 isoform X4	790872	328988	157055	330155
NP_001092851.1	galactokinase	530855	0	1066.7	0
XP_024839709.1	histone H2B type 1-J	522960	25671.5	0	31739.3
XP_024850279.1	scaffold attachment factor B1 isoform X4	539785	8843.8	0	0
NP_001093329.1	eukaryotic translation initiation factor 4 gamma 2	286870	0	0	76546.8
NP_001093776.1	dickkopf-related protein 3 precursor	506627	5.57997e+06	77343.6	5.25491e+06
NP_001093786.1	phosphatidylinositol 4-kinase type 2-alpha	507860	0	47731.4	0
XP_005206869.1	apolipoprotein L, 3-like isoform X1	510193	23430.2	0	32415.9
XP_005203549.1	olfactomedin-like protein 2B isoform X2	513053	45992.2	0	42693.4
NP_001093838.1	uncharacterized protein LOC515358	515358	0	1736.3	0
NP_001094510.1	guanine nucleotide-binding protein G(i) subunit alpha-2	281791	311519	545782	458940
NP_001094522.2	S-adenosylhomocysteine hydrolase-like protein 1	505511	0	34969.4	0
NP_001094530.1	tyrosine-protein kinase Yes	507632	0	42965.4	2566.4
NP_001094536.1	histone H1.3	509275	445538	14421.7	449772
XP_024849834.1	dihydropyrimidinase-related protein 3 isoform X2	509796	0	2840	0
XP_005210483.1	isoleucine--tRNA ligase, cytoplasmic isoform X1	509885	0	10668.5	11471.2
NP_001094546.1	ruvB-like 1	511475	22236	20057.6	26656.4
XP_010800708.1	26S proteasome non-ATPase regulatory subunit 1 isoform X1	511803	7733.3	238080	52119.2
NP_001094585.1	testican-2 precursor	523846	3.07628e+06	1931.3	3.74354e+06
NP_001094608.1	complement C1q tumor necrosis factor-related protein 3 precursor	531659	0	0	21986.2
XP_024834134.1	40S ribosomal protein S9 isoform X1	533892	0	11848	3965
NP_001094625.1	nidogen-1 precursor	534319	2.71403e+07	93598.3	2.78941e+07
NP_001094643.1	cullin-associated NEDD8-dissociated protein 1	538086	43326.8	42072.3	39311.2
NP_001094647.1	U6 snRNA-associated Sm-like protein LSm2	538662	0	3768.3	0
XP_024836072.1	signal recognition particle subunit SRP68 isoform X1	538777	14589.1	47837.4	0
NP_001094667.1	26S proteasome non-ATPase regulatory subunit 2	539784	100969	41859.8	366763
NP_001094702.1	carboxypeptidase N subunit 2 precursor	614562	1.37863e+06	682256	1.30252e+06
XP_005211913.1	glia maturation factor beta isoform X1	615255	13446.3	0	14179.5
XP_024853629.1	ras-related protein Rab-27A isoform X3	618035	0	0	8919.4
NP_001094758.1	ras-related protein Rab-10	783373	519249	16838.1	201232
XP_010817588.1	pyridoxal-dependent decarboxylase domain-containing protein 1 isoform X1	505868	0	0	31423.9
NP_001095345.2	thioredoxin-interacting protein	506790	0	333047	0
NP_001095356.1	probable ATP-dependent RNA helicase DDX31	507640	0	19366	0
NP_001095381.2	protein RCC2	509120	40711.6	7303.3	35814.5
XP_024840533.1	fructose-bisphosphate aldolase A isoform X3	509566	393678	294952	392434
NP_001095396.1	hsc70-interacting protein	510494	13522.2	6945.1	43512.1
XP_005221507.1	trafficking protein particle complex subunit 13 isoform X3	511108	0	7087.5	283993
NP_001095423.1	glyoxalase domain-containing protein 4	512334	0	0	6413.9
NP_001095433.1	COP9 signalosome complex subunit 6	512756	78517.2	0	0
NP_001095454.1	aldehyde dehydrogenase family 3 member A2	513967	0	7684.1	0
NP_001095463.1	probable ATP-dependent RNA helicase DDX17	514323	0	165334	0
XP_024856324.1	protein NDRG3 isoform X7	514399	28225.9	0	0
XP_010799955.1	cystathionine beta-synthase isoform X2	514525	87963.6	49373.4	0
NP_001095535.1	nidogen-2 precursor	521854	1.30081e+06	1586.5	1.46526e+06
NP_001095546.1	protein arginine N-methyltransferase 3	523174	27478	26172	28689
XP_024841415.1	nuclear factor NF-kappa-B p100 subunit isoform X2	526392	327493	1700.7	417876
XP_024845171.1	probable ATP-dependent RNA helicase DDX20 isoform X1	528433	287377	0	193008
NP_001095589.1	CD5 antigen-like precursor	528593	2.09892e+07	9200323	1.86902e+07
NP_001095620.1	phosphoserine aminotransferase	533044	0	3698.6	4806.3
NP_001095623.1	lysosome membrane protein 2 precursor	533177	0	1892.8	0
NP_001095640.1	secretory carrier-associated membrane protein 2	534312	3963.7	0	5526.1
XP_024831175.1	myotubularin-related protein 2 isoform X5	536810	9741.6	0	0
XP_024842069.1	trafficking protein particle complex subunit 11 isoform X1	537211	178680	0	213664
XP_024832093.1	unconventional myosin-Ib isoform X4	537282	0	8921.6	0
NP_001095677.1	exocyst complex component 4	537690	118431	44999.3	101675
NP_001095683.1	actin-related protein 2	538486	0	1036.8	26541.8
NP_001095706.1	RAS protein activator like-3	540027	143052	523407	96604.9
NP_001095753.1	eukaryotic translation initiation factor 2A	614746	0	2.28957e+06	0
NP_001095783.1	sarcoplasmic reticulum histidine-rich calcium-binding protein precursor	617610	118466	0	120965
XP_024844865.1	serpin B4 isoform X1	618956	2.33169e+07	4721.6	160562
NP_001095811.1	galectin-3	786492	9322.1	16255.8	6421.7
NP_001095826.1	eukaryotic translation initiation factor 3 subunit B	789999	12626	12368.5	28989.7
NP_001095845.1	amidophosphoribosyltransferase	509652	4216.5	0	0
NP_001095847.1	adenylosuccinate lyase	510949	52650.5	18219.1	72569.7
NP_001095850.1	apolipoprotein C-II precursor	618039	605545	44373.4	349912
XP_024843542.1	ubiquitin-like modifier-activating enzyme 1 isoform X1	282869	43296.4	92913.9	631668
NP_001095953.1	ribose-phosphate pyrophosphokinase 3	504248	22095.8	0	25899.1
NP_001095962.1	leucine--tRNA ligase, cytoplasmic	509429	42483.1	22915.5	0
XP_024854547.1	surfeit locus protein 4 isoform X2	526045	0	5168.5	0
NP_001096001.1	ras-related protein Rap-2b	784133	0	3870.7	0
NP_001096556.1	calpain-2 catalytic subunit	281662	94077.3	94128.2	67791.2
XP_024854262.1	latent-transforming growth factor beta-binding protein 1 isoform X9	510559	426327	1003.4	516378
NP_001096572.1	leukosialin	614645	140563	27957.5	143757
XP_024839923.1	ubiquitin-associated protein 2-like isoform X21	100125221	0	0	2606.8
NP_001096690.1	coagulation factor IX	280688	9.16363e+06	376353	9.49363e+06
XP_024849644.1	annexin A6 isoform X1	327685	511198	218564	494989
NP_001096703.1	UL16 binding protein 3 precursor	508495	0	2086.9	0
XP_024847495.1	NADH-cytochrome b5 reductase 3 isoform X2	515773	0	0	2668.3
NP_001096742.1	guanine nucleotide-binding protein-like 1	532528	19291.3	0	0
NP_001096746.1	delta(24)-sterol reductase	533726	45351.9	0	80089.4
NP_001096765.1	lamin-B1	540643	17216	5462.1	3057.9
NP_001098444.1	TBC1 domain family member 10A	511933	128667	70488.5	136679
NP_001098469.1	parathymosin	613777	17934.6	11334.7	26114.6
NP_001098491.1	phenylalanine--tRNA ligase beta subunit	788792	0	156547	0
NP_001098497.1	uncharacterized protein LOC790886 precursor	790886	676428	367897	883279
XP_005201696.1	actin-like protein 6A isoform X1	100125416	26130.7	1802.3	30444.7
NP_001098794.1	twinfilin-2	282024	19645.4	2050.2	58647.8
XP_024850492.1	structural maintenance of chromosomes protein 4 isoform X1	353350	69740.3	0	145343
NP_001098808.1	arginine--tRNA ligase, cytoplasmic	506305	5122.7	8522	65471.7
XP_010810741.1	ATP-binding cassette sub-family G member 4 isoform X4	508443	0	9582.8	0
NP_001098844.1	protein arginine N-methyltransferase 5	515594	147831	274922	211766
NP_001098865.1	H/ACA ribonucleoprotein complex subunit DKC1	525619	0	0	3010.5
NP_001098877.1	activated RNA polymerase II transcriptional coactivator p15	533984	36593.7	130474	60294.4
NP_001098886.1	SWI/SNF-related matrix-associated actin-dependent regulator of chromatin subfamily A member 5	537503	2087.5	77785.2	11099
NP_001098936.1	beta-2-syntrophin	786534	11285.2	18149.5	8388.4
NP_001098938.1	neutrophilic granule protein-like precursor	788112	326067	0	371054
NP_001098943.1	stomatin	100125834	2.01046e+06	617899	2.21622e+06
NP_001098944.1	prenylcysteine oxidase 1 precursor	100125835	39280.2	44005.8	51836.8
NP_001098951.1	ras-related protein Rab-8A	100125881	0	23240.6	15428.2
NP_001098966.1	transmembrane emp24 domain-containing protein 7 precursor	100125926	0	0	52766.4
NP_001098967.1	programmed cell death protein 6	100125927	8979.2	21455.1	19574
XP_024840394.1	ubiquitin domain-containing protein UBFD1 isoform X1	100125938	0	12406.6	0
XP_024849657.1	calnexin isoform X1	407129	457983	24857.3	427025
NP_001099086.1	non-classical MHC class I antigen precursor	510417	7096	0	0
XP_024849108.1	probable phospholipid-transporting ATPase VD isoform X7	536495	0	0	23761.1
XP_024835577.1	pre-mRNA-processing-splicing factor 8 isoform X1	507371	55354.5	45253.2	34164.2
NP_001099115.1	coatomer subunit alpha	100126041	75956.9	9639.1	59507.8
NP_001099118.1	ectonucleoside triphosphate diphosphohydrolase 2	100126045	30481.2	1193	19702.4
NP_001099123.1	neutrophil elastase precursor	100126050	241126	1303.9	279812
NP_001103236.1	sharpin	512499	0	0	19410.8
NP_001103265.1	alpha-2-macroglobulin precursor	513856	1.26774e+08	7.81936e+08	1.1584e+08
NP_001103431.1	glutamine--fructose-6-phosphate aminotransferase [isomerizing] 1	281779	0	3480.4	9268.1
XP_024835658.1	monocarboxylate transporter 4 isoform X1	510085	0	11947.3	0
NP_001103451.1	integrin alpha-6 precursor	535043	408741	1.111e+06	501388
XP_024847872.1	GTPase KRas isoform X2	541140	1.87818e+06	25753.6	31269.8
NP_001103472.1	guanine nucleotide-binding protein G(q) subunit alpha	536654	14741	886.4	0
XP_024843668.1	E3 ubiquitin-protein ligase HUWE1 isoform X9	511826	17334	44350.2	10399.4
NP_001103558.1	synaptophysin-like protein 1	615728	11170.8	0	11215.4
XP_024847974.1	ran GTPase-activating protein 1 isoform X4	616055	0	78232.3	4899.7
XP_024841961.1	fibroblast growth factor receptor 1 isoform X7	281768	133762	0	153622
XP_024856228.1	kinesin-like protein KIF3B isoform X1	508404	317151	0	325745
XP_024851493.1	maternal embryonic leucine zipper kinase isoform X2	520088	5068.2	0	0
NP_001106692.1	reticulon-4 isoform 2	359718	0	32416.7	5115.6
NP_001106714.1	coronin-1B	510128	6415.4	12447.4	8036.8
XP_024845091.1	four and a half LIM domains protein 1 isoform X4	509056	0	2408.1	0
NP_001106767.1	ribonucleoside-diphosphate reductase large subunit	505537	18119.3	60421.1	61832.8
XP_005219946.1	myeloperoxidase isoform X1	511206	554971	2692	771473
NP_001106792.1	acyl-CoA-binding protein	768330	9878.5	14959.8	8440.2
XP_024845486.1	protein S100-A8 isoform X1	616818	2.36943e+06	1.26091e+06	2.39546e+06
XP_005201997.2	dnaJ homolog subfamily C member 13 isoform X1	504472	10294.2	5286.7	0
XP_024843920.1	ribose-phosphate pyrophosphokinase 2 isoform X4	537688	0	10432.3	8651.5
XP_024854805.1	spectrin alpha chain, non-erythrocytic 1 isoform X10	540108	148462	155554	125870
NP_001107664.1	heat shock 70 kDa protein 4	536558	53232.5	73750.5	3249.4
NP_001107984.1	guanine nucleotide-binding protein G(I)/G(S)/G(O) subunit gamma-10	613930	0	0	108358
NP_001107993.1	H/ACA ribonucleoprotein complex subunit 3	616675	0	134845	29396.8
XP_024839409.1	major histocompatibility complex, class I, A isoform X3	533050	131401	44314.9	216506
NP_001108328.1	tubulin alpha-1B chain	539882	1.90833e+06	41966.4	1.60333e+06
NP_001108556.1	beta-defensin 10 precursor	100141457	89425.4	0	116949
NP_001116201.1	1,4-alpha-glucan-branching enzyme	615745	198417	0	175882
XP_015326608.1	apolipoprotein F isoform X2	539595	441016	163778	464972
NP_001121976.1	charged multivesicular body protein 4a	613647	7832.3	5996.9	39468
NP_001121978.1	charged multivesicular body protein 4b	616164	150600	114252	245725
NP_001124222.1	serine/threonine-protein phosphatase 6 catalytic subunit	511058	7382	0	0
NP_001124224.1	dual specificity mitogen-activated protein kinase kinase 1	533199	0	0	67609.7
NP_001124226.1	ras-related protein Rab-14	539180	252473	20745.8	230488
NP_001124236.1	primary amine oxidase, liver isozyme precursor	789307	4615233	3.10258e+07	4.26567e+06
XP_024855711.1	high affinity cationic amino acid transporter 1 isoform X2	539465	263586	0	216176
NP_001137210.1	6-phosphogluconate dehydrogenase, decarboxylating	514939	289550	3558.5	171756
NP_001137337.1	collagen alpha-1(VI) chain precursor	511422	4.42067e+06	267361	5.16552e+06
XP_005215999.1	probable ATP-dependent RNA helicase DDX6 isoform X1	513906	85433.7	52607.3	112209
NP_001137569.1	C-reactive protein precursor	527553	15381.4	444507	47268.3
NP_001138325.1	NADP-dependent malic enzyme	540985	0	3624	0
XP_024843488.1	coagulation factor VIII isoform X4	100271720	7.82659e+06	112668	7.50781e+06
NP_001152788.1	importin subunit alpha-3	535090	51712.2	0	29044.7
XP_005202835.1	fibronectin isoform X5	280794	1.32173e+07	1.46364e+07	1.50926e+07
NP_001157258.1	serine/threonine-protein kinase 26	539445	0	989	0
NP_001159540.1	transforming growth factor beta-1 proprotein precursor	282089	86611.6	353050	81769.9
NP_001159971.1	integrin alpha-2 precursor	281872	0	2309.4	0
NP_001159972.1	integrin alpha-5	281873	340031	239819	160654
NP_001159977.1	tubulin alpha-1B chain	404053	10902.4	0	5863
XP_015329858.1	vitamin K-dependent protein C isoform X2	281428	1.04689e+07	127675	1.11897e+07
XP_005209707.1	microfibril-associated glycoprotein 3 isoform X1	317721	18375.2	0	0
NP_001159993.1	cathepsin D precursor	282883	139277	424129	108854
XP_024852213.1	costars family protein ABRACL isoform X1	505914	0	0	56997.5
XP_024831923.1	transport and Golgi organization protein 1 homolog isoform X4	509133	28402.3	0	30380.5
NP_001160047.2	keratin, type I cytoskeletal 14	404111	0	0	9752.2
NP_001161281.1	adenylosuccinate synthetase isozyme 2	522529	23864.9	0	30209.1
NP_001161366.1	coagulation factor XIII A chain	617881	1.42654e+06	1.27228e+06	1.64871e+06
NP_001171880.1	glycophorin B precursor	100462649	1.33096e+06	291856	1.55327e+06
NP_001177353.1	WC1.3 molecule precursor	514534	0	0	5435.3
XP_024844078.1	nik-related protein kinase isoform X1	783774	0	1671	4582.1
XP_005208932.1	heterogeneous nuclear ribonucleoprotein M isoform X10	515290	56760.3	340399	140135
NP_001178173.1	probable G-protein coupled receptor 179	787335	100860	0	0
NP_001178189.1	charged multivesicular body protein 1a	789414	20050.8	62170.8	9805.3
XP_024849039.1	protein transport protein Sec31A isoform X16	531964	21120	1920.7	5649.1
NP_001178211.1	protein Niban 1	614787	108893	14448.7	137742
XP_024851192.1	collagen alpha-1(XV) chain isoform X3	100139730	579931	0	648611
NP_001178248.1	N-alpha-acetyltransferase 15, NatA auxiliary subunit	536676	4092.7	1902.9	0
NP_001178296.1	cAMP-dependent protein kinase type II-alpha regulatory subunit	100139910	0	22126.3	10735.9
NP_001178299.1	vinculin	783645	253478	331198	335005
NP_001178322.1	CAD protein	504261	54571.6	25113.9	20934.6
NP_001178324.1	probable ATP-dependent RNA helicase DDX5	533700	0	12231.6	0
NP_001178369.1	AP-2 complex subunit alpha-1	784636	181952	12023	289512
NP_001178402.1	RRP12-like protein	528990	0	0	24389.1
NP_001178435.1	formin-like protein 3	540105	0	0	18526.1
XP_024850019.1	G protein-coupled receptor kinase 6 isoform X1	521413	0	101430	60745.5
XP_024851193.1	dedicator of cytokinesis protein 8 isoform X1	100295817	130408	8767	148652
NP_001178959.1	heterogeneous nuclear ribonucleoprotein L	504520	46760	0	0
NP_001178966.1	glyoxylate reductase/hydroxypyruvate reductase	504764	0	2550.3	0
XP_010799908.2	protein CDV3 homolog isoform X4	504871	1613.9	0	0
NP_001178982.1	EH domain-containing protein 4	505206	1.15772e+06	991012	1.0989e+06
XP_005207168.1	ubiquitin carboxyl-terminal hydrolase 5 isoform X3	505280	24926	0	73965
NP_001179001.1	mannan-binding lectin serine protease 2 precursor	505819	250393	200046	198986
XP_024835548.1	protein unc-13 homolog D isoform X3	506146	28948	9629.2	9477.1
XP_010815530.1	ena/VASP-like protein isoform X14	506201	12302.3	0	17558.9
XP_005211044.1	tumor necrosis factor alpha-induced protein 3 isoform X1	508105	22040.8	60498.4	17630.4
NP_001179112.2	tyrosine-protein kinase BAZ1B	508442	10063.4	0	0
NP_001179113.2	26S proteasome regulatory subunit 6A	508448	27562.2	20822.6	40294.1
NP_001179150.1	signal recognition particle subunit SRP72	509430	49822.7	26337.6	11264.9
XP_015328967.1	exportin-1 isoform X1	510568	25360.6	23781.5	44912.1
NP_001179194.1	synaptic vesicle membrane protein VAT-1 homolog	510698	37046	21599.7	31099.3
XP_010802707.1	receptor-type tyrosine-protein phosphatase zeta isoform X6	317725	5.94572e+06	85953.9	5.63035e+06
XP_005212690.1	spectrin beta chain, non-erythrocytic 1 isoform X2	526027	654109	22080.4	577301
NP_001179217.1	insulin-like growth factor 2 mRNA-binding protein 3	539650	0	10441.6	4243.6
NP_001179238.1	disco-interacting protein 2 homolog B	512064	261424	242027	236768
XP_024848789.1	platelet-derived growth factor receptor alpha isoform X1	282301	1.62204e+06	1427.1	1.46819e+06
XP_010801055.1	natural killer cell receptor 2B4 isoform X3	513468	0	8645.1	3394.8
NP_001179285.1	importin-7	513707	8518.1	961.1	0
XP_005223923.2	desmoplakin isoform X1	514360	0	0	43248
NP_001179321.1	FACT complex subunit SPT16	514989	0	3972.3	3788.2
NP_001179322.1	oxygen-dependent coproporphyrinogen-III oxidase, mitochondrial	540283	0	5478.5	24254.4
NP_001179344.1	cell surface hyaluronidase	515491	0	34028.9	0
XP_015326359.1	centrosomal protein of 97 kDa isoform X1	540395	0	87720.2	0
XP_005213087.1	EMILIN-1 isoform X1	540451	940902	0	1.18856e+06
NP_001179369.1	carboxy-terminal domain RNA polymerase II polypeptide A small phosphatase 1	516199	19158.1	0	0
NP_001179383.1	insulin-like growth factor 2 mRNA-binding protein 1	516853	0	9631.4	0
XP_010806445.1	Golgi membrane protein 1 isoform X1	517052	1.42538e+07	24774.5	1.33369e+07
NP_001179416.1	alpha-soluble NSF attachment protein	518407	16347.8	17551.2	52190.7
XP_024854429.1	pleckstrin isoform X1	518658	36185.9	8092.6	35159
NP_001179457.1	cartilage intermediate layer protein 2 precursor	520750	75788.6	18036.9	41518.9
NP_001179556.1	serine/threonine-protein kinase 10	526376	9885.9	0	0
NP_001179599.1	C-type mannose receptor 2 precursor	529049	0	0	2867.2
NP_001179629.2	immunoglobulin superfamily member 3 precursor	530939	0	1711.7	0
XP_005214003.2	FERM, ARHGEF and pleckstrin domain-containing protein 1 isoform X1	531927	30918.2	0	15452.9
NP_001179677.1	unconventional myosin-If	532964	9371.4	66326.9	2331.5
NP_001179684.1	serine/threonine-protein kinase TBK1	533141	0	0	11323.6
NP_001179691.2	myosin-9	404108	879273	665532	1.13832e+06
XP_024856472.1	phosphatidylinositol 5-phosphate 4-kinase type-2 alpha isoform X1	533289	41908.2	2840	51275.7
NP_001179711.1	chondroitin sulfate proteoglycan 4 precursor	533653	5.13184e+06	35717.8	5.60239e+06
NP_001179747.2	disintegrin and metalloproteinase domain-containing protein 9 precursor	281600	0	0	2245.6
XP_005228029.1	copper-transporting ATPase 1 isoform X2	541275	3226.1	0	63011.8
XP_024839428.1	peptidyl-prolyl cis-trans isomerase FKBP5 isoform X3	535704	15424.6	9008.8	26973.6
NP_001179798.1	rab11 family-interacting protein 5	535992	0	14182.2	0
NP_001179886.1	nucleolar protein 58	507155	10515.9	0	0
XP_024843625.1	ATP-dependent RNA helicase DDX3X isoform X2	510093	8889.1	6826.4	61833.7
NP_001179899.1	proto-oncogene c-Rel	509135	0	0	5339.9
XP_024850357.1	DAZ-associated protein 1 isoform X2	614783	274932	4.48392e+06	1.25558e+06
NP_001179967.1	cytosolic iron-sulfur assembly component 2B	614585	0	14136.9	0
NP_001179995.2	MICAL-like protein 1	517259	0	11377.7	0
NP_001180032.1	polypeptide N-acetylgalactosaminyltransferase 2 precursor	616218	0	26637.8	2829.9
NP_001180082.1	importin subunit beta-1	507804	208209	10675.1	222227
NP_001180088.1	puromycin-sensitive aminopeptidase	534122	19222.3	4952	67650.9
NP_001180110.1	calpain-7	618048	5066.5	12507.6	0
XP_005205642.1	cerebral cavernous malformations 2 protein isoform X4	506450	397745	405832	314624
XP_024847768.1	chromobox protein homolog 5 isoform X1	538885	359172	6746.4	393232
XP_024841562.1	transmembrane 9 superfamily member 3 isoform X1	614147	0	647042	18280.4
XP_024856185.1	ATP-dependent 6-phosphofructokinase, platelet type isoform X2	507119	84377.3	13955.9	64982.1
XP_024837390.1	eukaryotic translation initiation factor 5 isoform X1	504752	40583.1	14866.6	32393.9
XP_024850318.1	heterogeneous nuclear ribonucleoprotein H isoform X8	541202	16266	62214.9	19363.2
NP_001180166.1	neuropilin-2 precursor	541004	1.08447e+07	23330.6	1.15418e+07
XP_024839406.1	adhesion G protein-coupled receptor F5 isoform X5	532674	201794	0	201874
NP_001180177.1	alpha-centractin	514371	46472.5	0	40959.7
NP_001181942.1	coatomer subunit delta	533078	0	0	18918.5
XP_024831837.1	complement receptor type 2 isoform X4	407126	0	18841.6	0
NP_001185955.2	sorting nexin-9	506218	8885.7	0	0
NP_001192115.1	IgM precursor	524810	2.9627e+06	6.69837e+06	2.39326e+06
NP_001192252.1	transmembrane 9 superfamily member 2 precursor	514455	4136.4	362659	0
NP_001192286.1	vacuolar protein sorting-associated protein 37B	535566	1741.3	0	0
NP_001192310.1	CD1D antigen, d polypeptide	516046	0	1308.5	3131
NP_001192326.1	RNA polymerase-associated protein CTR9 homolog	534265	0	38666.3	0
NP_001192331.1	transforming growth factor-beta-induced protein ig-h3 precursor	539596	638112	185695	715062
XP_024851763.1	talin-1 isoform X2	783470	727750	201194	848009
XP_024834162.1	heterogeneous nuclear ribonucleoprotein A3 isoform X1	782669	6605.4	19906.9	0
NP_001192397.1	fatty acid CoA ligase Acsl3	100138312	19023.7	0	26843.5
XP_024847180.1	signal transducer and activator of transcription 6 isoform X5	353105	135666	6318.1	147717
NP_001192444.1	cytoplasmic FMR1-interacting protein 1	100141021	20977.5	4848.2	0
XP_024853258.1	C-myc promoter-binding protein isoform X6	514906	21850.4	0	43205
NP_001192457.1	ATP-binding cassette sub-family G member 1	510745	88462.5	2719.8	82273.2
XP_010817743.1	ataxin-2-like protein isoform X6	539507	0	3450.3	0
XP_024838212.1	neural cell adhesion molecule L1-like protein isoform X3	504415	38537	2919.7	35016
XP_015328255.1	Golgi integral membrane protein 4 isoform X4	538532	76517.8	0	80193
NP_001192487.1	uroporphyrinogen decarboxylase	504914	0	2182.7	12807
XP_024842383.1	carbohydrate sulfotransferase 3 isoform X1	506758	7.9653e+06	1554.4	8079991
XP_024847296.1	plexin-B2 isoform X1	508175	2.98396e+06	715151	2889804
NP_001192563.1	axin interactor, dorsalization-associated protein	508353	0	0	1784.1
XP_010809815.1	brefeldin A-inhibited guanine nucleotide-exchange protein 2 isoform X1	539295	0	8487.2	0
NP_001192584.1	protein transport protein Sec24C	509488	8202.7	16775.7	18858
XP_010809435.1	neuropilin-1 isoform X3	539369	1.97143e+06	4020	2.37547e+06
NP_001192638.1	ankyrin repeat domain-containing protein 13A	511883	0	0	4306.7
NP_001192644.1	tumor necrosis factor ligand superfamily member 4	539800	8879.1	42177.8	7528.1
NP_001192656.1	pyruvate kinase PKM	512571	897187	448790	578162
NP_001192660.1	ephrin type-A receptor 2 precursor	512798	16407.4	4571.2	2411.6
XP_024852560.1	syntaxin-11 isoform X2	539960	0	0	2227.5
NP_001192670.1	minor histocompatibility protein HA-1	512972	0	4750.5	8755.8
XP_024841354.1	centrosomal protein of 55 kDa isoform X1	513594	88640.1	6554.3	0
NP_001192706.1	neutral alpha-glucosidase AB	540155	1.33598e+06	11550.5	1.44875e+06
NP_001192717.1	katanin p60 ATPase-containing subunit A-like 2	514354	181590	5022.6	206018
XP_024857127.1	E3 ubiquitin-protein ligase UBR4 isoform X6	514561	0	0	12731.8
NP_001192815.1	alpha-mannosidase 2	521539	41578.7	0	109055
NP_001192822.1	zinc transporter 1	522265	0	11615.6	0
XP_024832005.1	BRO1 domain-containing protein BROX isoform X1	522319	33351.1	34613.4	8906
XP_024854554.1	ADAMTS-like protein 2 isoform X2	526780	562613	6838	465312
NP_001192879.1	ras-related protein Rab-32	528099	0	20509.1	2985.7
NP_001192901.1	mannosyl-oligosaccharide 1,2-alpha-mannosidase IA	530027	15338.1	0	0
NP_001192905.1	dnaJ homolog subfamily C member 7	530254	90662.9	15716.6	527041
XP_024848875.1	alpha-adducin isoform X11	507193	5756.3	29015	8999.6
NP_001192935.1	transmembrane protein 165 precursor	532600	4659.9	2133.6	0
XP_024834143.1	CCR4-NOT transcription complex subunit 1 isoform X13	533968	0	10733.1	0
XP_024854620.1	UDP-glucuronic acid decarboxylase 1 isoform X2	534788	0	5182.4	0
XP_015326594.1	exportin-T isoform X1	535264	179580	0	144994
XP_005225641.1	STE20-like serine/threonine-protein kinase isoform X1	535342	2878.7	8890.7	918650
NP_001193016.1	peptidyl-prolyl cis-trans isomerase-like 4	535676	0	7760.3	0
XP_024837010.1	splicing regulatory glutamine/lysine-rich protein 1 isoform X1	507801	8430.8	0	0
NP_001193067.1	cytoplasmic dynein 1 heavy chain 1	537748	179370	688217	151247
NP_001193079.1	vacuolar protein sorting-associated protein 37C	613817	5532.5	0	0
XP_024839332.1	exocyst complex component 2 isoform X1	513431	0	0	23836.3
NP_001193092.1	U5 small nuclear ribonucleoprotein 200 kDa helicase	510529	2150.4	36210.7	14283.1
XP_010815390.1	semaphorin-7A isoform X1	614707	231615	0	0
XP_024847771.1	ras-related protein Rab-5B isoform X1	539150	0	0	30521.7
XP_024830937.1	PHD finger protein 21A isoform X14	510395	2.8698e+06	0	3.50233e+06
NP_001193141.1	ectonucleotide pyrophosphatase/phosphodiesterase family member 1	615535	109175	33057.5	78696.7
XP_005207657.1	60S ribosomal protein L34 isoform X1	505603	14506.2	0	0
XP_024843102.1	heterogeneous nuclear ribonucleoprotein U-like protein 2 isoform X1	616476	25075.5	0	16357.8
NP_001193215.1	solute carrier family 12 member 9	617865	0	0	31063.6
XP_010802017.1	splicing factor, proline- and glutamine-rich isoform X1	618226	2708.7	0	0
XP_024833165.1	pleckstrin homology-like domain family B member 2 isoform X12	509784	389752	1.38791e+06	301092
NP_001193242.1	DNA-directed RNA polymerase II subunit RPB1	282312	0	4013.3	0
NP_001193243.1	eukaryotic translation initiation factor 3 subunit A	506564	110716	156360	172471
NP_001193268.1	FH1/FH2 domain-containing protein 1	787862	2706.1	0	0
NP_001193286.1	claudin domain-containing protein 1	515537	12863.2	2977.6	0
XP_024856261.1	complement C1q subcomponent subunit C isoform X1	509968	366662	3.73372e+06	224959
XP_024846333.1	transmembrane emp24 domain-containing protein 4 isoform X1	508729	0	212006	6634.5
XP_024835638.1	GMP synthase [glutamine-hydrolyzing] isoform X3	511200	16375.8	26010.3	3290.2
NP_001193368.1	T-lymphocyte activation antigen CD80	407131	47643.4	41768.2	34284.3
XP_005205393.1	reelin isoform X1	281450	2.01876e+06	90259.1	2896130
NP_001193406.1	L-aminoadipate-semialdehyde dehydrogenase-phosphopantetheinyl transferase precursor	519816	0	3609.8	2493.6
NP_001193416.1	DNA topoisomerase 1	534799	4728.2	30483.2	36151
XP_024835409.1	integrin beta-3 isoform X1	282642	298455	67121.7	309132
XP_005210722.2	collagen alpha-1(XII) chain isoform X2	359712	1.58675e+07	25913.7	1.69171e+07
XP_005214531.1	receptor-type tyrosine-protein phosphatase alpha isoform X1	100138017	65575.7	47807	48906.6
XP_024847257.1	chromodomain-helicase-DNA-binding protein 4 isoform X8	506402	102317	493144	94697.9
XP_024856230.1	RNA-binding protein 39 isoform X4	508722	11305.7	5535.4	8336.7
XP_024843519.1	filamin-A isoform X3	281165	1.05625e+06	136584	1.47259e+06
NP_001193448.1	laminin subunit beta-1 precursor	520030	183050	0	207925
NP_001193452.1	receptor-type tyrosine-protein phosphatase C precursor	407152	178014	36989.5	218752
XP_024845332.1	tyrosine-protein kinase JAK1 isoform X1	537201	0	9123.1	5416.4
XP_024852509.1	transferrin receptor protein 1 isoform X1	504698	378593	284576	274531
NP_001193507.1	hydroxymethylglutaryl-CoA synthase, cytoplasmic	613414	234887	88575.7	15895.8
XP_024841704.1	spectrin alpha chain, erythrocytic 1 isoform X1	505122	436412	21513.6	667231
NP_001193528.1	polynucleotide 5-hydroxyl-kinase NOL9	523474	78665.6	0	75902.3
XP_024839238.1	leukocyte elastase inhibitor isoform X2	507264	698221	10682.8	795916
NP_001193542.1	basic leucine zipper and W2 domain-containing protein 1	506562	56597.8	0	45606.1
NP_001193549.1	elongation factor 1-delta isoform 2	516473	1456.7	891.8	3849.8
NP_001193562.1	proteoglycan 4 precursor	280867	763624	18278.1	745353
NP_001193589.1	nucleolin	497013	14293.5	50886.3	0
XP_024838228.1	monoglyceride lipase isoform X2	505290	0	7385	62978.8
XP_024854748.1	formin-binding protein 1 isoform X25	538717	0	13804.1	0
XP_024840012.1	serine/threonine-protein kinase PAK 2 isoform X1	513673	0	13676.6	16570.5
NP_001193661.1	thioredoxin domain-containing protein 5 precursor	615027	0	0	20257
XP_024854375.1	interleukin-1 receptor type 1 isoform X1	515640	156361	0	0
NP_001193746.1	laminin subunit gamma-1 precursor	532572	51616.4	1874.1	86827.1
NP_001193797.1	DNA repair protein RAD50	788127	0	0	6102.7
NP_001193838.1	ATP-binding cassette sub-family F member 1	281589	3608.9	1391.7	5711.9
XP_024830792.1	hypoxia up-regulated protein 1 isoform X2	282295	5487.3	1804.8	3625.3
XP_010807385.2	telomerase protein component 1 isoform X2	505802	0	0	21813.8
XP_005217376.2	membrane cofactor protein isoform X15	280851	90237.5	2253.2	163377
NP_001230249.1	bifunctional glutamate/proline--tRNA ligase	538357	171424	86643.9	66570.9
NP_001231064.1	glucose-6-phosphate 1-dehydrogenase	281179	32793.7	37907.4	0
NP_001231069.1	Golgi apparatus protein 1 precursor	281196	67210.4	8126.2	127511
NP_001231128.1	C-C motif chemokine 23 precursor	508666	112505	0	142537
NP_001231143.1	CD99 antigen precursor	509230	5293	10209.3	0
NP_001232881.1	prominin-1 precursor	618054	302194	10103.9	10150.1
NP_001243485.1	ceruloplasmin precursor	514194	218223	671327	228406
NP_001243493.1	phosphoribosylformylglycinamidine synthase	520318	36490.9	35609.6	54634.9
NP_001243515.1	centromere protein F	533089	447816	0	0
NP_851358.2	major prion protein precursor	281427	0	0	13743.1
XP_024856071.1	SCG6 (secretogranin VI) isoform X7	281793	406871	0	348133
XP_005211060.1	utrophin isoform X1	534358	0	28580.1	0
NP_001280029.1	phospholipid-transporting ATPase IG	529689	1.5677e+06	1302197	1.08377e+06
XP_003586250.1	exocyst complex component 1 isoform X3	504440	0	32046.3	0
XP_010805519.1	polypyrimidine tract-binding protein 1 isoform X1	282018	0	3095.5	5383.9
NP_001290409.1	RNA-binding protein 3 isoform 2	509771	0	14182.2	0
NP_001290552.1	spermidine synthase	505916	0	11648.2	0
NP_001291543.1	vesicle-fusing ATPase	504457	37164	4483.1	33360.2
NP_001291895.1	phosphoglucomutase-2	506980	0	0	29277.6
NP_776525.2	L-lactate dehydrogenase B chain isoform LDHB	281275	202577	476094	242470
NP_001306818.1	SLA class II histocompatibility antigen, DQ haplotype D alpha chain-like precursor	100848815	2784.5	94067.5	0
NP_001341747.1	pescadillo homolog	511676	0	0	6643.2
NP_776308.1	thyroglobulin precursor	280706	3462827	127819	4.11238e+06
XP_005202939.1	adenylate kinase 2, mitochondrial isoform X1	280716	3554.3	2676	0
NP_776318.1	beta-2-microglobulin precursor	280729	267594	404634	234045
NP_776325.1	CD9 antigen	280746	398574	122178	327817
XP_024847106.1	decorin isoform X1	280760	31702.3	0	64111.1
NP_776344.1	histidine-rich glycoprotein precursor	280820	3.91154e+06	5853898	3.04823e+06
NP_776371.1	mimecan precursor	280884	755140	4768.8	675611
NP_776382.1	regucalcin	280910	0	1673.1	0
NP_776392.1	transthyretin precursor	280948	1.01231e+06	786297	424798
NP_776393.1	thioredoxin	280950	52763.9	27960.8	83185.5
NP_776394.2	vimentin	280955	243405	31310	287862
NP_776404.2	actin, cytoplasmic 1	280979	260255	56287.1	287587
NP_776420.1	attractin	281017	0	36061.1	0
NP_776423.3	AP-3 complex subunit delta-1	281023	0	2591.5	0
NP_776425.1	calreticulin precursor	281036	4.26561e+06	5381.9	3.89124e+06
NP_776426.1	cathelicidin-3 precursor	281037	76749.2	0	402693
NP_776433.1	monocyte differentiation antigen CD14 precursor	281048	671520	124899	820770
XP_005203477.1	T-cell surface glycoprotein CD3 zeta chain isoform X1	281056	0	2218.3	3822.3
NP_776438.2	CD44 antigen precursor	281057	8.82721e+06	41699.2	8.94565e+06
NP_776439.1	early activation antigen CD69	281058	0	1957.6	0
XP_024835332.1	clathrin heavy chain 1 isoform X3	281080	250136	266930	305795
XP_005204128.1	macrophage colony-stimulating factor 1 isoform X3	281094	290193	4232.9	355110
NP_776454.1	cystatin-C precursor	281102	53863.5	40001.5	54456.1
NP_776458.1	cytochrome b5	281110	0	0	3713.7
NP_776460.1	cytochrome b-245 heavy chain	281112	145108	24310.3	155785
NP_776461.1	ATP-dependent RNA helicase A	281115	2751.9	215230	54458
NP_776463.2	dentin matrix acidic phosphoprotein 1 precursor	281118	13791	0	15595
NP_776474.2	alpha-enolase	281141	626099	100785	843168
NP_776483.1	fibromodulin precursor	281168	6.76264e+06	47663.5	8.56389e+06
NP_776487.1	ferritin heavy chain	281173	7.29958e+06	0	6.9899e+06
XP_005211309.1	D-glucuronyl C5-epimerase isoform X1	281195	11128.4	0	0
NP_776501.1	glutathione peroxidase 1	281209	31872.9	0	35192.9
NP_776502.1	glutathione peroxidase 3 precursor	281210	920195	248286	1.00006e+06
XP_024842737.1	insulin-like growth factor II isoform X2	281240	61298.8	62281.1	86751.9
XP_010801038.1	junctional adhesion molecule A isoform X1	281258	11768.3	0	6939.6
NP_776523.2	cytosol aminopeptidase	781648	141439	15334.6	104031
XP_005226796.1	L-lactate dehydrogenase A chain isoform X2	281274	36634.6	96369.1	43760.5
XP_005225409.1	mannose-binding protein C isoform X1	281297	337028	555585	366846
NP_776543.2	myocilin precursor	281342	62197.4	3473.7	64377.9
NP_776560.1	protein disulfide-isomerase precursor	281373	1.49724e+06	56938.3	1.3567e+06
NP_776568.1	polymeric immunoglobulin receptor precursor	281401	5780.3	222135	0
NP_776577.1	peptidyl-prolyl cis-trans isomerase B precursor	281419	4796.1	808.9	0
NP_776578.1	peptidyl-prolyl cis-trans isomerase D	281420	351857	7896.6	3743.6
NP_776586.1	prosaposin precursor	281433	392708	38429	305648
NP_776588.1	ras-related C3 botulinum toxin substrate 1	281440	96527.7	2787.7	227572
NP_776589.1	retinol-binding protein 3 precursor	281443	850586	0	805304
NP_776596.1	ammonium transporter Rh type A	281454	856265	84861.1	889018
NP_776600.1	serine--tRNA ligase, cytoplasmic	281476	1.26645e+06	4139621	1.24476e+06
NP_776602.1	scinderin	281478	203149	140817	202286
XP_024831785.1	L-selectin isoform X2	281485	32205.9	6578.6	0
NP_776613.2	secreted phosphoprotein 24 precursor	281500	323017	15491.9	316164
NP_776619.1	tubulin-specific chaperone D	281515	16782.5	1654.5	23845.5
XP_010799028.1	ezrin isoform X1	281574	717268	58665.9	605970
NP_776643.1	tryptophan--tRNA ligase, cytoplasmic	281576	12628.3	21901.6	11233.7
NP_776645.1	tyrosine--tRNA ligase, cytoplasmic	281581	14343.7	16909.3	12476.9
XP_024840420.1	multidrug resistance-associated protein 1 isoform X6	281588	0	12441.9	7816.3
XP_024835375.1	acetyl-CoA carboxylase 1 isoform X7	281590	16512.5	0	0
XP_005226249.1	actin, alpha skeletal muscle isoform X1	281592	0	0	7487.6
NP_776651.1	actin-related protein 3	281597	72430.3	167559	79528.3
XP_005218501.1	adenylate cyclase type 7 isoform X2	281603	0	1953.5	0
XP_005226585.1	annexin A8 isoform X1	281627	0	13356.4	0
NP_776676.1	flavin reductase (NADPH)	281650	8.11627e+06	684850	6.45934e+06
XP_024842741.1	calpain-1 catalytic subunit isoform X1	281661	33732	4486.7	58315.9
NP_776686.1	calpain small subunit 1	281664	67825.1	3946.9	115381
NP_776706.2	coatomer subunit beta	281706	10355.3	24881	40653.5
XP_005209775.1	hyaluronan and proteoglycan link protein 1 isoform X1	281717	145587	0	162625
NP_776720.1	structural maintenance of chromosomes protein 3	281729	73309	259998	59682
NP_776723.1	coxsackievirus and adenovirus receptor homolog precursor	281733	0	24246.8	9713.7
XP_024854467.1	protein 4.1 isoform X20	281753	278309	18179.3	305107
NP_776737.1	protein 4.2	281754	975467	43525.6	1.00786e+06
NP_776738.1	fatty acid-binding protein, heart	281758	32500.4	0	34043.2
NP_776740.1	fatty acid-binding protein 5	281760	93759.5	5599.5	136046
NP_776747.1	guanine nucleotide-binding protein subunit alpha-11	281788	7629.1	398226	0
XP_015324318.1	guanine nucleotide-binding protein G(i) subunit alpha-1 isoform X2	281790	25789.5	0	30596.9
NP_776758.2	protein disulfide-isomerase A3 precursor	281803	292542	76609.6	291639
NP_776769.1	heat shock-related 70 kDa protein 2	281827	24040.2	4432.9	37832.4
NP_776770.2	heat shock cognate 71 kDa protein	281831	295919	70002.8	422707
XP_024838158.1	hyaluronidase-2 isoform X1	281838	6447.7	7776.9	5476.4
NP_776773.1	intercellular adhesion molecule 1 precursor	281839	79844.6	19485.8	83593.4
NP_776774.1	intercellular adhesion molecule 3 precursor	281840	0	690	19622.6
NP_776777.1	cation-independent mannose-6-phosphate receptor precursor	281849	1.46686e+06	146116	4.88379e+06
NP_776783.1	interleukin-2 receptor subunit alpha precursor	281861	0	0	4912
NP_776784.1	cytokine receptor common subunit gamma precursor	281862	66261.6	31164.9	48145.7
XP_024835378.1	unconventional myosin-Ic isoform X2	281937	468862	593834	366937
NP_776834.1	osteoclast-stimulating factor 1	281961	80592.5	60647.4	14014.4
NP_776858.1	peroxiredoxin-4 precursor	281999	0	0	2669.8
NP_776866.1	26S proteasome regulatory subunit 8	282015	46303.1	54915.5	73029.9
XP_024840481.1	ras-related protein Rap-1A isoform X1	282031	0	1380.1	16029.6
XP_024854096.1	rho-associated protein kinase 2 isoform X6	282041	0	0	5692.2
NP_776880.1	60S ribosomal protein L24	282048	17459	12819.4	21476.4
NP_776889.1	SPARC precursor	282077	3.73136e+06	46785.4	3.73612e+06
NP_776916.1	14-3-3 protein epsilon	282125	3.87637e+06	1.29971e+06	3.60272e+06
NP_776917.2	14-3-3 protein eta	282126	160825	18583.9	141721
XP_024853044.1	disintegrin and metalloproteinase domain-containing protein 10 isoform X1	282132	2227.7	16307.7	26555.6
XP_024842299.1	annexin A11 isoform X2	282142	52358.4	123006	95788.9
XP_015326478.1	V-type proton ATPase catalytic subunit A isoform X1	282147	53227.8	7897.7	33712.2
NP_776930.1	V-type proton ATPase subunit d 1	282148	0	1255.6	57822.7
NP_776935.1	cathelicidin-5 precursor	282167	177301	1043.6	201351
NP_776945.1	collagen alpha-2(I) chain precursor	282188	4256.4	3264.4	0
XP_005224890.1	coronin-1A isoform X1	282196	159142	103070	177000
XP_010809668.1	dnaJ homolog subfamily C member 5 isoform X1	282216	0	0	4429
NP_776960.1	elongation factor 1-alpha 1	282220	176226	76493.7	101189
XP_015316715.1	high affinity immunoglobulin epsilon receptor subunit gamma isoform X1	282226	32014.3	8075.5	29141
XP_015327443.1	lysosomal alpha-mannosidase isoform X1	282272	28526.2	23189.3	73466.3
NP_776998.1	peptidoglycan recognition protein 1 precursor	282305	5.35129e+06	154787	5.54399e+06
NP_777007.1	nuclear inhibitor of protein phosphatase 1	282319	1781.7	0	0
NP_777008.1	calcineurin subunit B type 1	282321	7313.6	0	46555.9
NP_777009.1	cAMP-dependent protein kinase catalytic subunit alpha	282322	17485.9	1695.2	17036.3
NP_777011.2	5-AMP-activated protein kinase subunit gamma-1	282324	0	1796.4	0
XP_024840429.1	protein kinase C beta type isoform X2	282325	34823.4	9908.5	0
NP_777017.1	E3 SUMO-protein ligase RanBP2	785768	540668	0	510116
NP_777020.1	protein S100-A4	282343	24259.9	0	42592.5
NP_777022.1	scavenger receptor class B member 1	282346	0	3626.8	0
NP_777026.1	neutral amino acid transporter B(0)	282355	485163	12109.6	268141
NP_777027.1	solute carrier family 2, facilitated glucose transporter member 1	282356	0	6749.1	0
NP_777028.2	solute carrier family 2, facilitated glucose transporter member 3	282358	205778	75941.7	67204.4
XP_005201157.1	sodium/myo-inositol cotransporter isoform X1	282362	0	3469.1	10024.5
XP_024838174.1	sodium- and chloride-dependent taurine transporter isoform X4	282366	0	0	326084
NP_777040.1	superoxide dismutase [Cu-Zn]	281495	722059	24504	830791
[truncated: 449 more rows]
