# Supplementary material for: Systematic proteomic and small RNA profiling of extracellular vesicles from cattle infected with a naturally occurring buparvaquone-resistant strain of Theileria annulata and from uninfected controls
Source: Parasit Vectors. 2025 Jun 10;18:221. doi: 10.1186/s13071-025-06834-8 (PMC12153157; doi:10.1186/s13071-025-06834-8)
Supplement: Supplementary file 5 — Additional file 5. [file 13071_2025_6834_MOESM5_ESM.zip › Additional files 5/Additional file 5-Table S4 (I.vs.II.different_proteins).xls]

Protein	Description	Gene	I_1	I_2	I_3	II_1	II_2	II_3	I.vs.II FC	I.vs.II Pvalue	I.vs.II log2FC	I.vs.II UP.DOWN	GO_NUM	GO_Description	KEGG_Description	KEGG_EC	KEGG_ko	KOGs_Function_Description	KOGs_Function_Class	KOGs_Class_Description	IPR_Term	Subcellular_localization	TF_family
XP_024851622.1	type 2 lactosamine alpha-2,3-sialyltransferase isoform X2	444860	21860.1	20862	25717.7	7663.2	0	6793.8	3.15601669318208	0.00401945405598644	1.65810483624722	up	2	Biological Process:protein glycosylation (GO:0006486),Molecular Function:sialyltransferase activity (GO:0008373)	beta-galactoside alpha-2,3-sialyltransferase (sialyltransferase 4A)	2.4.99.4	ko00603 Glycosphingolipid biosynthesis - globo and isoglobo series ko00604 Glycosphingolipid biosynthesis - ganglio series ko01100 Metabolic pathways	Sialyltransferase	G	Carbohydrate transport and metabolism ;	IPR001675 [Glycosyl transferase family 29]	extracell protein	--
NP_001007819.1	purine nucleoside phosphorylase	493724	19474.8	7807.4	22039.8	58386.9	106408.9	85134.6	0.197342940274572	0.0101025591953298	-2.34122318555268	down	2	Molecular Function:catalytic activity (GO:0003824),Biological Process:nucleoside metabolic process (GO:0009116)	purine-nucleoside phosphorylase	2.4.2.1	ko00230 Purine metabolism ko00240 Pyrimidine metabolism ko00760 Nicotinate and nicotinamide metabolism ko01100 Metabolic pathways ko01110 Biosynthesis of secondary metabolites	Purine nucleoside phosphorylase	F	Nucleotide transport and metabolism ;	IPR000845 [Nucleoside phosphorylase domain]	nucleus protein	--
NP_001010996.1	ficolin-2 precursor	497016	13407.6	9087	30631.2	47526.5	0	62513.1	0.321858676331066	0.0350040029950062	-1.63550073484481	down	--	--	--	--	--	Ficolin and related extracellular proteins	R	General function prediction only ;	IPR002181 [Fibrinogen, alpha/beta/gamma chain, C-terminal globular domain] ; IPR008160[Collagen triple helix repeat]	extracell protein	--
XP_024835635.1	signal transducer and activator of transcription 3 isoform X4	508541	30892.9	0	43685.7	14563.4	22449.7	9485.4	2.40583889802897	0.0494253901006477	1.26654003869175	up	2	Molecular Function:DNA binding (GO:0003677),Biological Process:signal transduction (GO:0007165)	signal transducer and activator of transcription 5B	--	ko04933 AGE-RAGE signaling pathway in diabetic complications	STAT protein	KT	Transcription ; Signal transduction mechanisms ;	IPR000980 [SH2 domain] ; IPR013799[STAT transcription factor, protein interaction] ; IPR013800[STAT transcription factor, all-alpha domain] ; IPR013801[STAT transcription factor, DNA-binding]	nucleus protein	--
NP_001014904.1	charged multivesicular body protein 1b	512033	0	0	0	8201.5	21017.4	12895.9	-Inf	0	-Inf	down	1	Biological Process:vacuolar transport (GO:0007034)	charged multivesicular body protein 1	--	ko04144 Endocytosis	Vacuolar assembly/sorting protein DID2	U	Intracellular trafficking, secretion, and vesicular transport ;	IPR005024 [Snf7 family]	endosome protein	--
NP_001015543.1	60S ribosomal protein L13	508221	9036.1	15621.6	11393.5	27271.2	52448.3	35283.7	0.313479972731194	0.0265297088497377	-1.67355481825341	down	4	Molecular Function:structural constituent of ribosome (GO:0003735),Cellular Component:intracellular (GO:0005622),Cellular Component:ribosome (GO:0005840),Biological Process:translation (GO:0006412)	large subunit ribosomal protein L13e	--	ko03010 Ribosome	60S Ribosomal protein L13	J	Translation, ribosomal structure and biogenesis ;	IPR001380 [Ribosomal protein L13e]	cytoplasm protein	--
XP_005217013.1	protein/nucleic acid deglycase DJ-1 isoform X1	511268	5963.8	6534.9	3687.7	27680.2	39778.5	45183.4	0.143697605069508	0.00359369006245859	-2.79889207751199	down	--	--	protein DJ-1	3.5.1.124		Putative transcriptional regulator DJ-1	RV	General function prediction only ; Defense mechanisms ;	IPR002818 [DJ-1/PfpI]	nucleus protein	--
NP_001015638.1	sorting nexin-17	529972	140413.9	104994.9	117524.6	52274.3	5984.7	25510.4	4.33252953942609	0.00537137353028426	2.11520958579358	up	1	Molecular Function:phosphatidylinositol binding (GO:0035091)	sorting nexin-17	--	--	Sorting nexin protein SNX27	RTU	General function prediction only ; Signal transduction mechanisms ; Intracellular trafficking, secretion, and vesicular transport ;	IPR001683 [Phox homologous domain]	endosome protein	--
NP_001029226.1	phosphoglycerate mutase 1	404148	465047.8	199337.5	224560.5	65862	22491.6	69392.9	5.6352806559892	0.0471674262692733	2.49448746326723	up	--	--	2,3-bisphosphoglycerate-dependent phosphoglycerate mutase	5.4.2.11	ko00010 Glycolysis / Gluconeogenesis ko00260 Glycine, serine and threonine metabolism ko01100 Metabolic pathways ko01110 Biosynthesis of secondary metabolites ko01130 Biosynthesis of antibiotics ko01200 Carbon metabolism ko01230 Biosynthesis of amino acids	Phosphoglycerate mutase	G	Carbohydrate transport and metabolism ;	IPR013078 [Histidine phosphatase superfamily, clade-1]	cytoplasm protein	--
NP_001029380.1	2-iminobutanoate/2-iminopropanoate deaminase	504390	6083.2	0	9474.2	58510.7	0	60232.1	0.131017628016183	0.00135553605371743	-2.93216715991423	down	--	--	2-iminobutanoate/2-iminopropanoate deaminase	3.5.99.10	--	Putative translation initiation inhibitor UK114/IBM1	J	Translation, ribosomal structure and biogenesis ;	IPR006175 [YjgF/YER057c/UK114 family]	cytoplasm protein	--
NP_001029438.1	proteasome subunit beta type-4	506203	233086.8	149354.4	200728.4	121480.6	3500	79601.6	2.8505392942299	0.0405202991904503	1.51123488892927	up	3	Molecular Function:threonine-type endopeptidase activity (GO:0004298),Cellular Component:proteasome core complex (GO:0005839),Biological Process:proteolysis involved in cellular protein catabolic process (GO:0051603)	20S proteasome subunit beta 7	3.4.25.1	ko03050 Proteasome	20S proteasome, regulatory subunit beta type PSMB4/PRE4	O	Posttranslational modification, protein turnover, chaperones ;	IPR001353 [Proteasome, subunit alpha/beta]	nucleus protein	--
NP_001029485.1	fibrinogen-like protein 1 precursor	508090	14430.2	0	18262.1	62675.4	83679.9	58622.1	0.23923832578616	0.0143218740638829	-2.06347956825898	down	--	--	--	--	--	Ficolin and related extracellular proteins	R	General function prediction only ;	IPR002181 [Fibrinogen, alpha/beta/gamma chain, C-terminal globular domain]	extracell protein	--
XP_024839985.1	microtubule-associated protein RP/EB family member 2 isoform X2	510159	301279.9	367464.9	328936.1	209249	0	250354.9	1.44716047883841	0.0387058792765356	0.533224914396845	up	2	Molecular Function:protein binding (GO:0005515),Molecular Function:microtubule binding (GO:0008017)	microtubule-associated protein, RP/EB family	--	--	Microtubule-binding protein involved in cell cycle control	DZ	Cell cycle control, cell division, chromosome partitioning ; Cytoskeleton ;	IPR001715 [Calponin homology domain] ; IPR004953[EB1, C-terminal]	cytoplasm protein	--
XP_024855610.1	TSC22 domain family protein 1 isoform X7	510359	9515.3	9681.2	8351.4	39014.9	0	39415.8	0.234159157914779	0.0000143093821846326	-2.09443863225131	down	--	--	--	--	--	Transcriptional regulator	K	Transcription ;	IPR000580 [TSC-22 / Dip / Bun]	nucleus protein	--
NP_001029595.1	26S proteasome non-ATPase regulatory subunit 7	512456	67611.5	73378.2	77625.8	47498.5	0	56936.1	1.39554962308149	0.0276554264714016	0.480833424798643	up	1	Molecular Function:protein binding (GO:0005515)	26S proteasome regulatory subunit N8	--	ko03050 Proteasome	26S proteasome regulatory complex, subunit RPN8/PSMD7	O	Posttranslational modification, protein turnover, chaperones ;	IPR000555 [JAB1/MPN/MOV34 metalloenzyme domain] ; IPR024969[Rpn11/EIF3F, C-terminal]	nucleus protein	--
NP_001029610.1	40S ribosomal protein S20	513222	0	0	0	2850.6	36572.8	2978.4	-Inf	0	-Inf	down	--	--	small subunit ribosomal protein S20e	--	ko03010 Ribosome	40S ribosomal protein S20	J	Translation, ribosomal structure and biogenesis ;	IPR027486 [Ribosomal protein S10 domain]	cyanelle protein	--
NP_001029702.1	ADP-ribosylation factor 4	518601	329508.9	347723.5	398778.1	186684.6	40170.3	199737.5	2.52233865394695	0.0172182964598175	1.33476198762883	up	1	Molecular Function:GTP binding (GO:0005525)	--	--	--	GTP-binding ADP-ribosylation factor Arf1	U	Intracellular trafficking, secretion, and vesicular transport ;	IPR006689 [Small GTPase superfamily, ARF/SAR type]	nucleus protein	--
NP_001029734.1	heterogeneous nuclear ribonucleoprotein K	528135	179205.6	187758.2	153668.1	85964.2	6277.2	97274.2	2.74717173678578	0.0221703656499217	1.45794710191893	up	1	Molecular Function:RNA binding (GO:0003723)	RNA-binding protein Nova	--	--	PolyC-binding hnRNP-K protein HRB57A/hnRNP, contains KH domain	AR	RNA processing and modification ; General function prediction only ;	IPR004088 [K Homology domain, type 1] ; IPR012987[ROK, N-terminal]	nucleus protein	--
XP_005224985.1	eukaryotic translation initiation factor 3 subunit C isoform X1	534882	202141.7	263652.8	236207.4	144068.3	35818.3	144206	2.16605346743492	0.0351999816262413	1.11506885525057	up	5	Molecular Function:translation initiation factor activity (GO:0003743),Molecular Function:protein binding (GO:0005515),Cellular Component:eukaryotic translation initiation factor 3 complex (GO:0005852),Biological Process:translational initiation (GO:0006413),Molecular Function:translation initiation factor binding (GO:0031369)	WASH complex subunit FAM21	--	ko04144 Endocytosis	Translation initiation factor 3, subunit c (eIF-3c)	J	Translation, ribosomal structure and biogenesis ;	IPR000717 [Proteasome component (PCI) domain] ; IPR008905[Eukaryotic translation initiation factor 3 subunit C, N-terminal domain]	--	--
NP_001029900.1	thrombospondin-4 precursor	541281	12468596.3	13868820.3	12136667.1	3511788.4	314540.8	4984545.2	4.36665896633369	0.00259045029241781	2.12652986182771	up	3	Molecular Function:calcium ion binding (GO:0005509),Cellular Component:extracellular region (GO:0005576),Biological Process:cell adhesion (GO:0007155)	--	--	--	--	--	--	IPR001881 [EGF-like calcium-binding domain] ; IPR003367[Thrombospondin, type 3-like repeat] ; IPR008859[Thrombospondin, C-terminal] ; IPR024665[Thrombospondin/cartilage oligomeric matrix protein, coiled-coil domain]	cell membrane protein	--
NP_001030189.1	D-3-phosphoglycerate dehydrogenase	505103	629581.7	491751.7	653985.5	254284.2	116934.5	396871.3	2.31134229061698	0.0243826390563106	1.2087309267932	up	3	Biological Process:metabolic process (GO:0008152),Molecular Function:NAD binding (GO:0051287),Biological Process:oxidation-reduction process (GO:0055114)	--	--	ko00260 Glycine, serine and threonine metabolism ko01100 Metabolic pathways ko01130 Biosynthesis of antibiotics ko01200 Carbon metabolism ko01230 Biosynthesis of amino acids	D-3-phosphoglycerate dehydrogenase, D-isomer-specific 2-hydroxy acid dehydrogenase superfamily	E	Amino acid transport and metabolism ;	IPR006139 [D-isomer specific 2-hydroxyacid dehydrogenase, catalytic domain] ; IPR006140[D-isomer specific 2-hydroxyacid dehydrogenase, NAD-binding domain]	chloroplast protein	--
XP_024832280.1	T-cell surface protein tactile isoform X2	509578	286167.2	259972.9	285762.5	191639.2	0	177376.4	1.50292218901676	0.00492518820700093	0.587770318352377	up	--	--	--	--	--	--	--	--	--	--	--
XP_024848975.1	annexin A3 isoform X1	518050	0	0	0	13410.1	3992	20326.7	-Inf	0	-Inf	down	2	Molecular Function:calcium ion binding (GO:0005509),Molecular Function:calcium-dependent phospholipid binding (GO:0005544)	annexin A7/11	--	--	Annexin	U	Intracellular trafficking, secretion, and vesicular transport ;	IPR018502 [Annexin repeat]	melanosome protein	--
XP_024842930.1	CD151 antigen isoform X2	523328	8164.8	8466.4	12988.5	0	0	0	Inf	0	Inf	up	1	Cellular Component:integral component of membrane (GO:0016021)	--	--	--	Tetraspanin family integral membrane protein	R	General function prediction only ;	IPR018499 [Tetraspanin/Peripherin]	cell membrane protein	--
NP_001030494.1	THO complex subunit 4	537706	0	0	0	5578.3	2540.8	2169.1	-Inf	0	-Inf	down	1	Molecular Function:nucleic acid binding (GO:0003676)	THO complex subunit 4	--	ko03013 RNA transport ko03015 mRNA surveillance pathway ko03040 Spliceosome	RRM motif-containing protein	A	RNA processing and modification ;	IPR000504 [RNA recognition motif domain] ; IPR025715[Chromatin target of PRMT1 protein, C-terminal]	nucleus protein	--
NP_001030524.1	actin-related protein 2/3 complex subunit 5	614345	0	366496.5	332967.2	18396.2	5654.1	9837.4	30.9609548597279	0.000136135912129443	4.95237806088361	up	4	Cellular Component:Arp2/3 protein complex (GO:0005885),Cellular Component:actin cytoskeleton (GO:0015629),Biological Process:regulation of actin filament polymerization (GO:0030833),Biological Process:Arp2/3 complex-mediated actin nucleation (GO:0034314)	actin related protein 2/3 complex, subunit 5	--	ko04144 Endocytosis	Actin-related protein Arp2/3 complex, subunit ARPC5	Z	Cytoskeleton ;	IPR006789 [Actin-related protein 2/3 complex subunit 5]	cytoskeleton protein	--
NP_001032520.1	40S ribosomal protein S15a	337888	13986.8	12082.1	14615.7	7762.4	0	9978.6	1.52883527798132	0.035417774623365	0.612432974101409	up	3	Molecular Function:structural constituent of ribosome (GO:0003735),Cellular Component:ribosome (GO:0005840),Biological Process:translation (GO:0006412)	small subunit ribosomal protein S15Ae	--	ko03010 Ribosome	40S ribosomal protein S15/S22	J	Translation, ribosomal structure and biogenesis ;	IPR000630 [Ribosomal protein S8]	cytoplasm protein	--
NP_001032705.1	high mobility group protein B2	540444	6440.7	15534.5	6273.8	128550.2	0	99282	0.0826602502485016	0.00288828086868862	-3.59666245839078	down	--	--	high mobility group protein B2	--	--	HMG box-containing protein	R	General function prediction only ;	IPR009071 [High mobility group box domain]	cytoplasm protein	--
NP_001035046.1	integrin alpha-M precursor	407124	0	0	0	21858.6	2233.2	27168.9	-Inf	0	-Inf	down	--	--	--	--	--	Vitronectin receptor, alpha subunit	W	Extracellular structures ;	IPR002035 [von Willebrand factor, type A] ; IPR013517[FG-GAP repeat] ; IPR013649[Integrin alpha-2] ; IPR018184[Integrin alpha chain, C-terminal cytoplasmic region, conserved site]	cell membrane protein	--
NP_001035560.1	haptoglobin precursor	280692	155468.6	167297.4	207280.6	1699278.9	949726.8	1559595.7	0.125943644841253	0.032952594861031	-2.98914976985633	down	2	Molecular Function:serine-type endopeptidase activity (GO:0004252),Biological Process:proteolysis (GO:0006508)	chymotrypsin	3.4.21.1	--	Trypsin	E	Amino acid transport and metabolism ;	IPR001254 [Serine proteases, trypsin domain]	extracell protein	--
XP_024853357.1	transmembrane emp24 domain-containing protein 10 isoform X1	529761	53154.6	23511.3	35005	13876.3	3085.1	7392.8	4.5852830312636	0.0338530360549978	2.19701078838913	up	2	Biological Process:transport (GO:0006810),Cellular Component:integral component of membrane (GO:0016021)	p24 family protein delta-1	--	--	emp24/gp25L/p24 family of membrane trafficking proteins	U	Intracellular trafficking, secretion, and vesicular transport ;	IPR009038 [GOLD domain]	Golgi apparatus protein	--
XP_010807252.1	dehydrogenase/reductase SDR family member 1 isoform X1	528832	36839.4	28235.7	39474.7	0	0	0	Inf	0	Inf	up	--	--	--	--	--	Reductases with broad range of substrate specificities	R	General function prediction only ;	IPR002347 [Short-chain dehydrogenase/reductase SDR]	peroxisome protein	--
XP_024847805.1	protein kinase C and casein kinase substrate in neurons protein 2 isoform X1	540107	33300.3	48801.6	36151.3	0	15870.5	6664.7	3.49832558249613	0.0280549536201753	1.80666456438652	up	1	Molecular Function:protein binding (GO:0005515)	protein kinase C and casein kinase substrate in neurons protein	--	--	Adaptor protein PACSIN	TUZ	Signal transduction mechanisms ; Intracellular trafficking, secretion, and vesicular transport ; Cytoskeleton ;	IPR001060 [FCH domain] ; IPR001452[SH3 domain]	cell membrane protein	--
NP_001039947.1	sialic acid synthase	540602	0	0	0	6219.5	5821.3	4460	-Inf	0	-Inf	down	1	Biological Process:carbohydrate biosynthetic process (GO:0016051)	--	--	--	--	--	--	IPR013132 [N-acetylneuraminic acid synthase, N-terminal] ; IPR013974[SAF domain]	extracell protein	--
NP_001068758.2	DNA replication licensing factor MCM5	506970	1614696	1927800.6	1777365.8	1115375.2	6012.3	67555.6	4.47444659042136	0.0206535024676221	2.16170925765585	up	3	Molecular Function:DNA binding (GO:0003677),Molecular Function:ATP binding (GO:0005524),Biological Process:DNA replication (GO:0006260)	DNA replication licensing factor MCM5	3.6.4.12	ko03030 DNA replication	DNA replication licensing factor, MCM5 component	L	Replication, recombination and repair ;	IPR001208 [MCM domain] ; IPR027925[MCM N-terminal domain] ; IPR033762[MCM OB domain]	nucleus protein	--
NP_001068788.1	T-cell immunoglobulin and mucin domain-containing protein 4 precursor	507549	288244.9	296260.1	282230.4	237398.9	0	239105.6	1.21262989121824	0.00240869970560767	0.278139290293328	up	--	--	--	--	--	--	--	--	IPR013106 [Immunoglobulin V-set domain]	--	--
XP_010813779.1	splicing factor U2AF 65 kDa subunit isoform X4	507895	374023.1	291113.8	288336.1	19096.1	0	125072	4.40907986348344	0.0195226406984979	2.14047760932109	up	1	Molecular Function:nucleic acid binding (GO:0003676)	splicing factor U2AF 65 kDa subunit	--	ko03040 Spliceosome	Splicing factor U2AF, large subunit (RRM superfamily)	A	RNA processing and modification ;	IPR000504 [RNA recognition motif domain]	nucleus protein	--
NP_001068941.1	uncharacterized protein LOC510860 precursor	510860	6546187.2	6397503.5	6873505.5	2915253	421490.6	2532612.5	3.3763833480814	0.00412923869192294	1.75547871416904	up	--	--	--	--	--	--	--	--	IPR000436 [Sushi/SCR/CCP domain]	extracell protein	--
NP_001068983.2	7-methylguanosine phosphate-specific 5-nucleotidase	511449	0	0	0	15255.2	3292.6	78639.9	-Inf	0	-Inf	down	3	Molecular Function:magnesium ion binding (GO:0000287),Cellular Component:cytoplasm (GO:0005737),Molecular Function:5'-nucleotidase activity (GO:0008253)	5'-nucleotidase	3.1.3.5	ko00230 Purine metabolism ko00240 Pyrimidine metabolism ko00760 Nicotinate and nicotinamide metabolism ko01100 Metabolic pathways ko01110 Biosynthesis of secondary metabolites	Uncharacterized conserved protein	S	Function unknown ;	IPR006434 [Pyrimidine 5'-nucleotidase, eukaryotic]	--	--
XP_005221720.1	exocyst complex component 3 isoform X1	513138	0	10549.3	10528	3300.3	0	3464.5	3.1157314333018	0.000133805912767614	1.63957088277631	up	2	Cellular Component:exocyst (GO:0000145),Biological Process:exocytosis (GO:0006887)	exocyst complex component 3	--	--	Exocyst complex subunit SEC6	U	Intracellular trafficking, secretion, and vesicular transport ;	IPR010326 [Exocyst complex component EXOC3/Sec6]	cytoplasm protein	--
XP_015316219.1	xaa-Pro aminopeptidase 1 isoform X2	513156	596210.6	486757.5	341594.1	207180.7	72304.4	290007.2	2.50145998462139	0.0428122060343777	1.32277037399761	up	1	Molecular Function:hydrolase activity (GO:0016787)	Xaa-Pro aminopeptidase	3.4.11.9	--	Xaa-Pro aminopeptidase	E	Amino acid transport and metabolism ;	IPR000587 [Creatinase, N-terminal] ; IPR000994[Peptidase M24] ; IPR032416[Peptidase M24, C-terminal domain]	cell membrane protein	--
XP_024832980.1	L-serine dehydratase/L-threonine deaminase isoform X2	514346	0	5936.4	5183.3	58170.7	0	58257.2	0.0955071765444537	0.0000518130461601834	-3.38824704640546	down	--	--	--	--	ko00260 Glycine, serine and threonine metabolism ko00270 Cysteine and methionine metabolism ko00290 Valine, leucine and isoleucine biosynthesis ko01100 Metabolic pathways ko01110 Biosynthesis of secondary metabolites ko01130 Biosynthesis of antibiotics ko01200 Carbon metabolism ko01230 Biosynthesis of amino acids	Threonine/serine dehydratases	E	Amino acid transport and metabolism ;	IPR001926 [Tryptophan synthase beta subunit-like PLP-dependent enzyme]	cytoplasm protein	--
XP_024855687.1	S-formylglutathione hydrolase isoform X2	535653	0	0	0	21429.7	142334.8	42566.8	-Inf	0	-Inf	down	--	--	S-formylglutathione hydrolase	3.1.2.12	ko01200 Carbon metabolism	Esterase D	R	General function prediction only ;	IPR000801 [Putative esterase]	cytoplasm protein	--
NP_001069707.1	glutamate-rich WD repeat-containing protein 1	540739	813441.8	811903.6	775798.7	561175.7	0	532890.1	1.46313204684155	0.000920104719852472	0.549059977765393	up	1	Molecular Function:protein binding (GO:0005515)	ribosome assembly protein RRB1	--	--	Ribosome Assembly protein	R	General function prediction only ;	IPR001680 [WD40 repeat] ; IPR022052[Histone-binding protein RBBP4, N-terminal]	cytoplasm protein	--
NP_001069769.1	apolipoprotein D precursor	613972	486857.9	438752.8	475960.1	376091.9	186225.3	329916.2	1.57085668391253	0.0451087002753238	0.651551563292669	up	--	--	apolipoprotein D and lipocalin family protein	--	--	Apolipoprotein D/Lipocalin	M	Cell wall/membrane/envelope biogenesis ;	IPR000566 [Lipocalin/cytosolic fatty-acid binding domain]	extracell protein	--
NP_001069771.1	collectin-11 precursor	613991	225124.2	341788.6	353529.8	124121.4	17626.3	152264.8	3.13062403809362	0.0227216526901188	1.64645026320499	up	--	--	--	--	--	C-type lectin	TV	Signal transduction mechanisms ; Defense mechanisms ;	IPR001304 [C-type lectin-like] ; IPR008160[Collagen triple helix repeat]	cytoplasm protein	--
NP_001069865.1	endoglin precursor	615844	26699.2	20624.1	16826.9	36136.8	0	33848.8	0.611079993598683	0.0374576393204352	-0.710566846080441	down	--	--	--	--	--	--	--	--	IPR001507 [Zona pellucida domain]	extracell protein	--
XP_024845513.1	alcohol dehydrogenase [NADP(+)] isoform X1	618607	11476.5	12604.5	0	4593.6	2384.2	3310.8	3.51082751783527	0.0026463194824433	1.81181112032116	up	--	--	alcohol dehydrogenase (NADP+)	1.1.1.2	ko00010 Glycolysis / Gluconeogenesis ko00040 Pentose and glucuronate interconversions ko00561 Glycerolipid metabolism ko01100 Metabolic pathways ko01110 Biosynthesis of secondary metabolites ko01130 Biosynthesis of antibiotics	Aldo/keto reductase family proteins	R	General function prediction only ;	IPR023210 [NADP-dependent oxidoreductase domain]	nucleus protein	--
NP_001070266.1	sodium/potassium-transporting ATPase subunit alpha-1	282144	4717452	4091059.9	3867110	2577897.9	959882.5	2433046.3	2.12292577508572	0.0178536989962755	1.08605393045773	up	2	Molecular Function:nucleotide binding (GO:0000166),Molecular Function:metal ion binding (GO:0046872)	sodium/potassium-transporting ATPase subunit alpha	3.6.3.9		Na+/K+ ATPase, alpha subunit	P	Inorganic ion transport and metabolism ;	IPR004014 [Cation-transporting P-type ATPase, N-terminal] ; IPR006068[Cation-transporting P-type ATPase, C-terminal] ; IPR008250[P-type ATPase, A domain]	melanosome protein	--
NP_001070371.1	phosphoglucomutase-1	534402	151011.4	140279.1	0	175174.6	0	185270.2	0.808141773719582	0.0425224846127209	-0.307319685202315	down	2	Biological Process:carbohydrate metabolic process (GO:0005975),Biological Process:organic substance metabolic process (GO:0071704)	phosphoglucomutase	5.4.2.2	ko00010 Glycolysis / Gluconeogenesis ko00030 Pentose phosphate pathway ko00052 Galactose metabolism ko00230 Purine metabolism ko00500 Starch and sucrose metabolism ko00520 Amino sugar and nucleotide sugar metabolism ko01100 Metabolic pathways ko01110 Biosynthesis of secondary metabolites ko01130 Biosynthesis of antibiotics	Phosphoglucomutase	G	Carbohydrate transport and metabolism ;	IPR005843 [Alpha-D-phosphohexomutase, C-terminal] ; IPR005844[Alpha-D-phosphohexomutase, alpha/beta/alpha domain I] ; IPR005845[Alpha-D-phosphohexomutase, alpha/beta/alpha domain II] ; IPR005846[Alpha-D-phosphohexomutase, alpha/beta/alpha domain III]	cytoplasm protein	--
NP_001070436.1	mannan-binding lectin serine protease 1 precursor	522347	8360877.5	8114055.3	9632125.4	5543280.9	579870.4	5180560.4	2.30960050051524	0.0414229840363912	1.20764332533408	up	2	Molecular Function:serine-type endopeptidase activity (GO:0004252),Biological Process:proteolysis (GO:0006508)	--	--	--	Trypsin	E	Amino acid transport and metabolism ;	IPR000436 [Sushi/SCR/CCP domain] ; IPR000859[CUB domain] ; IPR001254[Serine proteases, trypsin domain]	extracell protein	--
NP_001070481.1	histone-binding protein RBBP4	767940	7203.3	8613.2	0	4069.9	0	4780	1.78719533554051	0.0477029995710725	0.837697325601866	up	1	Molecular Function:protein binding (GO:0005515)	histone-binding protein RBBP4	--		Nucleosome remodeling factor, subunit CAF1/NURF55/MSI1	B	Chromatin structure and dynamics ;	IPR001680 [WD40 repeat] ; IPR022052[Histone-binding protein RBBP4, N-terminal]	cytoplasm protein	--
NP_001070494.1	testis-expressed protein 36	767956	179402.9	204594.5	190237	143799.5	0	153310	1.28849105576676	0.0237442349776653	0.365682522571432	up	--	--	--	--	--	--	--	--	IPR029369 [Domain of unknown function with conserved HDNR motif]	--	--
XP_015327562.1	perilipin-3 isoform X3	767984	25709.1	39482.9	32033.6	19665.2	2571.1	13296.6	2.73621348102744	0.0322039205647108	1.45218079455298	up	--	--	--	--	--	--	--	--	IPR004279 [Perilipin]	endosome protein	--
NP_001071411.1	extended synaptotagmin-1	520669	806988.2	626358.8	953075.7	394566.4	9702.6	315806.4	3.31412890927811	0.0210919431899455	1.72862971998823	up	2	Molecular Function:protein binding (GO:0005515),Molecular Function:lipid binding (GO:0008289)	--	--	--	Ca2+-dependent lipid-binding protein CLB1/vesicle protein vp115/Granuphilin A, contains C2 domain	R	General function prediction only ;	IPR000008 [C2 domain] ; IPR031468[Synaptotagmin-like mitochondrial-lipid-binding domain]	nucleus protein	--
NP_001073774.1	rho-related GTP-binding protein RhoG	538559	2116	5691.8	3536.1	8485.3	10940.6	15519.9	0.324614116717889	0.0270819045476667	-1.62320235416338	down	2	Molecular Function:GTP binding (GO:0005525),Biological Process:small GTPase mediated signal transduction (GO:0007264)	Ras-related C3 botulinum toxin substrate 1	--	ko04145 Phagosome ko04933 AGE-RAGE signaling pathway in diabetic complications	Ras-related small GTPase, Rho type	R	General function prediction only ;	IPR001806 [Small GTPase superfamily]	cytoskeleton protein	--
NP_001074375.1	NEDD8 ultimate buster 1	511298	32827.9	46914.7	53101.7	0	0	0	Inf	0	Inf	up	--	--	--	--	--	Adaptor protein NUB1, contains UBA domain	OT	Posttranslational modification, protein turnover, chaperones ; Signal transduction mechanisms ;	IPR015940 [Ubiquitin-associated domain]	nucleus protein	--
XP_024854279.1	EGF-containing fibulin-like extracellular matrix protein 1 isoform X2	511566	37076.1	33294.9	32998.7	40486.1	51155.7	46493.6	0.74832157433938	0.025970317948035	-0.418269725833422	down	1	Molecular Function:calcium ion binding (GO:0005509)	--	--	--	Fibrillins and related proteins containing Ca2+-binding EGF-like domains	T	Signal transduction mechanisms ;	IPR001881 [EGF-like calcium-binding domain] ; IPR026823[Complement Clr-like EGF domain]	extracell protein	--
NP_001076083.1	UV excision repair protein RAD23 homolog A	540564	133449.5	116697.3	97223.3	218328.5	0	251253.4	0.493162250646089	0.00733186048311336	-1.0198657227419	down	4	Molecular Function:damaged DNA binding (GO:0003684),Molecular Function:protein binding (GO:0005515),Biological Process:nucleotide-excision repair (GO:0006289),Biological Process:proteasome-mediated ubiquitin-dependent protein catabolic process (GO:0043161)	UV excision repair protein RAD23	--	ko03420 Nucleotide excision repair ko04141 Protein processing in endoplasmic reticulum	Nucleotide excision repair factor NEF2, RAD23 component	L	Replication, recombination and repair ;	IPR000626 [Ubiquitin domain] ; IPR015360[XPC-binding domain] ; IPR015940[Ubiquitin-associated domain]	nucleus protein	--
NP_001076965.1	lactoylglutathione lyase	540335	0	0	0	18080.7	6729.8	77232.6	-Inf	0	-Inf	down	--	--	lactoylglutathione lyase	4.4.1.5	ko00620 Pyruvate metabolism	Glyoxalase	G	Carbohydrate transport and metabolism ;	IPR004360 [Glyoxalase/fosfomycin resistance/dioxygenase domain]	--	--
XP_024841315.1	programmed cell death protein 4 isoform X1	506724	60700.5	41837.5	0	18527.1	4820.3	22303.4	3.36920711137592	0.0349705633963409	1.75240911631094	up	--	--	--	--	--	Neoplastic transformation suppressor Pdcd4/MA-3, contains MA3 domain	T	Signal transduction mechanisms ;	IPR003891 [Initiation factor eIF-4 gamma, MA3]	nucleus protein	--
XP_024830857.1	CD82 antigen isoform X1	506713	34152.3	0	35838.8	0	20094	25127.2	1.54774972800368	0.0429857944610333	0.630172205746734	up	1	Cellular Component:integral component of membrane (GO:0016021)	--	--	--	Tetraspanin family integral membrane protein	R	General function prediction only ;	IPR018499 [Tetraspanin/Peripherin]	cell membrane protein	--
NP_001091461.1	peflin	506928	126601.2	107601.3	123507	58447.6	0	21562.6	2.98053248210853	0.0150229800820043	1.5755700960135	up	1	Molecular Function:calcium ion binding (GO:0005509)	--	--	--	Ca2+-binding protein, EF-Hand protein superfamily	T	Signal transduction mechanisms ;	IPR002048 [EF-hand domain]	endoplasmic reticulum protein	--
NP_001091473.1	EH domain-containing protein 3	510183	1965701.7	1615146.9	1763972.6	949899.5	303159.7	782850.8	2.62527380876365	0.00728132517923712	1.39246789971014	up	1	Molecular Function:protein binding (GO:0005515)	--	--	--	Endocytosis/signaling protein EHD1	TU	Signal transduction mechanisms ; Intracellular trafficking, secretion, and vesicular transport ;	IPR000261 [EH domain] ; IPR022812[Dynamin superfamily] ; IPR031692[EH domain-containing protein, N-terminal]	cell membrane protein	--
XP_024841602.1	gamma-tubulin complex component 2 isoform X1	781376	0	0	0	7958.9	3999.6	9169.1	-Inf	0	-Inf	down	5	Biological Process:microtubule cytoskeleton organization (GO:0000226),Cellular Component:spindle pole (GO:0000922),Cellular Component:microtubule organizing center (GO:0005815),Biological Process:microtubule nucleation (GO:0007020),Molecular Function:gamma-tubulin binding (GO:0043015)	gamma-tubulin complex component 2	--	--	Gamma-tubulin complex, DGRIP84/SPC97 component	Z	Cytoskeleton ;	IPR007259 [Gamma-tubulin complex component protein]	cytoplasm protein	--
XP_005206869.1	apolipoprotein L, 3-like isoform X1	510193	12143.6	12045.6	10125.4	23430.2	0	32415.9	0.409632901849905	0.01748450123581	-1.28759649715358	down	4	Cellular Component:extracellular region (GO:0005576),Biological Process:lipid transport (GO:0006869),Molecular Function:lipid binding (GO:0008289),Biological Process:lipoprotein metabolic process (GO:0042157)	--	--	--	--	--	--	IPR008405 [Apolipoprotein L]	extracell protein	--
NP_001093817.1	MAGUK p55 subfamily member 7	512659	31004.3	10807.4	14026.2	0	0	0	Inf	0	Inf	up	1	Molecular Function:protein binding (GO:0005515)	--	--	--	Calcium/calmodulin-dependent serine protein kinase/membrane-associated guanylate kinase	T	Signal transduction mechanisms ;	IPR001478 [PDZ domain] ; IPR008145[Guanylate kinase/L-type calcium channel beta subunit] ; IPR011511[Variant SH3 domain] ; IPR014775[L27 domain, C-terminal]	cytoplasm protein	--
NP_001094510.1	guanine nucleotide-binding protein G(i) subunit alpha-2	281791	195734.4	86129.2	192009.6	311518.9	545782.4	458939.7	0.360020087506771	0.0220576282713627	-1.47385069017156	down	5	Molecular Function:GTPase activity (GO:0003924),Molecular Function:signal transducer activity (GO:0004871),Biological Process:G-protein coupled receptor signaling pathway (GO:0007186),Molecular Function:guanyl nucleotide binding (GO:0019001),Molecular Function:G-protein beta/gamma-subunit complex binding (GO:0031683)	guanine nucleotide-binding protein G(o) subunit alpha	--	ko05142 Chagas disease (American trypanosomiasis) ko05145 Toxoplasmosis	G-protein alpha subunit (small G protein superfamily)	DT	Cell cycle control, cell division, chromosome partitioning ; Signal transduction mechanisms ;	IPR001019 [Guanine nucleotide binding protein (G-protein), alpha subunit]	melanosome protein	--
XP_015331153.1	alanine--tRNA ligase, cytoplasmic isoform X1	510933	7030.1	18594.6	8955.5	0	0	0	Inf	0	Inf	up	6	Molecular Function:nucleotide binding (GO:0000166),Molecular Function:nucleic acid binding (GO:0003676),Molecular Function:alanine-tRNA ligase activity (GO:0004813),Molecular Function:ATP binding (GO:0005524),Biological Process:alanyl-tRNA aminoacylation (GO:0006419),Biological Process:tRNA aminoacylation (GO:0043039)	alanyl-tRNA synthetase	6.1.1.7	ko00970 Aminoacyl-tRNA biosynthesis	Alanyl-tRNA synthetase	J	Translation, ribosomal structure and biogenesis ;	IPR003156 [DHHA1 domain] ; IPR012947[Threonyl/alanyl tRNA synthetase, SAD] ; IPR018164[Alanyl-tRNA synthetase, class IIc, N-terminal]	mitochondrion protein	--
NP_001094702.1	carboxypeptidase N subunit 2 precursor	614562	4112361.8	3192664.7	3743550.6	1378633.7	682255.6	1302520.5	3.284933373269	0.00178450761926486	1.7158641093515	up	1	Molecular Function:protein binding (GO:0005515)	carboxypeptidase N regulatory subunit	--	--	FOG: Leucine rich repeat	R	General function prediction only ;	IPR000372 [Leucine-rich repeat N-terminal domain] ; IPR001611[Leucine-rich repeat]	extracell protein	--
NP_001094758.1	ras-related protein Rab-10	783373	915760.5	906017.9	794798.7	519248.8	16838.1	201231.9	3.54877306804058	0.0145263245267233	1.8273203219108	up	2	Molecular Function:GTP binding (GO:0005525),Biological Process:small GTPase mediated signal transduction (GO:0007264)	Ras-related protein Rab-8A	--	ko04144 Endocytosis	GTP-binding protein SEC4, small G protein superfamily, and related Ras family GTP-binding proteins	TU	Signal transduction mechanisms ; Intracellular trafficking, secretion, and vesicular transport ;	IPR001806 [Small GTPase superfamily]	endoplasmic reticulum protein	--
XP_024840533.1	fructose-bisphosphate aldolase A isoform X3	509566	134308.4	140210	125357.1	393678.3	294952.3	392433.9	0.369890510695708	0.0186893411729923	-1.43482980536854	down	2	Molecular Function:fructose-bisphosphate aldolase activity (GO:0004332),Biological Process:glycolytic process (GO:0006096)	fructose-bisphosphate aldolase, class I	4.1.2.13	ko00010 Glycolysis / Gluconeogenesis ko00030 Pentose phosphate pathway ko00051 Fructose and mannose metabolism ko00710 Carbon fixation in photosynthetic organisms ko01100 Metabolic pathways ko01110 Biosynthesis of secondary metabolites ko01130 Biosynthesis of antibiotics ko01200 Carbon metabolism ko01230 Biosynthesis of amino acids	Fructose-biphosphate aldolase	G	Carbohydrate transport and metabolism ;	IPR000741 [Fructose-bisphosphate aldolase, class-I]	cytoplasm protein	--
NP_001095589.1	CD5 antigen-like precursor	528593	37966423.2	39926984.7	35851948.2	20989167.1	9200323	18690210.8	2.32704689279308	0.0046894482464845	1.21850028307604	up	2	Molecular Function:scavenger receptor activity (GO:0005044),Cellular Component:membrane (GO:0016020)	deleted in malignant brain tumors 1 protein	--		--	--	--	IPR001190 [SRCR domain]	extracell protein	--
NP_001095677.1	exocyst complex component 4	537690	247456.7	226701.6	221684.9	118430.7	44999.3	101674.9	2.62478437780667	0.00367613856694099	1.39219891236126	up	3	Cellular Component:exocyst (GO:0000145),Biological Process:vesicle docking involved in exocytosis (GO:0006904),Biological Process:protein transport (GO:0015031)	exocyst complex component 4	--	--	Exocyst complex subunit Sec8	U	Intracellular trafficking, secretion, and vesicular transport ;	IPR007191 [Sec8 exocyst complex component specific domain]	cytoplasm protein	--
NP_001095783.1	sarcoplasmic reticulum histidine-rich calcium-binding protein precursor	617610	58484.7	91159.3	74169.8	118465.7	0	120964.7	0.623184023415573	0.0344500107854068	-0.682269847422599	down	--	--	midasin	--	ko03008 Ribosome biogenesis in eukaryotes	--	--	--	IPR019552 [Histidine-rich calcium-binding]	nucleus protein	--
NP_001095850.1	apolipoprotein C-II precursor	618039	1383710.1	1221217.1	973887.8	605544.8	44373.4	349912	3.57942278598906	0.0129370971684056	1.8397269587378	up	4	Biological Process:lipid metabolic process (GO:0006629),Biological Process:lipid transport (GO:0006869),Molecular Function:enzyme activator activity (GO:0008047),Cellular Component:chylomicron (GO:0042627)	--	--	--	--	--	--	IPR008019 [Apolipoprotein C-II]	extracell protein	--
NP_001095962.1	leucine--tRNA ligase, cytoplasmic	509429	103995.9	110911.8	106216.5	42483.1	22915.5	0	3.27350738395012	0.00240654533023343	1.71083723317302	up	4	Molecular Function:nucleotide binding (GO:0000166),Molecular Function:aminoacyl-tRNA ligase activity (GO:0004812),Molecular Function:ATP binding (GO:0005524),Biological Process:tRNA aminoacylation for protein translation (GO:0006418)	leucyl-tRNA synthetase	6.1.1.4	ko00970 Aminoacyl-tRNA biosynthesis	Leucyl-tRNA synthetase	J	Translation, ribosomal structure and biogenesis ;	IPR002300 [Aminoacyl-tRNA synthetase, class Ia] ; IPR013155[Methionyl/Valyl/Leucyl/Isoleucyl-tRNA synthetase, anticodon-binding]	cytoplasm protein	--
NP_001096556.1	calpain-2 catalytic subunit	281662	148817.6	186098.1	171565.2	94077.3	94128.2	67791.2	1.97846651929498	0.00391813773793769	0.984382651433534	up	4	Molecular Function:calcium-dependent cysteine-type endopeptidase activity (GO:0004198),Molecular Function:calcium ion binding (GO:0005509),Cellular Component:intracellular (GO:0005622),Biological Process:proteolysis (GO:0006508)	calpain-5	3.4.22.-	--	Cytosolic Ca2+-dependent cysteine protease (calpain), large subunit (EF-Hand protein superfamily)	OT	Posttranslational modification, protein turnover, chaperones ; Signal transduction mechanisms ;	IPR001300 [Peptidase C2, calpain, catalytic domain] ; IPR002048[EF-hand domain] ; IPR022682[Peptidase C2, calpain, large subunit, domain III]	cell membrane protein	--
NP_001096690.1	coagulation factor IX	280688	16932776.3	15824981	13871227	9163625.9	376352.8	9493629.6	2.44982367846668	0.0419197615572931	1.29267791765409	up	2	Molecular Function:serine-type endopeptidase activity (GO:0004252),Biological Process:proteolysis (GO:0006508)	--	--	--	--	--	--	IPR001254 [Serine proteases, trypsin domain]	cell membrane protein	--
NP_001098938.1	neutrophilic granule protein-like precursor	788112	67436.3	36580.5	73175.8	326067.1	0	371053.8	0.169451812447454	0.000983931289425635	-2.56105302699452	down	--	--	--	--	--	--	--	--	--	extracell protein	--
XP_024835577.1	pre-mRNA-processing-splicing factor 8 isoform X1	507371	89474	98279.8	124126.7	55354.5	45253.2	34164.2	2.31413595860858	0.00808510615509687	1.21047362721477	up	4	Molecular Function:RNA binding (GO:0003723),Molecular Function:protein binding (GO:0005515),Molecular Function:U6 snRNA binding (GO:0017070),Molecular Function:U5 snRNA binding (GO:0030623)	--	--	--	U5 snRNP spliceosome subunit	A	RNA processing and modification ;	IPR000555 [JAB1/MPN/MOV34 metalloenzyme domain] ; IPR012591[PRO8NT domain] ; IPR012592[PROCN domain] ; IPR012984[PROCT domain] ; IPR019580[Pre-mRNA-processing-splicing factor 8, U6-snRNA-binding] ; IPR019581[Pre-mRNA-processing-splicing factor 8, U5-snRNA-binding] ; IPR019582[RNA recognition motif, spliceosomal PrP8] ; IPR021983[PRP8 domain IV core]	nucleus protein	--
XP_024856228.1	kinesin-like protein KIF3B isoform X1	508404	809820.4	721123.3	771426.1	317151.2	0	325744.7	2.38749881590472	0.000900474057872235	1.25550001763475	up	4	Molecular Function:microtubule motor activity (GO:0003777),Molecular Function:ATP binding (GO:0005524),Biological Process:microtubule-based movement (GO:0007018),Molecular Function:microtubule binding (GO:0008017)	kinesin family member 3B	--	--	Kinesin-like protein	Z	Cytoskeleton ;	IPR001752 [Kinesin motor domain]	cytoplasm protein	--
NP_001106714.1	coronin-1B	510128	0	0	0	6415.4	12447.4	8036.8	-Inf	0	-Inf	down	1	Molecular Function:protein binding (GO:0005515)	coronin-1B/1C/6	--	--	Actin-binding protein Coronin, contains WD40 repeats	Z	Cytoskeleton ;	IPR001680 [WD40 repeat] ; IPR015048[Domain of unknown function DUF1899]	cytoskeleton protein	--
NP_001106792.1	acyl-CoA-binding protein	768330	0	0	0	9878.5	14959.8	8440.2	-Inf	0	-Inf	down	1	Molecular Function:fatty-acyl-CoA binding (GO:0000062)	diazepam-binding inhibitor (GABA receptor modulator, acyl-CoA-binding protein)	--		Acyl-CoA-binding protein	I	Lipid transport and metabolism ;	IPR000582 [Acyl-CoA-binding protein, ACBP]	nucleus protein	--
XP_024845486.1	protein S100-A8 isoform X1	616818	287896.7	620257.9	602592.2	2369431.8	1260911.7	2395456.8	0.250713054662631	0.0180392733551508	-1.99589097543395	down	--	--	--	--	--	--	--	--	IPR013787 [S100/CaBP-9k-type, calcium binding, subdomain]	cytoskeleton protein	--
NP_001116201.1	1,4-alpha-glucan-branching enzyme	615745	275476.8	242099.1	241013.2	198416.7	0	175882	1.35112963701628	0.0299015485434518	0.434166103758996	up	3	Molecular Function:catalytic activity (GO:0003824),Biological Process:carbohydrate metabolic process (GO:0005975),Molecular Function:cation binding (GO:0043169)	1,4-alpha-glucan branching enzyme	2.4.1.18	ko00500 Starch and sucrose metabolism ko01100 Metabolic pathways ko01110 Biosynthesis of secondary metabolites	1,4-alpha-glucan branching enzyme/starch branching enzyme II	G	Carbohydrate transport and metabolism ;	IPR004193 [Glycoside hydrolase, family 13, N-terminal] ; IPR006047[Glycosyl hydrolase, family 13, catalytic domain] ; IPR006048[Alpha-amylase/branching enzyme, C-terminal all beta]	chloroplast protein	--
XP_015326608.1	apolipoprotein F isoform X2	539595	1179537.1	641382.8	1050754.6	441015.6	163777.8	464972.4	2.68439550039831	0.0335174163752792	1.42459724397778	up	--	--	--	--	--	--	--	--	IPR026114 [Apolipoprotein F]	extracell protein	--
NP_001124226.1	ras-related protein Rab-14	539180	537315	503441.6	503718.3	252473	20745.8	230487.5	3.06622112925727	0.039752646347837	1.61646174480458	up	2	Molecular Function:GTP binding (GO:0005525),Biological Process:small GTPase mediated signal transduction (GO:0007264)	Ras-related protein Rab-14	--		GTPase Rab14, small G protein superfamily	U	Intracellular trafficking, secretion, and vesicular transport ;	IPR001806 [Small GTPase superfamily]	endoplasmic reticulum protein	--
XP_024855711.1	high affinity cationic amino acid transporter 1 isoform X2	539465	473637.2	424600.3	422951.6	263585.7	0	216176	1.83589630713192	0.00549524342454759	0.876484576501637	up	3	Biological Process:amino acid transmembrane transport (GO:0003333),Molecular Function:amino acid transmembrane transporter activity (GO:0015171),Cellular Component:membrane (GO:0016020)	--	--	--	Amino acid transporters	E	Amino acid transport and metabolism ;	IPR002293 [Amino acid/polyamine transporter I] ; IPR029485[Cationic amino acid transporter, C-terminal]	cell membrane protein	--
NP_001159977.1	tubulin alpha-1B chain	404053	27211.1	29183.3	18347.5	10902.4	0	5863	2.9720694605159	0.0388669033348169	1.5714678336325	up	1	Molecular Function:GTPase activity (GO:0003924)	tubulin alpha	--	ko04145 Phagosome	Alpha tubulin	Z	Cytoskeleton ;	IPR003008 [Tubulin/FtsZ, GTPase domain] ; IPR018316[Tubulin/FtsZ, 2-layer sandwich domain]	cytoplasm protein	--
XP_024831923.1	transport and Golgi organization protein 1 homolog isoform X4	509133	13430.8	13787.9	16551.2	28402.3	0	30380.5	0.496402575810158	0.00209018824218965	-1.01041749332139	down	--	--	--	--	--	--	--	--	IPR011511 [Variant SH3 domain]	extracell protein	--
NP_001161366.1	coagulation factor XIII A chain	617881	823261.6	842421.9	770375.7	1426543.5	1272281.7	1648710.2	0.560331078615254	0.0046173779211482	-0.835648581400739	down	2	Molecular Function:protein-glutamine gamma-glutamyltransferase activity (GO:0003810),Biological Process:peptide cross-linking (GO:0018149)	transglutaminase 6	2.3.2.13	--	--	--	--	IPR001102 [Transglutaminase, N-terminal] ; IPR002931[Transglutaminase-like] ; IPR008958[Transglutaminase, C-terminal]	extracell protein	--
XP_024851192.1	collagen alpha-1(XV) chain isoform X3	100139730	306793.4	179941.9	240317.3	579930.6	0	648610.6	0.394534374047312	0.00619597329447309	-1.34177709348971	down	3	Molecular Function:structural molecule activity (GO:0005198),Biological Process:cell adhesion (GO:0007155),Cellular Component:extracellular matrix (GO:0031012)	collagen, type VII, alpha	--		Collagens (type XV)	W	Extracellular structures ;	IPR008160 [Collagen triple helix repeat] ; IPR010515[Collagenase NC10/endostatin]	extracell protein	--
NP_001178982.1	EH domain-containing protein 4	505206	1913120.5	1822107	1898299.2	1157722.8	991012.1	1098895.6	1.73465752954346	0.000146512220361939	0.794650862112577	up	1	Molecular Function:protein binding (GO:0005515)	--	--	--	Endocytosis/signaling protein EHD1	TU	Signal transduction mechanisms ; Intracellular trafficking, secretion, and vesicular transport ;	IPR000261 [EH domain] ; IPR022812[Dynamin superfamily] ; IPR031692[EH domain-containing protein, N-terminal]	cell membrane protein	--
XP_024839428.1	peptidyl-prolyl cis-trans isomerase FKBP5 isoform X3	535704	0	0	0	15424.6	9008.8	26973.6	-Inf	0	-Inf	down	1	Molecular Function:protein binding (GO:0005515)	FK506-binding protein 4/5	5.2.1.8		FKBP-type peptidyl-prolyl cis-trans isomerase	O	Posttranslational modification, protein turnover, chaperones ;	IPR001179 [FKBP-type peptidyl-prolyl cis-trans isomerase domain] ; IPR001440[Tetratricopeptide repeat 1] ; IPR019734[Tetratricopeptide repeat]	nucleus protein	--
NP_001180177.1	alpha-centractin	514371	0	17263.7	16505.2	46472.5	0	40959.7	0.386229558446431	0.0105827237441725	-1.37246951580787	down	--	--	centractin	--	--	Actin and related proteins	Z	Cytoskeleton ;	IPR004000 [Actin family]	centrosome protein	--
NP_001192397.1	fatty acid CoA ligase Acsl3	100138312	70200	64960	77690.2	19023.7	0	26843.5	3.09371693352403	0.00331501423639893	1.62934120025065	up	2	Molecular Function:catalytic activity (GO:0003824),Biological Process:metabolic process (GO:0008152)	long-chain acyl-CoA synthetase	6.2.1.3	ko00061 Fatty acid biosynthesis ko00071 Fatty acid degradation ko01100 Metabolic pathways ko01212 Fatty acid metabolism ko04146 Peroxisome	Acyl-CoA synthetase	I	Lipid transport and metabolism ;	IPR000873 [AMP-dependent synthetase/ligase]	vacuole protein	--
NP_001192457.1	ATP-binding cassette sub-family G member 1	510745	178648.5	197262.4	207228	88462.5	2719.8	82273.2	3.36189339628896	0.00908030199794045	1.74927397826723	up	3	Molecular Function:ATP binding (GO:0005524),Cellular Component:membrane (GO:0016020),Molecular Function:ATPase activity (GO:0016887)	--	--	--	Transporter, ABC superfamily (Breast cancer resistance protein)	Q	Secondary metabolites biosynthesis, transport and catabolism ;	IPR003439 [ABC transporter-like] ; IPR013525[ABC-2 type transporter]	Golgi apparatus protein	--
XP_024848875.1	alpha-adducin isoform X11	507193	0	0	0	5756.3	29015	8999.6	-Inf	0	-Inf	down	--	--	adducin	--	--	Cytoskeletal protein Adducin	TZ	Signal transduction mechanisms ; Cytoskeleton ;	IPR001303 [Class II aldolase/adducin N-terminal]	cytoskeleton protein	--
XP_015326594.1	exportin-T isoform X1	535264	422878.3	481514.4	372057.2	179580	0	144994.4	2.62179210683282	0.00865903200681659	1.39055329260306	up	2	Biological Process:intracellular protein transport (GO:0006886),Molecular Function:Ran GTPase binding (GO:0008536)	exportin-T	--	ko03013 RNA transport	Nuclear mRNA export factor receptor LOS1/Exportin-t (importin beta superfamily)	YUJ	Nuclear structure ; Intracellular trafficking, secretion, and vesicular transport ; Translation, ribosomal structure and biogenesis ;	IPR001494 [Importin-beta, N-terminal domain] ; IPR013598[Exportin-1/Importin-beta-like]	nucleus protein	--
XP_024856230.1	RNA-binding protein 39 isoform X4	508722	47397.4	70684.6	65540.4	11305.7	5535.4	8336.7	7.29302798497089	0.00189372765575558	2.86651793004025	up	1	Molecular Function:nucleic acid binding (GO:0003676)	RNA-binding protein 39	--	--	Transcriptional coactivator CAPER (RRM superfamily)	K	Transcription ;	IPR000504 [RNA recognition motif domain] ; IPR029123[Splicing factor RBM39, linker]	cytoplasm protein	--
XP_024852509.1	transferrin receptor protein 1 isoform X1	504698	615873.4	427242.7	511176.5	378592.6	284575.8	274531.4	1.65755884772504	0.0322946498142216	0.72906009073846	up	--	--	N-acetylated-alpha-linked acidic dipeptidase	3.4.17.21	--	Transferrin receptor and related proteins containing the protease-associated (PA) domain	OPR	Posttranslational modification, protein turnover, chaperones ; Inorganic ion transport and metabolism ; General function prediction only ;	IPR003137 [PA domain] ; IPR007365[Transferrin receptor-like, dimerisation domain] ; IPR007484[Peptidase M28]	melanosome protein	--
NP_001193528.1	polynucleotide 5-hydroxyl-kinase NOL9	523474	152160.5	128615.5	139907.2	78665.6	0	75902.3	1.81444832120166	0.00569621823678063	0.85953096681569	up	--	--	polynucleotide 5'-hydroxyl-kinase GRC3/NOL9	2.7.1.-	--	Uncharacterized conserved protein similar to ATP/GTP-binding protein	R	General function prediction only ;	IPR032319 [Polyribonucleotide 5'-hydroxyl-kinase Clp1, P-loop domain]	nucleus protein	--
NP_001231069.1	Golgi apparatus protein 1 precursor	281196	218171.4	236288.7	219347.6	67210.4	8126.2	127510.8	3.32174679093742	0.010899129323818	1.73194210419082	up	1	Cellular Component:membrane (GO:0016020)	golgi apparatus protein 1	--		Golgi apparatus protein (cysteine-rich fibroblast growth factor receptor)	U	Intracellular trafficking, secretion, and vesicular transport ;	IPR001893 [Cysteine-rich Golgi apparatus protein 1 repeat]	cell membrane protein	--
NP_001280029.1	phospholipid-transporting ATPase IG	529689	1727751.4	1934856.1	2197546.9	1567702.2	1302197	1083768.2	1.48220722866066	0.0311502188505543	0.567747166173181	up	2	Molecular Function:nucleotide binding (GO:0000166),Molecular Function:metal ion binding (GO:0046872)	phospholipid-transporting ATPase	3.6.3.1	--	P-type ATPase	R	General function prediction only ;	IPR008250 [P-type ATPase, A domain] ; IPR032630[P-type ATPase, C-terminal] ; IPR032631[P-type ATPase, N-terminal]	cell membrane protein	--
NP_776460.1	cytochrome b-245 heavy chain	281112	392501.9	386915.9	429543.2	145108.3	24310.3	155785.4	3.71754652464299	0.00263963407420938	1.89435079754379	up	2	Molecular Function:oxidoreductase activity (GO:0016491),Biological Process:oxidation-reduction process (GO:0055114)	NADPH oxidase 2	1.-.-.-	ko04145 Phagosome ko04933 AGE-RAGE signaling pathway in diabetic complications ko05140 Leishmaniasis	Ferric reductase, NADH/NADPH oxidase and related proteins	PQ	Inorganic ion transport and metabolism ; Secondary metabolites biosynthesis, transport and catabolism ;	IPR013112 [FAD-binding 8] ; IPR013121[Ferric reductase, NAD binding domain] ; IPR013130[Ferric reductase transmembrane component-like domain]	cell membrane protein	--
NP_776523.2	cytosol aminopeptidase	781648	312098	265728	275980.2	141439.1	15334.6	104031.1	3.2737365263216	0.00777328269312752	1.71093821690531	up	3	Molecular Function:aminopeptidase activity (GO:0004177),Cellular Component:intracellular (GO:0005622),Biological Process:proteolysis (GO:0006508)	--	--	ko00330 Arginine and proline metabolism ko00480 Glutathione metabolism ko01100 Metabolic pathways	Predicted aminopeptidase of the M17 family	R	General function prediction only ;	IPR000819 [Peptidase M17, leucyl aminopeptidase, C-terminal] ; IPR008283[Peptidase M17, leucyl aminopeptidase, N-terminal]	cytoplasm protein	--
NP_776543.2	myocilin precursor	281342	389147.4	163147.1	425564.6	62197.4	3473.7	64377.9	7.5191589324024	0.0286838828763608	2.91057129595701	up	--	--	--	--	--	Olfactomedin and related extracellular matrix glycoproteins	W	Extracellular structures ;	IPR003112 [Olfactomedin-like domain]	extracell protein	--
NP_776589.1	retinol-binding protein 3 precursor	281443	1201707.1	1206829.5	1244550	850585.9	0	805303.7	1.47074482904335	0.000525004389999402	0.556546963923069	up	2	Biological Process:proteolysis (GO:0006508),Molecular Function:serine-type peptidase activity (GO:0008236)	--	--	--	--	--	--	IPR005151 [Tail specific protease]	extracell protein	--
NP_776602.1	scinderin	281478	560146.6	496455.3	563804.2	203149.2	140817	202286.3	2.96640491347866	0.000284758551465208	1.56871553872192	up	--	--	advillin	--	--	Actin regulatory proteins (gelsolin/villin family)	Z	Cytoskeleton ;	IPR007123 [Gelsolin-like domain]	melanosome protein	--
NP_776738.1	fatty acid-binding protein, heart	281758	57691.9	51697.2	52730.1	32500.4	0	34043.2	1.62419025521112	0.00347534582104856	0.699720637555636	up	--	--	--	--	--	Fatty acid-binding protein FABP	I	Lipid transport and metabolism ;	IPR000566 [Lipocalin/cytosolic fatty-acid binding domain]	nucleus protein	--
NP_776866.1	26S proteasome regulatory subunit 8	282015	28029.4	19325	0	46303.1	54915.5	73029.9	0.40764540297334	0.0484515217103507	-1.29461334908396	down	1	Molecular Function:ATP binding (GO:0005524)	26S proteasome regulatory subunit T6	--	ko03050 Proteasome	26S proteasome regulatory complex, ATPase RPT6	O	Posttranslational modification, protein turnover, chaperones ;	IPR003959 [ATPase, AAA-type, core]	cell membrane protein	--
NP_776880.1	60S ribosomal protein L24	282048	832.4	0	5320.7	17459	12819.4	21476.4	0.178334183496024	0.0299626081449523	-2.48734482639806	down	--	--	--	--	--	60s ribosomal protein L24	J	Translation, ribosomal structure and biogenesis ;	IPR000988 [Ribosomal protein L24e-related]	cytoplasm protein	--
NP_776889.1	SPARC precursor	282077	6527731.5	6612349.1	5424800	3731355.5	46785.4	3736116.8	2.47062069750416	0.0458460111884948	1.30487353764628	up	4	Molecular Function:calcium ion binding (GO:0005509),Molecular Function:protein binding (GO:0005515),Cellular Component:proteinaceous extracellular matrix (GO:0005578),Biological Process:signal transduction (GO:0007165)	--	--	--	Matricellular protein Osteonectin/SPARC/BM-40	W	Extracellular structures ;	IPR002350 [Kazal domain] ; IPR015369[Follistatin/Osteonectin EGF domain] ; IPR019577[SPARC/Testican, calcium-binding domain]	extracell protein	--
XP_005224890.1	coronin-1A isoform X1	282196	35277	55677.3	74575.6	159142.3	103069.7	177000.5	0.376878845661269	0.0217778689298923	-1.40782727657942	down	1	Molecular Function:protein binding (GO:0005515)	coronin-1B/1C/6	--	--	Actin-binding protein Coronin, contains WD40 repeats	Z	Cytoskeleton ;	IPR001680 [WD40 repeat] ; IPR015048[Domain of unknown function DUF1899] ; IPR015049[Trimerisation motif]	cytoskeleton protein	--
NP_777009.1	cAMP-dependent protein kinase catalytic subunit alpha	282322	69771.7	43021.7	70977.8	17485.9	1695.2	17036.3	5.0741135476318	0.00940931067410254	2.34315580414217	up	3	Molecular Function:protein kinase activity (GO:0004672),Molecular Function:ATP binding (GO:0005524),Biological Process:protein phosphorylation (GO:0006468)	protein kinase X	2.7.11.11	--	cAMP-dependent protein kinase catalytic subunit (PKA)	T	Signal transduction mechanisms ;	IPR000719 [Protein kinase domain]	cytoskeleton protein	--
XP_005209144.1	solute carrier family 12 member 2 isoform X2	286845	30256.8	24569.6	0	9238.1	13650.6	3431.4	3.12459299166796	0.023625977973723	1.64366827708862	up	5	Molecular Function:transporter activity (GO:0005215),Biological Process:transport (GO:0006810),Biological Process:ion transport (GO:0006811),Cellular Component:membrane (GO:0016020),Biological Process:transmembrane transport (GO:0055085)	solute carrier family 12 (potassium/chloride transporter), member 4/5/6	--	--	Na+/K+ symporter	P	Inorganic ion transport and metabolism ;	IPR004841 [Amino acid permease/ SLC12A domain] ; IPR013612[Amino acid permease, N-terminal] ; IPR018491[SLC12A transporter, C-terminal]	--	--
XP_003587783.2	ferritin light chain	788801	90164.6	74060.2	105841	59313.5	5328.3	44526.1	2.47385724191818	0.0444113113562029	1.306762249579	up	2	Biological Process:cellular iron ion homeostasis (GO:0006879),Molecular Function:ferric iron binding (GO:0008199)	ferritin heavy chain	1.16.3.2		Ferritin	P	Inorganic ion transport and metabolism ;	IPR008331 [Ferritin/DPS protein domain]	mitochondrion protein	--
NP_783630.2	conglutinin precursor	281068	269348.1	334470.3	296385.2	460401.5	456925.3	520852.3	0.625932889721454	0.00307849297270814	-0.675920110023708	down	--	--	--	--	--	C-type lectin	TV	Signal transduction mechanisms ; Defense mechanisms ;	IPR001304 [C-type lectin-like] ; IPR008160[Collagen triple helix repeat] ; IPR015097[Lung surfactant protein D coiled-coil trimerisation]	cytoplasm protein	--
NP_786987.1	mitogen-activated protein kinase 1	327672	2680.8	6081.7	3129.3	0	0	0	Inf	0	Inf	up	3	Molecular Function:protein kinase activity (GO:0004672),Molecular Function:ATP binding (GO:0005524),Biological Process:protein phosphorylation (GO:0006468)	mitogen-activated protein kinase 1/3	2.7.11.24	ko04933 AGE-RAGE signaling pathway in diabetic complications ko05140 Leishmaniasis ko05142 Chagas disease (American trypanosomiasis) ko05145 Toxoplasmosis	Mitogen-activated protein kinase	T	Signal transduction mechanisms ;	IPR000719 [Protein kinase domain]	mitochondrion protein	--
NP_786992.1	ADP-ribosyl cyclase/cyclic ADP-ribose hydrolase 1	327677	0	0	0	12893.6	45640.6	24898.9	-Inf	0	-Inf	down	1	Molecular Function:NAD+ nucleosidase activity (GO:0003953)	--	--	--	--	--	--	IPR003193 [ADP-ribosyl cyclase (CD38/157)]	cell membrane protein	--
NP_786996.1	receptor of activated protein C kinase 1	327682	116270.6	57028.9	107109.4	143834.6	183636.7	156803	0.579029075051061	0.0357461434845712	-0.788292302149838	down	1	Molecular Function:protein binding (GO:0005515)	guanine nucleotide-binding protein subunit beta-2-like 1 protein	--		G protein beta subunit-like protein	T	Signal transduction mechanisms ;	IPR001680 [WD40 repeat]	cytoplasm protein	--
NP_788849.1	V-type proton ATPase subunit C 1	338089	21234.5	25255.8	24597.7	71839	0	55137.3	0.373235005272637	0.00849302092681415	-1.42184379367918	down	2	Molecular Function:hydrogen ion transmembrane transporter activity (GO:0015078),Biological Process:ATP hydrolysis coupled proton transport (GO:0015991)	V-type H+-transporting ATPase subunit C	--	ko00190 Oxidative phosphorylation ko01100 Metabolic pathways ko04145 Phagosome	Vacuolar H+-ATPase V1 sector, subunit C	C	Energy production and conversion ;	IPR004907 [ATPase, V1 complex, subunit C]	--	--
XP_002684044.5	immunoglobulin heavy variable 4-38-2	100300716	671240.4	651329.6	673169.4	332575.8	488871.7	491010	1.52061259126486	0.0469629258163453	0.604652642311296	up	--	--	--	--	--	--	--	--	IPR013106 [Immunoglobulin V-set domain]	--	--
XP_003585723.1	TRAF2 and NCK-interacting protein kinase isoform X5	539627	82001.2	50003.8	114368	19391.8	1832.1	10391.2	7.79289010630996	0.0205301413222802	2.96215847190413	up	3	Molecular Function:protein kinase activity (GO:0004672),Molecular Function:ATP binding (GO:0005524),Biological Process:protein phosphorylation (GO:0006468)	--	--	--	Traf2- and Nck-interacting kinase and related germinal center kinase (GCK) family protein kinases	T	Signal transduction mechanisms ;	IPR000719 [Protein kinase domain] ; IPR001180[Citron homology (CNH) domain]	--	--
XP_005204401.1	guanylate-binding protein 6	513659	16397.7	18320.7	10660.5	0	0	0	Inf	0	Inf	up	2	Molecular Function:GTPase activity (GO:0003924),Molecular Function:GTP binding (GO:0005525)	guanylate-binding protein 1/3/4/7	--		Guanylate-binding protein	R	General function prediction only ;	IPR003191 [Guanylate-binding protein, C-terminal] ; IPR015894[Guanylate-binding protein, N-terminal]	--	--
XP_024846870.1	MAGUK p55 subfamily member 6 isoform X5	535171	293003.9	238654.4	281967.7	0	62308.7	149505.2	2.56082029240448	0.0239069852856646	1.35660601421861	up	1	Molecular Function:protein binding (GO:0005515)	--	--	--	Calcium/calmodulin-dependent serine protein kinase/membrane-associated guanylate kinase	T	Signal transduction mechanisms ;	IPR001478 [PDZ domain] ; IPR008145[Guanylate kinase/L-type calcium channel beta subunit] ; IPR011511[Variant SH3 domain] ; IPR014775[L27 domain, C-terminal]	--	--
XP_002689189.2	myeloblastin	100298591	0	4938.8	4455.9	102580.7	0	88779.9	0.0490942231577451	0.0479389144926994	-4.34830291496982	down	2	Molecular Function:serine-type endopeptidase activity (GO:0004252),Biological Process:proteolysis (GO:0006508)	--	--	--	Trypsin	E	Amino acid transport and metabolism ;	IPR001254 [Serine proteases, trypsin domain]	--	--
XP_002689314.4	NEDD4 family-interacting protein 1 isoform X1	541196	18430.1	16720.1	16045.7	7262.3	2040.5	5278.1	3.51116186243647	0.00190296676844867	1.81194850511978	up	2	Biological Process:vacuolar transport (GO:0007034),Biological Process:metal ion transport (GO:0030001)	nuclear pore complex protein Nup210	--	ko03013 RNA transport	Golgi-associated protein/Nedd4 WW domain-binding protein	R	General function prediction only ;	IPR019325 [NEDD4/Bsd2]	--	--
XP_002694314.1	complement factor H-related protein 2	519737	13501.6	11034.3	4948.3	86164	44372.8	36813.8	0.176182218647558	0.0417885842112016	-2.50485976860562	down	--	--	--	--	--	--	--	--	IPR000436 [Sushi/SCR/CCP domain]	--	--
XP_002694568.2	eIF-2-alpha kinase activator GCN1 isoform X1	536143	0	0	0	4169.9	18426	5774.1	-Inf	0	-Inf	down	--	--	--	--	--	Protein containing adaptin N-terminal region	J	Translation, ribosomal structure and biogenesis ;	--	--	--
XP_005218057.1	calcineurin B homologous protein 3 isoform X4	787094	3759.2	7250.9	0	22780.5	0	24214.9	0.234280376377262	0.010825585758213	-2.0936919775999	down	--	--	serine/threonine-protein phosphatase 2B regulatory subunit	--		Ca2+/calmodulin-dependent protein phosphatase (calcineurin subunit B), EF-Hand superfamily protein	T	Signal transduction mechanisms ;	--	--	--
XP_002698538.1	kazal-type serine protease inhibitor domain-containing protein 1 isoform X2	617445	9876.3	17183.5	17244.5	30921.7	0	33197.9	0.460642299702431	0.0131891776335552	-1.11828119837031	down	4	Biological Process:regulation of cell growth (GO:0001558),Molecular Function:protein binding (GO:0005515),Molecular Function:insulin-like growth factor binding (GO:0005520),Cellular Component:extracellular region (GO:0005576)	--	--	--	--	--	--	IPR000867 [Insulin-like growth factor-binding protein, IGFBP] ; IPR002350[Kazal domain] ; IPR013098[Immunoglobulin I-set]	--	--
XP_003586115.1	carboxypeptidase M isoform X1	513281	428461.5	11890.1	6776.2	0	0	0	Inf	0	Inf	up	3	Molecular Function:metallocarboxypeptidase activity (GO:0004181),Biological Process:proteolysis (GO:0006508),Molecular Function:zinc ion binding (GO:0008270)	carboxypeptidase D	3.4.17.22	--	Zinc carboxypeptidase	R	General function prediction only ;	IPR000834 [Peptidase M14, carboxypeptidase A]	--	--
XP_010813464.1	echinoderm microtubule-associated protein-like 2 isoform X5	512380	126984.2	155815	182384.8	64798.6	0	69594.6	2.30757706987159	0.0240414745501171	1.20637883268785	up	1	Molecular Function:protein binding (GO:0005515)	echinoderm microtubule-associated protein-like 6	--	--	Uncharacterized conserved protein, contains HELP and WD40 domains	S	Function unknown ;	IPR001680 [WD40 repeat] ; IPR005108[HELP]	--	--
XP_024850424.1	golgin subfamily B member 1 isoform X5	532923	32632.9	33606.1	33177.2	7765.1	6217.1	0	4.74013150052686	0.0000390178868948326	2.24492708286328	up	--	--	--	--	--	--	--	--	--	--	--
XP_005201541.1	mannan-binding lectin serine protease 1 isoform X1	522347	249847.8	230436.8	198391.1	147608.9	74815.8	141015.5	1.86736552533264	0.0191322183012809	0.90100435390017	up	2	Molecular Function:serine-type endopeptidase activity (GO:0004252),Biological Process:proteolysis (GO:0006508)	--	--	--	Trypsin	E	Amino acid transport and metabolism ;	IPR000436 [Sushi/SCR/CCP domain] ; IPR000859[CUB domain] ; IPR001254[Serine proteases, trypsin domain]	--	--
XP_005203640.2	CD5 antigen-like isoform X1	787904	18533427.5	16969072.3	15173788.2	8401275.8	51923.4	8180657.4	3.04657477929682	0.0176192199396016	1.60718815226944	up	2	Molecular Function:scavenger receptor activity (GO:0005044),Cellular Component:membrane (GO:0016020)	deleted in malignant brain tumors 1 protein	--		--	--	--	IPR001190 [SRCR domain]	--	--
XP_005207929.1	ubiquitin carboxyl-terminal hydrolase isozyme L1 isoform X1	514394	0	0	0	4761.9	2918.1	4653.1	-Inf	0	-Inf	down	3	Molecular Function:thiol-dependent ubiquitin-specific protease activity (GO:0004843),Cellular Component:intracellular (GO:0005622),Biological Process:ubiquitin-dependent protein catabolic process (GO:0006511)	ubiquitin carboxyl-terminal hydrolase L3	3.4.19.12	--	Ubiquitin C-terminal hydrolase UCHL1	O	Posttranslational modification, protein turnover, chaperones ;	IPR001578 [Peptidase C12, ubiquitin carboxyl-terminal hydrolase]	--	--
XP_005208568.1	tropomyosin alpha-4 chain isoform X1	535277	229128.7	254868.1	236391.2	38366.4	57302.6	64451.2	4.49904509237435	0.000068586337170944	2.16961882662331	up	--	--	tropomyosin 1	--		Actin filament-coating protein tropomyosin	Z	Cytoskeleton ;	IPR000533 [Tropomyosin]	--	--
XP_015314332.1	DNA topoisomerase 2-alpha isoform X2	787696	7110.2	6470.1	19076.2	65784.8	56215.3	40648.9	0.200778978044747	0.00668770391654951	-2.3163198707095	down	5	Molecular Function:DNA binding (GO:0003677),Molecular Function:DNA topoisomerase type II (ATP-hydrolyzing) activity (GO:0003918),Molecular Function:ATP binding (GO:0005524),Cellular Component:nucleus (GO:0005634),Biological Process:DNA topological change (GO:0006265)	DNA topoisomerase II	5.99.1.3		DNA topoisomerase type II	B	Chromatin structure and dynamics ;	IPR002205 [DNA topoisomerase, type IIA, subunit A/C-terminal] ; IPR003594[Histidine kinase-like ATPase, C-terminal domain] ; IPR006171[TOPRIM domain] ; IPR012542[DTHCT] ; IPR013506[DNA topoisomerase, type IIA, subunit B, domain 2] ; IPR031660[C-terminal associated domain of TOPRIM]	--	--
XP_005221054.2	fatty acid synthase isoform X1	281152	538092.7	601554	410057.3	303350.8	67121.7	307839.3	2.28464844633397	0.0406859855296854	1.19197218552383	up	2	Biological Process:biosynthetic process (GO:0009058),Biological Process:oxidation-reduction process (GO:0055114)	--	--	--	Animal-type fatty acid synthase and related proteins	I	Lipid transport and metabolism ;	IPR001031 [Thioesterase] ; IPR009081[Phosphopantetheine binding ACP domain] ; IPR013149[Alcohol dehydrogenase, C-terminal] ; IPR013968[Polyketide synthase, ketoreductase domain] ; IPR014030[Beta-ketoacyl synthase, N-terminal] ; IPR014031[Beta-ketoacyl synthase, C-terminal] ; IPR014043[Acyl transferase] ; IPR020807[Polyketide synthase, dehydratase domain] ; IPR032821[Ketoacyl-synthetase, C-termina…	--	--
XP_005221293.1	galectin-3-binding protein isoform X2	531137	17604840.9	19948966.4	16536750.5	11255998.8	1709695.9	10501210.4	2.30497194110185	0.0340293451289885	1.20474918853765	up	2	Molecular Function:scavenger receptor activity (GO:0005044),Cellular Component:membrane (GO:0016020)	--	--	--	--	--	--	IPR001190 [SRCR domain] ; IPR011705[BTB/Kelch-associated]	--	--
XP_005223227.1	ras-related protein Rab-7a isoform X1	509970	34840.6	12123.1	15120	84904.3	104571	99566.2	0.21479164756618	0.00121808382264232	-2.21899020142036	down	2	Molecular Function:GTP binding (GO:0005525),Biological Process:small GTPase mediated signal transduction (GO:0007264)	Ras-related protein Rab-7A	--	ko04144 Endocytosis ko04145 Phagosome ko05146 Amoebiasis	Ras-related GTPase	R	General function prediction only ;	IPR001806 [Small GTPase superfamily]	--	--
XP_010802238.2	glypican-1	518114	111474.5	65384.7	124457.6	178458.2	0	178210.7	0.56320544534908	0.0490724748672888	-0.828266812154808	down	3	Cellular Component:proteinaceous extracellular matrix (GO:0005578),Cellular Component:membrane (GO:0016020),Molecular Function:heparan sulfate proteoglycan binding (GO:0043395)	--	--	--	Heparin sulfate cell surface proteoglycan	T	Signal transduction mechanisms ;	IPR001863 [Glypican]	--	--
XP_010814707.2	granulins isoform X2	767942	264914.1	244229.6	225991.8	141649.4	20851.3	169079.2	2.21706894778604	0.0455487475704375	1.14865363672858	up	--	--	--	--	--	Epithelin/granulin	T	Signal transduction mechanisms ;	IPR000118 [Granulin]	--	--
XP_010817313.1	E3 ubiquitin-protein ligase NEDD4-like isoform X11	510003	0	0	0	590412.3	1580.8	417600.5	-Inf	0	-Inf	down	2	Molecular Function:ubiquitin-protein transferase activity (GO:0004842),Molecular Function:protein binding (GO:0005515)	E3 ubiquitin-protein ligase NEDD4	2.3.2.26	ko04120 Ubiquitin mediated proteolysis ko04144 Endocytosis	Ubiquitin protein ligase RSP5/NEDD4	O	Posttranslational modification, protein turnover, chaperones ;	IPR000008 [C2 domain] ; IPR000569[HECT domain] ; IPR001202[WW domain]	--	--
XP_015315388.2	LOW QUALITY PROTEIN: complement C4-A-like	781663	22262863.3	25405188.6	25560138.6	16263624.7	1576677.8	13011452.5	2.37355024049685	0.0368161861340757	1.24704658734837	up	3	Molecular Function:endopeptidase inhibitor activity (GO:0004866),Cellular Component:extracellular region (GO:0005576),Cellular Component:extracellular space (GO:0005615)	--	--	--	Alpha-macroglobulin	O	Posttranslational modification, protein turnover, chaperones ;	IPR000020 [Anaphylatoxin/fibulin] ; IPR001599[Alpha-2-macroglobulin] ; IPR011625[Alpha-2-macroglobulin, N-terminal 2] ; IPR011626[Alpha-macroglobulin complement component] ; IPR019565[Alpha-2-macroglobulin, thiol-ester bond-forming]	--	--
XP_015315396.1	BOLA class I histocompatibility antigen, alpha chain BL3-6	507917	0	0	0	9266.6	7698.5	1543.5	-Inf	0	-Inf	down	--	--	--	--	--	--	--	--	IPR003597 [Immunoglobulin C1-set] ; IPR011161[MHC class I-like antigen recognition-like]	--	--
XP_024832510.1	calsyntenin-1 isoform X5	514447	442529.5	414266.2	374867.2	247004.2	0	281526.7	1.55356782356528	0.0141976580732413	0.63558522606573	up	3	Molecular Function:calcium ion binding (GO:0005509),Biological Process:homophilic cell adhesion via plasma membrane adhesion molecules (GO:0007156),Cellular Component:membrane (GO:0016020)	--	--	--	Calsyntenin	W	Extracellular structures ;	IPR002126 [Cadherin]	--	--
XP_024834751.1	rho family-interacting cell polarization regulator 1 isoform X6	100336872	28162.9	29111.4	0	9967.6	0	10986.2	2.73336101327683	0.0014652612785428	1.45067601883213	up	--	--	DNA-directed RNA polymerase II subunit RPB1	2.7.7.6	ko00230 Purine metabolism ko00240 Pyrimidine metabolism ko01100 Metabolic pathways ko03020 RNA polymerase	--	--	--	IPR031780 [FAM65, N-terminal]	--	--
XP_024835404.1	platelet-activating factor acetylhydrolase IB subunit alpha isoform X1	282513	0	21373.9	15759.4	5671.1	5915.2	0	3.20493168656085	0.0451394836964022	1.68029360598279	up	1	Molecular Function:protein binding (GO:0005515)	platelet-activating factor acetylhydrolase IB subunit alpha	--	ko00565 Ether lipid metabolism ko01100 Metabolic pathways	WD40 repeat-containing protein	S	Function unknown ;	IPR001680 [WD40 repeat] ; IPR006594[LIS1 homology motif]	--	--
XP_024836736.1	forkhead box protein K2	532359	770819.7	651952.1	717643	312500.4	0	378709.2	2.06441461461183	0.0054254724605145	1.04573274904277	up	2	Molecular Function:protein binding (GO:0005515),Molecular Function:sequence-specific DNA binding (GO:0043565)	forkhead box protein L	--	--	Transcription factor of the Forkhead/HNF3 family	K	Transcription ;	IPR000253 [Forkhead-associated (FHA) domain] ; IPR001766[Fork head domain]	--	--
XP_024839168.1	serpin B6 isoform X2	286854	3265.3	4945.7	7426.2	31844.8	0	25960.6	0.180343012936508	0.00308906496742331	-2.47118456528624	down	--	--	serpin B	--	ko05146 Amoebiasis	Serpin	V	Defense mechanisms ;	IPR023796 [Serpin domain]	--	--
XP_024840623.1	major vault protein isoform X1	516456	796355.9	592727.8	494684.4	320656.8	148649	312249.2	2.41028219383153	0.0249276527139571	1.26920206587755	up	--	--	major vault protein	--	--	--	--	--	IPR002499 [Major vault protein, N-terminal] ; IPR021870[Major vault protein, shoulder domain]	--	--
XP_024841790.1	deleted in malignant brain tumors 1 protein isoform X44	404104	9580924.2	11682872.8	10482335.5	7587627.1	1000119.1	5496403.5	2.25403259523718	0.0445268442196829	1.17250837826392	up	2	Molecular Function:scavenger receptor activity (GO:0005044),Cellular Component:membrane (GO:0016020)	deleted in malignant brain tumors 1 protein	--		--	--	--	IPR000859 [CUB domain] ; IPR001190[SRCR domain] ; IPR001507[Zona pellucida domain]	--	--
XP_024844202.1	odorant-binding protein	505052	228676.1	216284.4	239161.8	1712950.7	0	1804660.6	0.129656603426687	0.0000268276265965223	-2.94723241018993	down	--	--	--	--	--	--	--	--	IPR000566 [Lipocalin/cytosolic fatty-acid binding domain]	--	--
XP_024847109.1	von Willebrand factor isoform X1	280958	3063407.1	2635560	2434424	544956.5	622093.9	649710.8	4.4768630571811	0.000362591144672828	2.16248818830012	up	1	Molecular Function:protein binding (GO:0005515)	--	--	--	von Willebrand factor and related coagulation proteins	WV	Extracellular structures ; Defense mechanisms ;	IPR001007 [VWFC domain] ; IPR001846[von Willebrand factor, type D domain] ; IPR002035[von Willebrand factor, type A] ; IPR002919[Trypsin Inhibitor-like, cysteine rich domain] ; IPR014853[Uncharacterised domain, cysteine-rich] ; IPR032361[von Willebrand factor, VWA N-terminal domain]	--	--
XP_024849552.1	dentin sialophosphoprotein	100337125	180412.8	194122	176016.5	254482.8	0	275558.2	0.692463790536959	0.00450531965003951	-0.530189461384098	down	--	--	--	--	--	--	--	--	--	--	--
XP_024849658.1	CMP-N-acetylneuraminate-poly-alpha-2,8-sialyltransferase isoform X1	407768	28750.2	28181.7	26220.6	36672	0	41580.4	0.708412777116101	0.0119135117310366	-0.497337861741917	down	2	Biological Process:protein glycosylation (GO:0006486),Molecular Function:sialyltransferase activity (GO:0008373)	alpha-N-acetyl-neuraminate alpha-2,8-sialyltransferase (sialyltransferase 8B)	2.4.99.-	--	Sialyltransferase	G	Carbohydrate transport and metabolism ;	IPR001675 [Glycosyl transferase family 29]	--	--
XP_024855289.1	apolipoprotein B-100	494004	3481735.4	2215414.3	2961094.7	1041512.3	1366332.7	1261630.5	2.3595318731519	0.0118828080189482	1.23850065989502	up	2	Molecular Function:lipid transporter activity (GO:0005319),Biological Process:lipid transport (GO:0006869)	--	--	--	Predicted lipoprotein	I	Lipid transport and metabolism ;	IPR001747 [Lipid transport protein, N-terminal] ; IPR009454[Lipid transport, open beta-sheet] ; IPR015255[Vitellinogen, open beta-sheet] ; IPR022176[Apolipoprotein B100 C-terminal]	--	--
XP_024855944.1	probable phospholipid-transporting ATPase IH isoform X4	512547	631044.2	489482.9	492294.6	112655.8	60520.5	221970.3	4.08157807760462	0.00368247296842925	2.0291270552741	up	2	Molecular Function:nucleotide binding (GO:0000166),Molecular Function:metal ion binding (GO:0046872)	phospholipid-transporting ATPase	3.6.3.1	--	P-type ATPase	R	General function prediction only ;	IPR008250 [P-type ATPase, A domain] ; IPR032630[P-type ATPase, C-terminal] ; IPR032631[P-type ATPase, N-terminal]	--	--
XP_024857471.1	oxidation resistance protein 1 isoform X6	539092	262047.1	256348.4	288047.2	379749.4	0	404343.4	0.685669434366272	0.00421044694224987	-0.544414883418683	down	--	--	--	--	--	Oxidation resistance protein	L	Replication, recombination and repair ;	IPR006571 [TLDc domain] ; IPR018392[LysM domain]	--	--
