# Supplementary material for: Systematic proteomic and small RNA profiling of extracellular vesicles from cattle infected with a naturally occurring buparvaquone-resistant strain of Theileria annulata and from uninfected controls
Source: Parasit Vectors. 2025 Jun 10;18:221. doi: 10.1186/s13071-025-06834-8 (PMC12153157; doi:10.1186/s13071-025-06834-8)
Supplement: Supplementary file 5 — Additional file 5. [file 13071_2025_6834_MOESM5_ESM.zip › Additional files 5/Additional file 5-Table S5 (All protein samples).xlsx]

## Sheet: all_sample
Protein	Description	Gene	A_1	A_2	A_3	B_1	B_2	B_3	C_1	C_2	C_3	I_1	I_2	I_3	II_1	II_2	II_3
NP_001001158.1	lymphocyte antigen 75 precursor	407236	1669000	3.57628e+06	1.60419e+06	250738	188526	219792	724888	694421	656665	51334.6	67899.8	73655.1	66998.9	33925.7	80768.7
NP_001001163.1	CMP-N-acetylneuraminate-poly-alpha-2,8-sialyltransferase precursor	407768	0	0	0	7523.7	0	0	0	0	0	710670	457830	548100	439976	0	566033
XP_010802274.1	krev interaction trapped protein 1 isoform X2	407996	3909.7	50375.6	20890.7	0	0	0	12259.4	0	0	0	0	0	0	0	0
NP_001001169.1	microtubule-associated proteins 1A/1B light chain 3B	408001	30291	36262.4	5164.3	0	0	0	0	0	0	0	0	0	0	0	0
NP_001001170.1	cysteine protease ATG4B	408002	0	16726.3	0	0	0	0	1606	0	0	0	0	0	0	0	2152.2
NP_001001175.1	apolipoprotein C-III precursor	408009	46874	89245.5	113614	24938.7	31281.2	3980.9	46654	40812.2	9922.1	1.51743e+07	1.4804e+07	1.65105e+07	1.27171e+07	4.26905e+06	1.28712e+07
NP_001001440.2	annexin A4	281625	315920	411851	128252	299393	223168	239654	405672	366594	264961	5131.5	38868.7	10622.7	39496.4	68755.4	122349
XP_005227351.2	troponin T, fast skeletal muscle isoform X33	282096	4426.6	0	0	44473.8	15428.8	0	0	0	0	0	0	0	0	0	0
XP_024851622.1	type 2 lactosamine alpha-2,3-sialyltransferase isoform X2	444860	4369.9	14031	0	0	0	0	0	0	0	21860.1	20862	25717.7	7663.2	0	6793.8
NP_001002885.1	thymosin beta-4	282386	589590	675868	380589	576240	618796	711320	572858	598160	743780	17431.9	7231.4	5267.8	71004.7	4991.1	145774
XP_024835470.1	eukaryotic translation initiation factor 5A-1 isoform X1	444990	1209800	1.42993e+06	642630	743098	1.63917e+06	1878340	1413666	1.43479e+06	1.44166e+06	717809	910556	800799	651445	35225.5	573514
NP_001003900.1	tubulin beta-2B chain	281555	67676	169407	271570	113714	260932	330773	39971.5	446538	20535.8	0	0	0	0	0	0
XP_010804565.1	dynein light chain 1, cytoplasmic	784058	59879	183938	22709	46821.3	80974.7	123925	87938.9	62016.6	60879	0	30432.5	0	29540.5	1982.5	17571.7
NP_001003905.1	cilia- and flagella-associated protein 20	445424	5924.7	23683.2	0	0	0	0	0	0	0	0	0	0	0	0	0
NP_001003906.1	transketolase	445425	950150	1.1222e+06	365604	292988	457401	505239	744640	716087	445612	19392.4	9709.3	32150.4	224977	28045.3	289815
XP_010814524.1	junction plakoglobin isoform X1	445543	34420	24571.2	19595.8	17846.3	79639.7	281956	27092.3	40366.9	46404.9	34281.1	46187	42953	67515.4	4322.7	42798.8
XP_010803425.1	prostaglandin E synthase 3 isoform X1	493638	954170	1.37077e+06	650728	757121	1187830	1.50056e+06	713246	802814	924753	439999	359469	344233	580714	0	306281
NP_001007812.2	cyclin-dependent kinase 11B	493708	6444.3	14110.2	0	0	0	0	0	0	0	0	0	0	0	0	0
NP_001007817.1	FAS-associated death domain protein	493720	64019	157271	20384.9	0	16809.7	29766.8	82904.4	67111.6	17825.2	4762.4	0	0	0	0	204734
NP_001007819.1	purine nucleoside phosphorylase	493724	508680	1.17737e+06	235474	651005	655375	519269	1367712	1.46984e+06	1.32805e+06	19474.8	7807.4	22039.8	58386.9	106409	85134.6
NP_001008665.1	coagulation factor XI precursor	407998	27189	2842.2	0	0	0	13057.4	3559.1	6815.3	0	0	4821	0	3065.5	73778.1	9994.2
NP_001008667.1	xylosyltransferase 2	493989	7295.7	13001	0	18891.7	22213.7	22856.3	10694.3	15372.5	18232.4	57842.8	72871.8	41651.8	62060.7	0	71464
NP_001008670.1	cellular retinoic acid-binding protein 2	493998	286080	532268	212773	71443.2	277222	220430	15610.4	0	0	0	0	0	0	0	0
XP_024855336.1	calcium-dependent phospholipase A2 PLA2G2D4 isoform X1	503625	0	0	0	0	0	0	0	0	0	80011.7	27844.2	0	132558	0	175873
NP_001010996.1	ficolin-2 precursor	497016	0	0	0	0	0	0	0	0	0	13407.6	9087	30631.2	47526.5	0	62513.1
XP_024841249.1	T-cell surface antigen CD2 isoform X1	497022	0	0	0	0	0	0	222173	295132	263896	0	0	0	0	0	0
NP_001011679.1	betaine--homocysteine S-methyltransferase 1	497025	325390	103983	275738	304713	287994	282574	249130	247430	439901	30241.7	7316.5	94448.8	13028	0	0
NP_001012537.1	aldo-keto reductase family 1 member B1	317748	2438.5	3257.3	9765.1	55152.6	131058	121933	271398	226815	155009	0	0	4234.8	0	0	0
NP_001012687.1	fatty acid synthase	281152	74555	116637	18668.3	0	0	14979	25863.8	9074.9	6064.1	0	0	0	0	0	0
NP_001012688.1	heat shock protein HSP 90-alpha	281832	4147500	4.79782e+06	2317675	1.89687e+06	2.8922e+06	3.517e+06	3.05309e+06	2.79063e+06	2.52439e+06	6.01608e+06	6.99639e+06	6.49705e+06	7.5056e+06	65465.9	8.79456e+06
XP_024835635.1	signal transducer and activator of transcription 3 isoform X4	508541	139590	419984	91068.5	94319.2	332056	513776	421583	283835	192312	30892.9	0	43685.7	14563.4	22449.7	9485.4
NP_001012691.1	signal transducer and activator of transcription 5A	282375	70302	346966	48190.9	61164.7	95479.6	95382.8	131831	78317.8	66798.8	20637.8	24757.7	13634.9	47288.1	90181.8	0
XP_005223622.1	major histocompatibility complex, class II, DQ alpha 5 isoform X2	282494	361810	519779	170807	434692	417241	273398	904165	1.01598e+06	995999	0	0	0	0	0	0
NP_001012694.2	major histocompatibility complex, class II, DQ beta precursor	282495	911460	1.05643e+06	778996	662264	705374	424169	1.68622e+06	1.74721e+06	1.77643e+06	0	0	0	0	0	0
NP_001012695.1	major histocompatibility complex, class II, DR alpha precursor	506214	2716000	3.29877e+06	2.28395e+06	4.10184e+06	3.58895e+06	2.40825e+06	1.14456e+07	1.20401e+07	1.26243e+07	25920.3	27552.3	14845.5	2887.9	20200.5	4936
NP_001012700.1	60S acidic ribosomal protein P0	286868	489400	673766	203435	426376	225997	276740	391326	254696	267969	541482	506181	420457	297228	0	397412
NP_001013016.1	F-actin-capping protein subunit alpha-2	493728	158810	301839	73096.9	79993.9	148184	189539	115230	113114	112942	890700	880245	764454	627093	0	731546
XP_010806000.1	squalene synthase isoform X2	281767	27322	25669.4	40088.8	27819	32745.8	25572.8	32328.1	23051.5	0	0	0	0	49836.7	0	0
NP_001013604.2	DNA replication licensing factor MCM3	281302	238710	773012	63738.1	163430	177908	195422	329852	259087	223710	539044	611459	151646	149175	44734.9	189570
NP_001013605.1	malate dehydrogenase, mitochondrial	281306	45449	57613.4	15805.7	71830.5	47362.1	96643.1	27391.5	22373.3	27946	0	0	0	9232.8	0	15887.5
NP_001013607.1	triosephosphate isomerase	281543	3439300	3.1099e+06	1.54527e+06	2.36526e+06	3.05817e+06	3.95727e+06	3059898	3.11366e+06	3.2911e+06	10706.5	24366.2	14728.7	99207.2	39206.1	125347
XP_024853025.1	tropomyosin alpha-1 chain isoform X14	281544	5435.5	0	4124.4	281780	143182	0	0	20346.8	11482.4	4403.1	6154	4801.9	7306	0	16626.5
NP_001013616.2	26S proteasome non-ATPase regulatory subunit 4	282016	133830	223676	26692.5	86470.9	159040	132669	79872.2	65333.6	116262	34173.1	12382.7	37069.2	34940.3	0	43826.6
XP_024840691.1	transgelin-2 isoform X1	282379	885400	842893	927913	546696	1.28755e+06	1.68697e+06	611756	666282	1.17505e+06	48186.7	149410	26555.4	83125.8	83751.7	59020.9
NP_001014404.1	myeloid differentiation primary response protein MyD88	444881	3297.2	15367	0	0	0	0	0	0	0	0	0	0	0	0	0
XP_005210988.1	40S ribosomal protein S12 isoform X1	326582	343470	628042	185347	241023	305496	390979	361507	298070	296292	0	0	0	0	0	0
NP_001014410.1	translationally-controlled tumor protein	326599	313830	351139	202990	195689	415457	830882	266179	258273	363567	42110.2	36764.5	43637.1	28296	8004.8	36718.5
XP_002688969.1	histone H3.3	100297725	566770	799971	355470	1.32303e+06	1014925	871608	951330	932326	654181	0	0	0	0	0	0
XP_024840437.1	actin-related protein 2/3 complex subunit 1B isoform X1	326600	534420	1.16771e+06	364904	219776	487570	558825	570602	549622	526525	49940.5	55343.9	44099.3	52959	111305	95431.4
NP_001014855.1	26S proteasome regulatory subunit 4	506238	570960	711326	544540	415349	514130	551118	299661	664086	589508	272703	277529	225191	23672.1	320413	335876
XP_024842388.1	heterogeneous nuclear ribonucleoprotein F isoform X1	506917	384750	607663	200619	108972	420125	750067	692618	362110	76017.2	33784.3	43629	51113.7	63022.4	0	59874.5
NP_001014865.1	developmentally-regulated GTP-binding protein 2	507472	0	13173.7	0	0	0	0	0	0	0	0	0	0	0	0	0
NP_001014868.1	hyaluronan-binding protein 2 precursor	507993	1169200	689393	1.4341e+06	1.34323e+06	1.91634e+06	1136448	1.34665e+06	1.27286e+06	1.05543e+06	1.48446e+08	1.48344e+08	1.67035e+08	1.57471e+08	1.64534e+06	1.52558e+08
NP_001014876.1	ribosomal L1 domain-containing protein 1	508948	59053	148879	130025	145306	68196.3	108625	167084	66298.3	133197	1437.8	10312.2	0	3463.3	0	0
NP_001014884.1	eukaryotic translation initiation factor 1	509764	27073	112031	28448.7	68677.3	62729.6	98109.9	37169.6	45593.8	38942.3	0	0	72058.4	0	0	0
NP_001014887.1	notchless protein homolog 1	509793	1382.3	30599.4	0	0	0	0	0	0	0	0	0	0	0	0	0
NP_001014889.1	proteasome activator complex subunit 2	509857	237770	563309	45647.2	17066.9	73373.1	179369	64037.2	196727	30641.5	0	0	0	0	0	4841.2
NP_001014891.1	PRA1 family protein 3	509977	478710	81675.6	10254.8	57076.5	46680.7	47901.1	30476.9	24912	22310.2	0	0	0	0	0	0
NP_001014894.1	60S ribosomal protein L4	510547	5422800	5846940	6900687	6.89691e+06	6.3627e+06	5.70662e+06	7.11531e+06	6.80702e+06	5.88596e+06	0	13137.7	19057.8	7214.2	40256.4	16918
NP_001014901.1	RNA-binding protein 14	511512	22558	50777.7	31770.4	0	16152	14942.4	9834.9	13139.9	0	0	0	0	0	0	0
NP_001014904.1	charged multivesicular body protein 1b	512033	623500	200869	548596	1.15581e+06	1.00949e+06	848594	747930	678558	694722	0	0	0	8201.5	21017.4	12895.9
NP_001014906.1	pyrroline-5-carboxylate reductase 3	512526	43319	77368.2	31399.7	0	51073	0	32621.7	31413.9	11181.3	0	0	0	0	10821.9	0
NP_001014910.1	hemoglobin subunit epsilon-4	513108	1771.9	8496.6	0	0	0	0	0	0	0	0	0	0	33118.5	0	4917.7
XP_024847421.1	nascent polypeptide-associated complex subunit alpha isoform X4	513312	204150	313823	76132.2	155556	229760	318234	339546	270250	213723	7412	0	0	0	7165.3	9575.2
XP_024842890.1	7-dehydrocholesterol reductase isoform X1	514745	0	68244.8	4396.1	6911.4	15019.1	24414.7	6974.3	12033.9	14207.1	0	0	0	29846.6	0	0
NP_001014928.1	60S ribosomal protein L7	514966	2318100	2.33037e+06	3.11913e+06	3.48642e+06	2.74393e+06	2.90025e+06	2.97535e+06	3.1182e+06	3.63415e+06	155144	146767	46168.7	111388	54860.3	94322
XP_005214513.1	transmembrane protein 230 isoform X2	515498	12011	27201	0	0	0	13628.4	9507.7	5829.1	0	0	0	0	0	0	0
NP_001014933.2	exportin-2	518622	235760	444598	159274	0	43571.8	24974.6	70147.3	68983.4	16655.1	19003.5	23097.6	12751.3	17186.8	25011.3	31742.9
NP_001014936.1	elongation factor 1-beta	520875	353250	232620	202576	224530	207742	229436	199429	166630	224065	228130	10047.3	15940.6	2773.4	5841.2	12857.4
NP_001014939.1	tubulin-folding cofactor B	530447	0	27414	0	0	0	0	0	0	0	0	0	0	0	0	0
XP_024843879.1	B-cell receptor-associated protein 31 isoform X1	533949	41864	88087.9	20567.8	23952	20704.6	0	12933.3	13005.9	7114.2	0	0	0	0	0	0
NP_001014943.1	ADP-ribosylation factor-like protein 15	534329	14609	44380.6	14262.7	17663.7	30319.7	28361.7	17851.2	17592.7	17142.5	0	0	0	0	0	0
XP_005203271.1	complement C1q subcomponent subunit A isoform X1	534961	54961	39954.4	0	0	0	7881.5	0	4464	0	658751	729147	649928	647332	3.48049e+06	699421
XP_024835425.1	60S ribosomal protein L26 isoform X2	337890	248170	261806	225245	273464	273418	244615	359690	338867	270420	62425.4	70351.2	49566.9	43980	260886	41527.2
NP_001015522.1	vacuolar protein sorting-associated protein 16 homolog	505361	14767	16467.6	0	0	0	0	0	0	0	0	0	0	0	0	0
NP_001015531.1	40S ribosomal protein S5	506229	492620	612628	103351	104009	30128.8	174858	105927	120586	99163.9	22369.7	22114	72742.5	23674.5	0	64523.7
XP_015326453.1	polypeptide N-acetylgalactosaminyltransferase 6 isoform X1	506903	3114	124302	0	0	0	0	0	0	0	0	0	0	0	0	0
NP_001015543.1	60S ribosomal protein L13	508221	1523900	757476	1086089	1.52323e+06	1886515	1.97778e+06	1724624	1.4819e+06	1.52852e+06	9036.1	15621.6	11393.5	27271.2	52448.3	35283.7
NP_001015548.1	40S ribosomal protein S6	787914	3142900	2.95527e+06	3.36619e+06	4.12275e+06	3.62253e+06	3.80888e+06	4.32433e+06	4.22532e+06	3.44708e+06	9670.9	0	0	1998.3	28298.1	4316.6
NP_001015556.1	60S ribosomal protein L18	509163	2485500	2.36415e+06	3.10895e+06	3.77799e+06	3.06653e+06	3.32625e+06	3.07994e+06	2.99843e+06	2.95363e+06	0	0	0	0	0	6961.8
NP_001015561.1	40S ribosomal protein S26	509426	1486000	1.86859e+06	1.04091e+06	1515559	1.59848e+06	1.54474e+06	2.24429e+06	2.02871e+06	1.58706e+06	383796	236330	0	189127	213215	0
NP_001015562.1	adaptin ear-binding coat-associated protein 2	509439	24832	71315.4	0	0	1467.5	0	0	0	0	0	0	0	0	0	0
NP_001015565.1	poly(rC)-binding protein 1	509917	696900	699476	552860	703404	772582	1.00047e+06	705882	618703	430454	15370.4	0	0	6385	16312.1	7848.8
NP_001015566.1	proteasome subunit alpha type-5	510155	363130	939885	217259	523686	560269	700569	737220	485057	596538	445640	384412	217089	201981	40023	273376
NP_001015567.1	serine-threonine kinase receptor-associated protein	510201	93413	388486	14439.3	25721	83731	146105	108807	65911.8	55981.7	0	0	0	0	0	0
XP_005208457.1	ADP-ribosylation factor 1 isoform X1	338058	1174100	1.02673e+06	737205	940791	1.07136e+06	1.32799e+06	922304	1.01928e+06	1.11279e+06	15698.9	20113.6	37339.7	36597.2	33609.4	72220.3
XP_005217013.1	protein/nucleic acid deglycase DJ-1 isoform X1	511268	462710	662129	154353	235659	413673	493850	302336	238916	280508	5963.8	6534.9	3687.7	27680.2	39778.5	45183.4
NP_001015578.1	EH domain-containing protein 1	511908	5571400	5.65777e+06	7.07441e+06	7.53325e+06	8632569	1.00609e+07	9.89081e+06	9.86636e+06	1.00046e+07	994029	1.06301e+06	856329	507154	200570	1.10577e+06
NP_001015579.1	glycosyltransferase 8 domain-containing protein 1	512192	16914	44316.6	11448.1	0	0	0	0	0	0	0	0	0	0	47988.1	0
XP_015319200.2	methylosome protein 50 isoform X1	512993	130310	279534	26165.9	57546.6	97111.3	108465	144843	107228	43738.3	35106.4	52907.6	41232.9	30928.7	906.8	25162
NP_001015586.1	destrin	513267	120010	283156	81975.3	202295	308576	489506	89680.1	108661	129253	0	0	0	0	9639.1	6055.5
NP_001015599.1	ubiquitin-associated and SH3 domain-containing protein A	514555	0	788.2	0	19534.8	29928.1	52239.9	272442	312274	211577	0	0	0	0	0	1332.1
NP_001015602.1	serine/threonine-protein kinase 4	514886	0	41349.6	5698.8	0	0	15090.3	20747.3	13594.5	15110.7	31347.9	75990.1	57975.8	63389.3	0	18100.7
NP_001015608.1	chloride intracellular channel protein 1	515646	2961600	3.6436e+06	3.57666e+06	2.64116e+06	3.60233e+06	4.29279e+06	4509078	4.4894e+06	5.01971e+06	280944	136379	223746	97859.9	51071.2	168914
XP_024853278.1	geranylgeranyl transferase type-2 subunit alpha isoform X1	516619	11465	33475.1	0	0	0	0	5078.2	0	0	0	0	0	0	3406.7	0
NP_001015615.1	proteasome subunit beta type-2	516919	150770	235178	123593	173337	71685.6	224986	165835	200263	83642.1	64306.9	61022.8	57160.4	54418.5	19278.2	45642.8
NP_001015621.1	eukaryotic translation initiation factor 2 subunit 2	520094	27413	157591	5125	16204.4	27017.1	32149.1	44679.7	32626.1	0	12325.8	0	0	0	0	39677
NP_001015624.1	protein arginine N-methyltransferase 1	520388	389170	995875	79239.1	266517	468396	472049	881961	903404	397095	74320.6	18616.7	47301.9	21905.3	138499	51709.3
NP_001015626.1	H/ACA ribonucleoprotein complex subunit 2	520891	15716	21270.9	0	9031.6	20983.3	17374.7	20014.7	22147.5	15879.4	0	0	0	0	0	0
XP_024857669.1	eukaryotic translation initiation factor 3 subunit I isoform X1	521747	208160	432139	88647.2	0	177086	172423	175119	135254	136011	8806.6	21624.3	0	0	0	10534.2
NP_001015631.1	RNA-splicing ligase RtcB homolog	525106	99519	285926	38494.8	13079.8	68731.4	44386.2	80555.5	57646.3	37563.3	9464.7	0	4210	27264.2	6495.3	31702.6
NP_001015637.1	dnaJ homolog subfamily A member 1	528862	657890	231112	365747	480144	470584	442542	668234	546984	562487	218253	0	15540.1	0	4575.6	0
NP_001015638.1	sorting nexin-17	529972	33649	67848.8	9116.1	0	6829.8	10128.6	8606.7	5787.8	9651.8	140414	104995	117525	52274.3	5984.7	25510.4
NP_001015639.1	26S proteasome regulatory subunit 7	530186	501800	817822	102292	199266	495179	559868	771784	512505	330699	1.03889e+06	53963.2	40103.7	44018.6	0	88555.3
NP_001077233.1	myosin regulatory light chain 12B	614055	650070	589812	563852	292033	403877	1.05938e+06	505204	357740	295650	2.75361e+06	1.94523e+06	2.05363e+06	1.79031e+06	26630.7	1.31737e+06
XP_024831385.1	cytochrome P450 20A1 isoform X1	532945	0	10832.4	0	0	0	0	0	0	0	0	0	0	0	0	0
NP_001015647.1	60S ribosomal protein L10a	533310	190950	841766	151650	113156	222458	287236	253054	222104	158794	51692.1	31182.4	22709.5	0	0	5942.1
XP_024850144.1	alpha-1,3-mannosyl-glycoprotein 2-beta-N-acetylglucosaminyltransferase isoform X1	534248	5593.6	53141.5	6792	0	0	0	0	2634.3	0	0	44816	0	0	0	0
NP_001015655.1	cofilin-1	534553	12545000	1.29721e+07	13557023	1.25217e+07	1.73783e+07	2.4783e+07	1.40612e+07	1.90564e+07	2.47048e+07	438432	447510	340386	1.05302e+06	278262	942945
NP_001015657.1	vacuolar protein-sorting-associated protein 25	534750	86518	133867	47042.3	29678.5	24839.1	8961.3	23538.1	501064	26925.3	0	0	0	0	0	0
NP_001015659.1	anamorsin	535119	71570	61195.8	17153.9	0	31303.5	49387.1	18667.7	17672.1	0	0	0	0	0	0	0
XP_010817378.1	N-acetylglucosamine-1-phosphotransferase subunit gamma isoform X2	508713	0	0	0	0	0	0	0	0	0	50252.8	53833.2	36882.7	33846.5	0	41167.8
NP_001017934.2	T-complex protein 1 subunit gamma	504735	2119200	3.4392e+06	1.09497e+06	1.06702e+06	1.54469e+06	1.80921e+06	2.5325e+06	1.95872e+06	1.19928e+06	769357	1.34447e+06	872716	772107	269199	473902
NP_001019640.2	60S ribosomal protein L9	282884	18737	436342	26046.6	27129.5	57639.2	55426.9	72997.8	75746.1	67657.3	0	0	0	0	17114.6	117939
NP_001019642.1	60S ribosomal protein L27a	404190	972030	870766	1.64539e+06	2.0879e+06	2094982	1.82163e+06	1.98851e+06	1.20267e+06	1.04153e+06	0	0	0	0	0	0
NP_001019655.2	dynactin subunit 5	506441	43459	7706.1	75977.9	51735.9	11178.3	11806.2	0	5676.9	6435.5	0	0	0	0	0	0
NP_001019664.1	transient receptor potential cation channel subfamily V member 2	507664	20448	190804	36100.6	0	0	0	0	0	8014.1	0	0	0	0	0	2472.3
XP_005202879.1	ankyrin repeat and zinc finger domain-containing protein 1 isoform X3	507867	0	43643.4	0	0	0	0	0	0	0	0	0	0	0	0	0
NP_001019680.2	proteasome activator complex subunit 1	510041	217710	397990	35375.2	63341.8	42737.1	115403	121810	105074	93975.9	28677.1	26052.6	31823.5	33962.2	0	18941.4
XP_015316746.1	dipeptidyl peptidase 3 isoform X3	510200	206310	427508	71006.5	17018.6	114236	121158	140584	73814.5	140717	148098	108770	70958.1	156034	1.56029e+06	85835.1
XP_005226963.1	triokinase/FMN cyclase isoform X1	512373	0	14731.9	0	0	0	0	0	0	0	0	0	0	0	0	0
NP_001019703.1	26S proteasome non-ATPase regulatory subunit 13	513525	332000	828393	111463	396135	192651	383954	293658	239833	141001	238310	113471	10895	35806.1	0	29926.7
NP_001019708.1	glia maturation factor gamma	514407	17534	0	0	0	3622.4	4107.1	20716.6	17588.6	28615.3	0	0	0	7184.2	0	4869.6
NP_001019712.1	40S ribosomal protein S15	514569	99060	168207	27782.2	95329	46675.2	60911	157082	61815.6	114728	0	0	0	0	0	0
NP_001019725.2	TNFAIP3-interacting protein 1	526103	36322	77828.2	43106.6	4692.7	10919	6094.7	505558	572319	600273	0	6725.2	0	0	44333.1	13172.8
XP_010806882.1	pantetheinase isoform X2	526704	817080	111699	1284306	684397	493270	420422	528731	520525	507497	60405.7	86719.9	10977.8	51087	319321	29976.2
XP_005217938.1	5-AMP-activated protein kinase subunit beta-1 isoform X1	534107	17284	70240	0	0	0	0	0	0	0	0	2906	0	0	0	0
XP_024850244.1	secretory carrier-associated membrane protein 4 isoform X5	538819	86601	126254	68908.2	25824.8	34161.6	34412.1	24640.8	23996.7	26139.5	0	0	0	0	0	0
NP_001019738.1	cystathionine gamma-lyase	539159	218040	937021	60271.6	85383.7	225914	150331	294189	275538	194931	30300.9	0	32321.1	22639.1	30486	29030.1
NP_001019739.1	40S ribosomal protein S11	539196	1344500	1.43542e+06	1.17858e+06	546541	701416	689754	1.28596e+06	1.00325e+06	667498	0	0	0	9498.8	0	1365
NP_001020101.2	C-C chemokine receptor type 7 precursor	510668	11506	23912	16228	9261.2	8232.2	19061.7	269860	218033	169549	499104	491046	438026	689399	36485.6	391939
XP_005221461.1	transcription factor BTF3 isoform X1	281031	62797	162456	0	0	79681.5	23701.5	150744	111135	44590	18398.8	12248.7	0	8721.3	23736.8	9998.8
NP_001020486.1	40S ribosomal protein S25	282052	149690	600108	78049.1	420565	410245	383571	622606	543520	396064	12526.6	3693.7	91331.6	91019.3	200471	3331.4
NP_001020487.1	40S ribosomal protein S28	282877	82193	99368.1	45957.4	82253.6	96170.7	167641	71406.6	67981.5	71119.9	2512.5	0	2452.5	0	10696.1	0
NP_001020488.1	40S ribosomal protein S8	404140	8776200	7798357	8536852	8.61197e+06	9.47814e+06	8.20748e+06	9.5189e+06	9.93872e+06	8.4994e+06	198068	145301	174940	129170	662662	120341
NP_001020491.1	twinfilin-1	506683	0	5766.8	0	0	0	0	0	0	0	0	0	0	0	0	0
XP_024855945.1	60S ribosomal protein L35a isoform X1	506768	89352	361100	46135.6	145032	187788	219004	215210	268477	175480	7330.5	10026.6	25032.3	4718.4	0	0
NP_001020493.1	eukaryotic translation initiation factor 3 subunit H	506873	38175	162800	10366	0	18043	0	12827	18115.3	11044.7	0	0	0	0	0	10352.7
NP_001020496.1	placenta associated 8 A	509228	0	20831.1	0	0	0	0	0	0	0	37418.6	13748.6	52598.8	222114	14398	279886
NP_001020497.1	serglycin precursor	509501	348960	283132	256966	29598.4	43833.8	54520	107624	177009	298641	5478893	5.70219e+06	5853122	6.79735e+06	37047.5	1.11246e+07
NP_001020500.1	eukaryotic translation initiation factor 1A, X-chromosomal	511189	67684	276059	0	8021.9	84406.8	39083	77550.3	110475	74558.8	0	0	0	0	31567.2	0
NP_001020505.1	adenine phosphoribosyltransferase	519017	261280	858520	74409.3	1.36706e+06	354101	341929	504710	429448	336377	199669	356605	239044	223084	126069	183877
NP_001020510.1	40S ribosomal protein S24	530464	228020	387450	254962	420798	828169	641278	1.10644e+06	981349	839902	29754.2	29050.5	0	33722.7	0	15776.6
NP_001020511.1	60S acidic ribosomal protein P1	533285	239860	495500	262964	386760	705360	597784	422030	278630	488401	12533.6	0	149020	156840	0	137486
XP_024854617.1	60S ribosomal protein L31 isoform X1	534279	80654	171329	34905.9	103459	121132	230117	191002	164362	124573	0	9030.2	11490.8	0	0	24532.2
NP_001020513.1	40S ribosomal protein S13	535668	217510	656768	192442	329324	420097	448588	481677	507950	447404	0	0	0	0	1791.5	3053.3
NP_001020516.2	DNA replication licensing factor MCM7	539924	308940	1.14398e+06	153772	44109.6	24379.2	47873.4	296566	238204	30955.8	9852.1	15858.2	0	0	16327.6	0
NP_001020520.1	cysteine-rich protein 1	574093	37454	43152.9	9110.3	76386.1	183440	272674	350210	348813	356233	0	0	0	0	0	0
XP_005211072.1	splicing factor 3B subunit 5 isoform X1	574400	2190	15297.3	0	0	0	8460.6	10713	13944.9	0	0	0	0	0	0	0
XP_005225172.1	heat shock protein beta-1 isoform X1	516099	58734	0	0	88939.8	126511	168633	7260.1	6539.6	26220.6	29407.2	22545.7	27016.3	101313	4351.2	170115
XP_005211617.1	leucine-rich repeat-containing protein 57 isoform X1	508699	10818	111382	22478.4	0	3340.8	0	19504.8	14762.3	14479.8	0	0	0	0	0	1087.2
XP_024832936.1	60S ribosomal protein L6 isoform X1	511051	1453100	1.94207e+06	1.79238e+06	1.97812e+06	2.14278e+06	1.79499e+06	2.17755e+06	2.27588e+06	2.03381e+06	1608.2	0	0	0	16875.6	18309.7
XP_005205918.1	GTP-binding protein Rheb isoform X1	528204	40089	69137.3	0	0	15483.1	0	22379.5	18454.4	0	0	0	0	0	0	0
XP_024849121.1	cell growth-regulating nucleolar protein isoform X1	537667	16745	38729.8	0	0	9898	0	15872.3	11174.3	15110.3	0	0	0	0	0	0
NP_001028780.1	macrophage migration inhibitory factor	280858	1951800	1.89262e+06	1.01757e+06	2.36823e+06	2.53073e+06	3.01521e+06	1.96297e+06	1.96748e+06	2.11611e+06	80679.1	19471.7	21619.6	27995.7	14404	116472
NP_001028781.1	T-complex protein 1 subunit theta	281047	2660600	4.40851e+06	1438298	1.06263e+06	1.49327e+06	1.84025e+06	2.74866e+06	2130440	1290348	48314.4	28573.2	40951.9	704554	64373	588275
NP_001028785.1	40S ribosomal protein S2	286867	2170000	6.16862e+06	2.03387e+06	2.39217e+06	2.7208e+06	2241558	3.60268e+06	3.39794e+06	2.55717e+06	65961	116205	693286	210277	24053.1	264034
NP_001028786.1	40S ribosomal protein S18	326602	217300	825042	183056	247195	316101	244636	408375	398093	298540	18088.9	18326.2	0	0	3346	24655.9
XP_010801306.1	cathepsin S isoform X1	327711	0	4308	0	0	0	0	0	0	0	76444.7	80361.7	72938.2	45618.3	0	9001.2
NP_001028789.1	dipeptidyl peptidase 1 precursor	352958	42260	421385	22320.9	383661	99877.4	51328.7	122407	341856	128862	18608.9	15429.3	15892	75670.6	13156.1	58857.8
NP_001028790.1	actin, cytoplasmic 2	404122	90124000	7.98418e+07	9.50582e+07	7.83334e+07	9.05912e+07	1.13594e+08	9.3828e+07	9.34718e+07	1.03042e+08	5.6804e+06	5.3912e+06	5.53851e+06	1.11072e+07	1.85673e+06	1.2025e+07
NP_001028791.1	60S ribosomal protein L18a	404142	1937500	2.46163e+06	1.82404e+06	1.91045e+06	2051923	1792118	2.29676e+06	2.34875e+06	1.87529e+06	46525.7	43342.7	116900	5282.3	16187.9	39623
NP_001028794.1	nucleolar protein 56	404165	70829	340904	55185.8	84260.3	79154.8	15607.7	133760	111866	79964.9	0	0	0	0	14151.8	6341.2
NP_001028795.1	phosphatidylethanolamine-binding protein 1	431786	1256000	1.82552e+06	607871	940352	1.47641e+06	1.75712e+06	1.47658e+06	1.54776e+06	1.56366e+06	62181.6	20081.8	16983.2	95242.3	27003.8	115785
NP_001028796.1	40S ribosomal protein S16	506297	775690	1.77288e+06	539290	834287	677434	741786	1.03765e+06	899487	622478	197104	171517	150898	108305	351499	108203
XP_010816658.1	spliceosome RNA helicase DDX39B isoform X1	540191	25319	253718	0	10283.6	16342.9	0	18617.4	12003	0	0	0	0	0	0	6575.7
NP_001028934.1	rab GDP dissociation inhibitor beta	509832	2204200	3.15498e+06	1253094	1.49376e+06	1.98504e+06	2.47744e+06	1.57446e+06	1.77896e+06	2.02181e+06	73542.9	59055.6	17470.3	78124.5	153357	212903
XP_024842760.1	non-specific lipid-transfer protein isoform X3	508918	10426	17448.2	9761.3	0	0	0	0	0	0	0	0	0	0	0	1998.8
NP_001029163.2	thimet oligopeptidase	510889	28986	54880.9	0	8048.7	7473.6	17288.9	12154	14965.3	21928.3	0	0	10946.1	0	0	19067.9
NP_001029206.1	glyceraldehyde-3-phosphate dehydrogenase	281181	13274000	1.78726e+07	7.29967e+06	1.05657e+07	10844744	1.14807e+07	1.42998e+07	2.45389e+07	4.19875e+07	616837	590819	483707	1.20756e+06	147705	1295186
NP_001029207.1	hypoxanthine-guanine phosphoribosyltransferase	281229	151830	454559	38490	139893	185140	134076	322750	322591	228172	6622.6	0	3412.4	10677.3	16700.1	202671
NP_001029210.1	40S ribosomal protein S3a	282053	2018800	3720060	2.07078e+06	2.35483e+06	5.142e+06	4.84865e+06	5.97951e+06	3585435	1.93917e+06	48308.6	33203.5	14672.2	13349.3	9107	65883.3
XP_024835395.1	collagen alpha-1(I) chain isoform X1	282187	458440	38388.6	598930	975009	230624	110143	170058	207684	79356.5	732504	751324	721635	739879	31821.7	524941
XP_005218504.1	proteasome subunit beta type-10 isoform X2	282328	40511	140904	19299.9	18915	21515.6	0	26339.2	0	9097.6	0	0	22741	16911	1058.6	0
NP_001029216.1	eukaryotic initiation factor 4A-II	286819	57317	72491.2	12006.6	0	48892.2	32210.8	59563.9	73571.3	39988.3	0	0	0	0	5353.1	0
NP_001029219.1	40S ribosomal protein S3	326588	750760	1.5226e+06	647816	648680	777167	902456	1.06393e+06	978215	784304	4391.8	11953.3	0	10294.4	9400.7	1807.9
NP_001029223.1	60S ribosomal protein L27	404137	1008000	1.05875e+06	700902	803684	1.02489e+06	933284	1.06906e+06	1.11815e+06	956692	36989.1	43727.2	43660.8	36113.5	1408.1	52455.6
NP_001029226.1	phosphoglycerate mutase 1	404148	1442400	2.65957e+06	638303	1.02532e+06	1.47028e+06	1.84044e+06	1.9502e+06	2.22434e+06	3.09406e+06	465048	199338	224560	65862	22491.6	69392.9
NP_001029376.1	tubulin alpha-1C chain	504244	65153	227094	0	0	0	0	0	5321.9	0	0	0	0	0	10242.4	560010
NP_001029380.1	2-iminobutanoate/2-iminopropanoate deaminase	504390	235370	385684	162964	20288.1	139642	142471	163961	134316	116110	6083.2	0	9474.2	58510.7	0	60232.1
XP_005207650.1	bifunctional 3-phosphoadenosine 5-phosphosulfate synthase 1 isoform X1	504439	0	25786.4	0	0	0	0	0	0	0	0	0	0	0	0	0
NP_001029384.1	DNA-directed RNA polymerase II subunit RPB3	504452	10336	80448	13450.6	0	0	29113.2	18170.9	37073.7	10057.3	40477.1	19842.4	4087	0	0	27467.8
NP_001029385.1	condensin complex subunit 2	504477	3460.3	54740.8	6960.8	0	0	0	0	0	0	0	0	0	0	0	0
XP_024835498.1	regakine-1 isoform X1	504773	12866	13720.2	0	12680.5	47568.4	50232.3	37109.9	32564.2	10327.5	104871	119650	93605.8	106333	19186.1	56594.1
XP_024835501.1	nuclear pore complex protein Nup88 isoform X1	504786	0	18448	0	0	0	0	0	0	0	0	0	0	0	0	0
XP_024838219.1	cellular nucleic acid-binding protein isoform X2	504831	34140	146164	11268	9810	255470	273973	33599.5	30581.1	14665.4	0	7052.4	0	0	0	0
NP_001029400.1	eukaryotic initiation factor 4A-I	504958	2539600	4.37134e+06	1.40187e+06	2.0121e+06	2.49505e+06	2.49064e+06	2.9981e+06	2.37308e+06	1.48743e+06	114137	186831	148022	4896.3	65355.5	108148
XP_015319139.1	leukocyte surface antigen CD53 isoform X2	505040	96159	64537.5	59169.2	40111.9	26461.1	16790.1	188858	221249	268476	4841.2	0	0	0	0	0
NP_001029405.1	proteasome subunit alpha type-7	505050	590550	583019	345957	311247	444414	528445	643271	487561	381599	628537	614738	547811	512576	56612.7	431454
NP_001029407.1	proteasome subunit alpha type-3	505176	301180	367406	130155	99951.7	72093.9	129405	246492	147911	171678	133206	138757	126031	82289.2	4918.9	117609
XP_005205095.1	protein phosphatase 1 regulatory subunit 7 isoform X1	505297	60889	97647	38076.4	60229.8	102280	148168	118781	75309.1	46224.1	0	2765	0	0	17797.4	0
NP_001029411.1	T-complex protein 1 subunit beta	505313	2317100	3.62197e+06	1.67164e+06	1.59518e+06	1.98517e+06	2.38782e+06	3.52643e+06	2.43183e+06	2.11949e+06	48249.4	178185	101474	23766.8	350180	71729.8
NP_001029417.1	protein mago nashi homolog	505417	3691.2	71339.7	2559.6	0	0	0	0	4452	0	0	0	0	0	0	0
NP_001029421.1	alcohol dehydrogenase class-3	505515	50196	420959	16329.8	24209.7	76702.2	70001.6	95636.4	82006.8	41985.8	0	0	0	0	29078	0
NP_001029422.1	exocyst complex component 7	505568	0	152896	17734.5	15436.3	48216.4	74672.5	28314.3	34681.4	20493.5	0	0	0	0	644.6	0
NP_001029427.1	complement factor D precursor	505647	0	0	0	0	0	0	0	0	0	0	12357.4	20655.8	9789.5	0	9875
XP_005223662.1	apolipoprotein M isoform X2	505830	337950	147030	436030	266466	233592	209596	227747	222486	125868	71377	55447.6	72957.9	51719.2	162696	55557.2
NP_001029436.1	BAG family molecular chaperone regulator 2	506107	25288	61512.6	0	11628.4	20216.8	0	24025.6	8746.4	26773.2	0	0	0	0	0	0
NP_001029438.1	proteasome subunit beta type-4	506203	106670	141814	34023	63718.8	78016.3	91552.8	163812	108867	158841	233087	149354	200728	121481	3500	79601.6
NP_001029443.1	actin-related protein 2/3 complex subunit 3	506596	244900	264486	132858	140606	94658.8	259326	198087	194460	250259	8778.2	54735.1	70640.3	45798.3	0	11733.4
XP_005212641.1	serine/arginine-rich splicing factor 7 isoform X2	507066	199350	10447.1	350061	1.00812e+07	6.11605e+06	190644	311424	4.56948e+06	5.18177e+06	60073.7	71647.5	0	0	0	0
XP_010803439.1	leukotriene A-4 hydrolase isoform X2	507130	21629	127000	26717.9	3853.1	19437.9	29262.2	38984.4	14946.8	26643.1	2.88349e+06	4.09618e+06	3.50024e+06	2.94435e+06	15023.3	0
XP_010803441.1	serine hydroxymethyltransferase, mitochondrial isoform X4	507197	0	11728.6	0	0	0	0	0	0	0	0	0	0	0	0	0
NP_001029455.1	multivesicular body subunit 12A	507199	244570	194100	238608	864115	686603	481566	510508	534419	568790	0	0	0	4155.6	0	0
NP_001029460.1	saccharopine dehydrogenase-like oxidoreductase	507289	26487	16333	84781.5	0	0	0	0	42084.2	0	0	0	0	0	0	15240.2
XP_005212816.1	vesicle-associated membrane protein 8 isoform X1	507309	54497	96678.3	47137.8	0	49536	45295.3	42208.6	46797.7	53174.7	0	0	5942.3	11459.6	9155.1	13523
NP_001231253.1	3-mercaptopyruvate sulfurtransferase isoform 2	507313	8513.7	59535.6	23156.1	0	0	0	0	0	0	0	0	7324.3	0	0	3441.4
NP_001029466.1	transitional endoplasmic reticulum ATPase	507345	3128700	3.44864e+06	1.69184e+06	2.22279e+06	2.62953e+06	3.38416e+06	2.939e+06	2.71374e+06	2.66161e+06	2.96858e+06	2.6689e+06	3.30013e+06	3.16789e+06	107872	8.45937e+06
NP_001029471.1	phosphoglycerate kinase 1	507476	5557100	6.90672e+06	2.7095e+06	5833940	6.33037e+06	7.21454e+06	6.12008e+06	5.70907e+06	5.57637e+06	9.95828e+06	340294	202199	263107	134492	220944
NP_001029474.1	SPARC-like protein 1 precursor	507537	637300	202291	1.14277e+06	429088	736282	434367	472626	603808	518059	4.95111e+07	5.28205e+07	5.90262e+07	5.61994e+07	2.56879e+06	6.06107e+07
NP_001029485.1	fibrinogen-like protein 1 precursor	508090	0	0	0	0	0	0	0	0	0	14430.2	0	18262.1	62675.4	83679.9	58622.1
NP_001029487.1	adenosylhomocysteinase	508158	1189200	1.52692e+06	1.10313e+06	754564	706865	766524	954406	718643	689534	32612	29533.3	97374.3	27532.9	403961	62147.3
XP_024853570.1	60S ribosomal protein L36a-like isoform X1	613592	389320	241222	404197	434718	574734	508986	579178	541428	432262	0	0	0	2505.2	0	7222.3
XP_005221229.1	serine/arginine-rich splicing factor 2 isoform X1	508312	197080	119668	342234	374157	320058	113240	279406	323663	278058	0	8433.9	12464.1	0	12370.7	0
NP_001029491.1	3-ketoacyl-CoA thiolase, peroxisomal	508324	22852	42479.7	16719.6	0	0	0	0	0	0	0	0	0	0	0	0
NP_001029494.1	peptidyl-prolyl cis-trans isomerase FKBP4	508535	605490	667338	209066	111070	411611	480501	418675	351627	233140	0	0	0	0	3000.6	0
XP_005217108.1	nucleolar complex protein 2 homolog isoform X3	508638	0	16839.9	0	0	0	0	0	0	0	0	0	0	0	0	0
XP_024851325.1	U4/U6 small nuclear ribonucleoprotein Prp4 isoform X5	508735	0	18128.4	0	0	0	0	0	0	0	0	0	0	0	0	0
NP_001029503.1	zinc-alpha-2-glycoprotein precursor	508800	29961	21935	36223.1	49019	72411.6	0	68208.5	45882.4	0	193042	200444	185668	147784	562871	152017
XP_024833835.1	IST1 homolog isoform X3	508900	1815700	1.07824e+06	1.39089e+06	4.83579e+06	3.38787e+06	3.03352e+06	2.88214e+06	2.70611e+06	2.4426e+06	3082.8	0	0	8764.9	4244.5	19941.7
NP_001029508.1	enhancer of rudimentary homolog	508901	0	13364.4	0	0	0	0	0	0	0	0	0	0	0	0	0
XP_015323769.1	transmembrane protein 106B isoform X1	508903	0	13105.2	0	0	0	3884	6231.6	5865.7	0	0	0	0	0	0	0
NP_001029519.1	histone acetyltransferase type B catalytic subunit	509329	54536	232187	5412.2	9564.1	16517.1	0	33305.9	22011.5	0	0	0	0	0	4249	0
NP_001029526.1	MKI67 FHA domain-interacting nucleolar phosphoprotein	509598	0	68126	17705.9	42443.9	0	0	46530.9	23646.2	0	0	0	0	0	13471.3	0
XP_010812603.1	lysine--tRNA ligase isoform X1	509624	10583	192565	13789	37751.5	33326.9	81067.8	93818.7	54841.6	51288.8	2427.8	0	0	0	0	0
XP_024854252.1	BET1-like protein isoform X3	509758	28293	50942.2	9143.4	0	11734.8	0	0	0	0	0	0	0	0	0	0
NP_001029539.1	protein S100-A2	509860	11723	11102.6	0	0	0	5951.7	0	0	0	0	0	0	0	0	0
NP_001029541.1	proteasome subunit beta type-6	510069	0	0	0	57967.5	112381	123044	96652.4	56345.5	110196	70406.6	77542.3	77116.4	87330.2	19301.4	64447.6
NP_001029542.1	threonine--tRNA ligase 1, cytoplasmic	510075	516180	1.06097e+06	169487	176681	287896	409160	303035	227237	200559	20756.2	4863.6	19756.4	4560.4	5087.1	9032.8
XP_024839985.1	microtubule-associated protein RP/EB family member 2 isoform X2	510159	21580	49120.5	18184.7	0	0	0	6888.6	2125.4	2182.9	301280	367465	328936	209249	0	250355
XP_024855610.1	TSC22 domain family protein 1 isoform X7	510359	0	0	0	0	0	5095.2	0	0	0	9515.3	9681.2	8351.4	39014.9	0	39415.8
NP_001029553.1	proteasome subunit alpha type-4	510423	366740	342062	139024	141882	150177	165118	201284	193450	169582	148226	246443	253422	167357	17646.7	131508
XP_010816334.1	proteasome subunit beta type-9 isoform X1	510593	253750	476583	75748.8	0	6449.9	0	37571.3	94019.1	90330.8	30205.8	15166.5	16338.5	10485.2	1268.4	20155.3
NP_001029561.1	tumor necrosis factor alpha-induced protein 8-like protein 2	510652	24240	42266.5	15608.9	0	0	0	0	0	0	0	0	0	0	0	0
XP_024853188.1	heterogeneous nuclear ribonucleoproteins C1/C2 isoform X4	510852	115320	188474	61450.4	106620	43096.7	97407.4	51777.9	36181.1	26033.1	0	0	0	0	0	764.8
NP_001029568.1	nuclear cap-binding protein subunit 2	510872	12635	29619.1	0	0	0	0	0	0	0	0	0	0	3051.7	3414	0
XP_024839290.1	equilibrative nucleoside transporter 1 isoform X1	510932	3195300	3.62898e+06	2.86921e+06	2.17697e+06	1.86004e+06	1.56615e+06	2.22052e+06	2.44007e+06	2.83736e+06	48090.3	22559.5	26833.8	0	8940.4	4799.3
NP_001029572.1	actin-related protein 10	511083	43042	43646.4	0	0	0	31044.2	27553.7	0	0	0	0	0	0	0	0
XP_024838371.1	inosine-5-monophosphate dehydrogenase 2 isoform X3	511969	598960	1.25627e+06	551985	121859	397272	446566	355532	359059	261209	23842.6	3039.2	23700.8	23100.7	223559	63659.1
NP_001029595.1	26S proteasome non-ATPase regulatory subunit 7	512456	125700	470582	37004.2	18846.8	68888.9	96770.8	201778	144891	62263.1	67611.5	73378.2	77625.8	47498.5	0	56936.1
XP_005205242.1	replication protein A 14 kDa subunit isoform X1	512754	17024	23812.1	0	0	0	0	0	0	0	0	0	0	0	0	0
NP_001029602.1	PDZ and LIM domain protein 2	512907	34989	87335.5	28569.7	0	0	0	19687.5	0	0	0	0	0	0	0	0
NP_001029606.1	60S ribosomal protein L30	513031	1437100	1.05116e+06	1.20804e+06	1.49469e+06	1.3531e+06	1.35799e+06	1.59879e+06	1.12732e+06	1623987	0	0	0	0	0	10350.9
XP_024839235.1	phospholipid scramblase 2 isoform X3	513193	133850	299853	81744.6	10548.4	14524.4	0	35548.6	56080.6	26521.5	0	0	0	0	0	0
NP_001029610.1	40S ribosomal protein S20	513222	228210	470582	166607	139973	249032	345186	297041	306120	171137	0	0	0	2850.6	36572.8	2978.4
NP_001029611.1	ribosome maturation protein SBDS	513237	9339.5	44481.1	0	0	0	0	0	0	0	0	0	0	0	0	0
NP_001029613.1	26S proteasome non-ATPase regulatory subunit 9	513315	8908.7	24762.2	0	34714.4	0	83863.1	40284.7	39108.4	46764.9	0	0	0	0	0	0
NP_001029614.1	dynein light chain roadblock-type 1	513342	10253	21068.7	0	0	13483.2	22577.4	16577	17435	12635.5	0	0	0	0	0	0
XP_005213025.1	integrin beta-1-binding protein 1 isoform X1	513531	45682	55871	53000	23834.7	32291.5	37686.4	64314.1	52076.2	40877.2	0	0	0	0	0	0
NP_001029621.1	importin subunit alpha-1	513592	49767	204676	48015.9	12927.9	85530	67331.9	155181	134460	76929.8	8922.1	227559	0	212533	0	176753
XP_005217871.1	vacuolar protein sorting-associated protein 29 isoform X1	513840	22067	128758	5590.8	0	0	0	0	0	0	0	0	4029.7	0	2543.8	0
NP_001029629.2	probable 18S rRNA (guanine-N(7))-methyltransferase	513878	4265.3	74815.5	0	0	0	5864.8	13488.8	6838.8	5596	3243.6	0	0	0	0	0
NP_001029631.1	60S ribosomal protein L17	514046	3081700	2.88101e+06	3.22938e+06	3058751	3.34829e+06	2.98839e+06	3.45102e+06	2.92081e+06	2.87217e+06	27471.1	0	23963.5	12522	0	37011.9
NP_001029638.1	serum amyloid P-component precursor	514488	0	0	0	0	3098.3	0	7020	0	6403.1	359433	301656	340412	297684	468317	291428
NP_001029640.1	glutamine--tRNA ligase	514586	84526	510396	0	55323	82789	40024	229210	163867	35173.8	0	14709.9	31195.8	0	4531.1	0
NP_001029641.1	LRP chaperone MESD precursor	514610	0	35570.9	0	0	0	0	0	0	0	0	0	0	0	0	0
NP_001029647.1	nicastrin precursor	514929	135990	26599.4	15443.1	0	0	0	0	0	0	0	0	0	0	0	0
NP_001029648.1	small nuclear ribonucleoprotein Sm D2	514932	223410	284600	50411.7	180989	118273	100575	172164	146211	94523.4	28774.6	39417.9	30920.1	16179.5	32436.5	1645
NP_001029651.1	C-type lectin domain family 6 member A	514979	40411	61055.7	97889.9	0	0	0	0	0	0	0	0	0	0	0	0
NP_001029652.1	mitochondrial import inner membrane translocase subunit Tim8 A	515109	0	38601.9	0	0	0	0	3642.1	0	0	0	0	0	0	0	0
NP_001029656.1	eukaryotic translation initiation factor 3 subunit D	515226	129510	543570	79694	100352	146066	95184.8	211658	202345	118442	0	77601.8	10753	0	40636.2	0
XP_024851465.1	fructose-bisphosphate aldolase B isoform X1	515263	18920	7508.7	26846.8	87565.9	176124	117818	149607	65637.6	0	54548.7	74529.2	67582.2	85396.3	15806	71525.4
NP_001029661.1	eukaryotic translation initiation factor 3 subunit K	515326	36533	184053	0	23747.7	0	29734.9	13297.7	12258.6	8553.1	823.1	0	0	0	0	0
XP_005223711.2	complement C2 isoform X1	515440	57568	11825.5	67826.5	66012.1	0	0	83345.3	87163.6	69031.1	470851	391025	460190	362689	609454	424257
NP_001029666.1	proliferating cell nuclear antigen	515499	986210	1.06895e+06	361643	563431	783145	1.06053e+06	727927	1.331e+06	655922	87390.4	160228	90640.9	134194	8963.5	91302
NP_001029667.1	60S ribosomal protein L35	515534	155690	337309	122750	265458	257295	247361	349036	315551	133922	0	0	0	12408.6	0	0
NP_001029668.2	protein FAM50A	515539	0	12275.4	0	0	0	0	0	0	0	0	0	0	0	0	0
XP_010810748.1	transmembrane protein 9B isoform X3	515665	0	15148.6	0	0	0	0	0	0	0	0	0	0	0	0	0
NP_001029689.1	ragulator complex protein LAMTOR5	516090	71412	95947.2	7211.7	0	14785	21408.6	15139.6	18423.5	17761	11246	12734.6	0	0	0	0
XP_005219951.1	peptidyl-tRNA hydrolase 2, mitochondrial isoform X1	516595	0	36405.5	0	0	0	0	0	0	0	0	0	0	0	0	0
XP_024842423.1	GTP-binding protein SAR1a isoform X1	517171	10159	240917	34883.6	0	54689.1	48501.4	62375.2	55739.4	25641	0	96904.7	151252	109608	1.70964e+06	0
NP_001029695.1	AP-2 complex subunit mu	517446	131840	358877	88661.5	11559.4	0	22098.4	0	0	0	0	0	0	0	4859.2	0
NP_001029701.1	ribosome biogenesis protein BRX1 homolog	518501	21964	68147.3	6893.7	16970.6	38598.4	0	59235.8	24390.4	0	0	0	0	0	0	0
NP_001029702.1	ADP-ribosylation factor 4	518601	1965800	2.04113e+06	1369272	932501	1.24939e+06	1.2832e+06	1.03e+06	1.05455e+06	1.0674e+06	329509	347724	398778	186685	40170.3	199738
NP_001029711.1	3(2),5-bisphosphate nucleotidase 1	521254	0	46778	0	0	0	0	0	3718.8	0	4609.9	0	0	7866.2	0	0
NP_001029714.1	T-complex protein 1 subunit zeta	521540	2213900	3148282	1.41816e+06	1.21888e+06	1.65185e+06	1.81979e+06	2.38522e+06	2.06973e+06	1.77035e+06	723311	653806	620660	559166	1.73238e+06	419810
NP_001029720.1	splicing factor 3A subunit 3	523250	0	14929	0	0	0	0	0	0	0	0	0	0	0	0	0
XP_024834059.1	charged multivesicular body protein 2a isoform X1	523847	660680	440485	439832	1.01855e+06	721984	532064	555362	781910	509069	8159.4	9990.1	11444.2	8384.1	469.1	0
NP_001029729.1	NSFL1 cofactor p47	526612	26664	177154	4539.4	0	16120	21625.7	35666	9525	29439.9	0	0	0	0	0	1977.1
NP_001029730.1	dynactin subunit 2	527201	101010	118026	9987.5	26429.6	242970	448141	101136	97509.2	135676	3380.6	31121.5	18013.9	0	7172.5	15054.1
NP_001029734.1	heterogeneous nuclear ribonucleoprotein K	528135	1808600	2.34018e+06	892533	1.06961e+06	1.70857e+06	2.15959e+06	1.3431e+06	1.25699e+06	1.12033e+06	179206	187758	153668	85964.2	6277.2	97274.2
NP_001029738.1	protein pelota homolog	528728	0	14747.1	0	0	0	0	0	0	0	0	0	0	0	0	0
NP_001029740.1	protein EVI2A precursor	528920	52522	48462.5	50397.4	0	0	0	19131.9	0	0	0	0	0	0	0	0
NP_001029742.1	lysosome-associated membrane glycoprotein 2 isoform 2 precursor	529148	685020	554536	371394	388206	752098	568192	347255	456794	745318	46507.1	0	14548.8	25897	27625.8	0
NP_001029743.1	ATP-dependent RNA helicase DDX19A	529929	236450	442008	104256	107960	203046	203233	150268	170784	109645	0	0	0	0	1882.6	0
NP_001029750.1	leucine-rich repeat-containing protein 59	532659	12255	105534	24074	25221.5	46186	55563.1	27586.3	29030.8	12417.6	0	0	0	0	0	0
NP_001029756.1	DNA mismatch repair protein Msh2	533115	6776.2	41492.7	3755.1	0	0	0	0	0	0	0	0	0	0	0	0
NP_001029757.1	actin, alpha cardiac muscle 1	533219	6595200	7461139	5.8544e+06	6.02892e+06	7.41814e+06	6.26823e+06	6.33941e+06	6.39915e+06	6.42115e+06	470793	450263	544292	1.03165e+06	216919	1.24999e+06
NP_001029758.1	ran-specific GTPase-activating protein	533251	518310	766950	133933	275711	517921	528977	243593	418739	356419	52999.1	17079.7	0	0	76940.7	3322.8
NP_001029760.1	WD repeat-containing protein 18	533356	66086	220560	78669.5	20208.3	53252.5	15238.3	86619.9	80536	69009.2	218845	129800	138712	79864.5	38840.2	0
XP_005227848.1	tyrosine-protein kinase BTK isoform X1	533459	12562	11771.6	0	13162.4	13863.2	7860.5	17200.6	18893.5	22703.9	0	0	0	0	0	0
NP_001029763.1	nuclear-interacting partner of ALK	533550	0	6564.6	0	0	0	0	0	0	0	0	0	0	0	0	0
XP_015329478.1	amyloid beta A4 precursor protein-binding family B member 1-interacting protein isoform X1	533670	0	13472.6	0	0	0	0	0	0	0	0	0	0	0	0	0
NP_001029767.2	T-complex protein 1 subunit epsilon	533784	1882900	2.62573e+06	832130	565032	1.02698e+06	1155800	1.68641e+06	1.67248e+06	946941	116665	129372	175071	321370	30112.3	181997
NP_001029768.1	proteasome subunit beta type-3	533874	162500	211515	111600	102312	39426.2	95142.2	180348	46294.7	101687	145417	128278	176844	552190	10502.9	386163
NP_001029775.1	eukaryotic translation initiation factor 3 subunit E	534165	57068	247842	24902.8	60229.8	43107.8	93681.8	72497.2	82764.4	15061	0	64633.5	0	0	0	1435.5
NP_001029776.1	dolichyl-diphosphooligosaccharide--protein glycosyltransferase subunit 2 precursor	534231	8236.4	140392	18520.4	34420	26475	124590	14785.4	10398.1	13451.7	0	3712	0	0	0	2896.5
XP_005210269.1	syntaxin-17 isoform X1	534304	0	14582.3	0	0	0	0	0	0	0	0	0	0	0	0	0
XP_005214845.1	tumor protein D54 isoform X4	534704	0	6840.6	0	0	0	0	0	0	0	0	0	0	0	0	0
XP_005224985.1	eukaryotic translation initiation factor 3 subunit C isoform X1	534882	171930	741179	217720	185175	171400	164526	412663	196150	153616	202142	263653	236207	144068	35818.3	144206
NP_001029794.1	stathmin-2	534991	125900	155480	52207.7	112932	194044	246744	125931	120143	123404	0	0	0	0	0	0
XP_005215277.1	60S ribosomal protein L8 isoform X1	535056	2147500	1.45065e+06	1826746	1.38532e+06	2.13804e+06	1.55402e+06	2.64025e+06	2.06056e+06	1.89388e+06	0	7131.3	18029.7	2013.4	11327	0
XP_024856489.1	protein transport protein Sec23B isoform X1	535071	171820	339929	200699	41250.8	75056.5	99366	48388.7	36400.6	46403.2	0	0	0	0	4998.7	0
NP_001029800.1	malate dehydrogenase, cytoplasmic isoform MDH1	535182	811620	1.28176e+06	546608	347557	404811	559825	634071	450022	486677	85989.4	61118.3	15823.8	56781.3	68065.5	64884.9
XP_010811430.1	epoxide hydrolase 1 isoform X1	535293	0	4025.6	0	0	0	0	0	0	0	9320.6	16126.6	12290.8	16925	8820	25380.2
XP_024836054.1	growth factor receptor-bound protein 2 isoform X2	535298	21072	62527	0	0	21511.4	31983	18698.5	16569.2	23604.7	0	0	0	0	0	0
NP_001029804.1	peptidyl-prolyl cis-trans isomerase NIMA-interacting 1	535470	39749	11933.3	50682.1	29975.4	21650.7	16300.8	16497.7	24991.4	15189.6	0	0	0	0	18977.4	0
NP_001029810.1	histone-binding protein RBBP7	537402	168140	458550	90729.6	22923.8	71760.9	59452.7	99085.3	81389.4	45582	0	0	0	0	0	0
NP_001029816.1	ras-related protein Ral-A	538477	209840	435733	81731.9	128775	417631	408692	306661	338454	252152	0	0	0	0	0	0
NP_001029821.1	26S proteasome non-ATPase regulatory subunit 6	538625	965090	1.39469e+06	118941	83059.4	230958	228541	382676	975133	166258	33239.9	9617.4	11055	42429.4	23622	46313.9
XP_024854754.1	serine/threonine-protein phosphatase PP1-beta catalytic subunit isoform X1	538829	90921	150786	50801.5	135183	162175	158844	185400	166465	108164	0	0	154902	0	0	40750.6
XP_005204098.1	tetraspanin-2 isoform X1	539001	0	6012.7	0	63804	32715.1	23099	0	7289.2	0	0	0	0	0	0	0
NP_001029834.1	proteasome subunit alpha type-2	539141	274200	340478	126590	113797	184318	143784	255543	224454	226194	187934	219010	148271	159610	33212	161204
NP_001029835.1	tubulin beta-4B chain	539149	9864100	1.55595e+07	6.44603e+06	8.35578e+06	1.09483e+07	1.41806e+07	1.42196e+07	1.13309e+07	8.35897e+06	1.04589e+06	976144	1.11084e+06	914154	77498.2	968891
NP_001029838.1	activator of 90 kDa heat shock protein ATPase homolog 1	539220	112140	206309	0	58587.3	102897	149905	121531	118989	165420	24385.8	31636.1	30418.5	20658.5	3615.4	60892.2
NP_001029840.2	boLa class II histocompatibility antigen, DQB*0101 beta chain precursor	539241	3303700	3.08614e+06	3.04739e+06	4.09228e+06	3.6472e+06	2.91622e+06	8.40444e+06	9.96645e+06	1.06669e+07	0	0	4705.4	0	0	0
NP_001029846.1	60S ribosomal protein L14	539373	2347100	1.889e+06	2.38481e+06	2.7801e+06	2565705	2.65329e+06	2.71473e+06	2.48182e+06	2.17745e+06	1669.5	0	1886.9	0	25492	0
NP_001029849.1	guanine nucleotide-binding protein G(i) subunit alpha-3	539521	1446300	2213058	1.50876e+06	1.53025e+06	1.79427e+06	1.7605e+06	1.51079e+06	1713505	1.90689e+06	16582.2	2473.7	0	0	9375.8	13051.8
NP_001029856.1	luc7-like protein 3	539955	11413	39369.5	0	104724	61751.4	7373.8	87497	40632.9	17183	5425.7	0	0	3201.9	0	0
XP_024857482.1	acyl-protein thioesterase 1 isoform X3	539992	69495	111215	25233.7	35657	66751.2	35996.1	71043.1	42597.5	67385.2	11079.1	9055.5	9864	5365	50123.5	0
NP_001029862.1	40S ribosomal protein S23	540129	1005200	1.44666e+06	975192	703611	902275	871885	1.43473e+06	1.27915e+06	1040275	24222.2	0	0	10988.1	5933.4	14189.6
XP_005218221.1	developmentally-regulated GTP-binding protein 1 isoform X1	540161	9779.2	59937.7	11760.3	26780.9	19553.5	49199.7	27032.7	24951.2	23248.1	13923	5306.3	0	21581.6	2614.8	25148.3
XP_024831229.1	integrin-linked protein kinase isoform X2	540207	22197	59151.8	39188.4	0	7312.4	0	5001.1	0	0	0	0	0	0	0	0
XP_005208232.1	COP9 signalosome complex subunit 4 isoform X1	540223	26435	88011.8	0	0	4498.3	8559.8	20910.4	16935.1	6940.8	0	0	0	0	0	0
NP_001029871.1	proliferation-associated protein 2G4	540272	512380	976561	228443	386450	376118	455103	416130	498024	352752	155283	176234	123898	133131	73921.6	101436
NP_001029872.1	serine/arginine-rich splicing factor 3	540276	26957	104145	163601	134852	198155	31078.2	178148	154673	120798	4378.9	0	0	0	32225.7	0
XP_005223736.1	N(G),N(G)-dimethylarginine dimethylaminohydrolase 2 isoform X1	540386	0	91189	0	30016.8	97044.5	154086	11104.4	3511.8	6125.9	23810.1	22614.8	56027.2	370553	6004	358466
XP_024833173.1	GTP-binding nuclear protein Ran isoform X1	540457	1412200	3.04745e+06	538383	691783	899321	1.35107e+06	1.72658e+06	1.18195e+06	1.24276e+06	0	10910.8	7110.6	22046.7	37642.5	6212.9
NP_001029885.1	actin-related protein 2/3 complex subunit 2	540838	458080	943022	133163	60307.3	139111	148800	291654	195882	206642	126369	105624	133723	109753	46815.2	167071
NP_001029888.1	40S ribosomal protein S10	540965	62151	197740	15375	46348.7	112553	106458	106952	97849.3	58298.5	281455	0	0	0	3823	0
NP_001029891.1	ubiquitin thioesterase OTUB1	540984	103960	270606	49463.6	77827.2	246537	220366	194097	151674	140775	25329.5	51510.4	14340	7265.2	12935.3	21602
NP_001029900.1	thrombospondin-4 precursor	541281	132630	133346	141852	358585	148923	207759	382546	140119	226938	1.24686e+07	1.38688e+07	1.21367e+07	3.51179e+06	314541	4.98455e+06
XP_010809828.1	small nuclear ribonucleoprotein-associated protein B isoform X1	613304	103740	195492	43922.7	81837.9	114254	55646.2	112480	105507	70386.5	0	0	3927.6	0	0	0
NP_001029909.1	actin-related protein 2/3 complex subunit 5-like protein	613421	58045	119464	57209.3	23523	71451.5	60470.3	96382.1	95047.8	103450	0	0	0	0	0	0
XP_005220808.1	ras-related protein Rab-5C isoform X1	613749	1329700	847340	1.26345e+06	808436	979906	1464581	1.17001e+06	1.24204e+06	849586	23549	6640.3	25130.8	31871.7	6460.5	42082.8
NP_001029918.1	coiled-coil-helix-coiled-coil-helix domain-containing protein 2	614033	0	6760.5	0	0	0	0	0	3257.9	0	0	0	0	0	0	0
NP_001029920.1	very-long-chain enoyl-CoA reductase	614105	0	18054.4	0	0	0	0	0	0	0	63390	0	0	0	0	163432
NP_001029921.1	serine palmitoyltransferase 1	614165	170360	174363	219184	0	0	0	2860.7	0	0	0	0	0	0	43662.5	0
NP_001029924.1	ATP-dependent RNA helicase DDX39A	614215	287800	619604	67683.3	71964.8	102347	107797	140509	125111	52240.2	0	0	0	0	7376.7	0
NP_001029935.1	SH3 domain-binding glutamic acid-rich-like protein 3	614672	212360	371519	190454	198966	313160	400198	198795	261582	262612	8040.2	7244.6	7461.8	14799.5	11628.9	84463.5
NP_001029938.1	calcium load-activated calcium channel precursor	614715	0	24847.8	0	0	0	0	0	0	0	0	0	0	0	0	0
NP_001029941.1	ragulator complex protein LAMTOR1	614849	72256	126205	26908.8	5728.6	22197	26701.1	18057.2	0	26178.4	0	0	5896.8	0	0	0
XP_024847725.1	transformer-2 protein homolog beta isoform X1	615156	313760	241734	488845	598992	527717	136239	128121	469503	366643	6327.9	0	0	0	0	0
NP_001029953.1	S-phase kinase-associated protein 1	615427	91671	137885	66595.2	73594.4	92827.7	125064	79995.3	85337.2	85813.6	0	0	0	0	117210	0
NP_001029955.1	60S ribosomal protein L32	615556	990720	1.61929e+06	808140	1.04742e+06	1077270	1.02059e+06	1.2773e+06	1.0999e+06	547666	509840	377910	476039	309275	46975.2	386585
NP_001029956.1	mitochondrial fission 1 protein	615565	7186.9	38148	0	0	0	26718.2	22814.8	0	0	0	0	0	5210.2	0	0
XP_024847875.1	transmembrane protein 50B isoform X1	615627	0	53446.2	20819.1	0	0	0	0	0	0	0	0	0	0	0	0
XP_005203304.1	stathmin isoform X1	616317	454340	613572	213823	493160	761671	1.16911e+06	552146	540985	530987	0	0	0	4948.8	4596.4	0
NP_001029963.1	ragulator complex protein LAMTOR2	616375	35507	171649	135604	0	0	0	39147.5	11318.6	40110	0	0	0	0	25833.7	0
NP_001029972.1	elongin-B	617277	50931	183706	41530.1	24260.3	54579.1	40164.5	35440.5	31310.8	16732	0	0	0	0	2336.8	0
NP_001029974.1	ras-related protein Rab-24	617635	0	55407.9	3903.4	0	0	0	0	5022.6	0	0	0	0	0	0	0
NP_001029978.1	coagulation factor VII precursor	617960	0	0	0	0	0	0	14021.1	0	0	86252.9	99486.1	86310.4	42302	0	88268.3
NP_001029979.1	apolipoprotein C-IV precursor	618041	0	0	138141	0	7496.2	0	0	0	0	1.46287e+06	1.1687e+06	1.12502e+06	916550	1.12977e+06	847312
NP_001029980.1	beta-1,4-glucuronyltransferase 1	618055	23838	26467.8	23197.4	4688.8	7944.3	0	0	27940.3	4271.6	0	64383.1	45147.1	34153.8	0	40199.6
NP_001029981.1	calcyclin-binding protein	618428	85400	117365	92668.8	29812.8	49661.4	56029.4	19757.4	31136.6	36821.5	0	0	0	0	0	0
NP_001029984.1	transmembrane emp24 domain-containing protein 9 precursor	618580	0	24315.3	0	0	0	0	0	0	0	0	0	0	0	0	0
NP_001030180.1	60S ribosomal protein L37a	504413	248170	259381	89288.3	171545	210752	253301	361675	302636	272920	0	0	0	0	0	0
NP_001030181.2	protein NDRG1	504499	83993	512772	43868.6	190278	402135	466812	274530	222743	242942	148504	40451.3	195936	25846.8	0	158444
XP_005204712.1	adenylyl cyclase-associated protein 1 isoform X1	504519	2526700	3.08949e+06	1.57967e+06	667223	1.38239e+06	1.78743e+06	1.23992e+06	1.13979e+06	1.14316e+06	353107	380248	256599	514668	156498	437092
XP_005223901.1	receptor-interacting serine/threonine-protein kinase 1 isoform X2	504727	0	620.9	0	0	6293.3	0	82891.4	89225.1	43898.8	0	0	0	0	19086.2	0
NP_001030186.1	60S ribosomal protein L23	504876	179980	440760	124985	249418	236518	349422	316411	298482	182679	0	0	0	0	0	0
NP_001030187.1	target of Myb protein 1	504912	0	38260.7	0	11535.7	31688.1	37976	13480.4	6269.9	13375.3	0	0	0	6322	0	0
NP_001030189.1	D-3-phosphoglycerate dehydrogenase	505103	2462900	4.3025e+06	934324	1799121	1.89655e+06	2.42912e+06	2.50267e+06	1.79421e+06	1.51088e+06	629582	491752	653986	254284	116934	396871
NP_001030190.2	aminoacyl tRNA synthase complex-interacting multifunctional protein 1	505126	100710	136544	73362.6	0	65388.4	65079.5	80113.6	75391.5	66021.4	0	0	0	0	5638.1	0
XP_024839962.1	haloacid dehalogenase-like hydrolase domain-containing protein 2 isoform X1	505403	13908	45151.3	0	0	0	19699.7	20131.2	13844.9	0	0	0	0	0	0	0
XP_005217810.1	myosin regulatory light chain 2, ventricular/cardiac muscle isoform isoform X1	505519	0	0	0	60198.8	0	0	0	0	0	11562.5	0	19231.2	0	0	0
XP_024856141.1	phospholipid transfer protein isoform X1	505640	0	5452.1	21035.5	0	0	0	17737.5	9998.4	0	440440	466573	501276	509632	95149.3	480806
NP_001030204.1	endoplasmic reticulum resident protein 44 precursor	506157	1387.7	121301	12669.5	0	12536.4	0	7698.1	10244.9	21791.4	0	0	0	0	0	0
NP_001030210.1	MYG1 exonuclease precursor	506560	7163.8	23056	0	0	0	0	0	1628.5	0	0	0	0	0	0	0
NP_001030213.1	galactose-1-phosphate uridylyltransferase	506997	0	11034.1	0	0	0	0	0	0	0	0	0	0	0	0	0
NP_001030217.1	fascin	507342	960780	2.07902e+06	762483	418034	1194477	1.64709e+06	738619	643523	596640	19672.1	24849.1	13092.8	48658.8	8863.6	42513.7
NP_001030219.1	synaptobrevin homolog YKT6	507409	25696	54098.1	12912.7	0	7457.6	0	6476.4	1948.8	0	0	0	0	0	0	0
NP_001030229.1	hematopoietic lineage cell-specific protein	508445	0	27111.5	0	0	0	0	0	8519.1	0	0	0	0	0	0	0
NP_001030230.1	N-acetylserotonin O-methyltransferase-like protein	508458	0	16681.2	0	0	0	0	0	0	0	0	0	8750	0	0	0
XP_005224932.2	syntaxin-4 isoform X2	508675	189780	390801	203037	139780	241312	244210	184189	203716	196824	262453	19195	227554	87457.6	2.44797e+06	143372
NP_001030237.1	small nuclear ribonucleoprotein Sm D1	508788	207690	663134	70686.8	145856	178674	222474	432135	378664	201184	5463.8	0	9476	0	12149.3	0
NP_001030238.1	CKLF-like MARVEL transmembrane domain-containing protein 6	508881	458070	765610	506106	217764	248377	258048	351403	375520	382241	8593.6	0	39172.7	15639.6	1189.8	89460.2
XP_024832280.1	T-cell surface protein tactile isoform X2	509578	0	0	0	0	0	0	0	0	0	286167	259973	285762	191639	0	177376
NP_001030246.1	acidic leucine-rich nuclear phosphoprotein 32 family member B	509685	195070	151233	79708.4	123412	96772.7	139941	123563	143283	121249	61511.9	0	0	39154	0	6492.2
NP_001030255.1	26S proteasome regulatory subunit 6B	510029	554650	932604	476484	231454	544104	465897	669511	580132	384252	36600.2	132618	7817.1	145248	56552	106406
NP_001030257.1	aspartate--tRNA ligase, cytoplasmic	510162	287040	1.06828e+06	154982	95070.8	164586	147114	444709	265478	215480	0	0	0	0	10879.9	2713.5
XP_024840534.1	heme oxygenase 2 isoform X1	510243	0	111504	12526.2	0	0	0	0	8634.2	0	0	0	0	0	0	0
NP_001030261.1	ethanolamine-phosphate cytidylyltransferase	510274	37266	116969	0	27837.1	14293.1	16016.2	14470.4	10212.1	7231.5	0	0	0	0	4685.4	0
NP_001030264.1	lysosomal cobalamin transport escort protein LMBD1	510495	45288	90448.8	13758.4	0	22121.8	21252.1	19872	24322.4	27912.2	0	0	0	0	0	0
NP_001030265.1	integral membrane protein 2B	510575	34139	373681	21204.1	49941	143809	144293	185932	155704	186397	71469.8	19466.2	122709	12759.2	1460.5	0
XP_005224481.1	phosphomannomutase 2 isoform X1	510978	16451	37014.8	0	0	0	0	0	0	0	0	0	0	0	0	0
XP_024842832.1	CD81 antigen isoform X1	511435	4631000	2.38825e+06	6.19961e+06	1.02756e+07	6.66342e+06	6.6244e+06	6.44557e+06	5578271	8.57089e+06	75607.8	89579.4	81244.6	129555	57335.7	110742
XP_024841339.1	glutaredoxin-3 isoform X1	511528	93450	141939	25305.3	71567.1	118290	136627	125735	133955	77560.1	0	16653.7	0	5002	9432.1	4534.6
XP_005223984.1	cytosolic non-specific dipeptidase isoform X1	512626	128010	198389	5789.3	16857	59403.3	33464.8	75497.7	48953	45904.7	0	0	11124.4	12815.3	0	20732
NP_001030283.2	26S proteasome non-ATPase regulatory subunit 8	512891	143780	250705	74027.5	88028.2	131005	123587	164250	146540	86991.5	2093.4	0	5009.6	31295.6	0	12604.4
NP_001030285.1	flap endonuclease 1	616242	2473.2	125660	0	0	9358.9	0	13143.9	9006.2	7893.7	0	0	0	0	0	0
NP_001030347.1	glycogen phosphorylase, brain form	505560	0	29066.9	0	0	0	0	0	0	0	0	0	0	0	0	0
NP_001030357.1	RNA transcription, translation and transport factor protein	513083	50687	123388	7220	104745	9822.6	32841	25574.8	18287.4	22761.4	0	28257.8	0	6834.6	0	0
NP_001030358.1	prostaglandin reductase 1	513177	63118	120296	22448.2	24999.7	8931.9	12666.3	13945.6	12898.7	13833.9	0	0	0	0	0	0
NP_001030360.2	transaldolase	513453	145170	294004	255741	131756	249171	234481	305356	303533	221226	689719	644205	630941	424364	4984.6	391196
NP_001030367.1	epithelial cell adhesion molecule precursor	514039	0	12252.3	0	0	0	0	0	0	0	0	0	0	0	0	0
NP_001030373.1	eukaryotic translation initiation factor 3 subunit L	514449	182220	561482	69566.8	70038.3	91701.8	66786.9	140500	71639.6	103695	0	0	0	81526.1	13483.4	0
NP_001030376.1	keratinocyte-associated transmembrane protein 2	514781	9624.8	43152.9	0	0	0	0	0	0	0	0	0	0	0	0	0
NP_001030383.1	60S ribosomal protein L5	515238	3731700	5.94259e+06	2.0975e+06	3.59643e+06	3.6033e+06	3.40013e+06	5.63565e+06	4816656	3.27606e+06	72453	76948.8	155756	122088	0	0
NP_001030387.1	proteasome subunit alpha type-1	515503	279380	598859	204835	107653	235947	102191	346631	190388	49213.6	404411	402120	331746	240390	33538.2	310581
NP_001030389.2	eukaryotic translation initiation factor 3 subunit M	515543	428060	466104	231815	68483.6	92905.8	83948.3	87045.9	89943.6	29130.7	11538.3	264497	301546	303456	0	298974
NP_001030393.1	serine/threonine-protein phosphatase PP1-alpha catalytic subunit	516175	720270	1.5003e+06	714345	1015400	883058	1.32658e+06	1.21801e+06	1.15587e+06	905437	16429	15677	21945.3	17269.7	0	19442
NP_001030396.1	ribonuclease inhibitor	517087	959790	975343	478218	571385	756167	1.10777e+06	718951	603602	534231	414950	304450	344850	379598	53945.7	677435
XP_024848975.1	annexin A3 isoform X1	518050	56006	140447	43673	29143.9	42415.2	13675.9	27937.8	24700.7	36429.4	0	0	0	13410.1	3992	20326.7
NP_001030408.1	cleavage and polyadenylation specificity factor subunit 5	518859	20157	103158	3461	0	0	0	3152.4	0	0	0	0	0	0	0	47772.5
XP_024847530.1	protein NEDD1 isoform X1	519463	0	5350.4	0	0	0	0	0	0	0	0	0	0	0	0	3685.4
NP_001030411.1	sodium/potassium-transporting ATPase subunit beta-1	519758	1509300	278392	205344	134333	131825	158725	157390	1.21432e+06	990440	0	0	0	0	2135.7	0
NP_001030415.1	hsp90 co-chaperone Cdc37	520883	102490	407982	42775.7	66464	100812	135850	133546	65512.9	43848.1	0	0	15142.3	0	0	0
XP_024842930.1	CD151 antigen isoform X2	523328	922160	1.42229e+06	912323	201200	201653	965068	856542	884397	252033	8164.8	8466.4	12988.5	0	0	0
NP_001030428.1	alpha-actinin-1	524770	549770	1.03849e+06	315811	122327	221329	312017	247592	238184	250749	49650.4	70161.7	74660.9	69118.7	37704.8	42627.4
NP_001030439.1	tetraspanin-13	526460	29542	73499.5	13476.7	0	0	5150.8	34279	37449.9	33830.3	0	0	0	0	0	0
XP_024850070.1	catenin alpha-1 isoform X1	526848	20692	30126	23978.5	16262.5	16982.5	25555.8	10975.8	8498.4	12218.2	0	0	0	0	0	0
NP_001030461.1	band 4.1-like protein 5	530941	29402	45041.6	29247.3	0	0	0	0	0	0	0	0	0	0	0	0
NP_001030463.1	catalase	531682	49489	127482	48090.7	0	58535.2	52348.4	99523.4	108846	236520	136386	81793.5	112566	661634	35344.2	922317
NP_001030467.1	NADPH--cytochrome P450 reductase	532512	8110.2	107422	0	0	0	0	9326.9	0	1377.5	0	0	0	0	0	0
NP_001030468.1	ras-related protein Rab-11B	532723	1334100	1.43008e+06	1.11324e+06	1.83218e+06	2.95561e+06	4.65982e+06	1.75417e+06	1.88935e+06	1.84369e+06	131000	97542.4	225164	249260	85126	249869
NP_001030470.1	sodium/potassium-transporting ATPase subunit beta-3	532844	719460	1.11373e+06	631638	557930	634863	372479	433626	444507	450057	0	0	0	0	0	0
NP_001030471.1	LIM and SH3 domain protein 1	532851	292340	210370	209544	151874	255790	489741	342632	363697	335734	0	0	0	0	0	7348.7
XP_024849070.1	SLAIN motif-containing protein 2 isoform X2	534203	73920	0	166591	83082.6	62452.3	64210.9	74852.7	0	0	0	0	0	0	0	0
XP_024831160.1	stromal interaction molecule 1 isoform X5	534816	6002.2	57939.4	4329.6	0	0	0	0	0	0	0	0	0	0	0	0
NP_001030491.2	UBX domain-containing protein 4	536181	0	13005.3	0	0	0	0	0	0	0	0	0	0	0	0	0
NP_001030494.1	THO complex subunit 4	537706	16404	14372.1	0	0	8902.3	10627.9	11674.9	0	0	0	0	0	5578.3	2540.8	2169.1
NP_001030496.1	caspase-6	538409	10148	20720.8	7028	0	0	0	0	0	0	0	0	0	0	0	0
NP_001030497.1	calponin-2	539019	41548	66267.8	51118	84554.7	204468	237015	144834	144613	155124	19369.2	12376.7	8424.4	15328.8	14491.2	11406.1
NP_001030503.1	secretory carrier-associated membrane protein 3	539670	195670	437317	166321	39907.9	44633.7	58092.3	41188.9	45206.3	26744.5	0	9165.2	0	3588.8	4964.4	0
NP_001030504.1	serine incorporator 1 precursor	539993	155040	225720	108787	156504	138883	156128	148740	146891	152847	0	0	0	0	0	162579
NP_001030505.1	PAT complex subunit CCDC47 precursor	540167	0	20270.9	0	0	0	0	0	0	8697.5	0	0	0	0	0	0
NP_001030507.1	septin-6	540783	114460	243035	49815.1	50780.3	104068	203629	123898	158662	107487	0	0	0	0	0	0
XP_024840150.1	tyrosine-protein phosphatase non-receptor type 2 isoform X4	540888	0	26010.9	0	0	0	0	0	7832.3	0	6182.2	0	0	0	17139.5	6078.1
NP_001030510.2	ribose-5-phosphate isomerase	613376	6338.2	61862.9	0	0	0	0	0	15279.7	0	0	0	0	0	0	0
NP_001030517.1	SH3 domain-binding glutamic acid-rich-like protein	614007	32387	62167.5	11712.6	0	0	0	0	0	0	0	0	0	0	0	0
NP_001030518.1	nucleophosmin	614028	1576600	3.19672e+06	2.38401e+06	2.1302e+06	1.74215e+06	1.64037e+06	2.27355e+06	2.00593e+06	2054931	78130.1	30270.7	36855.1	73823.2	41539.7	27278.9
NP_001030522.1	40S ribosomal protein S4	614241	433620	1.7981e+06	269550	518547	531215	429683	896931	706357	514595	0	0	0	0	0	3805.4
NP_001030524.1	actin-related protein 2/3 complex subunit 5	614345	43014	80064.1	24944.2	88598.9	113935	99476.7	75908.8	79828.9	29531.2	0	366496	332967	18396.2	5654.1	9837.4
NP_001030528.1	transmembrane protein 222	614627	0	51764.6	0	0	3628.4	0	0	0	0	0	0	0	0	0	0
NP_001030533.1	peptidyl-prolyl cis-trans isomerase FKBP1A	614795	582510	473537	343794	268532	510702	536194	480186	500219	566103	12010.1	10277.7	12558.4	26155.2	2689.4	25399.5
XP_024841574.1	ribonuclease P protein subunit p30 isoform X1	615098	0	24540.8	0	0	0	0	0	0	0	2087.2	0	0	0	0	0
XP_024836199.1	flotillin-2 isoform X4	615679	73390	63593.2	46496.7	0	0	0	0	5097.6	0	0	0	0	0	0	0
NP_001030549.1	charged multivesicular body protein 2b	615954	134900	123025	104371	508681	578830	469793	245961	226640	197872	5406	0	30250.4	0	65024.3	0
XP_015316952.1	sterol-4-alpha-carboxylate 3-dehydrogenase, decarboxylating isoform X1	616694	143560	463911	91795.5	0	106283	30837.7	52243	30416.2	35738.2	0	0	0	0	70151.8	0
XP_024842075.1	golgin subfamily A member 7 isoform X1	616809	86181	81029.8	175977	103418	93135.7	146200	60095.3	77104.6	104621	19998.3	31192	15294.6	7020.5	0	10919.3
NP_001030569.1	stress-induced-phosphoprotein 1	617109	1269800	1.183e+06	540420	774166	957137	1.25986e+06	631908	574711	783611	115144	8139.2	5419.2	16267.1	16659.3	47549.7
NP_001030574.1	ubiquitin-conjugating enzyme E2 variant 1	617771	71067	228684	44929.7	61270.6	84059.9	131243	71498.9	73602.2	65746	3015.7	0	0	0	0	5901.4
XP_024834366.1	60S ribosomal protein L28 isoform X2	618702	728820	989142	354150	990711	1.01888e+06	1.14679e+06	1.08929e+06	832870	715035	7136.4	7504.9	0	6392.9	20446.1	0
XP_024857539.1	vacuolar protein sorting-associated protein 28 homolog isoform X1	618785	166880	65058.4	86614.1	797202	469246	309484	432815	482397	485021	3536.3	4605.3	0	0	113043	3007.6
XP_024841919.1	monocarboxylate transporter 1 isoform X1	505775	1407700	2.93623e+06	1.38574e+06	882710	1030142	1.09376e+06	1.03998e+06	1.09867e+06	1.24036e+06	10247.2	0	9415.7	2308.4	0	14517.8
XP_015328670.1	sorbitol dehydrogenase isoform X2	508954	17152	14400.8	21614.6	54253.8	22259.7	42910.9	77429.1	31490.2	23979.8	0	0	0	0	0	0
NP_001032520.1	40S ribosomal protein S15a	337888	96315	386963	37982.6	54837.5	74239.9	92742.9	119126	117206	84216.7	13986.8	12082.1	14615.7	7762.4	0	9978.6
XP_005202952.1	histone deacetylase 1 isoform X1	404126	85820	285734	21948.6	38443.6	45995.1	29049.3	61819.7	27566.2	19621.5	5221.1	0	0	1613.3	9829.5	0
XP_005216431.1	CD59 glycoprotein isoform X1	505574	55175	37124.4	80815.6	19802.1	24522.7	0	26487.4	18708	18409.9	437457	387137	407169	347077	378704	388327
NP_001032526.1	ubiquitin-conjugating enzyme E2 C	506962	44321	77986.6	65876.1	0	0	11380.4	12612.6	22011.5	23902.1	0	0	0	3870.2	0	0
NP_001032534.1	ATP-citrate synthase	511135	446610	889805	154291	314010	484895	401794	621767	452774	373369	11225.5	29630.2	0	28901.3	8963.5	30908.6
NP_001032539.1	leptin receptor overlapping transcript-like 1	513036	12157	19171.8	5262.9	25160.3	13247.1	7146.4	14302.6	15348.8	0	0	0	0	0	0	0
XP_005214756.1	elongation factor 1-alpha 2 isoform X1	515233	119660	111848	0	0	103179	110362	86720.6	0	68071.3	0	0	0	0	0	0
NP_001032544.1	40S ribosomal protein S19	516063	97186	162873	32675.6	124101	122433	215938	116544	115608	63929.3	6308.5	6725.4	0	0	0	0
NP_001071531.1	histone H2B type 1-K	616627	13695000	1.89336e+07	1.05499e+07	3.40868e+07	2.38093e+07	18736989	2.18286e+07	2.01139e+07	1.23215e+07	284264	294185	404858	2.55955e+06	33710.4	3.71769e+06
NP_001032554.1	serine/threonine-protein phosphatase 2A 65 kDa regulatory subunit A alpha isoform	535321	522220	773500	195719	524151	582314	670722	478387	462380	297306	14837.7	16948.3	0	11596.6	17086.5	38785.9
NP_001032559.1	probable cytosolic iron-sulfur protein assembly protein CIAO1	540069	8273.2	67032.4	0	0	0	0	0	0	0	0	0	0	10473.7	0	0
NP_001032560.1	DNA-directed RNA polymerase II subunit RPB11	540428	3901.5	13957.5	0	0	0	0	0	0	0	0	0	0	0	0	0
XP_015329616.1	glucose-induced degradation protein 8 homolog isoform X1	505570	0	13772.6	0	0	0	4382.4	0	0	0	0	0	0	0	0	0
XP_005226947.1	UBX domain-containing protein 1 isoform X1	506676	0	12391.5	0	0	0	0	0	0	0	0	0	0	0	0	0
XP_005206610.1	cyclin-dependent kinase 4 isoform X1	510618	4497.5	70751.8	0	0	0	0	0	0	0	0	0	0	0	0	2069.9
NP_001032693.1	glutaredoxin-1	515416	95556	249611	53070	69472.7	117757	116951	211630	236019	203803	0	0	7445.2	7584.6	0	66719.5
NP_001032695.1	fermitin family homolog 3	525159	1743400	2.13818e+06	1934604	677217	950197	1.02406e+06	961677	900126	957537	74120.9	77053.9	89142.7	189863	81102.4	137990
XP_024856398.1	ADP-ribosylation factor-related protein 1 isoform X1	525394	0	9027.2	0	0	0	0	0	0	0	0	0	0	0	0	0
NP_001032700.1	ras GTPase-activating protein-binding protein 1	534214	85368	308096	20536	47968	138254	226285	107288	85929.8	72939.9	23394.6	0	6134.4	0	1733.8	0
NP_001032701.1	proteasome subunit beta type-5	534640	4325.7	77426.1	0	0	19095.1	0	47201.1	12509.1	0	45525.1	38639	38071	39179.7	0	39020.6
NP_001032705.1	high mobility group protein B2	540444	32161	60181.4	0	0	0	0	10882.6	0	0	6440.7	15534.5	6273.8	128550	0	99282
XP_024834261.1	nuclear transport factor 2 isoform X1	614921	60856	48124.4	81723.9	29918.6	49713	62277.8	77647.2	77092.3	52121.9	0	0	0	20365.2	0	22313.5
NP_001258089.1	P-selectin glycoprotein ligand 1 precursor	617434	315020	54192.5	336873	403650	333910	222261	299549	304306	476352	574377	569528	701335	578482	654548	575861
NP_001032904.1	coatomer subunit gamma-1	338055	199840	501776	46297.8	15249.6	8441	87699.4	98553.9	62935	37859.1	0	0	0	0	16967.3	10486.5
NP_001032906.1	importin-5	508273	242910	454985	208685	79017.7	251261	390468	135392	145819	56711.7	0	0	0	0	284719	0
XP_024849689.1	small glutamine-rich tetratricopeptide repeat-containing protein alpha isoform X1	504701	48538	73356.3	33136.9	16918.4	32111.7	76769.5	46012.7	41295.6	0	0	0	0	0	0	2280.7
NP_001033134.2	vacuolar protein sorting-associated protein VTA1 homolog	506430	1529600	731187	1.18316e+06	2.10696e+06	1.89306e+06	1.39347e+06	1448714	1.37625e+06	1400716	291216	199849	156833	191137	166609	664490
NP_001033160.2	dual specificity mitogen-activated protein kinase kinase 2	510434	34692	104477	24460.5	15836.6	0	17618.2	32022.3	24562.6	24295.8	0	0	0	0	0	0
NP_001033168.1	ADP-ribosylation factor-like protein 2	511349	0	35086.5	0	0	0	0	0	0	0	46301.6	0	0	0	176235	45800.5
NP_001033171.1	ninjurin-1	511468	0	15073.4	0	0	0	0	0	0	0	0	0	0	0	0	0
NP_001033175.1	T-complex protein 1 subunit alpha	512043	2564000	4.40028e+06	1778544	1.14052e+06	1.45342e+06	1.81354e+06	2608841	1.94439e+06	1.56618e+06	32452.9	45399.8	81976	44422.9	52649.2	134974
XP_010801907.1	nuclear autoantigenic sperm protein isoform X3	512427	88128	157244	18151.3	0	64553.7	19566.4	68660.6	50604.3	18006	0	0	0	0	0	0
XP_015326572.1	methionine--tRNA ligase, cytoplasmic isoform X2	512531	304600	941560	126005	73659	188930	130178	282556	292184	155855	0	14621.4	17438.8	455120	33527.2	478477
XP_024849919.1	DNA-directed RNA polymerases I, II, and III subunit RPABC1 isoform X2	512971	0	14111.7	0	0	0	0	0	0	0	0	0	0	0	0	0
NP_001033183.1	nucleosome assembly protein 1-like 4	513028	122180	327287	105924	153395	62365.9	152909	173311	205458	189676	57250.8	19872.9	67432.5	45332	0	5680.5
XP_005221988.1	WD repeat-containing protein 61 isoform X1	513208	24505	112601	12211.7	0	0	22385.8	62994.2	45847.4	14700.2	0	0	0	11160.1	0	0
XP_005224496.1	methyltransferase-like 26 isoform X3	514636	21562	54046.3	0	0	15150.1	0	19744.3	12666.8	17466.9	0	0	0	0	0	1541.7
XP_024843713.1	tetraspanin-6 isoform X1	514741	215190	99706.3	95343	322068	367632	237547	505987	490015	421920	0	0	0	0	0	0
XP_005219322.1	vasodilator-stimulated phosphoprotein isoform X2	514902	348160	601266	300253	239295	658552	927003	483905	377179	384404	0	0	6764.9	55234.2	1.5604e+06	45499.7
NP_001033201.1	peptidyl-prolyl cis-trans isomerase FKBP3	515069	11096	35677.5	4524.3	30974.9	94321.6	48407.8	45391.9	94887	87055.7	0	0	0	0	0	0
NP_001033213.1	DNA-directed RNA polymerases I and III subunit RPAC1	516337	19666	88112.3	11590.4	0	9565.1	0	10008.3	4454.4	13877.2	6519.5	0	0	0	33305.8	0
NP_001033232.1	glutamate--cysteine ligase regulatory subunit	525659	0	9525.9	0	0	0	0	0	0	0	0	0	0	26620.3	0	32303.1
XP_024853344.1	casein kinase I isoform X4	527889	49527	65417.9	47352.5	32547.7	53871.2	17659.5	47577.7	41116.3	47086	8626.3	6056.4	0	9882.6	3522	16757.6
NP_001033261.1	glycerol-3-phosphate phosphatase	538173	15719	32774.4	0	0	0	0	0	0	0	0	0	0	0	0	0
NP_001033268.1	calponin-3	538975	0	0	0	34019.7	51580.3	68969	53784.7	50470.3	33186.5	0	0	0	0	0	0
XP_024847775.1	cysteine and glycine-rich protein 2 isoform X1	539381	34575	80021.5	0	14635.5	62182	80461.1	78476.8	38499.2	61849	180146	146892	0	78499.6	0	179879
NP_001033276.1	interleukin enhancer-binding factor 2	539760	57034	108281	35465.9	0	0	0	22659.1	13009	0	0	0	0	0	0	0
XP_010818595.1	3-5 exoribonuclease 1 isoform X1	540728	0	10909.5	0	0	0	0	0	0	0	0	0	0	0	0	0
NP_001033283.1	T-complex protein 1 subunit delta	613336	1104600	2.36644e+06	430510	688942	843009	993320	1.51862e+06	1.26472e+06	806408	2.13134e+06	2108614	2.06677e+06	1.78797e+06	1.23657e+06	1.29803e+06
NP_001033286.1	histone H2A.V	613618	1051200	2146315	767494	1.77792e+06	2.72651e+06	1.18888e+06	2.21026e+06	1.83658e+06	1.18189e+06	11881.3	15757.2	12469.4	11803.3	6222	40726.8
XP_024837692.1	signal recognition particle 54 kDa protein isoform X1	614017	48829	37977.4	0	0	0	0	0	0	0	0	0	0	0	0	0
NP_001033293.1	serpin A3-3 precursor	615103	10904	0	72393.7	0	7821.1	0	21616.1	25697.4	0	0	0	0	0	8004.3	0
NP_001033294.1	PEST proteolytic signal-containing nuclear protein	615197	5617.5	18975.3	0	0	0	0	0	0	0	0	0	0	0	0	0
NP_001033295.1	SPRY domain-containing protein 7	615298	14582	27520.6	16172.3	0	0	0	0	0	0	0	0	0	0	1793	0
NP_001033313.1	serine/threonine-protein kinase VRK1	618880	0	87228.9	0	0	0	0	12655.5	0	0	0	0	0	0	0	0
NP_001033592.1	translocon-associated protein subunit delta precursor	504438	0	73974.7	0	0	0	0	25670.8	0	0	0	0	0	0	0	0
NP_001033593.1	zinc finger protein ZPR1	504523	12102	20673.3	0	0	0	0	0	2598	0	0	0	0	0	0	0
NP_001033605.1	prefoldin subunit 3	508727	45309	40575.8	18642.9	0	30824.1	27154.6	29036.7	29165.9	33313.2	15110.4	0	0	8248.2	113799	7906.1
NP_001033607.1	MHC class I heavy chain isoform 1 precursor	515712	11701000	1.18757e+07	1.29271e+07	3.03293e+06	3.17773e+06	3.56022e+06	3655062	3.71335e+06	4.42233e+06	12547.5	22158.3	25010	3649	12211.2	19165.1
NP_001033609.1	COMM domain-containing protein 9	510280	0	15251.3	0	0	0	22864.8	16461.4	0	10407.5	102052	30414.6	22605.7	14702.5	0	40547.1
NP_001033615.1	ruvB-like 2	511048	903650	1504169	533388	656041	807350	948442	1.00129e+06	935274	625926	173622	492471	128260	139534	549392	131536
NP_001033616.1	proteasome subunit beta type-7	511207	50684	40051.9	25920.9	24771.1	49027.4	29668.9	91731.7	97446.3	54825.8	38440	10276.8	0	35963.9	0	26901.2
NP_001033617.1	protein ZNRD2	511466	7990.8	20507.5	10727.7	0	0	0	25010.9	0	0	0	0	0	0	0	0
NP_001033621.1	T-cell immunomodulatory protein precursor	512545	0	14622.5	0	0	0	3388	4969.7	0	0	5125.9	0	0	0	0	0
NP_001033624.2	Golgi reassembly-stacking protein 2	513771	4695.3	34824.5	0	0	0	0	0	0	0	0	0	0	0	0	0
NP_001033628.1	proteasome subunit beta type-1	514237	227620	257937	52031.2	209854	123780	111654	127469	179246	139358	187888	207264	264425	126458	189995	162020
NP_001033629.1	prefoldin subunit 4	514621	0	86202.3	0	0	0	13433.2	0	10026.4	8006.3	0	0	0	0	0	0
NP_001033633.1	guanidinoacetate N-methyltransferase	515270	4803.5	15468.8	0	0	15849.6	12150.5	21361.6	14426.3	19685.8	0	0	0	0	8446.4	0
NP_001033636.1	replication factor C subunit 3	515602	0	54256.5	15752.7	0	0	0	0	25605.7	18818.8	0	0	0	0	0	0
NP_001033647.1	cell adhesion molecule 1 precursor	529873	0	0	5723.8	0	0	40517.9	0	0	189929	683834	689360	785830	674932	21066.5	797896
XP_005201661.1	fragile X mental retardation syndrome-related protein 1 isoform X5	536793	10195	29508.9	5669.7	15054.6	11790.2	0	0	0	0	0	0	0	0	0	5369.6
NP_001033652.1	transmembrane emp24 domain-containing protein 1 precursor	538144	6439.1	41882.7	0	0	0	0	0	0	0	0	0	0	0	0	0
XP_010819218.1	LOW QUALITY PROTEIN: protein SET-like	782688	37637	159967	50308.3	66203.2	5203.5	41748.5	52500.3	52900.8	53859.1	0	23710.5	41067.4	47965.9	0	208585
NP_001033654.1	C-Myc-binding protein	539291	9725.9	30115.7	0	0	24716.4	42416.9	15489.2	15528.1	16427.3	0	0	0	0	0	0
NP_001033662.1	WD40 repeat-containing protein SMU1	540842	0	60568.3	0	0	1311	0	0	0	0	0	0	0	0	191949	0
NP_001033669.1	6-phosphogluconolactonase	616120	78686	195794	30863.6	41968.7	13355.8	77448.6	78489.9	52560.6	35919	1817.5	0	0	0	0	0
NP_001033763.1	lipopolysaccharide-binding protein precursor	512242	0	1556.8	32661.3	55537.4	47263.2	17921.4	19505.7	27043.6	20535.8	916376	534084	548441	1.86837e+06	299191	2.34787e+06
NP_001033777.1	ras-related protein R-Ras	616503	85293	175228	19781.9	17061	14899.3	14348.2	16698.1	15152.9	25546.4	0	0	0	0	0	0
NP_001035046.1	integrin alpha-M precursor	407124	0	0	0	0	0	0	0	0	0	0	0	0	21858.6	2233.2	27168.9
NP_001035559.2	complement C3 preproprotein	280677	22304000	5.3437e+06	3.6624e+07	2.36136e+07	2.02461e+07	1.48964e+07	1.78493e+07	17554562	1.71762e+07	1.01298e+08	9.50052e+07	9.32605e+07	9.98744e+07	2.99142e+08	9.66966e+07
NP_001035560.1	haptoglobin precursor	280692	6899	22657	0	0	14385.1	0	0	10875.4	16260	155469	167297	207281	1.69928e+06	949727	1.5596e+06
NP_001035563.1	trifunctional purine biosynthetic protein adenosine-3	281183	535520	1.2117e+06	136304	206006	423874	430535	462494	392682	207893	649094	759541	724379	558395	30817.1	621794
XP_024831774.1	glutamine synthetase isoform X1	281199	0	7067	0	0	8045.9	0	62181.4	37086.1	7868.7	10111.1	16811.4	8322.5	1841.4	7517.5	18301.5
XP_024841229.1	retinol-binding protein 4 isoform X1	281444	893440	171616	1.34468e+06	341282	301009	439881	337095	539686	279393	685320	711868	664634	427963	994820	608546
NP_001035567.3	annexin A5	281626	587220	1.42704e+06	470073	938983	889538	711470	506630	497725	411662	51859.2	24333	55393	103644	70400.2	72754.8
NP_001035571.1	major histocompatibility complex, class II, DM beta precursor	282491	0	0	0	11367.8	0	20005.4	0	0	70520	0	0	0	0	0	0
NP_001035577.1	elongation factor 1-gamma	326581	581060	2.24565e+06	157492	404657	351384	428960	547989	417316	240643	19807.9	0	4433	0	0	5558.3
NP_001035580.1	tumor necrosis factor receptor superfamily member 1B precursor	338033	10004	25195.1	0	40336.6	62253	98659.2	31469.6	91623.7	60975.3	8542	10642.5	0	0	0	0
NP_001035581.1	dnaJ homolog subfamily A member 2	360006	704580	512833	385680	309594	336460	226050	557916	421388	574840	118035	125201	110135	53688.2	0	118058
NP_001035583.1	methionine aminopeptidase 2	404150	2564.8	39089.3	0	0	0	0	0	0	0	0	0	0	0	0	0
NP_001035585.1	insulin-like growth factor-binding protein 6 precursor	404186	23703	3479.4	32987.4	11894.1	0	5714.7	10824.8	11473.2	0	9297.2	0	12211	10890	0	0
XP_024839180.1	MHC Class I JSP.1 isoform X1	407173	3341100	2.17976e+06	3.13027e+06	3.48332e+06	2.97456e+06	3.43802e+06	330924	3.73768e+06	4.88976e+06	0	50815.9	52315.2	46154.7	90827.6	64267.9
NP_001035594.1	protein transport protein Sec61 subunit alpha isoform 1	505064	5920.8	31205.6	0	0	0	10163.3	0	0	0	0	12342.2	0	0	16162.5	0
XP_024842780.1	serum amyloid A-4 protein isoform X1	505308	0	775.2	0	0	0	0	0	0	0	209164	263736	263152	216681	349076	350719
NP_001035606.1	60S ribosomal protein L19	510615	373720	466866	495463	663039	593378	451143	565849	520669	442604	0	0	7202.6	20913.2	0	0
NP_001035610.1	60S ribosomal protein L7a	513128	4068900	5.07655e+06	3.93523e+06	4.82779e+06	4.96726e+06	4.818e+06	5.51158e+06	5.36501e+06	4.35997e+06	51383.3	41039.3	92492.4	14623	0	43098.6
XP_024849933.1	heterogeneous nuclear ribonucleoprotein A/B isoform X2	513410	301890	321987	90491	165520	332739	441116	277168	252686	181446	226122	0	0	0	0	18366.6
XP_005213900.1	ubiquitin carboxyl-terminal hydrolase isozyme L3 isoform X3	520170	182900	297410	33243.5	39567	129747	363005	42615	46768.9	48181	3360.1	0	0	0	0	4044.3
XP_015314016.1	small nuclear ribonucleoprotein G	107131494	62223	62819.4	38471	81187.1	0	51486.2	62324	53623.3	45135.8	0	0	0	0	0	0
XP_010815554.1	BAG family molecular chaperone regulator 5 isoform X1	522854	172580	111340	32667.6	58775.8	25126.1	12112.6	164400	124905	189135	0	0	4020.2	7566.9	0	0
XP_024853357.1	transmembrane emp24 domain-containing protein 10 isoform X1	529761	124700	195498	160085	145316	141287	183578	126648	129482	132198	53154.6	23511.3	35005	13876.3	3085.1	7392.8
NP_001035653.1	oxidoreductase HTATIP2	539276	7848.1	21604.2	0	0	0	0	0	0	0	0	0	0	0	0	0
XP_024832220.1	tyrosine-protein phosphatase non-receptor type 7 isoform X5	614077	23461	36222.8	0	3678.8	0	0	8677.6	0	0	0	0	0	0	0	0
XP_010802047.1	40S ribosomal protein S27-like	101903478	74675	167052	68092.1	80616.3	84418	85398.1	136212	67667.2	65590.5	0	0	0	0	0	0
XP_010809831.1	40S ribosomal protein S21 isoform X1	615178	93624	119354	30181.2	0	117257	173347	78416.2	78452.8	67238.2	1685.4	0	6943.5	2165.9	11589.1	8291
NP_001035680.1	ribonuclease 4 precursor	616089	0	0	0	6430.2	5512.3	0	0	0	2351.3	11171	0	0	0	25086.9	12509
NP_001035688.1	prostamide/prostaglandin F synthase	617001	0	27754.8	0	0	0	0	28305.9	28503.1	0	0	0	8880.9	0	0	0
NP_001035689.1	eukaryotic translation elongation factor 1 epsilon-1	617105	57192	180215	18218.1	54961.4	54771.4	64875.1	81689.9	30555.3	53767.9	0	0	0	0	0	17840.3
XP_024833249.1	rho-related GTP-binding protein RhoF isoform X1	617894	546910	569737	492218	494710	707004	665250	782755	780952	742513	37014.6	28293.8	23050.9	29642.1	0	28390.1
NP_001039332.1	glycogenin-1	280812	12748	83759.2	0	8475.6	19042.1	37164.9	55552.1	85215.5	75490	0	0	0	0	0	2400.9
NP_001039334.1	V-type proton ATPase subunit F	282405	15936	17552.1	0	0	0	0	0	0	0	0	0	0	0	0	0
NP_001039338.1	leucine-rich repeat-containing protein 41	337889	0	10041	0	0	0	0	0	0	0	0	0	0	0	0	0
NP_001039344.1	protein disulfide-isomerase A4 precursor	415110	16420	32061.6	0	8101.7	23212.9	4479.5	0	0	3885.4	1.08909e+06	923601	1.10493e+06	801064	154577	688822
NP_001039349.2	AP-1 complex subunit mu-1	504310	44853	196165	34614.8	24790.5	67389.5	24120.9	49961.2	16566.1	12136.6	0	0	0	0	3488.6	0
NP_001039350.1	tapasin precursor	504335	13650	115568	0	0	0	0	0	2113.8	0	0	0	0	0	0	0
XP_024833785.1	tumor necrosis factor receptor type 1-associated DEATH domain protein isoform X2	504707	98864	183213	27511.8	97743.7	37695.5	32960.2	290451	203221	155918	0	0	0	57272.1	0	0
NP_001039365.1	26S proteasome non-ATPase regulatory subunit 3	504937	258260	889287	123792	162638	343344	463938	443330	398083	280170	4588.3	10687.8	0	14771.4	6648.1	33752.6
NP_001039368.1	dermatopontin precursor	504963	0	0	0	0	0	0	0	0	0	81045.9	254910	325128	347440	3081.3	537062
NP_001039376.1	heterogeneous nuclear ribonucleoprotein A1	505093	1050200	1.35493e+06	331433	347531	880146	1.18477e+06	797035	724261	506044	3847.3	27325.4	24979.8	5584.1	40768.1	16937.3
NP_001039377.1	cysteine and histidine-rich domain-containing protein 1	505144	11053	78669	7954.5	0	0	28125.4	0	12784.3	12461.2	0	0	0	0	0	2508.4
NP_001039380.1	vesicle-associated membrane protein 3	505379	243570	435246	237192	45948.4	103531	74542.6	86921	101640	79834.7	5296	0	0	47109.4	0	0
XP_024857221.1	transcription elongation factor A protein 1 isoform X3	505722	18430	16422.2	43781.1	0	0	0	0	0	0	0	0	0	0	0	1035.5
XP_015316741.1	RNA-binding protein 4B isoform X2	505756	9393	50433.4	8698.6	7413.4	8636.5	12574.1	7681.3	4608.1	0	0	0	0	0	0	0
NP_001039397.1	peptidyl-prolyl cis-trans isomerase FKBP11 precursor	506043	0	41678.6	0	0	0	0	0	0	0	0	0	0	0	0	0
XP_010812390.1	AP-1 complex subunit beta-1 isoform X4	506192	43826	90814.3	9594.8	0	20984.7	7136.6	11624.6	0	0	0	0	0	0	0	0
NP_001039407.1	uncharacterized protein KIAA2013 homolog precursor	506454	72342	113009	11982.4	36111.5	0	26249.8	0	0	40958.4	0	0	0	0	0	0
XP_024840494.1	calcium-regulated heat-stable protein 1 isoform X3	506760	122800	128161	60222.3	27434.2	78211.4	88563.8	100866	117319	105400	0	0	0	15681.7	0	31752.1
XP_024855612.1	aspartyl aminopeptidase isoform X4	506882	226120	615004	48575.9	81380.8	70235	133636	315087	221238	58859.6	12056.5	5646	0	0	6673.5	242984
NP_001039423.1	60S ribosomal protein L23a	507168	212780	999530	94619.2	319253	343176	345718	536281	458989	203330	0	4110.3	6827.2	15016.8	0	7931.4
NP_001039427.1	proteasome subunit alpha type-6	507213	598380	534705	292378	210830	313718	351275	429087	438179	374315	389821	439998	468476	219228	269624	461122
XP_005202672.1	caspase-8 isoform X1	507481	744620	885053	251016	517384	636884	577261	675924	561074	386499	3124.8	5655.2	0	145903	55321.2	0
XP_024846329.1	heterogeneous nuclear ribonucleoproteins A2/B1 isoform X4	507564	1107500	1.29367e+06	267132	465682	1.06883e+06	1.49266e+06	794472	771459	590455	22993	23572.2	11425.2	23189.5	77095.3	28301.2
XP_010815085.2	complement component C6 isoform X1	507749	334680	92331.3	278697	1.09644e+06	1.01023e+06	556568	847137	719468	684160	2.02142e+06	1.71849e+06	1.91261e+06	2.14986e+06	3.12272e+06	2.10006e+06
NP_001039446.1	multifunctional methyltransferase subunit TRM112-like protein	507833	17630	134052	10610.7	33841.5	79893.3	90763	81072.8	80823.5	74253	8859.2	0	0	0	0	0
NP_001039449.1	replication protein A 32 kDa subunit	507912	51579	85029.5	22425.9	0	0	0	35369.6	37317	25326.7	0	0	0	0	0	0
XP_005208975.1	UBX domain-containing protein 6 isoform X1	507936	0	8940.7	0	0	0	15160.4	0	0	0	0	0	0	0	0	0
XP_010805865.1	ubiquitin-like domain-containing CTD phosphatase 1 isoform X1	508163	5639.5	15796.5	0	0	0	0	0	0	0	0	0	0	0	0	0
NP_001039467.1	CD48 antigen precursor	508386	612360	1026276	490165	51180.6	129425	50679.3	173180	161930	116732	3449.5	10653.7	6493.1	20748.4	2275.9	10426.9
NP_001039476.1	leukocyte antigen CD37	508751	147350	86988.2	119681	157212	154148	0	1.45207e+06	1.69134e+06	1.92886e+06	0	0	0	0	0	0
NP_001039482.1	splicing factor 3B subunit 6	508876	0	45017.2	30006.2	27439.4	0	15509.3	22285.3	17112.4	0	14776.1	0	0	0	0	0
NP_001039487.1	gamma-soluble NSF attachment protein	509041	13736	46534.3	0	0	0	0	0	0	0	0	0	0	0	0	30279.7
NP_001039489.1	programmed cell death protein 5	509123	116460	92346.6	23889.4	92199	116918	202160	146064	82025.4	97506.1	0	9539.1	0	10389.3	0	5753.9
NP_001039497.1	inositol-3-phosphate synthase 1	509394	49907	127878	32930.1	0	43283.4	63838.3	29014.4	0	21825.2	2351.6	0	0	0	0	0
XP_005215676.1	protein LYRIC isoform X2	509788	0	6394.3	0	0	0	0	0	0	0	0	0	0	3471.1	8538.5	0
NP_001039508.1	angiopoietin-related protein 4 precursor	509963	0	5557.2	0	0	0	0	0	17450.5	0	33674	26173	18921.3	45379.9	0	33459.2
XP_024842950.1	UMP-CMP kinase isoform X1	509965	100450	157280	16694.1	18536.1	39958.5	37605.5	23567.9	21379.6	25343.6	6829.2	0	0	0	8923.8	0
NP_001039510.1	obg-like ATPase 1	509966	17958	174689	18393.1	24999.2	43665.2	36639	24186.9	66270.5	22340.6	0	750480	585338	542456	19430	658136
NP_001039512.1	protein FAM49B	510019	509690	1.25161e+06	553067	259648	411416	428832	727098	657665	607269	5348.2	8195.3	30342.3	0	0	4996
XP_024842988.1	methanethiol oxidase isoform X1	510154	0	4251.6	0	0	8204.8	7241.6	13356.5	9470.8	34993	4881.1	5347.1	4540.6	22401.9	2991.1	22919.5
NP_001039517.1	cytoplasmic dynein 1 light intermediate chain 1	510330	29435	191127	5065.5	0	10768.7	88789.5	58767	51897.8	29478.8	0	1441.3	0	0	7211.1	0
NP_001039518.1	phospholipid scramblase 3	510355	1044600	1.13052e+06	852317	912280	722096	326749	2.90722e+06	2.82959e+06	2.95312e+06	0	0	0	0	44831.5	1774.6
XP_010801460.1	RNA 3-terminal phosphate cyclase isoform X1	510469	3502.1	28740	0	0	0	0	0	0	0	0	0	0	0	0	0
XP_005225127.1	proteasome assembly chaperone 3 isoform X1	510741	14301	35784.1	3745	0	0	0	0	0	0	0	0	0	0	0	0
XP_024847014.1	GTPase IMAP family member 4 isoform X2	768255	0	0	0	95819.7	70792.4	71042.6	34593.2	38693	63136.7	0	0	0	0	0	4313.4
XP_005216305.1	serpin H1 isoform X1	510850	0	16965.1	0	0	4409.9	0	0	0	0	35676.3	10910.4	0	39886.7	178537	35621.1
NP_001039531.1	histidine--tRNA ligase, cytoplasmic	510937	153620	317174	27850.6	4164.6	32841.9	13912.8	38025.2	40457.6	33495.7	4233.5	0	0	5112.3	8036.8	2437.1
NP_001039534.1	phosphatidylcholine-sterol acyltransferase precursor	510960	0	0	0	0	9026.5	6627.6	22190.2	13622.3	0	120960	84943.6	118888	92869.1	65366.5	108414
NP_001039536.1	ADP-ribosylation factor-like protein 8B	511009	177190	252356	142385	38105.3	151961	182874	107102	113856	81572	0	0	0	0	3413.8	0
NP_001039545.1	protein HP-25 homolog 1 precursor	511240	0	0	0	0	0	0	0	7798.5	0	1.25928e+06	1.1771e+06	1.08239e+06	916818	1.59942e+06	958256
NP_001039548.1	ribosome production factor 2 homolog	511294	14978	218924	29255.3	57249.6	86519.4	131868	127748	162589	45855.7	0	0	6522.1	2043.5	4226.6	0
XP_010804661.2	cyclin-G-associated kinase isoform X4	511296	27051	64086.7	16899.3	0	0	0	0	0	0	0	0	0	0	0	0
XP_015314927.1	calcium-binding protein 39 isoform X1	511451	153790	365304	96243.4	150952	183217	174969	415869	147973	174213	0	0	4058.6	1764	7192.9	15753.6
NP_001039554.1	hepatocyte growth factor-regulated tyrosine kinase substrate	511582	11644	43399.7	0	0	13572.4	0	0	0	11846.6	0	0	0	0	0	0
NP_001039557.1	septin-2	511612	451160	581465	319231	252474	353000	496617	259849	265622	268915	0	0	0	3804.3	58941.9	0
NP_001039582.1	eukaryotic translation initiation factor 2 subunit 3	512350	81873	404479	23415.4	48941.6	58178.5	104603	148171	91536	14478.1	0	0	23498.6	0	0	3504.2
XP_005225906.1	BRCA2 and CDKN1A-interacting protein isoform X1	512466	0	52812.5	0	0	0	0	0	0	0	0	0	0	0	0	0
NP_001039595.1	endophilin-A2	512719	212810	129316	120144	116462	150344	139158	246529	229783	199511	9512.1	0	16129.7	3324.8	0	6149.7
XP_024833923.1	hsp70-binding protein 1 isoform X1	512757	0	14398.3	0	0	0	0	0	0	0	0	0	0	0	0	0
XP_024846397.1	ATP-binding cassette sub-family F member 2 isoform X1	513061	120430	531568	77470.1	28263.2	36963.9	18078.1	56156.1	32637.4	29237.1	2573.9	76539.3	18083.5	0	8981.2	0
NP_001039606.3	complement component C8 beta chain precursor	513217	373510	122288	378839	467800	465093	222240	362150	358791	314087	920554	902352	917426	809606	1.97435e+06	1.01427e+06
NP_001039607.1	transcription initiation factor IIB	513231	0	4799.3	0	0	0	0	0	0	0	0	0	0	0	0	0
XP_024835783.1	26S proteasome non-ATPase regulatory subunit 11 isoform X1	513461	393690	765092	246562	169288	302640	426575	475581	371758	235675	99543.3	87313.4	77603.5	144115	12689.7	117435
XP_024857295.1	gasdermin-D isoform X4	513939	5186.2	11729.2	0	0	0	0	0	0	0	0	0	0	0	0	0
NP_001039631.1	periodic tryptophan protein 1 homolog	514147	10903	17968.8	38074.8	51327.8	31693.7	34514.3	38179	34682.4	35102.8	0	0	0	0	0	0
XP_024838412.1	mannose-1-phosphate guanyltransferase beta isoform X1	514161	17621	66910.5	2852.2	0	10705	0	8447	0	2388.7	14923.5	2586.4	16201.9	0	0	10059.3
NP_001039636.1	T-complex protein 1 subunit eta	514355	1346100	2.25336e+06	795716	668411	794070	1.10771e+06	1.37433e+06	1.23421e+06	885057	80760.3	71278.1	49511.8	31142.5	29439.5	29305.1
NP_001039653.1	eukaryotic initiation factor 4A-III	515145	106720	522094	57032.7	42188.2	1261755	47867	230348	139954	617628	8702	7896.4	7850.8	0	625958	3641.2
NP_001039654.1	ribose-phosphate pyrophosphokinase 1	781227	291160	457331	239101	228226	111413	132267	157073	122432	86776.9	0	0	0	52725.3	0	58869.7
NP_001039662.2	ribosomal RNA small subunit methyltransferase NEP1	515362	6022	42351.8	0	0	0	0	21335.5	4026.1	0	0	0	0	0	0	0
XP_024835867.1	active breakpoint cluster region-related protein isoform X5	515556	28690	45961.6	12470.8	0	0	34186.5	0	0	0	5.08448e+06	0	5.32002e+06	4.17002e+06	34913.6	3.73887e+06
XP_010809756.1	UPF0687 protein C20orf27 homolog isoform X1	515589	0	9112.2	0	0	0	0	0	10060.7	11540.9	0	0	0	0	0	0
NP_001039673.1	syntaxin-binding protein 2	515618	0	32859.7	11965.6	0	0	0	0	0	0	0	0	0	0	0	0
NP_001039680.1	vesicle transport protein GOT1B	515866	0	20481.3	13798	0	0	0	0	0	0	0	0	0	0	0	0
XP_024854390.1	sodium-dependent multivitamin transporter isoform X1	516021	253310	305598	214078	176371	207324	230926	181989	167104	168141	0	0	0	0	0	463762
NP_001039687.1	beta-1,3-N-acetylglucosaminyltransferase lunatic fringe precursor	516209	51718	66185.5	0	0	0	0	0	0	0	0	0	0	0	3257.2	0
XP_024843762.1	N-acylglucosamine 2-epimerase isoform X3	516214	0	55602.9	0	0	0	0	0	0	0	0	0	0	0	0	0
NP_001231488.1	uncharacterized protein C19orf48 homolog	516719	14539	25177.4	15226.8	0	9619.9	6974.4	10710.2	13437.8	6843.1	0	0	0	0	0	0
NP_001039694.1	ADP-ribosylation factor-like protein 1	517345	25632	22252.1	11575.5	0	0	0	0	0	0	0	0	0	0	0	0
NP_001039699.1	DNA replication licensing factor MCM6	517812	102570	340112	29304.6	6214.6	24787.5	8839.3	101164	63300.9	41974	14950.2	34555.2	10664.9	0	2965.6	0
NP_001039705.1	26S proteasome regulatory subunit 10B	518637	361150	439815	50079.2	144681	294404	337969	303417	425191	166000	272250	275467	276335	159142	49665.4	202534
XP_024847525.1	E3 ubiquitin-protein ligase RBX1 isoform X2	518880	0	10544.8	0	0	0	0	0	0	0	0	0	0	0	0	0
NP_001229516.1	calmodulin-2	100297344	3072300	2.42273e+06	2.72031e+06	2.8005e+06	3.79477e+06	4.29981e+06	2.68043e+06	3.11768e+06	3.24936e+06	190755	144139	226622	448027	16954	518844
NP_001039723.1	vacuolar protein sorting-associated protein 35	521864	252840	457179	86851.2	80639.6	158636	239037	116069	102332	93310.1	6677	11324.4	26411	29997.4	62181.8	14306
NP_001039727.2	testis-expressed sequence 10 protein	522819	45161	138616	31339.3	0	7427.3	0	5801.5	3444.6	24540.9	3600.6	0	0	9483.6	24654.1	0
NP_001039734.1	serum paraoxonase/arylesterase 1 precursor	523798	4267.3	13455.5	0	0	4693.9	14224.3	10770.7	11005.2	30501.2	1.79589e+06	1.49382e+06	1.65919e+06	1.34416e+06	2.62322e+06	1.53172e+06
NP_001039750.1	complement component C8 alpha chain precursor	527391	433410	65975.3	358700	390401	474262	221303	246688	380158	290208	1.58951e+06	1.07195e+06	1.01173e+06	999188	3.25088e+06	1.42528e+06
NP_001039751.1	estradiol 17-beta-dehydrogenase 11	527592	6319.2	121840	0	0	0	0	0	0	0	0	0	0	0	0	0
XP_010807252.1	dehydrogenase/reductase SDR family member 1 isoform X1	528832	16443	82263.5	7249.9	0	0	0	0	0	0	36839.4	28235.7	39474.7	0	0	0
NP_001039775.1	UV excision repair protein RAD23 homolog B	530189	241930	200168	54509.7	171276	423929	237398	149690	350184	112344	0	0	0	3141.5	0	0
NP_001039793.1	protein S100-A9	532569	298510	4255.9	282960	0	0	0	0	0	0	114863	126658	153300	1.35596e+06	121504	1.63083e+06
NP_001039797.1	cell division control protein 42 homolog	532712	2431900	3.18545e+06	2.40962e+06	2.51022e+06	2.94864e+06	3.8851e+06	2.63848e+06	2.57624e+06	2.27732e+06	51550.5	52517.5	55596.5	63688.5	105090	77934.9
NP_001039800.1	Golgi-resident adenosine 3,5-bisphosphate 3-phosphatase	532797	7453.4	69923.2	0	0	0	13109.1	0	0	0	118464	113016	90879.9	0	6281.1	94349.5
XP_024850109.1	core histone macro-H2A.1 isoform X2	532990	741830	1.75551e+06	582052	1.40454e+06	1.21241e+06	642386	1.05014e+06	889664	673902	16495.2	8248.7	7347.4	0	17003.7	0
NP_001039811.1	WD repeat-containing protein 1	533223	2112400	3.55648e+06	2.09941e+06	738217	1.41955e+06	1973248	1.39381e+06	1663514	1.8954e+06	66954.6	52124.6	104452	198206	44420.3	229442
XP_015326896.1	alpha-N-acetylgalactosaminidase isoform X2	533357	11439	24043	0	0	0	0	0	0	0	0	0	0	0	0	0
NP_001039817.1	plasma kallikrein precursor	533547	268230	50948.3	435489	317806	171107	112974	244385	127822	138958	156873	176428	94758.7	102176	511650	71869.2
XP_024840755.1	phosphoserine phosphatase isoform X1	533630	296850	691160	99172.1	52244.6	111908	187212	61270.7	54741.7	52747.2	0	0	0	0	0	0
XP_024840758.1	protein BUD31 homolog isoform X1	533977	21376	55243.4	18251.6	0	16245.4	13288.8	18545.6	14501.5	16482.7	0	0	0	0	10218.7	0
NP_001039830.1	proteasome assembly chaperone 2	533993	307210	392994	285569	0	11962.6	10637.9	24795.5	15764.2	11317.3	0	0	0	0	0	0
NP_001039838.1	tubulin beta-6 chain	534206	343210	497358	191822	139168	298863	482928	421667	372592	171560	7376.1	0	7006.7	7738.8	0	8816.1
XP_010809805.1	pre-mRNA-processing factor 6 isoform X1	534228	6549.6	25377.3	0	4971.9	0	0	2746.1	0	0	0	0	0	0	0	0
XP_024846531.1	transformer-2 protein homolog alpha isoform X2	534586	32365	31750.9	49815.1	145714	106863	16406.9	76970.5	54830.3	98942.6	0	0	0	0	0	0
NP_001039847.1	U5 small nuclear ribonucleoprotein 40 kDa protein	534645	121360	193810	106410	0	0	0	0	6687.1	0	0	0	0	0	0	0
NP_001039852.1	methylthioribose-1-phosphate isomerase	534734	68260	153277	7406.7	20850.6	23207.3	29362.3	42875.1	46649.3	61887.9	0	23706.3	5453.7	693524	88117.6	32035.4
NP_001039853.1	heat shock 70 kDa protein 14	534751	2595	17383.3	0	0	0	0	0	0	0	0	0	0	0	0	0
XP_010802520.1	testin isoform X1	534965	0	3524.8	0	0	0	17063	53241.3	50793.9	35780.5	0	0	0	0	0	0
XP_005203584.1	UDP-N-acetylhexosamine pyrophosphorylase isoform X2	535325	84361	121249	27669.2	0	0	0	0	7145.1	0	0	0	0	0	0	0
NP_001039875.1	tubulin alpha-1D chain	535605	428030	632642	421267	1.04559e+06	1.10811e+06	1.37478e+06	1034849	904816	839835	69322.5	70405.2	69843.3	55552	7982.7	53510
NP_001039888.1	4-trimethylaminobutyraldehyde dehydrogenase	537539	111370	202648	63200.4	31664.4	46907.9	17305.5	30430.3	26794.1	20103.2	0	23604	20532.4	0	7499.2	0
NP_001039893.1	26S proteasome non-ATPase regulatory subunit 12	538204	277170	663500	133933	107302	194295	144482	332518	256840	111676	23574.5	0	7996.3	25447.1	6892.1	33735.2
XP_024847739.1	ubiquitin carboxyl-terminal hydrolase 15 isoform X4	538284	3058.6	16857.2	5188.2	0	0	0	0	0	0	0	25392.7	0	0	40354.1	24878.7
NP_001039907.1	KH domain-containing, RNA-binding, signal transduction-associated protein 1	538775	47081	96553.4	12486.6	41015.8	25176.3	0	26194.7	21327.1	12231.9	0	0	0	0	0	0
XP_010818908.1	tetraspanin-14 isoform X1	539055	251820	179612	365683	152101	347217	331752	169256	74502	131615	8254.4	0	0	11015	3954.3	14780
NP_001039914.1	plasminogen activator inhibitor 1 RNA-binding protein	539060	24411	34050.8	10803.8	77145.4	0	68113.2	29815.1	24339.9	27026.7	0	0	0	0	0	0
NP_001039919.1	casein kinase II subunit beta	539235	312990	305629	336285	295726	464257	557143	605026	566310	508781	73496.5	50416.1	48907.8	0	267631	40802.9
XP_024847805.1	protein kinase C and casein kinase substrate in neurons protein 2 isoform X1	540107	565200	499430	478600	86783.4	551574	545221	543673	619249	549187	33300.3	48801.6	36151.3	0	15870.5	6664.7
XP_005214016.1	G-protein coupled receptor 183 isoform X1	540287	0	0	0	0	0	0	47341.9	45056.8	46852.8	0	0	0	0	2763.7	5206.6
NP_001039941.1	vesicle-associated membrane protein 5	540406	278800	281865	240501	54540.5	47451.3	55614.2	261453	290412	334653	0	0	0	0	0	0
NP_001039942.1	moesin	540426	17273000	2.0499e+07	1.89722e+07	1.34576e+07	1.61604e+07	1.84357e+07	2.07072e+07	2.04571e+07	23885193	1.65985e+06	1483860	1.33696e+06	2.08793e+06	692577	2472011
NP_001039947.1	sialic acid synthase	540602	48965	183947	20147.8	0	47133.6	0	9128.4	10596	8893.5	0	0	0	6219.5	5821.3	4460
NP_001039950.2	TAR DNA-binding protein 43	540632	43287	71680.9	56544.3	41248.2	38300.2	0	38830.6	0	0	0	0	7433.1	0	0	6865.7
XP_024857489.1	elongin-C isoform X1	540859	58086	84709.7	19201.3	6297.8	35810.1	58839.6	57128.3	33121.9	14353.1	274119	0	231480	0	0	0
XP_005206910.1	dynamin-1-like protein isoform X7	540892	91211	254909	44659.3	30644.3	6721.5	9796.5	0	0	0	12555.7	0	0	10699.8	25529.5	48999.2
XP_024848824.1	ubiquitin-conjugating enzyme E2 D3 isoform X2	326583	101270	295521	78332.3	10559.2	13350.5	0	81971.4	15426.1	78312.1	2127.6	0	3674.1	0	0	0
NP_001039976.1	N-alpha-acetyltransferase 10	613636	13450	78608	0	37973.6	35141.2	46325.7	52207.6	61206.5	70067.1	5365.4	0	0	0	0	5645
NP_001039988.1	hepatitis A virus cellular receptor 1 precursor	613999	60469	54579.4	158399	42916.5	53036.5	67336.2	22021.5	27956.8	34857.8	258971	281956	194806	145038	523821	151174
XP_024843204.1	density-regulated protein	112441457	6283.1	36186.2	0	0	0	0	0	0	0	0	0	0	0	0	0
XP_024833522.1	myc box-dependent-interacting protein 1 isoform X25	614576	12786	34446.8	12956.3	17422	55681.3	30526.8	36990.6	33366.1	31755.1	0	18626.4	0	18771.3	0	32560.7
NP_001040014.1	tubulin beta-5 chain	615087	3541100	5.24196e+06	1.48125e+06	2758919	3.3416e+06	3.57683e+06	4.32181e+06	2.30732e+06	2374493	238600	154445	196907	146183	24413	200471
XP_005228088.1	non-POU domain-containing octamer-binding protein isoform X1	615175	88443	149692	9152.5	36467.9	25275.2	14763.1	60965.9	40637	12027.1	44538.5	0	91325	86183.9	0	0
XP_024847926.1	lanosterol synthase isoform X2	615906	12867	63203.2	3520.5	0	0	0	0	1682.5	0	135724	134122	0	105079	12702.9	90068
NP_001040037.1	asparagine--tRNA ligase, cytoplasmic	616033	55295	739199	45203.3	19143	50256.4	90995	105759	73370.3	46910.2	0	0	0	15868.7	0	0
XP_005223843.1	CD83 antigen isoform X1	617034	32190	327988	10455.4	150414	277752	315296	191785	216373	288873	9032.7	0	0	0	0	17109.6
XP_024834284.1	coactosin-like protein isoform X1	617165	316340	638643	132902	298980	503233	490699	492900	513041	699589	50501.2	54087.7	26651.3	99153.4	19601.1	105846
NP_001040059.1	pituitary tumor-transforming gene 1 protein-interacting protein precursor	617245	111270	149183	70188.9	264219	180026	402326	188989	201139	133138	22150.3	0	6764.3	24584.7	4812	0
NP_001040064.1	complement C1q subcomponent subunit B precursor	617435	0	5339.7	0	0	20579.2	0	0	0	0	899905	638436	827573	827811	6.36334e+06	862192
NP_001040070.1	receptor expression-enhancing protein 5	617543	47242	165590	30174.8	0	0	0	0	0	0	0	0	0	0	0	0
NP_001040083.1	protein tyrosine phosphatase receptor type C-associated protein precursor	618341	141460	162462	113800	0	16762.4	14309	18129	24592.5	19158.5	0	0	0	0	0	0
NP_001040087.1	transporter 2, ATP-binding cassette, sub-family B	618733	0	74233.7	5303.3	0	0	0	0	0	0	0	0	0	0	0	0
NP_001068586.1	inorganic pyrophosphatase	280701	1203900	3026189	537095	371936	751234	978779	907222	806102	859150	19026.7	4190.5	0	0	5477.1	0
NP_001068589.1	elongation factor 2	281138	5864400	7.21622e+06	4.54101e+06	4.52227e+06	5.7844e+06	7.02996e+06	5.34436e+06	5.10063e+06	4.84835e+06	524930	401470	558946	295405	1.25694e+06	343063
NP_001068592.1	lysosome-associated membrane glycoprotein 1 precursor	281897	64942	85227.5	108510	221413	190825	376609	107773	232535	142689	9708.4	0	8110.7	8666.8	0	11622.5
XP_024835394.1	AP-2 complex subunit beta isoform X2	282183	856970	1.35365e+06	508492	206900	281152	389170	321994	310026	241573	47074.7	56297	26319.1	9973.9	56601.7	29372
NP_001068614.1	histone deacetylase 2	407223	27880	13716.9	0	53972.3	53241.3	12150.5	62227	54054.2	17607.2	0	0	0	0	0	0
XP_024854148.1	endoplasmic reticulum chaperone BiP isoform X1	415113	1930600	2.97318e+06	1.36572e+06	2.48378e+06	1.9633e+06	1.93378e+06	1228452	1.4452e+06	1519635	1.5714e+06	1.47127e+06	1.51357e+06	882464	67486	900955
XP_024857211.1	DNA replication licensing factor MCM4 isoform X1	504367	263710	1.17521e+06	148518	55051.8	79274.6	130038	437140	319540	188290	6768.9	88528	11972.4	122252	6606.2	117004
NP_001068634.1	E3 ubiquitin-protein ligase CHIP	504565	115360	62307.7	31138.8	28423.3	65515.2	68943.5	54129.6	68111.4	60794.5	0	0	0	0	14782.1	0
NP_001068638.1	protein MAK16 homolog	504683	11257	47978.2	0	22908.4	16936.6	0	50897.9	35884.2	0	0	0	0	0	0	0
XP_010817700.1	battenin isoform X2	504799	0	15232.7	0	0	0	0	0	0	0	0	0	0	0	0	0
NP_001068644.1	replication protein A 70 kDa DNA-binding subunit	504844	81314	241524	23194.2	33748.5	67994.2	29404.9	92100.8	38429.1	53027.7	21853.1	14560.5	0	0	4641.2	1195.7
XP_005225077.2	linker for activation of T-cells family member 2 isoform X2	505016	0	19532.8	17201.6	0	10098.8	10498.4	19235.4	18779.1	19699.3	0	0	0	0	0	0
NP_001068652.2	la-related protein 7	505053	1851.4	23177.9	0	0	0	0	0	0	0	0	0	0	0	0	0
NP_001068657.1	ubiquitin carboxyl-terminal hydrolase 14	505106	62703	218269	11593.8	35406.5	116485	106628	134003	101408	40449.7	7837.5	15986.8	6678	0	4948.2	3534.3
XP_024841292.1	gamma-adducin isoform X2	505225	30562	112595	10296.9	0	0	0	9765.9	0	0	0	0	4707.5	2362.9	0	7621.5
XP_024833787.1	nucleobindin-1 isoform X1	505351	219530	289161	110658	44223.3	75257.2	125307	74247.8	51129.9	40513.9	19290.2	21596.6	21867.8	12540.7	7139.9	17671.6
NP_001068669.1	cAMP-dependent protein kinase type I-beta regulatory subunit	505370	0	0	0	0	0	0	24630.6	0	0	127193	105308	0	53448.6	0	72092
XP_005211715.1	glycogen phosphorylase, liver form isoform X2	505472	188390	204832	102984	78351.4	118046	87971.9	47575.8	83569.4	82790.4	7508.2	6799.1	0	15826.6	21027.3	12208.3
XP_024835541.1	transmembrane channel-like protein 6 isoform X9	505575	207730	114109	235824	22113.7	77164.8	38618.9	18752.6	41010.1	23930.8	86362	79254.9	107058	95226	0	104434
NP_001068682.2	glutathione-S-transferase omega 1	505642	0	9212.7	0	0	0	0	0	0	0	0	0	0	0	0	0
NP_001068691.1	cell cycle control protein 50A	505797	269790	306177	232786	192130	314247	341588	184729	239122	207910	2261.1	176622	261379	77238.8	0	186875
XP_024851276.1	BDNF/NT-3 growth factors receptor isoform X5	505824	0	0	6715.4	0	20161.1	3362	0	0	0	69479.2	63453.5	56993.6	72976	0	83768.6
XP_005212003.1	prostaglandin reductase 2 isoform X2	506263	0	7316.7	0	0	0	0	0	0	0	0	0	0	0	0	0
XP_024833804.1	myeloid-associated differentiation marker isoform X1	506295	454190	578662	362963	297818	443076	466982	445968	431623	432702	0	0	0	2512.6	0	3749.4
NP_001068722.1	bifunctional purine biosynthesis protein ATIC	506343	2128700	2.96898e+06	894299	2.03917e+06	2.41089e+06	2.56218e+06	2.32426e+06	2.14528e+06	1.91703e+06	284310	335798	343944	322585	78673.8	392682
XP_005201774.1	programmed cell death protein 10 isoform X1	506411	151870	219609	147416	40429.5	390304	106134	133360	127307	127279	0	0	0	106145	0	0
XP_024843195.1	serum amyloid A protein isoform X2	104968478	0	0	0	0	0	0	0	0	0	123363	97957.4	115790	938787	319453	1.03188e+06
NP_001068735.1	protein canopy homolog 2 precursor	506534	0	20944.7	0	0	0	0	0	0	0	0	0	0	0	0	0
NP_001068745.1	paraspeckle component 1	506696	5072.7	46924.2	0	6422.8	0	0	14948.5	11500	0	0	0	0	0	0	0
XP_005227379.1	src substrate cortactin isoform X5	506939	0	30584.2	4948.9	0	0	0	0	0	0	0	0	0	0	0	0
NP_001068758.2	DNA replication licensing factor MCM5	506970	152640	1.31552e+06	46872.1	61428.1	77649.8	54238.9	144219	142974	110723	1614696	1.9278e+06	1.77737e+06	1.11538e+06	6012.3	67555.6
NP_001068763.1	cytosolic Fe-S cluster assembly factor NUBP1	507007	0	13562.7	0	0	0	0	19720.1	0	0	0	0	0	0	0	0
XP_024851299.1	cell cycle and apoptosis regulator protein 2 isoform X7	507114	16333	89346	5485.5	0	0	10502.9	0	11880.3	6717.2	37294.4	0	21669.5	33583.6	0	34287.1
NP_001068770.1	heat shock protein 105 kDa	507165	1318900	2.23265e+06	945969	1.17805e+06	1.99632e+06	2.43912e+06	1.28606e+06	1.40232e+06	1.05998e+06	31233	63254.3	117984	12772.1	81361.8	153631
NP_001068774.1	acidic leucine-rich nuclear phosphoprotein 32 family member E	507203	155800	444171	293269	93652.9	184192	191479	363688	173206	194036	26448.5	27769.5	21087.8	29692.4	0	36025.4
NP_001068785.1	ras-related protein Rab-21	507488	239080	322292	133318	249222	539938	536130	450423	472317	528891	54568.4	64297.4	113752	35481.3	0	70924.9
XP_024840499.1	protein FAM234A isoform X2	507493	25195	83354.1	21950.2	0	0	0	0	0	4147.5	26917.4	0	6634.4	11115.8	46698.7	16168
NP_001068788.1	T-cell immunoglobulin and mucin domain-containing protein 4 precursor	507549	0	0	0	0	0	0	0	0	0	288245	296260	282230	237399	0	239106
NP_001068794.1	protein LTV1 homolog	507702	119720	8017.7	117769	0	59114.9	0	51772.3	49482.8	58668.6	3020.8	0	0	0	0	0
XP_010799314.1	mitochondrial import receptor subunit TOM70 isoform X1	507707	10909	16542.9	13125.9	0	0	0	0	0	0	0	0	0	0	0	0
XP_024849763.1	protein GPR108 isoform X3	507830	5487.5	13158.2	0	0	0	0	0	0	0	0	0	0	0	0	0
XP_024856211.1	microtubule-associated protein RP/EB family member 1 isoform X1	507845	14039	64388.2	0	0	0	0	0	0	0	0	0	8828.8	0	0	0
XP_010813779.1	splicing factor U2AF 65 kDa subunit isoform X4	507895	261100	309010	151028	337020	315543	192807	163644	106084	157222	374023	291114	288336	19096.1	0	125072
NP_001068808.1	molybdate-anion transporter precursor	507921	0	5939.5	0	0	0	0	0	0	0	0	0	0	0	0	0
NP_001068818.1	sorcin	508319	940040	776637	513423	552714	652504	653882	798293	761048	618507	3588.3	0	17891.8	18562.1	2317.6	22812.2
NP_001068824.1	glucosamine-6-phosphate isomerase 2	508383	9287.3	21304.1	14810.6	0	7398.2	0	7167.9	0	0	0	3185.2	0	219964	0	0
XP_005225118.1	actin-related protein 2/3 complex subunit 1A isoform X1	508402	0	16765.9	0	0	0	0	0	0	0	0	0	0	0	0	0
NP_001068831.1	type-1 angiotensin II receptor-associated protein	508521	0	48660.5	0	0	0	0	0	0	0	0	0	0	0	0	0
XP_024839264.1	large proline-rich protein BAG6 isoform X7	508605	31056	51435.6	0	0	0	0	0	0	0	0	0	0	0	0	0
NP_001068835.1	aldehyde dehydrogenase, mitochondrial precursor	508629	0	3032.8	0	0	0	0	0	0	0	0	0	0	30411	0	28397.5
NP_001068839.1	basigin precursor	508716	4849800	7.53394e+06	5.12692e+06	3440191	4.47201e+06	4.47907e+06	3.66373e+06	3.99876e+06	4.16985e+06	302777	289564	406013	386994	626399	351489
NP_001068842.1	lymphocyte-specific protein 1	508832	603860	1.46758e+06	362008	167234	584781	757753	499062	652521	524633	101591	10633.7	133460	3761.2	17019.1	60915.1
NP_001068847.1	protein CutA precursor	508956	29914	0	31644.7	16417.4	111044	127521	88795.5	70498.6	94589.4	215014	428017	860137	756776	24374.3	812116
NP_001068853.1	thioredoxin-related transmembrane protein 1 precursor	509037	0	47841.1	12139.4	0	0	0	0	0	0	0	0	0	0	0	0
NP_001068865.1	tyrosine-protein kinase CSK	509246	47535	120853	5076.3	20680.7	11305.2	23967.6	39391.7	38385.9	36243.5	0	0	0	0	5241.4	6367.4
NP_001068869.1	5-deoxynucleotidase HDDC2	509282	0	10154.3	6538	0	21117	0	19626	14752	14034.7	0	0	0	0	0	0
XP_024841336.1	interferon-induced protein with tetratricopeptide repeats 3 isoform X2	509678	23614	60604.8	18991.3	0	0	0	0	0	0	0	0	0	0	0	0
XP_015315208.1	prefoldin subunit 6 isoform X2	509914	8974.4	16856	2625	9822.1	18076.4	17202.2	19451.7	15111.7	0	0	0	0	0	0	0
NP_001068890.1	translin	509943	127300	211686	38315.1	7670.6	60881.8	110241	81167.9	101249	39016.7	55242.8	48754.6	34151.5	0	0	49420
NP_001068892.1	diphosphomevalonate decarboxylase	509958	7522	12660.1	0	0	6243.1	16583.6	9196.6	2903.5	0	0	0	0	0	0	0
NP_001068899.1	protein lin-7 homolog C	510125	400130	484778	407904	394198	588696	647240	303771	417997	406440	9372.2	0	0	0	0	0
NP_001068901.1	calcium and integrin-binding protein 1	510141	283450	458946	324640	185901	194044	407649	230161	405205	229456	40289.1	132168	7696.3	5399.4	30041.1	5255.8
XP_024856337.1	heterochromatin protein 1-binding protein 3 isoform X2	510194	188190	555907	44423.8	950191	683956	303948	430326	294194	181750	32405.4	14246.5	9129.1	10778.2	5440.4	15294.3
XP_024843022.1	semaphorin-4A isoform X1	510239	941840	1.42719e+06	1.0384e+06	330564	443508	379100	698211	788940	963012	8274.5	0	0	7150.2	0	14139.1
NP_001068923.1	vacuolar protein sorting-associated protein 26A	510574	24313	79857	0	0	6515.2	9682.4	0	0	0	0	0	2720.1	28582.3	32440.4	0
NP_001068924.1	astrocytic phosphoprotein PEA-15	510586	3803.7	27322.3	0	0	0	0	10767.9	0	0	0	0	0	0	0	0
NP_001068925.1	charged multivesicular body protein 6	510596	91128	119348	45798.3	57804.8	55979.5	72835.2	65675.9	62515.5	39785.6	4113.1	0	0	0	0	13785.2
XP_010810563.2	carbonic anhydrase 1-like	100847874	0	0	0	0	0	0	0	37154.1	79304.1	0	0	0	0	0	0
NP_001068936.1	ATP-dependent RNA helicase DDX1	510816	178120	425802	16969.3	50297.4	106024	116095	175678	146025	111331	37576.4	17283.1	32124.2	0	28364.3	11673.8
NP_001068941.1	uncharacterized protein LOC510860 precursor	510860	0	0	0	0	0	0	0	0	0	6.54619e+06	6.3975e+06	6.87351e+06	2915253	421491	2.53261e+06
NP_001068950.1	acidic fibroblast growth factor intracellular-binding protein	510968	0	8778.6	0	0	0	0	0	0	0	0	0	0	0	0	0
XP_024857264.1	syntenin-1 isoform X1	510979	14475000	3.85623e+06	1.17107e+07	2.58563e+07	1.75608e+07	1.26985e+07	2.2496e+07	2.18424e+07	2.77348e+07	890364	1169477	1.03514e+06	785908	64317.8	644036
NP_001068952.1	55 kDa erythrocyte membrane protein	510998	790670	813131	717399	311298	305705	281296	425722	484686	511688	0	0	12365.1	0	25521.8	5511.2
NP_001068957.1	centromere/kinetochore protein zw10 homolog	511084	14370	71635.2	27122	12434.4	0	0	0	0	7432.2	0	0	0	0	0	0
NP_001068960.1	vacuolar fusion protein CCZ1 homolog	511088	0	5860.3	0	0	0	0	0	0	0	0	0	0	0	0	0
NP_001068967.1	ras-related protein Rab-18	511160	118780	200214	96566.3	0	0	0	18788.9	15214.8	13930.3	0	0	0	0	2022.1	8011
NP_001068978.1	tubulin--tyrosine ligase-like protein 12	511319	37273	192802	8145	0	11932.1	0	0	0	0	0	0	0	0	19986.9	0
NP_001068983.2	7-methylguanosine phosphate-specific 5-nucleotidase	511449	11746	93223.9	0	2895.3	0	8665.6	0	0	73289.7	0	0	0	15255.2	3292.6	78639.9
XP_024839299.1	thiopurine S-methyltransferase isoform X1	511644	24501	71659.6	0	39024.6	0	0	54991.8	48035.7	0	0	0	0	0	0	0
XP_024835739.1	large neutral amino acids transporter small subunit 4 isoform X1	511955	38841	18920.2	4292.7	0	3495.3	0	0	5939.1	0	0	0	0	0	0	0
NP_001069017.1	acetyl-CoA acetyltransferase, cytosolic	512044	604760	777186	145322	336401	621248	560528	634919	601304	468308	0	0	0	0	5705.4	0
XP_024853222.1	glucosamine 6-phosphate N-acetyltransferase isoform X2	512299	36697	75117.1	10983.9	36395.6	45997.9	43726.2	51101.1	56046.6	21211.8	0	0	0	0	0	0
NP_001069033.1	protein SEC13 homolog	512530	419580	591670	248042	96746.8	213623	398494	291607	200314	125273	4763.5	0	0	14718.8	2033.4	2082.7
NP_001069034.1	protein FRG1	512533	0	16950.8	0	0	0	0	12992	10102.8	0	0	0	0	0	0	0
XP_024838399.1	NEDD8-activating enzyme E1 catalytic subunit isoform X5	512647	6950.5	23705.8	0	0	0	5373.2	0	6664.1	0	0	0	0	0	0	0
XP_024833914.1	prenylated Rab acceptor protein 1 isoform X1	512653	14879	27794.4	17613.6	0	16903.1	13723.8	0	10823.8	0	46124.1	57219.8	54506.7	43003.1	0	32014.3
XP_024853223.1	calcineurin B homologous protein 1 isoform X1	512662	24497	86698.8	11547.8	0	0	0	0	0	0	0	0	0	0	0	0
NP_001069049.1	60S ribosomal protein L11	512745	206810	689149	155242	144945	163917	189686	284010	229505	90318.9	0	2238.8	0	0	35266.3	0
NP_001069059.1	cytoplasmic aconitate hydratase	512995	162260	208387	87605.2	66378.8	125994	97869.4	102301	93221.3	60666.1	0	0	0	0	3949.5	0
XP_005221720.1	exocyst complex component 3 isoform X1	513138	29636	101951	17756.8	17453.5	67375.5	80346.1	36405.2	32516.8	40409.1	0	10549.3	10528	3300.3	0	3464.5
XP_015316219.1	xaa-Pro aminopeptidase 1 isoform X2	513156	75949	128021	37324	102762	122558	465088	479422	442714	1.231e+06	596211	486758	341594	207181	72304.4	290007
NP_001069075.1	nuclear migration protein nudC	513277	349790	469790	103789	756114	596333	628526	532674	501786	476301	0	32166	24576.7	43515	75378.7	2742.3
NP_001069076.1	nucleolar and coiled-body phosphoprotein 1	513278	129440	26871.1	174068	271037	139573	46589.7	268201	207282	206828	0	0	7193	0	0	11231
XP_024843945.1	serine/arginine-rich splicing factor 11 isoform X3	513451	74359	151136	100647	263418	238790	200952	197704	166980	100278	0	0	0	0	0	0
NP_001069102.1	V-type proton ATPase 116 kDa subunit a 3	513684	0	17021.1	0	0	0	0	0	0	0	0	0	0	0	0	0
NP_001069108.1	pre-mRNA-processing factor 19	513868	105670	685159	105491	109344	134654	115305	243696	200149	15751.8	0	2900.3	0	33438.7	0	0
NP_001069115.1	myosin regulatory light chain 2, skeletal muscle isoform	514106	0	10124.2	221729	910807	416544	0	29880.3	0	6489.6	0	0	22618.9	0	44201.7	11130.1
XP_010818336.1	long-chain-fatty-acid--CoA ligase 5 isoform X4	514159	2654.9	432748	12144.7	37707.6	34256.3	34899.7	30778.9	25130.5	28468.2	56662.4	70694.3	59713	53281.5	0	53629.2
NP_001069119.1	pyridoxal kinase	514168	30247	70304	16428.5	9594.6	27040.8	0	12003.9	0	0	0	0	0	9236.2	0	0
XP_024846406.1	asparagine synthetase [glutamine-hydrolyzing] isoform X2	514209	114150	1.42911e+06	89439.4	136301	137452	207427	134832	103208	106032	254607	115293	109276	258164	554205	262604
NP_001069127.1	isopentenyl-diphosphate Delta-isomerase 1	514293	94609	132015	26581.1	26858.3	64081.3	53953.7	62657.7	56795.9	63052.2	0	0	0	0	0	0
XP_005210380.1	dynactin subunit 3 isoform X1	514327	0	10840.3	0	0	0	0	0	0	0	0	0	0	0	0	0
XP_024832980.1	L-serine dehydratase/L-threonine deaminase isoform X2	514346	0	0	0	0	0	0	0	0	0	0	5936.4	5183.3	58170.7	0	58257.2
XP_005226430.1	AP-3 complex subunit mu-1 isoform X1	514761	0	33231.4	0	0	0	0	0	0	0	0	0	0	0	0	0
XP_005217139.1	cytosolic acyl coenzyme A thioester hydrolase isoform X4	514788	38710	95630.4	4222.7	23548.8	14000.5	108793	117849	56045.5	49244	0	0	0	0	0	0
NP_001069161.1	26S proteasome non-ATPase regulatory subunit 5	515021	206250	586613	239928	130769	244405	238228	300751	202664	219773	84371.4	52478.8	60759.5	84772.3	280436	83749.3
XP_010819712.1	ras-related protein Rap-2c isoform X1	515181	205290	189332	177568	145619	162078	153680	117998	132564	148136	0	0	0	0	6027.8	0
NP_001069180.1	metastasis-associated protein MTA2	515389	34675	286364	39742	220832	174800	45791.3	126891	76851.1	8301.5	0	0	0	0	0	0
NP_001069193.1	tumor protein p53-inducible protein 11	515682	3787.9	80076.3	9355	0	0	0	0	0	0	0	0	0	0	0	0
NP_001069199.1	gem-associated protein 8	515968	0	17168.9	16485.7	0	4750	0	0	6738.2	0	0	0	0	0	0	0
NP_001069201.1	vesicle-associated membrane protein-associated protein A	516024	2541.2	202127	0	0	0	0	0	0	0	0	0	4511	0	0	0
NP_001069202.1	carbonyl reductase [NADPH] 3	516036	0	19637.2	0	0	0	0	0	0	0	0	0	0	0	0	0
NP_001069211.1	translation initiation factor eIF-2B subunit alpha	516670	0	49352	28206.9	0	0	0	0	0	0	0	0	0	0	0	0
NP_001069217.1	radixin	517111	233200	144023	252305	112573	80590.1	202609	118557	168124	124940	0	0	290411	0	0	0
XP_015326610.1	N-alpha-acetyltransferase 50 isoform X3	517211	0	25230.4	0	0	0	0	0	0	0	0	0	0	0	0	0
NP_001069220.1	eukaryotic translation initiation factor 4H	517409	0	100340	25742.8	42020.4	131617	182426	28311.5	78156	60755.7	0	0	4731.6	0	0	0
XP_024833030.1	NAD-dependent protein lipoamidase sirtuin-4, mitochondrial isoform X3	519328	0	0	67422.4	0	42041.8	0	32497.7	35926.5	42489.4	0	3250.1	0	1818.9	2588.9	0
XP_024831047.1	DNA damage-binding protein 2 isoform X2	519357	11815	15665.6	0	0	0	0	0	0	0	0	0	0	0	0	0
XP_024843778.1	lys-63-specific deubiquitinase BRCC36 isoform X5	519513	0	7466.9	0	0	0	0	0	0	0	0	0	0	0	0	0
XP_024834026.1	pre-mRNA-splicing factor ATP-dependent RNA helicase PRP16 isoform X1	520046	0	12250.4	0	0	0	0	0	0	0	0	0	0	0	0	0
XP_010811426.1	fumarate hydratase, mitochondrial isoform X1	520260	0	58201.3	0	0	23155.7	0	0	0	0	14775	0	0	12756.9	0	0
NP_001069281.1	aminoacyl tRNA synthase complex-interacting multifunctional protein 2	520979	139270	334172	67167.9	15801.2	44371.7	65765	209794	142892	46183.6	199925	228708	28006.4	17639	0	143399
XP_024842435.1	tetraspanin-15 isoform X3	522371	222110	227867	206314	0	0	0	0	0	0	0	0	0	0	0	0
XP_024853331.1	synaptosomal-associated protein 23 isoform X1	522423	999330	881610	999675	857891	1043004	1.08029e+06	694566	895076	1.10162e+06	106365	95530.9	80729.9	76633.5	454414	80567
NP_001069343.1	enolase-phosphatase E1	525563	22040	72171.4	5319.9	10613.7	32744.4	0	29188.7	38643.5	15834.1	23999.3	13526.4	0	0	0	16260.6
XP_024830929.1	cytoplasmic dynein 1 intermediate chain 2 isoform X6	526329	16729	69253.1	0	0	11714.1	23463	9004.5	0	14907.7	0	0	0	0	0	0
NP_001069360.2	serine/threonine-protein kinase OSR1	526949	80750	318697	18961.1	24420.9	106738	99523.6	72404.9	53988.2	54690.6	0	24399.4	0	0	0	55113.5
NP_001069362.1	cyclin-dependent kinase 4 inhibitor B	527124	70572	79625.5	9733.5	20095.2	36381.4	18617.8	72530.8	28969	77610.8	0	0	0	0	0	0
XP_024850071.1	platelet-derived growth factor receptor beta isoform X5	527165	39022	6297.5	16223.2	23587	0	42927.9	0	7407.1	17118.8	1.39567e+06	1.68902e+06	1.56622e+06	1.30303e+06	2289.8	1.42702e+06
NP_001069375.1	ribosome biogenesis protein WDR12	528209	12375	36171	0	9347.5	7758.7	7883.9	19395.7	15566.3	12245.8	0	0	0	0	0	1346.3
NP_001069380.1	14-3-3 protein sigma	528453	309810	433418	265079	425111	458502	708766	309588	355833	301683	264264	296800	263519	270749	1769.2	280307
XP_005203572.1	T-lymphocyte surface antigen Ly-9 isoform X10	528926	0	0	0	0	0	0	54763.5	80161.8	98442.3	0	0	0	0	0	0
NP_001069392.1	syndecan-1 precursor	529759	77528	11792	59374.4	72161.1	61164.7	0	26428.6	36283.1	39579.4	196326	183151	222906	142491	0	220962
NP_001069416.1	Golgi phosphoprotein 3	531359	0	10362.1	0	0	0	0	0	0	0	0	0	0	0	0	0
XP_024840734.1	pancreatic secretory granule membrane major glycoprotein GP2 isoform X2	531420	14310	5553	2442.6	83495.8	65752.1	80818.7	53108.9	35162.7	71043.8	1.5122e+06	1.27913e+06	1.69937e+06	1.31273e+06	17918.2	1.33158e+06
NP_001069422.1	importin subunit alpha-7	531602	24329	198142	0	0	0	0	1678.1	0	0	0	0	0	0	0	0
XP_024833094.1	synaptosomal-associated protein 29 isoform X1	532261	0	29915.8	0	0	16019.6	16720.7	9754.7	0	0	0	0	0	0	0	0
XP_005222539.1	CKLF-like MARVEL transmembrane domain-containing protein 7 isoform X3	532269	103700	218586	145311	29017.3	28890	15984.9	84087.3	96372.3	85387.8	0	1869.8	4040.2	4404.2	0	0
NP_001069431.1	insulin-like growth factor-binding protein complex acid labile subunit precursor	532494	315510	125298	346052	340868	405549	265202	320969	278084	316672	374360	377716	343144	374888	646490	286826
XP_005212536.1	STAM-binding protein isoform X2	532672	65459	129480	48875	21840.2	75712.8	66376	92763.6	74521.6	74922.2	8860.9	16706.2	4397.3	13273.4	0	0
NP_001069450.1	ragulator complex protein LAMTOR3	533155	55344	148845	35144.5	0	0	0	0	0	0	0	0	0	0	0	0
NP_001069455.1	tropomodulin-3	533257	56575	112254	25319.6	0	23766.1	27414.3	35259.6	30515.1	23089.2	0	0	0	0	0	0
XP_005226474.2	annexin A7 isoform X2	533360	1202100	1.07751e+06	886790	640132	610073	645983	769733	690432	399258	0	30949.9	1973.4	80777.1	1841.2	79109.3
XP_005210344.1	dihydropyrimidinase-related protein 2 isoform X2	533746	1203700	1.33788e+06	244908	277570	622252	641576	705724	433355	217779	0	0	3108.7	10234.9	6700.6	24226.9
NP_001069474.2	translin-associated protein X isoform 1	533927	0	50244.6	23868.8	0	54680.8	0	44431.8	9485	0	0	0	0	0	0	0
NP_001069496.1	deoxyribose-phosphate aldolase	534558	19924	71580.4	0	0	0	0	0	5881.6	0	0	0	0	0	3094	0
NP_001069514.1	U1 small nuclear ribonucleoprotein 70 kDa	535113	319000	772555	179811	506099	584878	186274	1.04156e+06	712892	463390	3051	0	0	0	0	0
NP_001069515.1	protein EFR3 homolog A	535125	37333	67044.5	89781.5	0	15424.6	0	6487.7	0	0	0	0	0	0	0	0
XP_010807131.1	secretory carrier-associated membrane protein 1 isoform X3	535352	46882	84956.4	47113.9	22408.1	22506.4	13044	13995	15111.7	7108.9	0	0	0	0	0	0
XP_024855687.1	S-formylglutathione hydrolase isoform X2	535653	197660	248984	97086.5	143625	221413	176776	172285	140109	151604	0	0	0	21429.7	142335	42566.8
XP_005226537.1	adenosine kinase isoform X5	783572	327250	211189	210244	259829	269614	227136	181168	209983	185856	0	11090.8	2056.3	0	0	0
NP_001069535.1	26S proteasome non-ATPase regulatory subunit 14	535683	211090	491175	65600.9	67491.9	142861	91899.8	269469	113031	70962.7	131882	3237.5	0	7868	118408	40493.9
NP_001069546.1	AP-2 complex subunit sigma	536553	72079	108059	63224.2	148085	81207.4	85238.4	55381.5	62260.9	60781	0	0	0	13074.7	0	33477.5
XP_024843911.1	dedicator of cytokinesis protein 11 isoform X2	537297	35228	144909	11399.7	0	0	0	58833.1	33230.1	32270.5	0	0	0	0	3982	0
NP_001069566.2	protein LSM12 homolog	538005	18525	56215.2	0	0	19263.7	0	0	0	3046.9	0	0	0	0	0	0
NP_001069574.1	signal transducing adapter molecule 2	538505	4055.2	51792.1	0	0	0	0	0	0	0	0	0	0	0	0	0
NP_001069580.1	Golgi-associated plant pathogenesis-related protein 1	538565	913100	866714	834532	633753	712286	598508	926853	1.00337e+06	1.30522e+06	73493	87628.8	14112.8	73029.7	29082.4	4467.8
NP_001069587.1	tetraspanin-5	538668	0	32786.6	0	13003.6	23735.4	30169.2	27456.8	29555.5	22702.3	0	0	0	0	0	0
NP_001069591.1	claudin-12	538709	0	0	0	37247.9	24203.6	48088.4	0	0	0	0	0	0	0	0	0
NP_001069594.1	ubiquitin carboxyl-terminal hydrolase 8	538743	17231	51097.5	0	0	0	0	0	0	0	0	0	0	4256.3	8499.9	0
XP_024838703.1	catenin beta-1 isoform X1	539003	18649	19802.6	0	36003.1	56376.7	19797.8	35029.4	34713.3	32801.2	0	0	0	0	8448	0
XP_024853494.1	eukaryotic translation initiation factor 3 subunit J isoform X1	539052	20531	54201.6	10359	4655	35378.1	45831.8	27373.8	15668.3	8625	0	0	0	0	0	0
NP_001069624.1	vacuolar protein sorting-associated protein 4B	539357	987720	589507	519007	831085	852179	700314	846969	761481	601862	8000.8	32344.4	17164.4	13003.4	26248.2	0
XP_024846596.1	glycoprotein-N-acetylgalactosamine 3-beta-galactosyltransferase 1 isoform X1	539417	0	16556.6	0	0	0	0	0	0	0	0	0	0	0	0	0
NP_001069631.1	actin-related protein 2/3 complex subunit 4	539459	311480	841918	273368	207801	419345	239378	282510	298307	307547	0	0	0	17524.5	0	61569.7
NP_001069640.1	MARCKS-related protein	539555	9038.3	12225.4	6940.3	144555	133078	191560	75703.7	85551.6	79395.4	0	0	0	0	0	0
NP_001069645.1	mitotic checkpoint protein BUB3	539594	24507	130452	0	0	19063	0	24978.2	26544.7	0	1853.3	0	0	0	0	0
NP_001069646.1	properdin precursor	539605	0	0	0	0	0	0	0	0	0	194759	158776	116392	243709	532900	370944
XP_024846946.1	ras-related protein Rab-5A isoform X1	539764	159920	162794	122196	31067.9	37296.9	39257.6	26638.4	24496.6	24245.1	0	0	0	0	0	0
NP_001069667.1	neuroplastin precursor	540039	425210	312178	509701	358300	404769	423510	263839	282289	265012	0	0	0	0	2980.1	0
NP_001069687.1	protein YIPF3	540431	30137	60717.5	7812.4	0	0	0	0	0	0	0	0	10652.9	0	0	0
XP_010800569.1	lanC-like protein 1 isoform X1	540559	11985	45029.4	8850.1	0	21762.2	25034.2	20174.1	16572.3	0	0	0	0	0	0	0
NP_001069696.1	receptor-type tyrosine-protein phosphatase gamma	540575	0	11449	0	0	6137.4	7855.4	0	15813.6	0	260573	321120	207425	143870	0	168859
NP_001069701.1	ras-related protein Rab-1B	540685	107410	149643	113542	41917.1	87777.7	56955.5	39913.7	46110.2	74580.8	14388.4	7375.4	11603.7	5077.7	0	30522.6
NP_001069707.1	glutamate-rich WD repeat-containing protein 1	540739	11203	58667.4	2051.1	23392.6	14648.4	27835.9	18803.8	0	13811.1	813442	811904	775799	561176	0	532890
NP_001069709.1	abl interactor 1	540815	57768	91061	44646.5	0	55816.5	126223	40462.8	100126	55758.6	0	0	0	3750.5	5134.8	0
XP_005209480.1	eukaryotic peptide chain release factor subunit 1 isoform X1	541077	78389	326830	15391.7	183760	182618	258879	200547	147922	149657	116387	123757	122116	162099	4602.6	244194
NP_001069723.1	tubulin gamma-1 chain	541101	18727	303006	0	0	0	0	11380.4	0	0	0	0	0	0	0	0
NP_001069726.1	ubiquitin-conjugating enzyme E2 N	541130	182530	390558	67462.2	113076	142053	196526	178242	169073	145740	0	0	0	5813.9	0	0
NP_001069727.1	pentraxin-related protein PTX3 precursor	541148	937780	190131	1.71905e+06	0	97037.5	209879	149057	248790	166394	6.10836e+06	5.77994e+06	7.67671e+06	7.17058e+06	80898.2	8.61862e+06
NP_001069739.1	endoplasmic reticulum resident protein 29 precursor	613357	19412	129334	11752.1	0	0	0	3479.9	0	0	0	0	0	0	0	0
NP_001069744.1	myristoylated alanine-rich C-kinase substrate	613548	43087	108010	11963.8	260190	235640	377439	94247.5	187244	228983	0	0	0	0	0	0
XP_005211949.1	COP9 signalosome complex subunit 2 isoform X1	101907531	8394	30572	0	0	0	3511.5	5263.9	0	0	607005	651537	0	603628	0	17294.8
XP_024856569.1	inosine triphosphate pyrophosphatase isoform X4	613653	16697	39110.6	0	0	0	0	8447.9	0	0	0	0	0	0	0	0
NP_001069751.1	pleckstrin homology domain-containing family O member 2	613696	11545	39336	8868.9	23588.3	37926.8	54617.9	24113.2	25982.9	31042	0	0	0	0	0	0
NP_001069769.1	apolipoprotein D precursor	613972	6333.5	40377.8	29797.8	0	2938.5	0	22855.8	0	0	486858	438753	475960	376092	186225	329916
NP_001069770.1	vesicle-associated membrane protein 7	613984	128970	165234	44519.3	22207.2	28767.3	30567.3	0	22667	19434	0	0	0	9585.3	28069	0
NP_001069771.1	collectin-11 precursor	613991	16685	60004.7	0	59814	72996.9	18615	67653.9	24968.7	0	225124	341789	353530	124121	17626.3	152265
NP_001069785.1	ras-related protein Rab-8B	614242	539660	442404	437191	364085	195131	263243	436413	501693	542123	67994.6	0	48169.8	69167.7	0	0
XP_024854911.1	MOB kinase activator 1A isoform X1	614611	66333	79232.5	33949.8	85616.1	70673.9	92451.2	89091.9	96249.6	95130.1	107922	44374.7	47483.1	0	5005.8	0
XP_005204105.1	vesicle-trafficking protein SEC22b isoform X1	614775	85885	271660	99463.2	29944.5	41660	73935.9	49155.8	53484.2	48563	0	0	0	5200.4	0	0
NP_001069815.1	proteasome assembly chaperone 1	614817	72488	115208	35679.1	42743.5	61964.6	79698.9	77319.1	64829.5	61384.3	0	0	76247.1	0	0	0
XP_024836191.1	cAMP-dependent protein kinase type I-alpha regulatory subunit isoform X1	615074	115160	380596	29054.9	26863.5	98798.9	119112	13958.6	35114.3	4608.7	7593.6	9426	3787.3	0	0	7137.2
NP_001069841.1	troponin C, skeletal muscle	615428	7200.9	12339.7	30639.3	119104	88527.4	4280.9	0	0	0	0	0	0	0	18229.5	0
NP_001069844.1	nucleoside diphosphate kinase B	615447	1835700	2.43808e+06	553114	1.142e+06	1.0869e+06	1.19335e+06	1.84161e+06	1.68423e+06	1.10953e+06	53500.5	7918.4	30100.7	39305.9	7082	65062.8
NP_001069862.1	serine/arginine-rich splicing factor 1	615796	334900	263749	796924	2.76124e+06	1.3701e+06	240272	434288	781106	1.28521e+06	6280.5	87848.8	39097.8	141673	22573.9	0
NP_001069863.1	protein MEMO1	615803	17288	55791.8	0	14154.3	0	0	39079.5	33580.5	0	0	0	0	0	0	0
NP_001069865.1	endoglin precursor	615844	59333	69740.5	69170.7	51813.3	14332.1	44452.2	40251.2	24610	12087.9	26699.2	20624.1	16826.9	36136.8	0	33848.8
NP_001069877.1	nuclear factor NF-kappa-B p105 subunit	616115	32634	193935	0	0	50259.2	21808.8	22235	13428.5	0	42511.9	31344.2	29561.1	26322.3	121344	36849.6
NP_001069921.1	reduced folate transporter	617307	174060	398508	157382	0	87081	40562.6	85752.1	75156.5	42317	0	0	0	0	9109.8	0
NP_001069922.1	ELAV-like protein 1	617316	77319	106813	37131.5	54228	65143.2	164184	44525	42625.3	19687.5	1.22597e+06	1.4223e+06	1.20836e+06	1.12184e+06	0	1.09651e+06
NP_001069947.1	small nuclear ribonucleoprotein Sm D3	617823	145330	191346	77775.5	142907	164056	94203.3	173339	142335	115416	0	0	0	0	4531.1	4848.7
NP_001069960.1	dihydropteridine reductase	618084	59808	130443	0	3410.8	11293.3	12919.5	13962.4	13163.6	0	0	0	0	0	0	0
XP_024845513.1	alcohol dehydrogenase [NADP(+)] isoform X1	618607	244890	329694	120473	492127	477119	697951	388586	334115	339858	11476.5	12604.5	0	4593.6	2384.2	3310.8
NP_001069984.1	14 kDa phosphohistidine phosphatase	618691	52007	124164	46000.3	73418.8	82882.4	81936.4	59261.9	0	70552.1	0	0	0	4571.1	0	19604.3
XP_024839522.1	high mobility group protein HMG-I/HMG-Y isoform X2	618849	29700	310807	0	21046.9	18716	35976.9	52123.7	36116.2	0	0	0	0	0	0	0
XP_024842543.1	cell division cycle and apoptosis regulator protein 1 isoform X2	767587	8803.1	101217	0	0	0	0	6441.2	7409.8	0	0	0	0	0	0	0
NP_001070002.1	AP-3 complex subunit beta-1	767602	9311.8	94079.9	18512.4	15649.9	19047.7	0	5301.7	0	0	0	11063.7	0	13928.9	0	0
XP_024843123.1	suppressor of tumorigenicity 14 protein homolog isoform X6	767617	405520	437287	272063	0	0	11838.4	5416.3	0	0	0	0	3830.5	0	0	0
XP_024837176.1	transportin-1 isoform X2	767620	139620	135423	76935.5	141140	113549	215150	177617	169506	100438	11798.9	14300.4	0	14568.1	12187.4	0
NP_001070010.1	cell division cycle 5-like protein	767817	0	16938	0	0	0	0	0	0	0	0	0	0	0	0	0
NP_001070018.1	complement C1s subcomponent precursor	767827	25432	0	233056	16559.2	8074.8	122267	0	19191.4	28387.1	742138	695406	582463	686267	3.53949e+06	639094
NP_001070266.1	sodium/potassium-transporting ATPase subunit alpha-1	282144	10303000	1.29779e+07	1.25448e+07	1.18853e+07	1.23111e+07	1.1994e+07	9.38187e+06	1.08805e+07	1.13004e+07	4717452	4.09106e+06	3867110	2.5779e+06	959882	2.43305e+06
XP_024843596.1	ribosomal biogenesis protein LAS1L isoform X4	507924	57345	143977	23413.8	0	0	0	10235.7	11895.8	0	0	3201.8	0	0	0	18391.3
XP_024848910.1	anthrax toxin receptor 2 isoform X1	510080	185200	185857	193015	35026.9	57562.5	16229.1	22330.1	49766.3	49470.4	37651.9	9513.4	34754.2	2938.3	26275.2	0
NP_001070309.1	major histocompatibility complex, class I precursor	512672	1884700	1.74443e+06	1.73448e+06	847070	974416	793221	1.36277e+06	1.62414e+06	1.73013e+06	38552.6	0	33086.6	26314.2	8550.1	35859.4
NP_001070314.1	far upstream element-binding protein 1	513562	0	10041	0	0	42521.1	67393.6	39074.8	39955.7	10111.6	0	0	0	0	0	0
NP_001070320.1	solute carrier family 26 member 6	514514	28821	44828.4	18474.3	30282.8	66421	53985.6	82968.8	76205.8	57862.5	0	6709.6	0	0	18847.7	0
NP_001070348.2	nudC domain-containing protein 1	528425	22009	36859.4	0	0	0	0	0	0	0	0	0	0	0	0	0
XP_005223721.1	flotillin-1 isoform X1	532573	73004	118590	91105	28728.1	17969.1	34735.7	20527.3	46749.3	18671.8	0	0	0	9770	27204.7	0
XP_024831381.1	rap1 GTPase-activating protein 1 isoform X4	532839	0	437439	450713	0	0	0	5136.6	294823	2946	0	0	0	15244.7	0	27340.4
NP_001070357.1	nuclear receptor-binding protein	532919	21320	25086.3	13954.4	0	0	0	0	0	5195.3	0	0	0	0	0	27589.7
NP_001070367.1	2-(3-amino-3-carboxypropyl)histidine synthase subunit 1	534099	0	4381.1	0	0	0	0	0	0	0	0	0	0	0	0	0
NP_001070371.1	phosphoglucomutase-1	534402	194430	51344.3	152792	286429	132287	187500	132101	96983.5	143117	151011	140279	0	175175	0	185270
NP_001070387.1	phostensin	539829	93072	319428	99631.9	20986.9	75141.5	56599.9	71587.5	104445	103717	0	0	0	2332.4	0	0
XP_024832164.1	heterogeneous nuclear ribonucleoprotein U isoform X2	539950	1418500	2.24876e+06	1.12428e+06	1.92737e+06	1758174	1.46816e+06	1.53568e+06	1.46046e+06	889467	430678	688558	507854	473676	171041	469584
NP_001070408.1	copine-1	615677	648070	881153	612914	646175	796076	694225	886025	715974	627548	256209	172471	129778	421945	25333	462827
NP_001070412.1	ras-related protein Rab-31	616979	125270	199571	115908	89043.1	116219	138262	86594.7	83045.8	81108.9	0	0	0	0	0	3947
NP_001070431.1	UDP-GalNAc:beta-1,3-N-acetylgalactosaminyltransferase 1	767844	0	0	0	0	0	0	0	0	0	16055.3	0	19085.4	23627.7	0	0
XP_010816534.1	adenosine 3-phospho 5-phosphosulfate transporter 1 isoform X1	767848	25213	64120.2	15337.2	0	0	0	0	0	0	11955.6	0	10743	9915.1	0	0
NP_001070436.1	mannan-binding lectin serine protease 1 precursor	522347	0	6187.8	0	0	15416.2	0	17705.8	5007.4	10730.1	8.36088e+06	8.11406e+06	9.63213e+06	5.54328e+06	579870	5.18056e+06
NP_001070444.2	uteroglobin precursor	767867	0	1849.4	0	0	0	0	0	0	0	82583.8	77781.6	65486.5	82979.8	0	125521
NP_001070446.1	queuosine salvage protein	767897	10096	36262.4	2343	0	1798.7	0	4188.2	0	0	0	0	0	0	0	0
NP_001070463.1	angio-associated migratory cell protein	767919	0	15128.2	0	0	0	0	0	0	0	0	0	0	0	0	0
NP_001070466.1	60S ribosomal protein L13a	767925	550980	301754	897958	972866	841003	768333	949000	853609	904474	9545.4	0	0	0	0	0
XP_005201884.1	probable G-protein coupled receptor 171 isoform X1	767929	6495.6	48328.5	7593	29430.5	14513.3	0	27517.4	54228.4	45413	0	0	0	0	0	0
NP_001070472.1	NHP2-like protein 1	767931	13016	65347.8	0	46823.9	45872.5	23226.7	50362	18497.7	36370.3	0	0	0	0	0	0
NP_001070481.1	histone-binding protein RBBP4	767940	273480	645497	225404	196045	142666	238420	268621	240008	36326.3	7203.3	8613.2	0	4069.9	0	4780
XP_005209213.1	FAS-associated factor 2 isoform X1	767948	10164	17390.3	0	0	0	0	0	0	0	0	0	0	0	0	0
NP_001070494.1	testis-expressed protein 36	767956	32758	0	15327.3	0	0	0	0	0	0	179403	204594	190237	143800	0	153310
NP_001070503.1	isoaspartyl peptidase/L-asparaginase	767970	35099	104586	5837.4	0	0	0	0	0	0	0	0	0	0	0	2294.2
NP_001070512.1	translocon-associated protein subunit gamma	767980	0	12717.1	5634.2	0	0	0	0	0	0	0	0	0	0	112077	0
XP_015327562.1	perilipin-3 isoform X3	767984	59150	104921	28054.2	0	6929.6	0	0	0	0	25709.1	39482.9	32033.6	19665.2	2571.1	13296.6
XP_024840834.1	AP-1 complex subunit sigma-1A isoform X2	768053	0	22215.6	0	0	0	0	5972.1	0	0	0	0	0	0	0	0
XP_024839524.1	O-acetyl-ADP-ribose deacetylase 1 isoform X2	768056	0	19591.2	0	0	0	0	0	0	0	0	0	0	0	0	0
NP_001070595.1	tubulin beta-3 chain	768070	0	42208.6	0	0	0	0	3598.4	2741.9	0	0	0	0	6471.4	0	0
NP_001071275.1	secretoglobin family 1D member precursor	338419	0	0	0	0	0	0	0	0	0	32456.4	37831.1	32348.7	66838.8	2625.9	86072.5
XP_005208778.1	trafficking protein particle complex subunit 5 isoform X1	504874	45409	56114.7	41033.8	0	0	0	0	0	0	0	0	0	0	0	0
NP_001071319.1	splicing factor 3B subunit 3	504962	122150	232857	31832.4	22841.5	50907.2	25851.7	86070.9	36852.1	10786.7	0	0	0	0	6244.7	0
NP_001071320.1	Na(+)/H(+) exchange regulatory cofactor NHE-RF1	505242	1884600	1.95014e+06	2.95051e+06	1.29573e+06	1.8135e+06	1.7862e+06	1.39372e+06	1.64043e+06	2.56697e+06	10081.7	3297.3	0	27705.9	73667.7	1997.7
XP_024838249.1	protein kinase C delta type isoform X4	505708	363350	474603	196308	159652	203102	238846	258964	209292	149674	67677.7	46442.9	45387.4	37908.3	974840	102821
XP_024842105.1	CTP synthase 1 isoform X1	506131	32385	195218	0	0	0	0	7814.2	0	0	0	0	0	32647.6	0	0
NP_001071332.1	syntaxin-7	507031	51641	149942	80045.6	44125.1	110072	140570	62145	54141.8	67064.1	370228	372224	371374	283159	134619	345722
XP_005226233.1	60S ribosomal protein L15 isoform X1	507151	3393700	3.19611e+06	3.52464e+06	2.44636e+06	3.49433e+06	2.88769e+06	3.64089e+06	3.53833e+06	3.36579e+06	226680	229579	163030	811440	55260.4	736258
XP_005211860.1	deoxyuridine 5-triphosphate nucleotidohydrolase, mitochondrial isoform X1	507945	183290	112497	77408	256409	356944	461958	392501	337619	320052	10813.5	0	0	0	3270.3	0
NP_001071345.1	calsequestrin-1 precursor	508394	31914	4711.3	0	0	36912.3	0	0	0	0	0	0	0	0	0	6665.1
NP_001071351.1	dihydrofolate reductase	508809	410640	387390	161373	111855	172710	164164	84670.8	72174.6	31194.1	0	0	39132	0	2539.8	0
NP_001071354.1	thioredoxin-like protein 1	509142	197450	344590	62503.6	11284.9	91255.9	91699.7	92572.5	85160.9	59809.3	0	0	0	3620.9	0	7865.4
NP_001071368.1	signal transducer and activator of transcription 1-alpha/beta	510814	449840	659845	150419	55886	302946	377397	260045	240018	157341	19751	17039.6	28810	14820.5	11598	19755.6
NP_001071381.1	carbohydrate sulfotransferase 12	513030	0	0	0	0	0	0	0	0	0	60803.8	77564.4	90258.8	85552.9	0	92745.1
XP_010808171.1	protein dpy-30 homolog isoform X2	513162	31082	59754.9	0	0	31451.2	0	31733.4	27663	0	0	0	0	0	0	0
NP_001071390.1	rho-related GTP-binding protein RhoB	515118	66429	225900	95484.6	0	0	0	0	0	0	0	0	0	0	0	0
XP_024843767.1	putative tRNA (cytidine(32)/guanosine(34)-2-O)-methyltransferase isoform X4	517675	6575.6	28179.8	0	0	0	0	0	0	0	56326.9	0	58829.3	41577.5	192131	28431.4
NP_001071411.1	extended synaptotagmin-1	520669	323580	1.40166e+06	164476	462609	835457	1.23672e+06	313624	247234	165010	806988	626359	953076	394566	9702.6	315806
XP_015330164.1	coatomer subunit beta isoform X1	535533	199560	399483	44003.9	85417.2	112748	122103	105125	73838.2	59282.1	0	3482.6	0	19749.4	34500.8	6075.6
XP_024846620.1	transmembrane protein 168 isoform X1	541075	21284	111212	16897.8	15045.6	49892.7	55710	30417.2	28294.9	41806.7	34968.2	36302.4	26292.8	27087.7	7627.3	22281.4
XP_024836153.1	syntaxin-8 isoform X6	613567	58060	39485.3	25306.9	66709.4	0	52122.8	52651.3	36162.5	0	0	0	0	0	0	0
NP_001071508.1	phosphatidylinositol transfer protein beta isoform	613773	89456	184614	35994	13794.1	150693	232842	88818.8	91056.8	63682.6	0	0	0	0	0	0
NP_001071530.1	prefoldin subunit 1	616553	44598	53263.4	12402.9	22622.7	31075	42819.3	30063	25769.6	25945.2	0	0	0	0	0	0
XP_024833256.1	ubiquitin-conjugating enzyme E2 L3 isoform X1	767894	141980	237710	27362.2	26912.6	130222	148649	80009.2	132193	102796	0	0	0	0	0	10482.9
XP_024849231.1	RELT-like protein 1 isoform X1	768210	0	14613.1	0	0	0	0	0	0	0	0	0	0	0	0	0
NP_001071569.1	zyxin	768226	7609.6	15529.1	10206.3	0	10455.7	0	9215.2	7647.5	0	0	0	0	0	0	0
XP_005203333.1	serine/arginine-rich splicing factor 10 isoform X6	768310	49337	49964.3	14942.2	199147	139010	6908.4	10685.9	22007.4	113643	25473.5	42377	18083.5	0	46948.2	0
NP_001071595.1	14-3-3 protein theta	768311	954410	1.24506e+06	716715	1.68082e+06	1.84805e+06	1.97989e+06	1.25931e+06	1.15773e+06	1.15647e+06	332086	414543	280077	195881	9987.4	250566
NP_001071607.1	60S ribosomal protein L36	768327	536720	544423	455104	446675	690840	606108	773480	770005	562047	0	7804.9	0	0	1876.4	0
XP_024843171.1	interferon-induced transmembrane protein 1-like isoform X2	112444847	1517300	922613	1.31547e+06	2.9898e+06	2.6914e+06	2.91792e+06	3.3593e+06	3326925	4.03872e+06	8306.2	0	6299.4	5068.2	0	12075.4
NP_001071625.1	ADP-ribosylation factor-like protein 6-interacting protein 1	777773	59355	173069	55249.4	26148.1	49523.5	68845.6	49992.8	28877.3	29328.4	0	0	0	0	0	7474.3
NP_001071626.1	tubulin alpha-4A chain	777775	338570	320951	266257	474721	575751	667400	688675	616198	436724	591858	615139	617272	536975	10953.8	461113
NP_001071632.1	cysteine-rich and transmembrane domain-containing protein 1	777789	203960	215165	132215	100967	0	0	122100	120257	110262	0	0	2656.1	0	0	4527.8
NP_001071633.1	CUGBP Elav-like family member 2	777790	9791.4	36835.1	0	0	0	0	0	0	0	0	0	0	0	0	0
XP_005202773.1	myosin light chain 1/3, skeletal muscle isoform isoform X1	317657	48149	2512.8	28817.8	1.67196e+06	687983	26403.1	13555	14021.2	26987.9	139450	153394	173916	185762	0	212142
XP_024840656.1	transmembrane protein 120A isoform X1	520173	0	25808.3	0	0	0	0	0	0	0	0	0	0	0	0	0
XP_015316542.1	TIP41-like protein isoform X2	540486	4071.9	33255.7	0	0	3095.8	4710.9	3005.3	2268	20960	0	0	0	0	0	0
NP_001073085.1	protein-L-isoaspartate(D-aspartate) O-methyltransferase	613854	139170	131810	91692.1	7548.5	59833.9	90128.6	52460.2	62649.5	101371	5266.5	6251	0	20933.1	940.1	31744.8
NP_001073091.1	eukaryotic translation initiation factor 3 subunit G	615695	116880	170757	83835	78501.2	125544	152747	55378.7	66015.9	82094.2	0	0	0	0	177405	0
NP_001073103.1	cysteine-rich secretory protein 3 precursor	618612	0	0	0	0	2340.8	0	0	0	0	0	2287.9	0	17095.6	48253	13989.7
NP_001073105.1	heat shock protein HSP 90-beta	767874	11995000	1.18651e+07	6.95414e+06	8355266	1.12801e+07	1.46726e+07	1.30246e+07	1.13907e+07	9.94309e+06	5.23073e+06	4.5599e+06	5.78537e+06	7.42871e+06	139117	7.28364e+06
NP_001073115.1	vesicle transport through interaction with t-SNAREs homolog 1B	780809	16338	30709.1	1637.8	0	0	0	0	0	0	0	0	0	0	0	0
NP_001073117.1	cysteine-rich protein 2	780821	50868	83859.8	0	0	79221.6	92992	123973	156755	172405	0	0	0	0	0	0
NP_001073246.1	sorting nexin-3	528265	0	10568.3	0	0	0	0	0	0	0	0	0	0	0	0	0
NP_001073247.1	ER lumen protein-retaining receptor 2	531676	0	9424.7	0	0	0	0	0	0	0	0	0	0	0	0	0
NP_001073248.1	histone H2A.x	531733	8799700	1.57387e+07	7.65776e+06	1.92311e+07	1.65854e+07	1.40335e+07	1.54929e+07	1.31791e+07	7.58482e+06	245414	201620	277753	1.8804e+06	27241.7	2.67829e+06
NP_001073268.1	rho guanine nucleotide exchange factor 39	780881	0	20010.4	14760.8	0	0	0	0	0	0	0	0	0	0	0	0
NP_001073682.1	coagulation factor X precursor	280787	97457	34791	71693.8	314759	322678	50062	179407	207313	187158	1.66577e+08	1.91051e+08	1.90565e+08	1.72078e+08	425178	1.73966e+08
NP_001073687.1	chloride intracellular channel protein 4	286823	1444300	4.83925e+06	1.741e+06	1.65354e+06	2.1988e+06	2.43806e+06	3.86488e+06	3.69036e+06	4.17425e+06	46097.4	417420	22537.5	2130.1	680379	42306.5
NP_001073690.1	prefoldin subunit 2	404138	28036	38562.3	0	17008.8	0	20146.6	41315.7	19701.6	16483.4	4179.5	13266.5	0	0	10400.2	0
NP_001073711.1	transcription factor p65	508233	5497.1	38833.4	0	0	16475.3	29626.3	0	0	0	0	0	0	0	0	0
NP_001073713.1	ATP-dependent 6-phosphofructokinase, liver type	508683	648690	765884	209385	343167	563976	701059	370791	341629	366001	12379.2	162511	0	10155.6	88962	3916.1
XP_024856112.1	NIF3-like protein 1 isoform X1	509473	9221	13638	0	0	0	0	0	2205.1	0	0	0	0	0	0	0
XP_005215875.1	junctional adhesion molecule-like isoform X3	509575	120490	208652	61603.2	142675	146652	133433	32865	13729.5	0	36437.7	0	0	20430.6	6292.1	24808.1
NP_001073731.1	DNA damage-binding protein 1	511951	166240	403474	51176.9	43185.1	83289.3	40647.8	88047	45852.5	45352.1	1875.9	0	0	5801.6	1407.3	9817.3
NP_001073737.1	splicing factor U2AF 35 kDa subunit	512680	21003	175966	12929.9	218539	187885	120002	161575	129224	102429	0	0	0	23409.2	5775	0
NP_001073740.1	probable ATP-dependent RNA helicase DDX27	514567	13992	49769.4	0	0	0	0	0	0	0	0	0	0	0	0	0
XP_024837040.1	oncostatin-M-specific receptor subunit beta isoform X1	514720	0	0	0	0	0	0	0	0	0	23553.6	18186.5	19169.4	21215.9	32610.4	22761.8
XP_024852331.1	E3 UFM1-protein ligase 1 isoform X3	515894	0	30861.4	0	0	0	0	0	0	0	119904	132980	128585	154153	10916.3	156656
NP_001073746.1	mitochondrial import inner membrane translocase subunit Tim13	516325	15092	23105.1	0	0	0	0	0	0	0	0	0	0	0	0	0
NP_001073751.1	proteasomal ubiquitin receptor ADRM1	519729	10653	27480.7	10551.5	0	0	0	0	0	0	0	0	0	0	0	0
NP_001073756.2	glucosamine-6-phosphate isomerase 1	522919	17148	52964.9	0	0	0	0	0	0	0	0	0	0	0	0	0
NP_001073758.1	prolyl-tRNA synthetase associated domain-containing protein 1	526913	20815	62289.4	3462.1	10050.4	0	6288.9	8806.9	3856	0	0	0	0	0	0	0
NP_001073764.1	ubiquilin-4	533021	0	20952	0	0	0	0	0	0	0	0	0	0	0	0	0
XP_010810783.1	switch-associated protein 70 isoform X3	533720	51536	82808.8	4382.2	0	0	0	154155	0	0	0	0	0	0	0	0
NP_001073768.1	ephrin-B1 precursor	534413	33678	43753	17648.6	37294.3	45518.5	33130.5	55942.6	19969.6	33952	0	0	0	0	0	0
XP_015314546.1	E3 ubiquitin-protein ligase TRIM23 isoform X3	537285	281860	175201	250030	275504	293219	303948	252933	314706	323111	0	0	0	0	0	0
NP_001073774.1	rho-related GTP-binding protein RhoG	538559	1353200	2.03921e+06	1.22651e+06	531924	667875	699590	1.41227e+06	1.46654e+06	1.00605e+06	2116	5691.8	3536.1	8485.3	10940.6	15519.9
NP_001073787.2	xaa-Pro dipeptidase	615158	106110	65603.7	51205.5	40349.5	105327	95493.5	142094	46277.2	80465.1	22366.2	24984.6	31029.1	14035.2	108153	18428.9
XP_005215640.3	ER membrane protein complex subunit 2 isoform X1	616813	0	8031.4	0	0	0	0	0	0	0	0	0	0	0	0	0
NP_001073798.1	phospholipid phosphatase 1	617172	38001	31744.8	0	0	0	0	0	0	0	0	0	0	0	0	0
NP_001073800.1	GDP-mannose 4,6 dehydratase	617688	17586	50131.9	0	0	11393.1	0	5041.2	12998.7	4920.8	0	0	0	0	0	0
NP_001073807.1	CDGSH iron-sulfur domain-containing protein 2	781260	8708.8	41112	6845.5	18353	5555	0	0	0	0	0	0	0	0	0	0
XP_024836297.1	lethal(2) giant larvae protein homolog 1 isoform X6	781865	20048	109354	27409.9	68834.8	156253	168512	80661.7	43200.4	65350.5	177348	164226	98582.4	81665.2	0	47666.2
NP_001073831.1	acyl-protein thioesterase 2	784764	15802	25811.6	0	10264	18277.1	22351.7	21055.8	0	21164.4	0	0	0	0	2655	0
NP_001073834.1	arrestin domain-containing protein 1	786098	358900	383308	357904	0	40415.6	14059.9	99737.7	35678.1	65210.3	0	0	0	11748.4	0	0
XP_015315907.1	replication factor C subunit 2 isoform X1	508652	0	74909.9	0	48802.1	42581.1	55099	0	0	6016.2	0	0	0	0	0	3595.8
NP_001074375.1	NEDD8 ultimate buster 1	511298	95180	191776	38789.1	57293.5	257518	232778	66268.7	48284.1	4596.2	32827.9	46914.7	53101.7	0	0	0
NP_001074979.1	splicing factor 3A subunit 1	504381	6297.5	21052.2	0	0	0	0	0	0	0	0	0	0	0	0	0
XP_024835545.1	phosphoribosyl pyrophosphate synthase-associated protein 2 isoform X2	506111	0	15514.2	0	0	0	0	0	0	25649.5	0	0	0	0	0	0
NP_001075004.1	bis(5-adenosyl)-triphosphatase ENPP4 precursor	538583	39779	33593.9	0	10067.2	14844.9	15928.5	12867.1	12910	13584	36015.2	32448.2	0	0	0	0
NP_001075007.1	integral membrane protein 2C	539959	0	48901.2	0	0	140269	120758	46704.3	54704.6	81896.4	13781.4	24283.2	0	10194.4	0	20056.3
XP_010815710.1	1-phosphatidylinositol 4,5-bisphosphate phosphodiesterase delta-1 isoform X2	281986	0	4331.7	0	22030.3	69694.3	85404.4	3795	2991.6	0	0	0	0	0	33582.4	0
NP_001075046.1	neutral amino acid transporter A	326577	845850	2.39157e+06	889049	174442	232700	266373	231485	263148	261902	16560.2	17738.3	0	0	3363.5	12094.6
NP_001075051.1	[F-actin]-monooxygenase MICAL1	508306	20187	37590.5	0	6338.6	0	0	10285.1	13357.4	0	0	0	0	0	0	0
NP_001075059.1	coronin-1C	515798	236530	541834	419644	54005.9	674619	338906	635031	658479	827296	0	0	0	0	15512.3	0
XP_024854478.1	spastin isoform X3	521442	0	0	0	0	35276.4	0	24127.2	19988.1	16813.4	0	0	0	0	0	0
NP_001075062.1	histone PARylation factor 1	525698	0	7938.5	0	0	0	0	0	0	0	0	0	0	0	0	0
NP_001075069.1	Golgi-specific brefeldin A-resistance guanine nucleotide exchange factor 1	533207	0	21668.5	0	0	0	0	2747.1	0	0	0	0	0	0	0	0
XP_024837642.1	protein transport protein Sec23A isoform X1	533994	13586	16604.4	0	0	0	0	0	0	0	0	0	0	0	0	0
NP_001075078.1	transmembrane emp24 domain-containing protein 3 precursor	539132	0	25013.5	0	0	0	0	0	0	0	0	0	0	0	0	0
XP_024843047.1	splicing factor 1 isoform X10	541229	5844	28957.2	0	0	0	0	0	0	0	0	0	0	0	0	0
NP_001075180.1	SUMO-activating enzyme subunit 1	505512	49854	45574.7	0	20389.3	24684.4	32004.3	37670.1	33021.9	0	79381.4	39007	66424.1	17968.5	0	0
NP_001075181.1	serpin A3-8 precursor	505820	562250	104565	761592	375965	375129	288152	340842	320592	365984	2.06135e+06	1.91466e+06	1.58776e+06	1.32266e+06	3260874	1.30142e+06
XP_024854279.1	EGF-containing fibulin-like extracellular matrix protein 1 isoform X2	511566	0	1855.9	8699.3	0	0	0	7340.2	0	0	37076.1	33294.9	32998.7	40486.1	51155.7	46493.6
NP_001075189.1	histone H2A type 2-C	513666	8698400	7.94123e+06	1.01756e+07	2.82632e+07	1.19802e+07	1.65829e+07	1.53969e+07	1.44366e+07	9.61559e+06	145834	176552	170764	1.65943e+06	26321.6	1.70757e+06
NP_001075199.1	glypican-6 precursor	536153	3790	0	0	88361.3	90428.1	85785.5	5144.3	0	0	0	0	5738.2	3593.5	0	0
NP_001075202.1	importin subunit alpha-5	539679	0	35817.6	0	0	179747	94294.9	0	227742	263474	6077.6	9066.4	0	0	0	0
NP_001075206.1	protein GOLM2	540780	210560	223840	131227	26256.6	44554.3	62697.2	37688.7	12958.5	0	554900	530820	501670	806894	521083	530488
NP_001075211.1	histone H2B type 1-N	614958	123890	532512	95825	679258	628495	457125	699115	590996	371273	0	0	0	75176.3	0	58057.4
NP_001075892.1	vesicle-associated membrane protein-associated protein B	326580	0	43917.5	0	0	0	0	0	0	0	0	0	0	0	0	0
NP_001075893.1	sodium-coupled neutral amino acid transporter 2	338044	121970	478776	74807	78558	108167	132799	74487.3	87651.2	91632	0	0	0	0	0	0
NP_001075900.1	syntaxin-6	510909	51617	92020.6	0	0	0	0	0	0	45935.1	0	0	0	0	0	0
XP_015316882.1	immunoglobulin superfamily member 8 isoform X1	519266	1324600	698593	1.77695e+06	415142	421296	227349	493954	472152	390183	346258	3182.4	137977	2549152	10487.5	0
NP_001075916.1	septin-11	535746	67863	239032	70365.4	54367.5	65258.8	80386.5	65693.6	58444.1	31562.5	0	0	0	0	0	0
XP_010802776.1	coatomer subunit gamma-2 isoform X2	536616	0	63943.5	0	0	0	0	0	0	0	0	0	0	0	0	0
XP_024834316.1	dermokine isoform X2	618159	2699.5	0	0	0	5301.7	0	0	0	0	21150.9	0	7433	28568.3	0	21767
NP_001076074.1	dolichyl-diphosphooligosaccharide--protein glycosyltransferase subunit 1 precursor	507939	154560	363050	56024.1	0	0	0	11806.3	0	0	10497	24633.2	62859.1	4682.9	0	13339.7
XP_024856700.1	heterogeneous nuclear ribonucleoprotein R isoform X2	512479	13982	102356	0	86019	58415.4	164582	105713	20699.4	28230	0	0	0	0	0	0
XP_024849042.1	extracellular superoxide dismutase [Cu-Zn] isoform X3	532481	0	0	0	0	0	0	0	0	0	129120	78286.6	74713.4	51493.7	55387.4	81979.9
NP_001076083.1	UV excision repair protein RAD23 homolog A	540564	14578	31753.9	0	0	17018.8	8021	12800	26146.8	63751.9	133450	116697	97223.3	218328	0	251253
NP_001076850.1	SUMO-activating enzyme subunit 2	507005	13900	35735.4	0	0	0	0	0	0	0	0	0	0	0	0	0
XP_024856221.1	engulfment and cell motility protein 2 isoform X1	508361	0	12620.2	0	0	0	0	0	0	0	0	0	0	0	0	0
NP_001076863.1	lipolysis-stimulated lipoprotein receptor	508651	0	46278.4	0	173616	588627	614944	527501	471987	492051	561273	613313	567954	498531	9728.5	496593
XP_005220899.1	116 kDa U5 small nuclear ribonucleoprotein component isoform X1	509425	199440	525475	149054	262050	339609	150484	387635	263519	177221	7.99536e+06	74161.2	11633.6	5705.9	35918.7	3626.9
NP_001076881.1	serine incorporator 3 precursor	511861	1400400	623351	1.29528e+06	1.95056e+06	1.65547e+06	1.29363e+06	1.1358e+06	1.33141e+06	1.49337e+06	5460.6	0	0	1814.3	0	0
NP_001076884.1	syntaxin-binding protein 3	512490	240660	433144	155371	138708	346312	374544	366923	391218	382106	10708.3	0	0	0	15575.8	3588.2
NP_001076894.1	histone H1.2	513971	14624	697313	455963	760530	617556	499427	333068	365078	209363	0	0	0	106449	0	108578
NP_001076900.1	acylamino-acid-releasing enzyme	514666	0	5388.2	7222.5	11986.8	2738.2	16145.6	16499.6	0	3839.5	762683	812941	817305	931378	49026.3	929560
NP_001076904.1	bridging integrator 2	515025	2987.4	53561.9	0	0	0	0	11451.2	10139.8	0	0	0	0	0	0	0
NP_001076907.1	ubiquitin-like modifier-activating enzyme 6	518834	0	82065.5	0	0	2094.4	0	0	0	0	181237	84213.1	105492	0	0	153631
NP_001076908.2	transcription elongation factor SPT5	519808	2211.2	42266.5	14727.1	0	3934.5	0	4328.8	0	0	0	0	0	0	0	0
XP_015330868.1	ras-related protein Rab-33B isoform X1	519982	95618	95188.7	73809.6	18473.4	19508.9	17225.9	20818.2	20816.9	23692.5	0	0	0	0	0	0
NP_001076919.1	leucine-rich repeat and calponin homology domain-containing protein 4	527134	28914	100063	39002.3	0	0	0	6080	0	0	0	0	5817.4	0	4411.2	5909
NP_001076924.1	protein FAM98A	530070	8229.8	29278.9	0	0	0	0	0	0	0	0	0	0	0	0	0
NP_001076926.1	ATP-binding cassette sub-family F member 3	530975	5219.1	45291.4	0	0	0	0	3778.4	0	0	0	0	0	0	0	0
NP_001076928.1	small nuclear ribonucleoprotein E	531493	70187	157612	40655.2	109592	97808.1	42755.4	168706	115227	53330.2	4076.7	0	0	0	8712.4	0
NP_001076933.1	selenocysteine-specific elongation factor	532824	0	60674.9	0	0	0	0	0	7426	0	8041.2	16050.5	10623.6	37623.2	11339.7	0
XP_024850113.1	GEM-interacting protein isoform X2	533029	0	28762.5	0	0	0	0	0	0	0	0	0	0	0	0	0
XP_005219032.1	heterogeneous nuclear ribonucleoprotein U-like protein 1 isoform X2	533197	0	65506.2	0	16389.3	41742.2	0	58519	0	18014.4	0	0	0	0	0	0
XP_024853422.1	serine/threonine-protein phosphatase 2A 56 kDa regulatory subunit epsilon isoform isoform X3	533617	0	15931.8	0	0	8166.2	0	0	0	0	0	0	0	0	0	0
XP_024853430.1	C-1-tetrahydrofolate synthase, cytoplasmic isoform X1	534382	4154600	3.35786e+06	1.07712e+06	1530047	2.07659e+06	2.67948e+06	2040802	2.58139e+06	3.22266e+06	299179	10491.2	21257.2	20912	188792	37713.2
NP_001076949.1	F-actin-capping protein subunit alpha-1	534656	833220	1.25535e+06	581399	503051	861111	967453	831570	834808	873988	28243	21625.7	15352.4	77936.4	3961.4	104242
XP_024854833.1	LIM and senescent cell antigen-like-containing domain protein 1 isoform X10	540281	36072	57619.5	37338.3	32578.6	33117.8	26498.9	13774.1	14919	13031.1	0	0	6727.9	37486.5	0	21937.6
NP_001076965.1	lactoylglutathione lyase	540335	60860	49406.9	19626	13648.9	49161.1	24648.8	249941	243461	147940	0	0	0	18080.7	6729.8	77232.6
NP_001076966.1	COP9 signalosome complex subunit 8	540493	8768.2	27095.9	0	0	0	0	2032.2	0	0	0	0	0	0	0	0
NP_001076970.1	vacuolar protein sorting-associated protein 45	541230	0	57244.8	0	0	0	0	6924.8	0	0	0	0	0	0	4343.3	0
NP_001076972.1	NEDD8-conjugating enzyme Ubc12	613343	0	55849.6	0	0	21434.8	42964.1	43819.4	11890.6	43734.9	94328.1	24530.9	27634.8	0	0	41243.9
NP_001076984.1	transmembrane protein 87A precursor	615333	102690	233951	51192.8	0	0	12161.6	20685.8	28113.5	15403.7	0	14664.3	0	0	0	0
NP_001076996.1	nucleolar RNA helicase 2	781917	361230	632489	215016	1.06519e+06	694616	518226	1.06785e+06	681928	508072	439117	512683	346584	1.45833e+06	46049.1	1.33223e+06
XP_005202290.1	pleckstrin homology domain-containing family B member 2 isoform X1	783000	367840	215378	239912	100892	97501.5	56097.5	203689	201634	180415	0	0	0	0	0	2593.8
XP_005206991.1	branched-chain-amino-acid aminotransferase, cytosolic isoform X2	505926	0	10988.4	0	0	0	0	0	0	0	0	0	0	0	0	0
XP_024841315.1	programmed cell death protein 4 isoform X1	506724	0	62146.2	0	10648.8	52874.8	73754.9	127748	128379	27281.9	60700.5	41837.5	0	18527.1	4820.3	22303.4
XP_024832883.1	arfaptin-1 isoform X7	507386	0	18577.5	0	0	0	0	0	0	0	0	0	0	0	0	0
NP_001077130.1	importin-4	510372	82135	362410	30302.1	111772	158371	169532	138086	132626	72365.3	0	0	0	0	16063.7	0
NP_001077140.1	ADP-ribosylation factor 5	511918	7947.9	15973.2	0	0	0	0	0	0	0	0	0	0	0	0	0
XP_005217556.1	ATP-binding cassette sub-family E member 1 isoform X1	514991	207860	496170	104128	73351.7	146805	120304	133378	58177.1	50546.9	599565	1057226	918306	1.23561e+06	687720	910343
XP_024835879.1	dual specificity mitogen-activated protein kinase kinase 3 isoform X1	516039	37472	95216.1	23646	0	0	5599.3	0	0	0	0	0	0	0	0	0
XP_005225195.2	serrate RNA effector molecule homolog isoform X1	527938	20269	100730	0	0	0	0	0	0	0	0	0	0	0	9126.9	0
XP_015321908.1	polyadenylate-binding protein 4 isoform X8	534576	172900	292228	113157	91509.4	162663	254834	71225.8	86998.7	51091.1	2550.8	0	0	0	0	0
XP_024849075.1	heterogeneous nuclear ribonucleoprotein D-like isoform X3	534770	27957	37429.1	0	23559.4	28765.9	52348.4	12155.9	12163.8	10530.3	0	0	0	0	36115.8	0
NP_001077205.1	junctional adhesion molecule B precursor	538846	90147	246404	101708	0	0	4768.6	15435.1	63614.3	0	509098	31580.8	0	0	23113.1	27233.1
XP_024845378.1	volume-regulated anion channel subunit LRRC8D isoform X1	539204	4684.8	14494.6	0	0	0	0	0	0	0	0	0	0	0	0	0
XP_024853511.1	transmembrane 9 superfamily member 1 isoform X1	539478	42911	97330.2	47667.5	0	0	0	0	0	0	1761.2	0	0	0	0	0
NP_001077227.1	CD99 antigen-like protein 2 precursor	613644	0	43302.2	0	0	0	21749.2	0	0	0	0	0	0	0	0	0
NP_001077238.1	interferon regulatory factor 8	614909	6454.7	22403.8	0	0	0	0	0	0	0	0	0	0	0	0	0
NP_001077240.1	cysteine and glycine-rich protein 1	615329	142930	252679	87775.4	78738.8	111455	195419	99504.7	110630	80961.9	0	0	0	0	0	0
XP_024840843.1	vasorin isoform X1	787995	52790	23951.9	29947.3	125312	149494	72654.2	107325	115072	79919.2	127692	133897	118977	242213	17599.8	300706
NP_001077274.1	gamma-parvin	790892	0	22993.6	0	0	0	0	0	0	0	0	0	0	0	0	0
NP_001091030.1	guanine nucleotide-binding protein G(I)/G(S)/G(T) subunit beta-2	281202	9373700	7.75358e+06	8.20644e+06	7.50535e+06	9.3158e+06	1.07396e+07	7.06628e+06	7.99835e+06	8.58677e+06	92455.9	64031.8	78124.8	161234	62336.3	93432.7
NP_001091032.1	aminopeptidase B	282040	18384	148830	7803.3	0	0	0	0	0	0	4404.2	38123	0	0	0	81011.7
NP_001091035.1	glycine--tRNA ligase	408010	380910	985731	69371.2	122130	202740	218578	262133	237308	149785	163188	187717	207162	149759	21754.2	134864
XP_024835495.1	fructose-bisphosphate aldolase C isoform X2	504584	503170	863973	30774.5	398356	806110	1.04429e+06	668756	478110	510353	0	0	0	0	29603.4	43761.5
XP_024855505.1	ras-related protein Ral-B isoform X1	505238	1135000	1.09201e+06	1.05082e+06	683209	1.18253e+06	1237317	762556	779303	1.00289e+06	50443.1	59831.7	52605.4	188683	45266.4	188167
NP_001091458.1	GTPase NRas	506322	63717	149494	59574.9	54997.6	89442.9	87131	91464.2	92077.2	83098	31710.1	16036.6	24390.2	28106.7	0	89622.4
XP_024830857.1	CD82 antigen isoform X1	506713	11608000	9.85822e+06	1.12576e+07	1.17082e+07	9.04407e+06	8555347	6972507	7291776	8.17646e+06	34152.3	0	35838.8	0	20094	25127.2
NP_001091461.1	peflin	506928	181940	196729	189436	42792.6	73611.4	81921.5	70445.6	108558	120676	126601	107601	123507	58447.6	0	21562.6
NP_001091464.1	tumor susceptibility gene 101 protein	507659	244270	310990	81493.3	1.52039e+06	914245	630762	761251	684217	648114	55148.8	43860.1	35854.6	78964.7	142274	57546.7
XP_010800271.1	prolyl endopeptidase FAP isoform X2	508882	0	0	0	0	0	0	0	0	0	0	0	14182.4	12048.7	13283	15767.4
NP_001091473.1	EH domain-containing protein 3	510183	167950	103155	324131	449980	630627	635722	1.59608e+06	2.28062e+06	2.4284e+06	1.9657e+06	1.61515e+06	1.76397e+06	949900	303160	782851
NP_001091477.1	nucleolar complex protein 3 homolog	510425	0	5849.7	0	0	0	0	0	0	0	0	0	0	0	0	0
XP_024847400.1	tyrosine-protein phosphatase non-receptor type 6 isoform X3	512312	0	37712.4	0	0	30017.3	56548.8	88147.7	100967	32448	0	0	5475.4	0	2482.6	0
NP_001091487.1	ATP-dependent RNA helicase DHX15	512327	135940	488007	58811.3	99729.6	70065	52122.8	161361	128894	76752.3	0	0	0	4743.2	20864.5	0
XP_024844168.1	cold shock domain-containing protein E1 isoform X4	513993	179800	116710	117898	55870.5	119226	114833	72420.8	165857	53369.1	0	0	417043	32902.3	18121.4	8508
XP_024851459.1	pumilio homolog 3 isoform X3	514957	22453	158432	22220.7	64702.8	76979.5	46136.2	239072	141840	125843	0	0	0	0	71780.1	5003.3
NP_001091500.1	RNA cytidine acetyltransferase	515001	30794	139481	0	0	10067	0	18805.7	11111.4	0	56708.8	46802.6	41127.8	15709.7	0	0
XP_024851472.1	zinc transporter ZIP14 isoform X4	515437	435400	711600	779282	377101	791784	871076	606238	606303	302663	10616.5	28451.5	0	0	2111.8	4765.4
XP_024853275.1	kinesin-like protein KIF23 isoform X8	515748	328560	217559	156838	825971	748294	406819	464796	379983	481946	21515.4	0	0	13113.3	0	16753.9
NP_001091521.1	alpha-actinin-4	522269	4110500	6.07358e+06	3.52241e+06	1.53198e+06	2066276	3.00691e+06	2.12208e+06	2.12415e+06	2.19148e+06	315139	210792	272698	242272	198307	389537
NP_001091523.1	C-type lectin domain family 11 member A precursor	522611	70672	2080.2	0	33459.3	37427.9	67506.5	61719	33688.8	35018.3	7114250	7.36659e+06	7.50693e+06	6.64006e+06	58312.7	6.44485e+06
NP_001091527.1	antigen peptide transporter 1	524959	0	91843.9	0	0	0	0	0	0	0	0	0	0	0	0	0
XP_024857367.1	squalene monooxygenase isoform X3	526535	0	7825.5	3637.7	0	0	0	0	0	0	0	0	0	0	0	0
XP_005208228.1	heterogeneous nuclear ribonucleoprotein D0 isoform X3	527471	128420	128216	0	134343	207854	198592	181019	137233	139492	5922.8	0	13146.4	0	12501.5	0
NP_001091540.2	eukaryotic peptide chain release factor GTP-binding subunit ERF3A	532337	268990	388456	40655.2	100486	179524	333115	242484	239441	100648	122225	2961.6	4994.8	0	5824.1	6727.3
XP_024856474.1	transmembrane 9 superfamily member 4 isoform X2	533562	345220	485295	224847	98218.9	202684	159755	146754	101550	33313.2	0	4417.4	0	0	0	4493.4
XP_010801219.1	GTP-binding protein Rit1 isoform X1	533646	16150	20452.7	0	0	0	0	0	0	0	0	0	0	0	0	0
XP_024831432.1	ribulose-phosphate 3-epimerase isoform X2	533764	11722	76009.6	68596.4	0	0	0	0	145695	0	6625.7	13882.7	0	4362.9	2713.5	0
XP_024845314.1	epidermal growth factor receptor substrate 15 isoform X19	535998	67632	256158	15938.5	0	4216.9	0	12689.1	0	0	0	0	0	0	42459.8	0
NP_001091560.1	RNA helicase aquarius	537445	0	46433.7	0	0	0	0	7766.4	0	0	0	0	0	0	0	0
NP_001091572.1	polymerase delta-interacting protein 2	539673	0	0	0	0	0	0	0	0	0	0	7964.5	0	0	55619.2	4733
NP_001091581.1	exocyst complex component 8	540237	27210	131734	0	0	163889	0	4490.2	162259	0	1864	0	0	4368.2	0	8327.3
XP_005211033.1	bcl-2-associated transcription factor 1 isoform X4	540648	0	0	0	28196.1	38222.2	0	29943.7	28608.2	17586.9	655327	377675	351363	506243	0	451083
NP_001091596.1	ras-related protein Rab-35	614521	896560	835764	806597	825119	859912	777530	703757	759420	914715	68829.2	32783	17178.8	47095.3	0	27267
NP_001091604.1	40S ribosomal protein S27	615638	0	101814	0	0	0	0	73895.4	0	0	0	0	0	0	0	0
XP_024850395.1	choline transporter-like protein 2 isoform X2	617624	315180	465982	334519	43469.2	96761.6	50123.7	32252.6	26890	28769	3123	0	0	0	0	8461.5
XP_024841602.1	gamma-tubulin complex component 2 isoform X1	781376	44831	178205	39380.9	11717.2	28905.3	40824.5	31537.6	0	27919	0	0	0	7958.9	3999.6	9169.1
NP_001091855.1	keratin, type II cytoskeletal 4	527819	8733.1	6902.2	9893.2	43709.4	0	0	0	13189.4	0	0	0	0	0	0	40692.9
NP_001092326.1	protein S100-A11	337886	51410	22795	30940	164130	148491	194534	90561.9	92461.7	101057	5525.6	5551.4	6645.7	31294.4	68435.3	30365.9
NP_001092334.1	ATPase GET3	504586	5228.4	128819	3561.2	3857.3	45514.4	44428.8	39995.8	47056.5	32782.6	0	0	0	6723.5	0	6682.9
NP_001092344.1	40S ribosomal protein S7	505507	158870	703284	132573	360341	284942	420976	439853	335032	290344	0	0	0	0	0	0
XP_024842033.1	rho guanine nucleotide exchange factor 2 isoform X8	505940	3415.7	8457	0	0	0	0	0	0	0	0	0	0	0	0	0
NP_001092363.1	thymidylate kinase	506946	37658	59971.2	17223.9	0	8155.3	0	0	3851.3	0	77263	0	0	0	0	130866
NP_001092374.1	COP9 signalosome complex subunit 3	507932	57603	78641.6	28362.8	37534.5	46445.2	38259.1	53980.5	36725.3	24042.4	0	21079.2	4086	0	57473.7	0
NP_001092375.1	constitutive coactivator of PPAR-gamma-like protein 1	507997	0	34440.7	6213.8	0	6670	0	0	5274.6	0	0	0	0	0	0	0
NP_001092378.1	queuine tRNA-ribosyltransferase accessory subunit 2	508374	0	27500.5	0	0	0	0	0	0	0	9278.8	0	0	0	0	6250.8
XP_024833868.1	trafficking protein particle complex subunit 2-like protein isoform X3	509955	6076.7	46549.5	5756.7	0	0	0	9630.8	6974.9	0	6301.5	0	0	4505	47762.3	9556.9
XP_024853176.1	serine/arginine-rich splicing factor 5 isoform X2	510474	28423	7984.2	28130.6	56681.4	145829	42546.8	46875.8	50461	93859.3	5200.9	0	0	0	0	0
XP_024854274.1	dynactin subunit 1 isoform X10	511045	6101.8	10098.9	0	0	28116.6	80203.5	14766.8	0	6844.3	0	0	0	0	0	0
XP_024843638.1	ribosomal protein S6 kinase alpha-3 isoform X1	511190	73964	219862	29346	30461	65271.4	64406.7	60573.4	49680.7	43391.8	0	0	0	0	0	0
NP_001092409.1	vacuolar protein-sorting-associated protein 36	511223	20943	20656.2	0	0	0	0	0	0	0	0	0	0	0	0	0
NP_001092413.1	protein ERGIC-53 precursor	511649	42278	117457	3796	0	8322.8	0	0	0	8511.9	0	0	0	0	0	1063.4
NP_001092417.1	septin-1	512478	0	34151.3	5957.3	23695.5	35571.8	0	12301.3	14367.5	46572.2	0	0	0	0	2324.3	0
NP_001092418.1	U2 small nuclear ribonucleoprotein A	512584	0	79229.5	0	0	0	0	0	0	0	0	0	0	0	63848.7	0
XP_024842839.1	ubiquitin-conjugating enzyme E2 variant 3 isoform X3	512846	29154	9790.6	0	147181	86041.4	56955.5	113626	117834	131867	0	0	0	0	0	0
XP_010801323.1	sorting nexin-27 isoform X1	513214	7898.2	80454.1	0	0	17661.2	22792.4	9461.1	5051.9	0	0	0	0	0	0	0
XP_005222413.1	drebrin-like protein isoform X2	514706	69815	203960	58287.9	66626.7	61309.6	105976	50297.6	57390.7	77992.7	0	0	0	0	29798.3	0
XP_010819379.1	atlastin-3 isoform X1	515124	197340	930350	121725	46586.3	59743.4	68083.4	91995.5	69978.1	36911	0	15250.9	0	0	0	18112.6
NP_001092453.1	malectin precursor	515309	2293.6	54189.4	7797.6	0	0	0	0	0	0	0	0	0	0	0	0
XP_005215898.1	ubiquitin conjugation factor E4 A isoform X2	517544	0	42936.7	0	0	12102.5	0	9545.9	0	0	59756.9	0	8967.5	0	0	0
NP_001092473.1	DCC-interacting protein 13-alpha	517850	0	13047.6	0	0	17276.6	60238.3	12070.1	14481.9	18778.3	0	0	0	0	0	0
NP_001092480.1	ras-related protein R-Ras2	519269	135010	335908	171396	203315	337937	301649	319282	357039	497493	561551	195727	140025	97455.5	1.77952e+06	466971
NP_001092503.1	guanine nucleotide-binding protein subunit beta-4	525962	505520	366706	304436	159673	304005	190727	416177	442003	357213	0	0	0	55409.4	0	0
NP_001092504.1	tripeptidyl-peptidase 2	526052	2528800	3.7027e+06	910032	790668	1.64948e+06	1.86982e+06	2.9212e+06	2.77836e+06	2355566	19255.4	84896.5	41133.1	109515	80820.9	78361.2
XP_010801217.1	protein S100-A1 isoform X3	528735	0	0	0	0	0	0	0	0	0	0	18460.4	27722.8	0	0	18230
XP_005222271.1	ATP-dependent RNA helicase DDX24 isoform X1	529613	16701	27627.5	7421.8	0	7487.5	0	15913.3	12428.7	0	4552.2	0	2913.2	0	66304.8	0
NP_001092533.1	F-box DNA helicase 1	534383	0	0	0	84105.3	84450	115056	61749.8	107228	117601	0	0	0	0	0	0
NP_001092547.1	plexin domain-containing protein 1 precursor	536989	13584	6010.2	62672.2	8300.5	36065.1	0	0	0	0	3.3262e+06	4200212	4.04135e+06	4.79963e+06	3580.3	4.78248e+06
NP_001092552.1	DNA-directed RNA polymerase II subunit RPB2	538184	13865	195702	4362	0	7049.8	0	12251.9	14140.7	0	4055.8	0	20700.5	0	36551.8	5421.8
XP_024832132.1	methyltransferase-like protein 13 isoform X1	538472	0	13419.6	0	0	0	0	0	0	0	0	0	0	0	0	0
XP_024836113.1	lethal(2) giant larvae protein homolog 2 isoform X2	539545	0	12495.3	0	0	0	0	0	0	0	0	0	0	0	0	0
NP_001092578.1	serine/threonine-protein phosphatase 4 catalytic subunit	540398	5579.8	25302.6	0	0	0	0	0	0	0	0	0	0	0	0	0
XP_005215733.1	copine-3 isoform X1	615304	902160	997580	647037	321732	497074	469367	737295	710078	549508	8021.2	10468	29521.7	43028.8	8618.6	47655.2
XP_024846675.1	protein FAM3C isoform X1	615690	167370	356836	59135.8	145208	380369	197286	235344	208942	152798	11831.4	0	34851.4	0	1722.9	0
NP_001092620.1	D-dopachrome decarboxylase	615999	37215	76950.9	0	0	0	0	0	0	0	0	0	0	0	0	0
XP_024834276.1	CD177 antigen isoform X2	616350	0	0	0	0	0	0	0	0	0	0	0	10643.3	160580	9581.7	225821
NP_001092634.1	protein GPR107	617309	5442	9538.4	0	0	0	0	0	0	0	0	0	0	0	0	0
NP_001092636.1	protein EVI2B	617442	123490	221857	73801.6	59757.2	37298.3	19849.6	82357.3	77524.1	79873.6	0	0	7634.4	0	0	6656.3
NP_001092637.1	IGF-like family receptor 1 precursor	617594	11445	12388.7	11457.3	0	18427.6	0	47250.5	64929.5	54454	0	0	0	0	3095.9	0
NP_001092650.1	EKC/KEOPS complex subunit TP53RK	619100	0	22275.9	0	0	0	0	0	0	0	0	0	0	0	0	0
NP_001092655.1	nucleolar protein 6	782674	0	13001	0	0	0	0	0	0	0	938209	0	0	0	0	369514
NP_001092680.1	40S ribosomal protein S17	788861	138030	458032	25044.4	124605	144742	226902	312627	205458	111608	122051	19276.6	24035.7	4931.2	0	0
XP_010803037.1	nucleosome assembly protein 1-like 1 isoform X4	790872	1096400	1.45756e+06	1.10317e+06	1.28339e+06	1.48059e+06	1.87457e+06	2.1452e+06	1.83606e+06	1.30581e+06	322220	263224	504467	328988	157055	330155
XP_024846824.1	SUMO-conjugating enzyme UBC9	112446383	8441.6	28000.7	0	0	0	0	0	0	0	0	0	0	0	0	0
XP_024835908.1	misshapen-like kinase 1 isoform X1	519558	108700	140005	79784.7	25165.2	0	20902.3	19063	0	0	0	0	0	0	0	0
NP_001092851.1	galactokinase	530855	111380	107300	54064.2	85187.4	94848.3	45959.5	64448.3	71389.2	38938.9	0	0	0	0	1066.7	0
XP_024839709.1	histone H2B type 1-J	522960	303180	871192	174498	527973	493256	350806	382396	414770	238396	0	0	0	25671.5	0	31739.3
XP_024850279.1	scaffold attachment factor B1 isoform X4	539785	36155	20600.5	31207.2	66087	48046.4	51181.8	31669.1	0	0	8044.7	11984.5	0	8843.8	0	0
XP_024839465.1	protein DEK isoform X1	540945	37249	23458.4	19807.4	176191	84202	24895.8	61281.9	19422.3	59528.8	0	0	0	0	0	0
NP_001093329.1	eukaryotic translation initiation factor 4 gamma 2	286870	74624	239486	6971.2	25082.3	35959.2	43274.9	65945.3	43007.7	29509.2	0	0	0	0	0	76546.8
XP_010819377.2	RAS guanyl-releasing protein 2 isoform X3	512056	0	16735.4	6484	0	0	0	0	0	0	0	0	0	0	0	0
XP_015327243.1	transforming acidic coiled-coil-containing protein 3 isoform X3	506194	10098	10680.1	0	8032.7	14245.7	24367.8	13852.4	14014	0	0	0	0	0	0	0
NP_001093776.1	dickkopf-related protein 3 precursor	506627	4073.8	44015	23615.8	30298.3	40076.9	0	35476.8	46103	47662.2	3.17437e+06	3.75793e+06	3.46098e+06	5.57997e+06	77343.6	5.25491e+06
NP_001093786.1	phosphatidylinositol 4-kinase type 2-alpha	507860	85626	32768.3	0	0	0	0	3927.6	0	0	0	0	0	0	47731.4	0
XP_024838298.1	ubiquitin carboxyl-terminal hydrolase 4 isoform X2	508042	23324	59940.7	0	0	0	0	0	0	0	0	0	0	0	0	0
NP_001093796.1	tyrosine-protein phosphatase non-receptor type 1	508658	1614.4	76088.8	0	0	4622.1	0	0	0	0	0	0	0	0	0	0
XP_024837016.1	ubiquitin thioesterase otulin isoform X2	508963	3228.8	31501.1	0	0	0	0	0	39224.9	0	0	0	1994	0	0	0
XP_005206869.1	apolipoprotein L, 3-like isoform X1	510193	0	768.2	0	0	0	0	0	0	0	12143.6	12045.6	10125.4	23430.2	0	32415.9
NP_001093806.1	E3 ubiquitin/ISG15 ligase TRIM25	510923	45902	126757	0	0	0	0	0	0	0	0	0	0	0	0	0
NP_001093817.1	MAGUK p55 subfamily member 7	512659	166250	557461	197088	53187.2	86518	147133	101033	69536.9	30119.3	31004.3	10807.4	14026.2	0	0	0
XP_005203549.1	olfactomedin-like protein 2B isoform X2	513053	0	0	0	0	0	0	0	0	0	0	40048.7	40606.6	45992.2	0	42693.4
NP_001093828.1	synaptogyrin-2	513812	315390	572996	297119	39179.6	128845	114430	123311	99212	68867.2	0	0	0	0	0	0
NP_001093838.1	uncharacterized protein LOC515358	515358	0	46174.8	0	0	0	0	0	0	0	0	0	0	0	1736.3	0
XP_024853309.1	vacuolar protein sorting-associated protein 18 homolog isoform X2	518781	0	14371.8	0	91687.6	164642	134259	77350.8	116845	129337	0	0	0	0	0	0
NP_001093851.1	high affinity copper uptake protein 1	518976	86009	87731.5	51958	127143	143697	167603	87129.8	93596.5	122062	0	0	0	0	0	0
NP_001094510.1	guanine nucleotide-binding protein G(i) subunit alpha-2	281791	9937600	9.91579e+06	9.61002e+06	6.6588e+06	7.50035e+06	7.68504e+06	5.96618e+06	5.84544e+06	7.53616e+06	195734	86129.2	192010	311519	545782	458940
NP_001094511.1	FACT complex subunit SSRP1	282082	27894	123354	157761	46578.5	29887.7	13615.6	20395	27276.5	34126	0	0	0	0	0	0
XP_024857186.1	solute carrier family 2, facilitated glucose transporter member 5 isoform X1	282868	31709	27976	12292.5	29092.2	16444.6	16031.7	15927.3	25300.6	0	0	0	0	0	0	0
NP_001094522.2	S-adenosylhomocysteine hydrolase-like protein 1	505511	7241.9	226448	48381.8	19845.5	96141.5	56238	71721.7	61700.2	79069.2	0	0	0	0	34969.4	0
NP_001094530.1	tyrosine-protein kinase Yes	507632	0	0	0	15767.6	50801.3	139356	46889.8	7610.2	38366	6126.3	0	0	0	42965.4	2566.4
NP_001094536.1	histone H1.3	509275	8101300	7.74535e+06	7233806	1.56726e+07	12448658	1.18812e+07	7.64243e+06	6.95204e+06	5.99614e+06	12306.1	26520.2	31135.4	445538	14421.7	449772
NP_001094537.1	ubiquitin-like modifier-activating enzyme 5	509292	0	22270.4	0	0	0	0	0	0	0	0	0	0	0	0	0
XP_024849834.1	dihydropyrimidinase-related protein 3 isoform X2	509796	0	0	0	21681.4	104409	102074	48332.7	30860.4	32564.6	0	0	0	0	2840	0
XP_005210483.1	isoleucine--tRNA ligase, cytoplasmic isoform X1	509885	308810	1.32219e+06	126835	78552.9	136638	120747	289752	260664	88331.6	0	0	0	0	10668.5	11471.2
NP_001094543.1	dolichyl-diphosphooligosaccharide--protein glycosyltransferase 48 kDa subunit precursor	510682	21923	106091	10907.3	0	0	0	0	0	0	0	0	0	0	0	0
XP_015331153.1	alanine--tRNA ligase, cytoplasmic isoform X1	510933	231670	866136	63863.7	62476.6	84521.1	98808.2	194675	79922.7	59119.8	7030.1	18594.6	8955.5	0	0	0
NP_001094546.1	ruvB-like 1	511475	666760	1.41549e+06	178109	593337	786838	842186	986658	866277	566492	29359.6	4404.7	12627.4	22236	20057.6	26656.4
XP_010800708.1	26S proteasome non-ATPase regulatory subunit 1 isoform X1	511803	455420	1.54858e+06	198440	72620.8	356749	369584	415450	394032	237230	23627.9	7324.1	0	7733.3	238080	52119.2
XP_024843352.1	receptor-type tyrosine-protein phosphatase F isoform X5	512072	2308.2	63136.2	8452.1	130240	339846	276804	390730	474883	598600	0	0	2582.8	0	0	0
XP_024847462.1	serine/threonine-protein kinase 38-like isoform X1	514787	16655	86814.6	19172.6	0	0	0	12307.8	23890.5	15189.8	6844.4	0	9048.9	0	0	0
XP_010804588.1	ADP-ribose pyrophosphatase, mitochondrial isoform X1	517589	26848	59648.3	0	0	0	10720.1	4578.3	5714	0	0	0	0	0	0	0
NP_001094577.1	phenylalanine--tRNA ligase alpha subunit	522024	3878.9	330212	31641.5	67050.3	19485.3	75345.2	88954.9	77991.1	0	0	0	0	0	0	0
NP_001094585.1	testican-2 precursor	523846	21969	31708.2	6532.9	49241.1	59781	75470.8	90294.3	0	34594.2	3.25295e+06	2.28957e+06	3397689	3.07628e+06	1931.3	3.74354e+06
XP_005225868.1	WD repeat-containing protein 11 isoform X2	525169	0	7093.2	0	0	0	0	0	0	0	0	0	0	0	0	0
NP_001094598.1	U3 small nucleolar RNA-associated protein 15 homolog	526343	0	25444.3	0	28557.6	0	0	34038.5	37197.4	0	0	0	0	0	0	0
NP_001094601.1	S-adenosylmethionine synthase isoform type-2	527403	37037	103566	13113.2	9696.1	35208.1	33567	26428.6	24913	16494.9	0	0	0	0	0	0
NP_001094608.1	complement C1q tumor necrosis factor-related protein 3 precursor	531659	0	0	0	15620.7	6329.1	0	7686.7	0	0	6524	9707.3	16350.3	0	0	21986.2
XP_024834134.1	40S ribosomal protein S9 isoform X1	533892	1019100	1.59443e+06	1.07917e+06	844979	920627	890279	1.33052e+06	1.27317e+06	1.09041e+06	0	0	5882.5	0	11848	3965
NP_001094625.1	nidogen-1 precursor	534319	190270	45117.8	48108.2	27253.5	168362	52933.9	153531	1.61826e+06	5.16217e+06	2.03616e+07	2.21555e+07	2.41683e+07	2.71403e+07	93598.3	2.78941e+07
NP_001094643.1	cullin-associated NEDD8-dissociated protein 1	538086	786210	1.10661e+06	239626	366668	435649	589120	459530	385786	349862	54750.6	24742.5	68333.3	43326.8	42072.3	39311.2
NP_001094647.1	U6 snRNA-associated Sm-like protein LSm2	538662	0	13864	0	0	0	0	0	28989.6	0	0	0	0	0	3768.3	0
XP_024836072.1	signal recognition particle subunit SRP68 isoform X1	538777	13058	185735	8252.6	0	9432.2	12700	12774.8	16070.3	0	15137.1	11391.7	9315.4	14589.1	47837.4	0
XP_024853501.1	zinc transporter ZIP9 isoform X1	539399	0	15410.9	0	0	0	0	0	0	0	0	0	0	0	0	0
NP_001094667.1	26S proteasome non-ATPase regulatory subunit 2	539784	806010	1.57975e+06	734914	506693	809412	971072	960838	968341	627210	76818.5	144858	139658	100969	41859.8	366763
XP_024846602.1	chromobox protein homolog 3 isoform X1	539788	64059	21153	18636.5	93795	69118.8	23039.4	60760.8	47950.1	39822.7	186727	0	0	0	0	0
NP_001094681.1	mesencephalic astrocyte-derived neurotrophic factor precursor	540432	4527.8	26611.9	0	0	15713.1	0	0	1861.6	0	0	0	0	0	0	0
XP_010820376.1	dynein light chain Tctex-type 3 isoform X1	613349	0	13237.1	0	0	0	0	0	0	0	0	0	0	0	0	0
NP_001094702.1	carboxypeptidase N subunit 2 precursor	614562	80931	21469.2	184997	114058	146470	50885.9	113263	136099	78557.2	4.11236e+06	3.19266e+06	3.74355e+06	1.37863e+06	682256	1.30252e+06
XP_005211913.1	glia maturation factor beta isoform X1	615255	133570	136142	95664.3	72225.7	175288	265031	112098	145479	101082	0	0	0	13446.3	0	14179.5
NP_001094721.1	gamma-interferon-inducible lysosomal thiol reductase precursor	615930	199630	172027	30795.2	0	0	0	0	0	0	0	0	3200.7	0	0	0
XP_024853629.1	ras-related protein Rab-27A isoform X3	618035	201440	435916	233136	261533	500168	597210	309578	310377	320339	0	0	0	0	0	8919.4
XP_010803845.1	C-type lectin-like domain family 1 isoform X1	618591	0	35823.7	0	0	0	0	98097.2	161868	300720	0	0	0	0	0	0
NP_001094758.1	ras-related protein Rab-10	783373	606110	351292	642026	568260	876885	1.1786e+06	635954	744453	889467	915760	906018	794799	519249	16838.1	201232
NP_001094769.1	glycogen [starch] synthase, muscle	786335	9720.1	54515.4	0	0	13323.6	0	20693.3	14937.5	0	0	0	0	0	0	0
NP_001094777.1	very-long-chain 3-oxoacyl-CoA reductase	789567	36852	181321	20346.7	0	8430.7	9742.4	0	0	0	0	0	0	0	0	0
NP_001094779.1	vesicular integral-membrane protein VIP36 precursor	790870	260930	482584	256028	14168.3	27164.8	19781.7	11715	14562.3	13178.6	0	10881.3	0	0	0	0
XP_005224448.1	RNA-binding protein with serine-rich domain 1 isoform X2	504506	28290	20546.5	0	32462.4	36827.3	0	37124.8	32633.3	25519.3	0	0	0	0	0	0
XP_005227373.1	tetraspanin-4 isoform X2	505288	78261	34806.3	0	167307	164725	65643.6	185885	218404	301987	22587.9	0	0	0	0	0
XP_010817588.1	pyridoxal-dependent decarboxylase domain-containing protein 1 isoform X1	505868	3365.3	36259.3	0	0	0	0	0	0	0	33896.9	31118.7	32227.9	0	0	31423.9
NP_001095330.1	squamous cell carcinoma antigen recognized by T-cells 3	505922	1492.2	19534	0	0	0	0	0	0	0	0	0	0	0	0	0
NP_001095339.1	aldehyde dehydrogenase family 16 member A1	506329	17072	21928.6	6423.3	0	5853.8	0	0	3572.8	0	0	0	0	0	0	0
NP_001095345.2	thioredoxin-interacting protein	506790	116590	471709	48327.7	16234.6	32605	51301	0	0	9210	4077.3	4718	33899.4	0	333047	0
XP_024842424.1	GRB10-interacting GYF protein 2 isoform X5	506913	0	13762.9	0	0	15930.4	19081	11169.7	7790	22627.9	0	0	0	0	0	0
XP_024841319.1	exocyst complex component 6 isoform X7	507518	8642	38038.3	38692.1	0	0	0	0	0	0	0	0	0	0	0	0
NP_001095356.1	probable ATP-dependent RNA helicase DDX31	507640	55875	136173	57317.5	0	67640.3	8857.9	49380.4	33102.3	28620.3	0	0	0	0	19366	0
NP_001095381.2	protein RCC2	509120	75457	235760	12639.6	165189	91789.6	67476.7	189418	160672	81923.5	33934	28627.2	28053.7	40711.6	7303.3	35814.5
XP_024840533.1	fructose-bisphosphate aldolase A isoform X3	509566	5004500	5.35802e+06	2.17752e+06	4.77949e+06	7.14473e+06	8.71225e+06	4.26626e+06	4.66679e+06	4.50091e+06	134308	140210	125357	393678	294952	392434
NP_001095388.1	E3 ubiquitin-protein ligase RNF31	509856	0	13190.8	0	0	0	0	0	0	0	0	0	0	0	0	0
NP_001095396.1	hsc70-interacting protein	510494	795160	347819	269247	478078	706934	547116	737267	405988	855855	0	11296.5	0	13522.2	6945.1	43512.1
XP_005221507.1	trafficking protein particle complex subunit 13 isoform X3	511108	38492	84097.4	0	0	8647.5	0	0	0	0	50952.7	46133	60208	0	7087.5	283993
NP_001095419.1	aflatoxin B1 aldehyde reductase member 2	511996	29225	69914.1	0	0	0	0	29775	30921.2	29654.5	0	0	0	0	0	0
NP_001095423.1	glyoxalase domain-containing protein 4	512334	41324	85428.6	23396.3	66391.7	85460.3	106564	70708.5	62978.3	58749.7	0	0	0	0	0	6413.9
NP_001095433.1	COP9 signalosome complex subunit 6	512756	0	34181.8	0	0	0	0	0	0	0	73695	71682.1	120589	78517.2	0	0
XP_024842851.1	phosphatidylinositol-binding clathrin assembly protein isoform X1	513579	63098	89321.6	28388.3	0	0	0	0	0	0	0	0	0	0	0	0
NP_001095454.1	aldehyde dehydrogenase family 3 member A2	513967	0	38181.5	5160.5	0	7182.5	0	0	0	0	0	0	0	0	7684.1	0
NP_001095463.1	probable ATP-dependent RNA helicase DDX17	514323	351290	916490	312884	293453	363229	387999	523782	441910	259604	0	0	0	0	165334	0
XP_024856324.1	protein NDRG3 isoform X7	514399	164060	232181	23300.8	124142	149662	203420	267092	271291	167742	0	0	0	28225.9	0	0
XP_010799955.1	cystathionine beta-synthase isoform X2	514525	126410	501745	28695.3	5650.1	21949	27063	52101.3	40443.2	10085.4	0	66712.8	53206.7	87963.6	49373.4	0
NP_001095507.1	methionine aminopeptidase 1	516540	0	28317.5	0	0	0	0	0	4035.9	0	0	0	0	0	0	0
NP_001095532.1	WD repeat-containing protein 75	521240	12686	15818.2	0	0	0	0	0	0	0	0	0	0	0	0	0
NP_001095535.1	nidogen-2 precursor	521854	22204	20400.6	0	14373.9	21475.2	0	3998.2	20002.6	23197.4	1.16967e+06	1.03302e+06	1.20081e+06	1.30081e+06	1586.5	1.46526e+06
NP_001095546.1	protein arginine N-methyltransferase 3	523174	104230	125797	0	0	0	0	0	0	0	28559.8	28288.2	29873.6	27478	26172	28689
XP_024841415.1	nuclear factor NF-kappa-B p100 subunit isoform X2	526392	85765	632337	37933.3	21811.3	94292.3	50600.6	49213.6	26043.8	0	342254	335466	320638	327493	1700.7	417876
XP_005225611.2	protein RRP5 homolog isoform X2	526867	0	38839.5	0	16353.1	0	0	12626.6	0	0	0	0	0	0	0	0
XP_024845171.1	probable ATP-dependent RNA helicase DDX20 isoform X1	528433	30378	251558	173273	23383	0	11571.6	33899.6	52743.1	9894.4	19798.6	8556.2	264136	287377	0	193008
NP_001095589.1	CD5 antigen-like precursor	528593	58191	3685	77454.2	16029.5	70609.8	22990.4	74988.8	29003	47106.3	3.79664e+07	3.9927e+07	3.58519e+07	2.09892e+07	9200323	1.86902e+07
NP_001095620.1	phosphoserine aminotransferase	533044	638200	1.38211e+06	148927	235894	301678	264499	269926	274332	247673	2691.4	0	24339	0	3698.6	4806.3
NP_001095623.1	lysosome membrane protein 2 precursor	533177	8533.2	5387.6	0	24247.9	22672.2	29262.2	15470.5	18324.5	26867.9	0	0	0	0	1892.8	0
NP_001095640.1	secretory carrier-associated membrane protein 2	534312	408500	624904	420217	51335.6	113484	112489	69520	61466.2	58192.1	0	0	0	3963.7	0	5526.1
XP_024839420.1	mitogen-activated protein kinase 14 isoform X7	534492	3331.6	19110.8	0	0	0	0	0	0	0	0	0	0	0	0	0
NP_001095648.1	lymphokine-activated killer T-cell-originated protein kinase	534781	0	10412	0	0	0	0	0	0	0	0	0	0	0	0	0
XP_010819400.1	serine/threonine-protein kinase MARK2 isoform X13	535197	9424.8	114718	8755.1	0	2321.6	0	0	5489.9	0	0	0	0	0	0	0
XP_024831175.1	myotubularin-related protein 2 isoform X5	536810	0	10075.1	0	0	0	0	0	0	0	1907.8	0	0	9741.6	0	0
XP_024842069.1	trafficking protein particle complex subunit 11 isoform X1	537211	26236	191440	16797.5	0	0	0	2354.6	0	0	892140	224571	285986	178680	0	213664
XP_024832093.1	unconventional myosin-Ib isoform X4	537282	4176.2	6164.4	0	16542.7	24716.4	33452	19635.3	19946.9	32473.3	0	0	0	0	8921.6	0
NP_001095677.1	exocyst complex component 4	537690	114470	261729	100170	49300.5	80080	92634.3	44720.7	32229.2	21482.1	247457	226702	221685	118431	44999.3	101675
NP_001095683.1	actin-related protein 2	538486	419890	600504	325690	168877	348806	380952	430970	460680	438346	0	0	0	0	1036.8	26541.8
NP_001095706.1	RAS protein activator like-3	540027	1430800	1.91593e+06	2.06251e+06	660405	736282	771633	757662	721097	851968	179426	186818	159249	143052	523407	96604.9
NP_001095726.1	lanC-like protein 2	541142	20602	36509.1	0	0	0	0	0	0	0	0	0	0	0	0	0
XP_010803895.1	probable 28S rRNA (cytosine(4447)-C(5))-methyltransferase isoform X1	541169	0	118191	13911.9	0	0	0	0	0	0	0	0	0	0	0	0
NP_001095753.1	eukaryotic translation initiation factor 2A	614746	0	45117.8	0	0	0	0	0	0	0	1.00385e+06	489649	723631	0	2.28957e+06	0
NP_001095759.1	protein disulfide-isomerase TMX3 precursor	615687	0	20950.8	0	0	0	0	0	0	0	0	0	0	0	0	0
XP_024851711.1	trafficking protein particle complex subunit 12 isoform X1	615707	36742	67876.2	52018.4	0	0	0	0	0	0	0	0	0	0	0	0
NP_001095768.1	leucine-rich repeat-containing protein 47	616209	12977	87679.7	4639.5	0	17205.5	9142.5	9505.8	9698.8	0	0	0	0	0	0	0
NP_001095783.1	sarcoplasmic reticulum histidine-rich calcium-binding protein precursor	617610	0	0	0	0	0	0	0	0	0	58484.7	91159.3	74169.8	118466	0	120965
XP_024844865.1	serpin B4 isoform X1	618956	0	0	0	0	0	0	0	0	0	18094.7	0	0	2.33169e+07	4721.6	160562
NP_001095811.1	galectin-3	786492	1627000	1.42283e+06	950439	0	16408.4	27797.5	0	0	12496.7	46104.3	20665.6	0	9322.1	16255.8	6421.7
NP_001095826.1	eukaryotic translation initiation factor 3 subunit B	789999	293490	724303	138970	131740	240671	241826	256466	182142	117782	18480	25748.3	23967.4	12626	12368.5	28989.7
NP_001095845.1	amidophosphoribosyltransferase	509652	182940	290474	97590.8	35236.1	60638	78504.6	138533	94228.3	37686.7	2798.2	0	0	4216.5	0	0
XP_005207842.1	condensin complex subunit 3 isoform X2	531234	10351	60684	0	0	0	0	0	0	0	0	0	0	0	0	0
NP_001095847.1	adenylosuccinate lyase	510949	180660	386019	107397	127006	173616	191530	163682	125482	159093	10626.7	4542.7	22944.5	52650.5	18219.1	72569.7
NP_001095850.1	apolipoprotein C-II precursor	618039	0	0	51609.6	18041.3	5871.6	0	23164.3	14083	274712	1.38371e+06	1.22122e+06	973888	605545	44373.4	349912
XP_024843542.1	ubiquitin-like modifier-activating enzyme 1 isoform X1	282869	2211700	2.1946e+06	541692	776671	792077	892536	1.16833e+06	919267	533184	11264.7	75866.9	68469.8	43296.4	92913.9	631668
NP_001095953.1	ribose-phosphate pyrophosphokinase 3	504248	2758.6	75805.5	0	16908.6	33282.3	34650.6	35920.5	34223.7	22731	4650.1	0	0	22095.8	0	25899.1
NP_001095956.1	matrin-3	505129	289210	368899	345130	97849.6	129728	111856	136054	94999.3	69862.6	0	0	0	0	0	0
NP_001095962.1	leucine--tRNA ligase, cytoplasmic	509429	390810	688296	19271.3	0	89610.2	94669.6	146857	97429.8	12511.8	103996	110912	106216	42483.1	22915.5	0
XP_024854547.1	surfeit locus protein 4 isoform X2	526045	47677	98323.3	67818.5	23355.1	0	19649.5	14762.1	12751.3	18273	0	0	0	0	5168.5	0
NP_001095989.1	endonuclease domain-containing 1 protein precursor	538618	12624	57963.7	0	0	8145.8	0	0	0	0	0	0	0	0	0	0
NP_001095990.1	GTPase-activating protein and VPS9 domain-containing protein 1	539646	0	28938.3	0	0	0	0	1675.9	0	0	0	0	0	0	0	0
NP_001096001.1	ras-related protein Rap-2b	784133	607320	560324	405422	1.0523e+06	1108136	1.00937e+06	1.31635e+06	1.45036e+06	1.51893e+06	33390.8	11319.3	0	0	3870.7	0
XP_024850488.1	CDC42 small effector protein 2 isoform X1	789618	73419	33060.8	57952.2	0	11095.2	0	13992.2	18108.1	0	0	0	0	0	0	0
NP_001096012.1	exportin-7	100124498	0	23541.3	0	0	0	5430.5	0	0	0	26952.2	165872	0	0	0	0
XP_005219188.2	DNA ligase 1 isoform X3	100124507	45646	138284	0	0	0	0	0	0	0	5915.2	0	0	0	0	0
NP_001096556.1	calpain-2 catalytic subunit	281662	19953	45656.9	6527.3	21790.4	78141.7	51731	56010.7	64026.6	25394.3	148818	186098	171565	94077.3	94128.2	67791.2
XP_024839966.1	nucleoporin SEH1 isoform X3	506509	0	8683	0	0	0	0	15726.9	12586.4	11077.5	0	0	0	0	0	0
XP_024854262.1	latent-transforming growth factor beta-binding protein 1 isoform X9	510559	488490	63029.6	782528	0	0	0	0	0	0	834347	777207	682400	426327	1003.4	516378
XP_010805284.2	E3 ubiquitin-protein ligase UHRF1 isoform X1	530411	16277	19926	13066.9	0	0	0	0	0	0	0	0	0	0	0	0
NP_001096572.1	leukosialin	614645	5744800	3.82576e+06	6.99964e+06	1.04262e+06	1.39405e+06	1.0469e+06	1.14316e+06	1.72866e+06	1.78133e+06	156397	133468	183488	140563	27957.5	143757
XP_024839923.1	ubiquitin-associated protein 2-like isoform X21	100125221	24567	94110.3	13712.4	13611.2	21306.6	25587.7	16025.2	27631.1	14571.1	0	0	0	0	0	2606.8
XP_010801295.1	phosphatidylinositol 4-phosphate 5-kinase type-1 alpha isoform X5	100125224	27223	77435.2	25693.4	0	19209.3	24567.9	13601.6	12951.3	13636.1	0	0	0	0	0	0
NP_001096690.1	coagulation factor IX	280688	8080.2	11973.5	19304.7	19815	37418.2	0	335110	324364	308814	1.69328e+07	15824981	13871227	9.16363e+06	376353	9.49363e+06
XP_024830755.1	reticulocalbin-1 isoform X1	281445	0	0	0	47030.5	46834	26643.6	0	21350.8	15229.1	0	0	0	0	0	0
XP_024849644.1	annexin A6 isoform X1	327685	25840000	2.50796e+07	2.25372e+07	2.10853e+07	1.84457e+07	1.56106e+07	2.37553e+07	2.35875e+07	1.97821e+07	548191	554255	567494	511198	218564	494989
NP_001096703.1	UL16 binding protein 3 precursor	508495	143120	271514	213871	0	14242.9	0	0	0	0	0	0	9362.2	0	2086.9	0
NP_001096715.1	EF-hand domain-containing protein D2	514259	63676	191712	15859.3	0	23417.7	9976.4	5566.3	19211	35652	0	0	0	0	0	0
XP_024842912.1	cysteine--tRNA ligase, cytoplasmic isoform X1	515715	14071	38489.2	0	0	0	0	0	0	0	0	0	0	0	0	0
XP_024847495.1	NADH-cytochrome b5 reductase 3 isoform X2	515773	48046	194334	10996.9	0	0	0	0	0	0	0	0	3164.8	0	0	2668.3
XP_005204517.1	leucine-rich repeat-containing protein 40 isoform X1	526961	7271.1	137510	3014.8	0	0	0	0	0	0	0	0	0	0	0	0
NP_001096742.1	guanine nucleotide-binding protein-like 1	532528	0	75144.5	0	0	2175.5	0	0	0	0	0	19006.9	20511.4	19291.3	0	0
NP_001096746.1	delta(24)-sterol reductase	533726	18788	107450	0	0	0	5153.5	0	0	0	70295.2	57250.2	65587.6	45351.9	0	80089.4
NP_001096765.1	lamin-B1	540643	547590	987650	237844	64635.6	179273	245914	276134	185997	154179	20013.4	0	0	17216	5462.1	3057.9
XP_024854004.1	beta-centractin isoform X2	100125305	7154.9	0	0	0	23828.8	27252.5	16906	12653.4	13826.2	0	0	0	0	0	0
XP_010807159.1	ERO1-like protein alpha isoform X1	100125317	0	72037.3	0	0	3482.1	0	0	0	0	0	0	0	0	0	0
XP_005205230.1	basic leucine zipper and W2 domain-containing protein 2 isoform X1	326579	18743	38230.2	16065.8	0	0	0	25985.9	0	0	0	0	0	0	0	0
NP_001098444.1	TBC1 domain family member 10A	511933	438860	501989	601476	210053	494468	590184	434894	447960	496276	59176.5	152453	183186	128667	70488.5	136679
NP_001098469.1	parathymosin	613777	30611	33325.8	10239.8	16271.8	25576.2	41667.6	26519.1	27888.8	29585.3	23557.1	20707.1	27583.6	17934.6	11334.7	26114.6
NP_001098491.1	phenylalanine--tRNA ligase beta subunit	788792	32707	250391	9513.8	0	0	0	0	3101.9	0	0	0	0	0	156547	0
NP_001098497.1	uncharacterized protein LOC790886 precursor	790886	0	43265.7	0	0	0	0	0	7016.1	8261.1	485744	442280	413353	676428	367897	883279
XP_005201696.1	actin-like protein 6A isoform X1	100125416	109570	68028.5	16929.6	57169.5	32007.2	0	38966.7	0	0	0	0	27310.5	26130.7	1802.3	30444.7
NP_001098794.1	twinfilin-2	282024	316810	329481	117449	303318	177406	709106	129081	128616	242789	48581.3	38968.3	43413.9	19645.4	2050.2	58647.8
XP_024850492.1	structural maintenance of chromosomes protein 4 isoform X1	353350	183030	303953	222461	0	31180.9	0	46552.4	40216.4	157207	0	0	0	69740.3	0	145343
NP_001098799.2	casein kinase I isoform gamma-3	407190	1272.6	16599.2	0	0	0	0	6209.8	0	2149.9	0	0	0	0	0	0
XP_024851277.1	phospholipase A-2-activating protein isoform X2	506073	0	19155.3	0	0	0	0	0	0	0	0	0	0	0	0	0
NP_001098808.1	arginine--tRNA ligase, cytoplasmic	506305	366450	815507	291885	79952.6	228631	262839	365776	273208	169278	0	0	10488.2	5122.7	8522	65471.7
XP_024856175.1	acetyl-coenzyme A synthetase, cytoplasmic isoform X3	506459	0	24851.2	0	10908.1	0	0	22075.6	66087	49232.2	0	0	6820.6	0	0	0
XP_010810741.1	ATP-binding cassette sub-family G member 4 isoform X4	508443	47390	100401	0	32007.9	34923.8	36736.9	38401.8	44264.2	43295.5	0	0	0	0	9582.8	0
XP_024847440.1	integrin beta-7 isoform X3	514031	11667	6332.8	0	0	0	0	0	0	0	0	0	0	0	0	0
NP_001098844.1	protein arginine N-methyltransferase 5	515594	148120	493673	52370	90708.9	110563	108005	174532	133265	107766	261432	201233	200072	147831	274922	211766
NP_001098865.1	H/ACA ribonucleoprotein complex subunit DKC1	525619	67798	427295	54963.1	116663	147613	89211	197602	154013	95299.1	0	0	0	0	0	3010.5
NP_001098877.1	activated RNA polymerase II transcriptional coactivator p15	533984	315540	288795	541374	717324	459868	296412	428826	422470	409550	64612.2	38186.6	43943.1	36593.7	130474	60294.4
XP_024831453.1	regulator of chromosome condensation isoform X2	534142	7410.2	66621.1	0	0	14396.2	0	0	11849.4	0	0	0	0	0	0	0
NP_001098886.1	SWI/SNF-related matrix-associated actin-dependent regulator of chromatin subfamily A member 5	537503	116640	304556	27712.2	421082	213330	152166	198142	155178	75375.1	26789.7	0	14430.6	2087.5	77785.2	11099
XP_005209732.1	clathrin interactor 1 isoform X2	538540	11354	41736.4	1148.8	0	0	0	0	0	0	0	0	0	0	0	0
XP_024836130.1	cell division cycle protein 27 homolog isoform X9	540660	5314	9643.5	0	0	4795.2	0	4434.5	0	0	0	0	0	0	0	0
XP_024831679.1	60S ribosomal protein L39	112441655	8543.2	14076	0	0	0	0	0	0	0	0	0	0	0	0	0
NP_001098929.1	WD repeat-containing protein 82	783336	0	13782.7	0	0	0	0	0	0	0	0	0	0	0	0	0
NP_001098936.1	beta-2-syntrophin	786534	246020	218360	164412	171824	267496	367391	115006	132213	118529	0	0	33143.1	11285.2	18149.5	8388.4
NP_001098938.1	neutrophilic granule protein-like precursor	788112	0	0	0	0	0	0	0	0	0	67436.3	36580.5	73175.8	326067	0	371054
NP_001098943.1	stomatin	100125834	15809	121115	56068.7	118528	304925	425234	58100.5	119246	45573.5	954564	928498	812039	2.01046e+06	617899	2.21622e+06
NP_001098944.1	prenylcysteine oxidase 1 precursor	100125835	71699	152641	70177.7	37632.7	40538.2	41175.8	5951.2	24311.1	18433.5	29065.9	54403.1	59688	39280.2	44005.8	51836.8
XP_024854010.1	WD repeat-containing protein 5 isoform X1	100125836	0	27997	0	0	0	0	0	0	0	0	0	0	0	0	0
NP_001098951.1	ras-related protein Rab-8A	100125881	584580	260529	427582	441768	809134	1.06934e+06	773573	791125	640104	8499.8	23118.4	0	0	23240.6	15428.2
NP_001098962.1	protein RER1	100125922	2837.1	30983.2	0	0	0	0	0	0	0	0	0	0	0	0	0
NP_001098966.1	transmembrane emp24 domain-containing protein 7 precursor	100125926	12390	162370	33572.8	55661.3	50029.3	67489.4	64888.3	28973.1	0	90223.8	96991.8	88881.4	0	0	52766.4
NP_001098967.1	programmed cell death protein 6	100125927	1173500	1.10289e+06	857853	598450	708802	578368	1.06235e+06	1.05362e+06	1.01864e+06	10980.1	0	13137.2	8979.2	21455.1	19574
XP_024840394.1	ubiquitin domain-containing protein UBFD1 isoform X1	100125938	0	70401.5	0	11783.1	33193.1	26892.7	14936.4	13860.4	12561.3	0	0	0	0	12406.6	0
XP_015329604.2	tumor necrosis factor receptor superfamily member 5 isoform X2	286849	271030	489377	244956	0	6551.8	0	180302	187791	214298	0	0	0	0	0	0
XP_024849657.1	calnexin isoform X1	407129	188170	620883	207460	319304	363131	278742	109833	143706	80826.7	203233	454413	433627	457983	24857.3	427025
NP_001099086.1	non-classical MHC class I antigen precursor	510417	937980	1.50548e+06	709381	2.83149e+06	3.43678e+06	3136776	3.60389e+06	4.30603e+06	5.10319e+06	0	0	0	7096	0	0
NP_001099096.1	protein tweety homolog 2	533184	345400	198721	225690	350553	355105	190663	260110	327188	279173	0	0	0	0	0	0
XP_024849108.1	probable phospholipid-transporting ATPase VD isoform X7	536495	0	44246.5	0	0	0	89687.9	0	0	18318.6	16921.2	15416.9	5428.2	0	0	23761.1
XP_024835577.1	pre-mRNA-processing-splicing factor 8 isoform X1	507371	251100	929040	141962	169605	239458	107880	215172	225423	142652	89474	98279.8	124127	55354.5	45253.2	34164.2
NP_001099115.1	coatomer subunit alpha	100126041	275280	1.30409e+06	77054.9	66510.5	110747	124992	174522	157137	121298	61352.9	11403.6	21262.5	75956.9	9639.1	59507.8
NP_001099118.1	ectonucleoside triphosphate diphosphohydrolase 2	100126045	582780	638673	451604	177820	482094	583946	117206	112072	87278.8	0	6417.7	15060.9	30481.2	1193	19702.4
NP_001099123.1	neutrophil elastase precursor	100126050	11733	6061.4	0	17722.9	10976.3	5560.1	0	9979.6	4707.8	10281.2	9405.1	8469.4	241126	1303.9	279812
NP_001103236.1	sharpin	512499	0	13171.3	0	0	0	0	0	0	0	5523.7	0	12654.7	0	0	19410.8
NP_001103265.1	alpha-2-macroglobulin precursor	513856	303920000	4.77467e+07	4.9866e+08	3.528e+08	2.67286e+08	212729790	2.27085e+08	2.31298e+08	2.51442e+08	1.49015e+08	1.43323e+08	1.35325e+08	1.26774e+08	7.81936e+08	1.1584e+08
NP_001103268.1	calcium homeostasis endoplasmic reticulum protein	525110	0	11303.4	0	27423.9	15329.9	0	8371.5	9116.3	0	0	0	0	0	0	0
NP_001103270.1	RNA-binding protein EWS	534073	62430	54887	0	189878	89324.5	32147	17937.9	0	16156.4	0	0	18876.6	0	0	0
NP_001103431.1	glutamine--fructose-6-phosphate aminotransferase [isomerizing] 1	281779	256460	522094	354707	35615.7	156685	173983	44011.4	14646.8	28028.9	3626.9	0	0	0	3480.4	9268.1
XP_024835658.1	monocarboxylate transporter 4 isoform X1	510085	7164.6	46049.9	4808.9	36119.3	19770.9	18041	0	17531.9	16088.8	0	0	0	0	11947.3	0
NP_001103451.1	integrin alpha-6 precursor	535043	9676400	1.59214e+07	8.05706e+06	2.81109e+06	3.8271e+06	4.20465e+06	4.49994e+06	1.25637e+07	5.26323e+06	354500	412855	346925	408741	1.111e+06	501388
XP_024847872.1	GTPase KRas isoform X2	541140	720640	972784	555771	542409	725301	870757	639394	707109	818914	2.27179e+06	26213.1	2.665e+06	1.87818e+06	25753.6	31269.8
NP_001103472.1	guanine nucleotide-binding protein G(q) subunit alpha	536654	98480	160802	65626.4	71213.3	138965	90501.1	173413	184369	173114	0	0	0	14741	886.4	0
XP_024843668.1	E3 ubiquitin-protein ligase HUWE1 isoform X9	511826	50899	260170	2740.8	71706.6	57322.9	42996	38051.3	47590.4	40917.8	14437.2	15173.4	14623.6	17334	44350.2	10399.4
NP_001103558.1	synaptophysin-like protein 1	615728	412840	564589	300603	172002	191843	170636	125409	152694	139661	0	0	0	11170.8	0	11215.4
XP_024847974.1	ran GTPase-activating protein 1 isoform X4	616055	23401	134391	26714.7	0	22329.4	26339.2	29157.9	0	27368.1	5597.5	0	2865	0	78232.3	4899.7
XP_024841961.1	fibroblast growth factor receptor 1 isoform X7	281768	6479.9	5310.8	0	0	0	0	0	0	0	126996	160200	140669	133762	0	153622
XP_024856228.1	kinesin-like protein KIF3B isoform X1	508404	0	0	0	0	0	0	0	0	0	809820	721123	771426	317151	0	325745
XP_024851493.1	maternal embryonic leucine zipper kinase isoform X2	520088	8934.6	27656.1	0	0	0	0	0	0	0	0	0	0	5068.2	0	0
NP_001106692.1	reticulon-4 isoform 2	359718	293760	661672	120634	59403.4	133280	232970	139316	122267	99782.4	0	0	0	0	32416.7	5115.6
NP_001106714.1	coronin-1B	510128	80444	176691	40655.2	0	19504.8	22358.1	30071.4	76945.9	74996.5	0	0	0	6415.4	12447.4	8036.8
NP_001106722.1	PDZ and LIM domain protein 7 isoform 2	533851	18257	10182.9	0	0	0	0	0	0	0	0	0	0	0	0	0
XP_024845091.1	four and a half LIM domains protein 1 isoform X4	509056	14774	58210.5	28899	16953.3	38750.3	0	10174.2	20463.3	20191	5246.7	0	0	0	2408.1	0
NP_001106767.1	ribonucleoside-diphosphate reductase large subunit	505537	1008200	1.40754e+06	271125	310059	565202	512031	745898	616023	361979	135214	45455.1	71932.4	18119.3	60421.1	61832.8
XP_005219946.1	myeloperoxidase isoform X1	511206	10296	0	0	14526	0	5558	2342.3	0	0	33483.7	52794.2	95751.4	554971	2692	771473
NP_001106792.1	acyl-CoA-binding protein	768330	587730	585943	218214	345698	627324	678833	509650	487922	419993	0	0	0	9878.5	14959.8	8440.2
XP_024845486.1	protein S100-A8 isoform X1	616818	43921	26957	49544.7	217199	281166	199741	187004	77004.7	206000	287897	620258	602592	2.36943e+06	1.26091e+06	2.39546e+06
XP_005201997.2	dnaJ homolog subfamily C member 13 isoform X1	504472	316690	788792	42961.9	67745	95538.1	75047.2	34733.9	69491.6	65034.5	0	6219.3	0	10294.2	5286.7	0
XP_024843920.1	ribose-phosphate pyrophosphokinase 2 isoform X4	537688	8614.7	61016.1	0	0	0	0	0	0	0	0	0	0	0	10432.3	8651.5
XP_024854805.1	spectrin alpha chain, non-erythrocytic 1 isoform X10	540108	2957500	631393	5.69914e+06	1.66677e+06	2.70951e+06	313486	788935	1834411	1.01259e+06	101101	193001	181046	148462	155554	125870
NP_001107664.1	heat shock 70 kDa protein 4	536558	482100	1108707	219407	218542	333924	498022	594232	451949	387733	29479.1	71072	42322.7	53232.5	73750.5	3249.4
NP_001107979.1	serine/threonine-protein phosphatase 6 regulatory subunit 1	511840	0	10808.9	0	0	0	0	0	0	0	0	0	0	0	0	0
NP_001107982.1	protein BRICK1	540092	22470	33338	20456.4	0	0	0	0	0	0	0	0	0	0	0	0
NP_001107984.1	guanine nucleotide-binding protein G(I)/G(S)/G(O) subunit gamma-10	613930	24762	91441.8	21969.3	29776.6	0	23375.7	5114.9	3649.7	0	0	0	0	0	0	108358
NP_001107993.1	H/ACA ribonucleoprotein complex subunit 3	616675	15104	19306.4	4917.7	5387.9	8601.9	8797.8	26299.1	9329.7	0	0	0	0	0	134845	29396.8
XP_024839409.1	major histocompatibility complex, class I, A isoform X3	533050	3345300	4.25894e+06	2.95894e+06	4.47346e+06	5756393	6.17605e+06	9.36975e+06	6.90473e+06	1.04553e+07	133879	201122	102993	131401	44314.9	216506
NP_001108328.1	tubulin alpha-1B chain	539882	15065000	1.75295e+07	7.9877e+06	1.2705e+07	1.5858e+07	1.83319e+07	1.60009e+07	1.39243e+07	1.14546e+07	2.82813e+06	2.62712e+06	2.73157e+06	1.90833e+06	41966.4	1.60333e+06
NP_001108556.1	beta-defensin 10 precursor	100141457	0	0	0	0	0	0	0	0	0	8889.8	0	0	89425.4	0	116949
NP_001116201.1	1,4-alpha-glucan-branching enzyme	615745	12052	33788.8	0	0	0	0	0	0	0	275477	242099	241013	198417	0	175882
XP_015326608.1	apolipoprotein F isoform X2	539595	1063.5	0	0	0	0	0	0	0	5155.1	1.17954e+06	641383	1.05075e+06	441016	163778	464972
NP_001121976.1	charged multivesicular body protein 4a	613647	896600	342397	205026	278500	220298	177164	303492	315531	272380	29830.8	0	0	7832.3	5996.9	39468
NP_001121978.1	charged multivesicular body protein 4b	616164	2139500	710168	1.22063e+06	1.7468e+06	1.4576e+06	1.40493e+06	2.45923e+06	2.43358e+06	2.82198e+06	129654	114604	125260	150600	114252	245725
NP_001124222.1	serine/threonine-protein phosphatase 6 catalytic subunit	511058	31909	145461	9759.6	0	14191.4	23145.8	40452.5	16841.3	21103.6	0	0	0	7382	0	0
NP_001124224.1	dual specificity mitogen-activated protein kinase kinase 1	533199	0	31738.7	0	0	0	0	0	0	0	0	0	0	0	0	67609.7
NP_001124226.1	ras-related protein Rab-14	539180	496720	511036	629060	376352	751889	855364	671104	567145	583391	537315	503442	503718	252473	20745.8	230488
XP_010805828.1	copper transport protein ATOX1 isoform X1	613998	61974	96300.6	11236	7889.4	86994.6	60319.2	43028.9	27972.3	26435.3	0	16083.7	0	0	0	0
NP_001124234.1	elongator complex protein 3	784720	0	15227.2	0	0	0	0	0	0	0	0	0	0	0	0	0
NP_001124236.1	primary amine oxidase, liver isozyme precursor	789307	205590	139249	325181	139320	118694	13230.3	377782	208230	90560.6	7.53896e+06	6.87022e+06	6733270	4615233	3.10258e+07	4.26567e+06
XP_024855711.1	high affinity cationic amino acid transporter 1 isoform X2	539465	425790	737584	289514	166684	279744	254791	171763	166506	138980	473637	424600	422952	263586	0	216176
NP_001137210.1	6-phosphogluconate dehydrogenase, decarboxylating	514939	852010	1.42515e+06	231783	519115	1.38222e+06	756369	1.35131e+06	1.58487e+06	1.27145e+06	146659	235459	196067	289550	3558.5	171756
NP_001137337.1	collagen alpha-1(VI) chain precursor	511422	137020	111075	291455	174486	205053	61922.3	241114	214941	128024	3.83704e+06	3.99491e+06	4.95052e+06	4.42067e+06	267361	5.16552e+06
XP_005215999.1	probable ATP-dependent RNA helicase DDX6 isoform X1	513906	7586.9	152178	0	3739	23554.3	15309	53234.8	88035.6	112651	49107.1	0	41818.5	85433.7	52607.3	112209
XP_024847426.1	nck-associated protein 1-like isoform X2	513641	7008.3	17235	0	0	0	0	0	0	0	0	0	0	0	0	0
NP_001137549.1	tumor necrosis factor receptor superfamily member 25 precursor	783432	5299.8	129952	3630.6	14830.2	59077.3	10498.6	579159	606777	584489	0	0	0	0	0	0
NP_001137569.1	C-reactive protein precursor	527553	0	9933.8	0	0	0	0	0	0	0	26628.4	9978.2	10031	15381.4	444507	47268.3
NP_001138325.1	NADP-dependent malic enzyme	540985	7015.2	20339.7	0	0	2104.7	0	5047.1	0	0	0	0	0	0	3624	0
NP_001138674.1	overexpressed in colon carcinoma 1 protein homolog	100270756	6579.5	16063.4	0	33769.2	33970.6	13699.3	38236.8	66542.6	65668.2	0	0	0	0	0	0
XP_024843488.1	coagulation factor VIII isoform X4	100271720	189670	103136	226613	182270	173239	68702.9	78924.2	95943.5	92412.7	7910397	8.27495e+06	5.36414e+06	7.82659e+06	112668	7.50781e+06
NP_001152788.1	importin subunit alpha-3	535090	11674	157454	18491.8	0	0	0	0	0	0	0	0	0	51712.2	0	29044.7
NP_001153290.1	transmembrane emp24 domain-containing protein 2 precursor	100140040	23317	123970	20828.7	48732.4	0	60306.4	76211.8	70399.7	93597.4	0	0	0	0	0	0
XP_005202835.1	fibronectin isoform X5	280794	374990	119385	746829	1.44087e+06	1203033	400943	1.0369e+06	1.38892e+06	1790629	1.30176e+07	1.11094e+07	1.24251e+07	1.32173e+07	1.46364e+07	1.50926e+07
NP_001157254.1	cytochrome b5 type B	506370	40407	121743	17093.4	9693.5	19312.5	0	9334.3	7649.1	9779.8	0	0	0	0	0	0
NP_001157258.1	serine/threonine-protein kinase 26	539445	149760	155157	117626	149647	170731	182312	182073	171917	190791	0	0	0	0	989	0
XP_010812188.1	acetoacetyl-CoA synthetase isoform X2	505842	36110	52614.5	0	0	12441	0	0	8753.5	10652.5	0	0	0	0	0	0
NP_001159540.1	transforming growth factor beta-1 proprotein precursor	282089	0	2589.3	0	180297	168056	64817.6	114437	128296	130214	88321.4	16594.2	83831.4	86611.6	353050	81769.9
NP_001159971.1	integrin alpha-2 precursor	281872	33516	105936	44794.5	0	14623.3	0	16712.1	14837.5	0	0	0	0	0	2309.4	0
NP_001159972.1	integrin alpha-5	281873	527330	1.11395e+06	606598	399311	676166	705338	213579	203139	199781	35612.5	609204	477129	340031	239819	160654
NP_001159977.1	tubulin alpha-1B chain	404053	59120	106268	47432.1	504704	489438	712257	620686	481460	398903	27211.1	29183.3	18347.5	10902.4	0	5863
XP_015329858.1	vitamin K-dependent protein C isoform X2	281428	27508	14947.3	51025.8	69896.2	55225.6	13990.1	51048.9	42708.8	35670.6	1.5613e+07	1.55497e+07	1.40892e+07	1.04689e+07	127675	1.11897e+07
XP_005209707.1	microfibril-associated glycoprotein 3 isoform X1	317721	9339.7	66106.3	0	43513.1	31500	49276.4	31029.6	28880.4	36816.4	0	0	0	18375.2	0	0
NP_001159993.1	cathepsin D precursor	282883	143170	163159	151082	332863	208565	200678	75897.6	59278	211712	103752	171019	99584.2	139277	424129	108854
XP_024852213.1	costars family protein ABRACL isoform X1	505914	70026	146061	28264.2	49104.3	0	62663.1	22643.3	18429.7	33634.3	0	0	40359.7	0	0	56997.5
XP_024831923.1	transport and Golgi organization protein 1 homolog isoform X4	509133	0	0	0	0	0	0	0	0	0	13430.8	13787.9	16551.2	28402.3	0	30380.5
NP_001160047.2	keratin, type I cytoskeletal 14	404111	0	0	0	11677.4	0	42072.1	0	0	0	0	0	0	0	0	9752.2
NP_001160079.1	ragulator complex protein LAMTOR4	511903	45863	44752.2	25429.4	5081.6	44901.2	0	0	0	0	0	0	0	0	0	0
NP_001161281.1	adenylosuccinate synthetase isozyme 2	522529	13311	77910.5	0	0	0	0	24969.9	11637.1	4196	0	18059.2	20825.2	23864.9	0	30209.1
NP_001161366.1	coagulation factor XIII A chain	617881	247340	168451	357220	314785	282044	109926	248161	381076	161294	823262	842422	770376	1.42654e+06	1.27228e+06	1.64871e+06
XP_005223735.1	heat shock 70 kDa protein 1-like isoform X1	540190	156430	92151.6	166114	84639.9	96538.6	111450	118436	140068	155242	0	0	0	0	0	0
XP_024844541.1	LOW QUALITY PROTEIN: RNA-binding motif protein, X chromosome-like	112445178	0	15548.3	0	22255.5	29320.6	33560.6	22349.6	17877.2	0	0	0	0	0	0	0
XP_024847318.1	SWI/SNF complex subunit SMARCC2 isoform X9	509060	0	6975.9	0	0	0	0	0	0	0	0	0	0	0	0	0
XP_024834133.1	solute carrier family 12 member 4 isoform X1	533876	20584	59218.8	0	0	19460.2	18430	13626.8	8282.9	0	0	0	0	0	0	0
NP_001171879.1	tumor necrosis factor receptor superfamily member 18 precursor	516256	40226	94768.3	33334.2	196923	275717	334860	75108.1	72216.9	82388.2	0	5504	0	0	0	0
NP_001171880.1	glycophorin B precursor	100462649	0	4456.6	0	0	2525.6	0	0	0	0	526555	456502	491231	1.33096e+06	291856	1.55327e+06
NP_001177353.1	WC1.3 molecule precursor	514534	0	0	0	17889.7	15969.5	34737.9	1551	0	0	0	0	0	0	0	5435.3
XP_024851762.1	bifunctional UDP-N-acetylglucosamine 2-epimerase/N-acetylmannosamine kinase isoform X3	782201	7031.3	31038.1	0	0	0	0	0	0	0	0	0	0	0	0	0
XP_024850459.1	inositol hexakisphosphate and diphosphoinositol-pentakisphosphate kinase 2 isoform X18	780855	0	28735.1	63752.4	0	0	0	0	0	0	0	0	0	0	0	0
XP_024844078.1	nik-related protein kinase isoform X1	783774	0	0	0	364731	422996	227775	94862.7	91329.9	141778	0	0	3613.6	0	1671	4582.1
XP_005212834.1	sodium-dependent phosphate transporter 1 isoform X1	514255	15385	62064	38776.4	0	0	0	0	0	0	0	0	0	0	0	0
XP_024838572.1	CLIP-associating protein 2 isoform X39	531418	7160	10757.5	0	0	0	0	0	0	0	0	0	0	0	0	0
NP_001178133.1	trafficking protein particle complex subunit 4	785345	0	20804.9	0	0	0	0	0	6669.1	0	0	0	0	0	0	0
XP_005203834.1	phospholipid-transporting ATPase ID isoform X2	785713	3118.5	9818.3	0	0	0	0	0	0	0	0	0	0	0	0	0
XP_005208932.1	heterogeneous nuclear ribonucleoprotein M isoform X10	515290	2141900	2.75611e+06	1.1915e+06	1.00236e+06	1.2334e+06	1.3543e+06	1.26993e+06	845693	651731	115380	73512.4	84877.9	56760.3	340399	140135
NP_001178173.1	probable G-protein coupled receptor 179	787335	0	0	0	0	134796	103566	247182	248563	271248	0	0	0	100860	0	0
NP_001178189.1	charged multivesicular body protein 1a	789414	246890	105896	203626	291542	266353	206418	268462	273703	176680	10547.2	10310.1	26027.6	20050.8	62170.8	9805.3
XP_024849039.1	protein transport protein Sec31A isoform X16	531964	171400	253532	109850	62440.5	58543.6	0	10787.5	59880.9	54190.4	18109.8	1821.1	0	21120	1920.7	5649.1
NP_001178211.1	protein Niban 1	614787	4602.1	131469	0	0	2545.8	0	32102.5	34587.6	13107.8	65292.4	100593	121248	108893	14448.7	137742
XP_024851192.1	collagen alpha-1(XV) chain isoform X3	100139730	0	0	0	0	0	0	0	0	0	306793	179942	240317	579931	0	648611
NP_001178248.1	N-alpha-acetyltransferase 15, NatA auxiliary subunit	536676	26107	151748	0	21450.3	43868.7	44192.5	28119.5	37516.9	38987.9	12899.2	0	882118	4092.7	1902.9	0
XP_005216520.1	cytoskeleton-associated protein 5 isoform X2	533980	6677.8	30544.6	4619.3	0	3000.5	0	0	0	0	0	0	0	0	0	0
XP_024837350.1	sec1 family domain-containing protein 1 isoform X1	100140328	8136.6	20260.2	0	0	0	0	0	10901.1	0	0	0	0	0	0	0
NP_001178296.1	cAMP-dependent protein kinase type II-alpha regulatory subunit	100139910	183740	204835	93687	73072.7	18174	60776.9	56855.2	49479.7	95349.8	10587.3	17183.5	15684.6	0	22126.3	10735.9
NP_001178299.1	vinculin	783645	117730	18901.9	159448	563973	632229	851958	256140	192666	291848	256127	211913	201831	253478	331198	335005
NP_001178322.1	CAD protein	504261	963570	2.66286e+06	802063	379529	690157	713833	806804	643544	506331	91722.3	43836.5	60504.8	54571.6	25113.9	20934.6
NP_001178324.1	probable ATP-dependent RNA helicase DDX5	533700	70025	364817	107506	22022.8	112585	92200	263345	201706	73546.6	69551.1	0	0	0	12231.6	0
XP_005213819.1	60S ribosomal protein L21 isoform X1	326584	708650	927395	650091	744286	1.06481e+06	785599	1.13794e+06	1.10805e+06	853946	0	0	0	0	0	0
NP_001178364.1	core-binding factor subunit beta	614678	34148	89498.3	22126.8	0	0	0	0	4346	0	0	0	0	0	0	0
XP_005218546.1	AP-1 complex subunit gamma-1 isoform X2	507677	21094	79579.8	0	0	11486.4	18962.9	12073.9	7511.3	8804.3	0	0	0	0	0	0
NP_001178369.1	AP-2 complex subunit alpha-1	784636	90342	231852	88349.7	0	0	50036.4	13993.1	41934.7	0	125998	125583	145645	181952	12023	289512
NP_001178402.1	RRP12-like protein	528990	117640	528826	28590.3	26460.6	51587.2	14181.9	47729.6	48926.2	30597.5	20799.2	63399.5	12789.9	0	0	24389.1
NP_001178428.1	rho GTPase-activating protein 30	538835	23002	120363	0	0	0	0	0	6280	0	0	0	0	0	0	0
NP_001178435.1	formin-like protein 3	540105	179810	471983	393459	193909	188164	124696	294450	288979	215835	0	0	0	0	0	18526.1
XP_010803500.1	apoptotic protease-activating factor 1 isoform X3	537782	14249	113320	4491.4	0	0	0	0	2970.6	0	0	0	0	0	0	0
XP_024850019.1	G protein-coupled receptor kinase 6 isoform X1	521413	78263	133827	86708	11770.1	14419.9	0	7331.7	13751.1	15058.5	0	0	0	0	101430	60745.5
XP_024851193.1	dedicator of cytokinesis protein 8 isoform X1	100295817	404480	864643	300412	70025.4	177824	92080.8	252159	341918	195218	175781	209616	224600	130408	8767	148652
NP_001178959.1	heterogeneous nuclear ribonucleoprotein L	504520	219290	509574	90083.7	87692.5	135276	191436	173469	132605	111178	0	0	7200.1	46760	0	0
NP_001178966.1	glyoxylate reductase/hydroxypyruvate reductase	504764	0	44188.7	0	0	0	0	0	0	0	0	0	0	0	2550.3	0
XP_010799908.2	protein CDV3 homolog isoform X4	504871	44994	87390.3	9662.5	10326.5	64194.2	84944.6	29101	40352.5	17205	0	0	0	1613.9	0	0
XP_015317555.1	transcriptional repressor p66-beta isoform X3	505039	0	17363.8	0	0	0	0	0	1768.2	0	0	0	0	0	0	0
NP_001178982.1	EH domain-containing protein 4	505206	1422000	1.24868e+06	1.63823e+06	4.92489e+06	6.71414e+06	7265211	4.85816e+06	5.27925e+06	4.62021e+06	1.91312e+06	1822107	1.8983e+06	1.15772e+06	991012	1.0989e+06
XP_005207168.1	ubiquitin carboxyl-terminal hydrolase 5 isoform X3	505280	199370	495104	86599.8	31137.6	73271.4	125039	139707	134563	82741.4	11854.6	4984.3	0	24926	0	73965
XP_024833796.1	FXYD domain-containing ion transport regulator 5 isoform X4	505584	23714	71939.8	29217.1	0	0	0	5095.9	0	0	0	0	0	0	0	0
NP_001178994.1	DNA-directed RNA polymerases I, II, and III subunit RPABC3	505599	15221	92575	0	0	16485.1	18596.5	15645.8	12821.4	11441.5	0	0	0	0	0	0
NP_001179001.1	mannan-binding lectin serine protease 2 precursor	505819	0	0	0	0	0	14005	0	6178.5	0	277288	307646	219518	250393	200046	198986
XP_024835548.1	protein unc-13 homolog D isoform X3	506146	10180	29405	5980.7	0	142736	167954	64135.1	23931.8	51753.5	15477.2	0	3932	28948	9629.2	9477.1
XP_010815530.1	ena/VASP-like protein isoform X14	506201	4621.9	12116.4	0	0	0	1836	0	5183.5	8996.6	12186.5	14802.6	14680.1	12302.3	0	17558.9
NP_001179023.1	troponin I, fast skeletal muscle	506434	0	0	0	46524.3	12104.5	0	0	0	0	0	0	0	0	0	0
NP_001179036.1	nuclear pore complex protein Nup155	506738	7828.4	41331.3	0	0	0	3374.6	0	0	0	0	0	0	0	0	0
NP_001179068.1	COP9 signalosome complex subunit 5	507179	6452.4	20412.2	4871	0	0	0	0	0	0	0	0	0	0	0	0
XP_005211044.1	tumor necrosis factor alpha-induced protein 3 isoform X1	508105	192250	422848	137502	51441.5	123485	139288	4.86925e+06	4919524	5.47024e+06	19121.9	40545.4	52744.5	22040.8	60498.4	17630.4
NP_001179112.2	tyrosine-protein kinase BAZ1B	508442	53069	134208	34998.2	184739	128788	31925.5	63769.7	70023.4	17218.5	0	0	4070.1	10063.4	0	0
NP_001179113.2	26S proteasome regulatory subunit 6A	508448	595870	835216	362120	660483	519900	788516	825232	801938	442182	43701.6	166744	37233.3	27562.2	20822.6	40294.1
XP_024835632.1	nuclear protein localization protein 4 homolog isoform X1	508519	0	18848	0	0	0	0	0	0	0	0	0	0	0	0	0
XP_010808713.1	golgin subfamily A member 2 isoform X7	508805	0	24819.2	2388.1	0	0	0	0	0	0	0	0	0	0	0	0
NP_001179150.1	signal recognition particle subunit SRP72	509430	213210	548870	128610	45240.8	119742	138421	241570	143995	91381.9	0	44255.7	11367.2	49822.7	26337.6	11264.9
XP_024837019.1	LMBR1 domain-containing protein 2 isoform X3	510014	1730.8	15988.8	0	0	0	0	0	0	0	0	0	0	0	0	0
NP_001179178.1	serine/threonine-protein phosphatase 5	510245	0	49674.9	0	0	0	29766.8	0	32864.2	0	0	0	0	0	0	0
XP_015328967.1	exportin-1 isoform X1	510568	300800	543874	36760.8	173841	283897	255174	263988	155024	172540	35704.2	40521.9	56421.1	25360.6	23781.5	44912.1
NP_001179194.1	synaptic vesicle membrane protein VAT-1 homolog	510698	332780	644857	221459	157103	445584	731843	426607	401340	199054	21198.5	12464.4	11187.3	37046	21599.7	31099.3
XP_010802707.1	receptor-type tyrosine-protein phosphatase zeta isoform X6	317725	8519.8	2390.3	0	131177	46601.3	28955.7	44219.2	44339.4	4980.5	3.53316e+06	4261636	4.48635e+06	5.94572e+06	85953.9	5.63035e+06
XP_005212690.1	spectrin beta chain, non-erythrocytic 1 isoform X2	526027	485790	947683	164730	135472	219754	364815	189353	112155	97648.1	628479	698158	786027	654109	22080.4	577301
NP_001179217.1	insulin-like growth factor 2 mRNA-binding protein 3	539650	8014.7	64552.7	0	22688.1	33404.9	38384.7	15506	0	11468.9	2769.6	0	0	0	10441.6	4243.6
XP_024846386.1	cyclin-dependent kinase 6 isoform X2	511754	16277	82327.5	0	0	0	0	0	0	0	0	0	0	0	0	0
NP_001179238.1	disco-interacting protein 2 homolog B	512064	5078600	4.29245e+06	5.61959e+06	4.78776e+06	5.69438e+06	4.98107e+06	5.08793e+06	5.25266e+06	5.10049e+06	355544	446694	552880	261424	242027	236768
NP_001179240.1	transmembrane protein 179B	512135	0	26517.5	0	0	0	0	0	0	0	0	0	0	0	0	0
XP_024848789.1	platelet-derived growth factor receptor alpha isoform X1	282301	49668	1358.6	0	0	6891	0	0	0	0	1145516	1.26843e+06	1.15555e+06	1.62204e+06	1427.1	1.46819e+06
XP_010801055.1	natural killer cell receptor 2B4 isoform X3	513468	0	76043.1	11624.3	0	53062.9	51043.4	28196.9	24590.4	0	0	0	0	0	8645.1	3394.8
NP_001179285.1	importin-7	513707	226330	412277	98472.2	89384	111531	110402	143473	94505.6	94925.6	0	0	5945.2	8518.1	961.1	0
XP_005223923.2	desmoplakin isoform X1	514360	6300.2	19877	276327	0	43258.3	250257	3254.5	6805.1	5781.7	7866.6	0	0	0	0	43248
NP_001179307.1	anaphase-promoting complex subunit 4	514572	5600.7	8559.3	0	0	0	0	0	0	0	0	0	0	0	0	0
XP_024844323.1	WD repeat-containing protein 3 isoform X1	514870	245980	78924.9	289308	0	0	0	0	0	0	0	0	0	0	0	0
NP_001179321.1	FACT complex subunit SPT16	514989	201500	398021	411133	66608.7	144310	69490.6	163244	149756	122094	0	0	0	0	3972.3	3788.2
NP_001179322.1	oxygen-dependent coproporphyrinogen-III oxidase, mitochondrial	540283	84776	222881	3036.4	0	9208.9	0	0	0	0	0	4289.9	0	0	5478.5	24254.4
NP_001179344.1	cell surface hyaluronidase	515491	33548	47368.9	99833.9	0	20105.4	0	17354.4	15247.8	18627.9	3333.5	0	3184.8	0	34028.9	0
XP_010810419.1	E3 ubiquitin-protein ligase UBR5 isoform X4	515582	8594	9884.4	0	0	0	0	0	0	0	0	0	0	0	0	0
NP_001179352.1	1-phosphatidylinositol 4,5-bisphosphate phosphodiesterase beta-3	515669	23855	50302.4	0	91778	45971.4	0	40691.1	0	9294.5	16621.7	0	0	0	0	0
XP_015326359.1	centrosomal protein of 97 kDa isoform X1	540395	0	0	0	0	0	0	0	0	0	0	0	0	0	87720.2	0
XP_005213087.1	EMILIN-1 isoform X1	540451	0	0	22600.9	0	18670.1	22032.4	18164.4	23710.2	0	1.2457e+06	1.36154e+06	1.45054e+06	940902	0	1.18856e+06
NP_001179369.1	carboxy-terminal domain RNA polymerase II polypeptide A small phosphatase 1	516199	14881	35415.5	0	0	0	0	0	0	0	0	0	29760.6	19158.1	0	0
NP_001179383.1	insulin-like growth factor 2 mRNA-binding protein 1	516853	0	3234.5	0	125570	444288	560017	221539	206942	66371.2	0	0	0	0	9631.4	0
XP_010806445.1	Golgi membrane protein 1 isoform X1	517052	10418	11340.8	7609.2	157529	20431.4	5751.3	11978.8	4699.2	0	1.091e+07	1.15757e+07	1.06863e+07	1.42538e+07	24774.5	1.33369e+07
NP_001179416.1	alpha-soluble NSF attachment protein	518407	660220	1.05933e+06	412008	300194	615911	683474	542042	623238	583205	0	16130.7	1651.3	16347.8	17551.2	52190.7
NP_001179417.1	transcription factor CP2-like protein 1	518436	8234.3	20519.7	13847.2	0	0	0	0	0	0	0	0	0	0	0	0
XP_024854429.1	pleckstrin isoform X1	518658	141510	122943	292108	140968	145662	74136	188178	183998	163668	34122.1	24348.3	134353	36185.9	8092.6	35159
NP_001179457.1	cartilage intermediate layer protein 2 precursor	520750	0	3425.5	0	0	0	0	0	0	0	68826.8	66931.4	63591.8	75788.6	18036.9	41518.9
NP_001179481.1	U2 small nuclear ribonucleoprotein B	767873	972.7	21397.4	0	0	0	0	0	0	0	0	0	0	0	0	0
XP_024856391.1	nucleolar GTP-binding protein 1 isoform X2	524743	31846	51000	0	0	0	0	10636.5	0	18938.8	0	0	0	0	0	0
NP_001179534.1	double-strand break repair protein MRE11	525093	5369.7	42906.2	0	0	4854.8	0	0	0	0	0	0	0	0	0	0
NP_001179556.1	serine/threonine-protein kinase 10	526376	119010	34617.4	147296	0	3582.8	0	9759.4	4529.8	0	0	4918.3	0	9885.9	0	0
NP_001179561.1	gamma-tubulin complex component 3	526529	41538	146908	10884.1	0	4225.4	0	5327.5	3502.8	0	0	0	0	0	0	0
NP_001179579.1	cytokine receptor-like factor 3	528033	76356	127649	22324.1	0	0	0	0	0	0	0	0	0	0	0	0
NP_001179599.1	C-type mannose receptor 2 precursor	529049	0	0	0	45592	44035.9	45887.1	30132.9	25323.3	50957.6	3812.7	0	0	0	0	2867.2
NP_001179629.2	immunoglobulin superfamily member 3 precursor	530939	0	6491.8	0	103882	147850	132848	153605	178360	177711	0	0	0	0	1711.7	0
NP_001179640.1	exocyst complex component 5	531907	39869	82096	9239.2	11858.5	11954.4	45225	10701.8	13113.1	42535	0	0	0	0	0	0
XP_005214003.2	FERM, ARHGEF and pleckstrin domain-containing protein 1 isoform X1	531927	9994.2	39640.6	0	25224.1	53290.1	40117.7	0	0	0	50077.5	36128.1	52870.6	30918.2	0	15452.9
NP_001179666.1	DNA mismatch repair protein Msh6	540526	21184	73609.2	29347.6	0	0	0	0	0	0	0	0	0	0	0	0
NP_001179677.1	unconventional myosin-If	532964	0	40533.2	0	69694.8	60674.2	65592.6	31276.6	32051.9	44943.2	57893.9	0	0	9371.4	66326.9	2331.5
XP_024847822.1	LIM domain and actin-binding protein 1 isoform X3	540637	10143	19833.1	13460.9	0	0	0	0	0	0	0	0	0	0	0	0
NP_001179684.1	serine/threonine-protein kinase TBK1	533141	0	17682.8	0	0	0	0	0	0	0	0	0	0	0	0	11323.6
NP_001179691.2	myosin-9	404108	4504400	6.09886e+06	4.19103e+06	1.81926e+06	3.03573e+06	4.87527e+06	3.09047e+06	2425026	1.88053e+06	980390	885322	783703	879273	665532	1.13832e+06
XP_024831102.1	palmitoyltransferase ZDHHC5 isoform X1	533250	26987	33545.1	27029.7	0	11202.9	0	0	69666.8	0	0	0	0	0	0	0
XP_024856472.1	phosphatidylinositol 5-phosphate 4-kinase type-2 alpha isoform X1	533289	28867	86790.2	0	0	17740.6	27588.9	22539.8	0	0	20287.3	15201.1	66945.3	41908.2	2840	51275.7
NP_001179711.1	chondroitin sulfate proteoglycan 4 precursor	533653	12011	720526	0	17823.1	0	23352.3	25075.2	13788.2	0	3286384	3.18201e+06	3.27794e+06	5.13184e+06	35717.8	5.60239e+06
XP_024854608.1	dystrobrevin beta isoform X16	534119	3625	8520.3	0	0	0	0	0	0	0	0	0	0	0	0	0
XP_005210654.1	TNF receptor-associated factor 1 isoform X4	540944	0	0	0	0	0	0	87181	64366.7	125080	0	0	0	0	0	0
XP_010800729.1	cullin-3 isoform X2	534325	0	27090.5	0	0	0	5143.3	0	5956.5	0	0	0	0	0	0	0
NP_001179747.2	disintegrin and metalloproteinase domain-containing protein 9 precursor	281600	108230	432535	89652.6	18018.1	0	17151.1	62118	176288	419808	0	0	0	0	0	2245.6
XP_005228029.1	copper-transporting ATPase 1 isoform X2	541275	624200	1.58459e+06	381114	130609	160782	199886	138356	134636	104631	31082.1	0	72993.3	3226.1	0	63011.8
XP_024839428.1	peptidyl-prolyl cis-trans isomerase FKBP5 isoform X3	535704	49589	139344	14523.3	0	22854.7	33869.3	61372.3	42414	37732.3	0	0	0	15424.6	9008.8	26973.6
NP_001179798.1	rab11 family-interacting protein 5	535992	16416	18608.8	10114.3	0	0	5768.8	0	2906.3	0	0	0	0	0	14182.2	0
NP_001179812.1	xenotropic and polytropic retrovirus receptor 1	536550	21966	43399.7	0	0	7664.5	0	0	0	0	0	0	0	0	0	0
NP_001179857.1	CAAX prenyl protease 1 homolog	538104	16373	55423.2	0	0	0	0	0	0	0	0	0	18212.2	0	0	0
XP_010815046.2	importin-11 isoform X4	538236	8010.4	28738.5	0	0	0	0	0	0	0	0	0	0	0	0	0
NP_001179886.1	nucleolar protein 58	507155	41317	258083	44749.9	88539.5	57423.2	24125.1	83277.3	78994	50053.5	0	0	6572.4	10515.9	0	0
XP_005201558.1	dynamin-like 120 kDa protein, mitochondrial isoform X3	524142	52308	237043	29355.5	56105.5	18837.3	25758	64890.1	21382.7	0	0	0	13104.9	0	0	0
XP_024843625.1	ATP-dependent RNA helicase DDX3X isoform X2	510093	670050	1.40471e+06	638860	742762	1.00107e+06	1.13809e+06	847314	668848	463610	15665.3	0	0	8889.1	6826.4	61833.7
NP_001179899.1	proto-oncogene c-Rel	509135	61578	274054	12623.4	0	19889.4	11981.2	14582.2	7817.2	13466.9	3809.2	0	1801	0	0	5339.9
NP_001179905.1	protein TFG	505171	24801	48349.8	16131	0	0	0	0	0	0	0	0	0	0	0	0
NP_001179921.2	protocadherin Fat 1 precursor	508251	0	257580	0	0	33944.2	28966.3	18103.8	19616	0	0	0	0	0	0	0
XP_024856304.1	splicing factor 3B subunit 1 isoform X3	510177	143360	329237	37883.9	92095.7	76367.8	11451.6	87931.4	61655.9	77360.7	0	14759.7	0	0	0	0
XP_024849999.1	PDZ domain-containing protein GIPC1 isoform X2	519617	0	8378.7	0	0	0	0	0	0	0	21372.6	3389.5	0	0	0	0
XP_010799848.1	ras GTPase-activating protein 2 isoform X5	533491	4297.8	37441.3	0	0	0	0	0	0	0	0	0	0	0	0	0
XP_024850357.1	DAZ-associated protein 1 isoform X2	614783	126130	167226	43047.8	64896.4	107540	121102	97221	57219.6	71224.7	1.32939e+06	575878	618677	274932	4.48392e+06	1.25558e+06
XP_024834253.1	NEDD8-activating enzyme E1 regulatory subunit isoform X4	614491	6509.5	13599	0	0	0	0	0	0	0	0	0	0	0	0	0
NP_001179967.1	cytosolic iron-sulfur assembly component 2B	614585	19020	28904.2	0	0	0	0	7235.1	0	0	0	0	0	0	14136.9	0
XP_005225840.1	nucleolysin TIAR isoform X1	614540	10831	24094.8	0	0	0	0	0	0	0	0	0	0	0	0	0
NP_001179995.2	MICAL-like protein 1	517259	168520	132551	109027	14735.7	43610.9	73886.9	34033.9	34490.7	29375.7	0	0	0	0	11377.7	0
XP_024831305.1	leucine-rich repeat-containing protein 32 isoform X1	615467	0	0	0	143919	110486	65937.4	92088.7	57737	63464.6	0	2485.2	0	0	0	0
NP_001180032.1	polypeptide N-acetylgalactosaminyltransferase 2 precursor	616218	12385	151197	16434.8	0	0	0	0	0	10041.4	0	20925.7	6000.8	0	26637.8	2829.9
NP_001180044.1	ras-related protein Rab-6A	616537	0	3261.9	0	0	130318	158604	76208	78105.5	99620.2	0	0	15117.3	0	0	0
NP_001180082.1	importin subunit beta-1	507804	562360	956639	220011	516326	667986	637702	709806	735568	575702	146577	170562	195516	208209	10675.1	222227
NP_001180088.1	puromycin-sensitive aminopeptidase	534122	197270	397046	95761.4	39179.6	136452	267182	145477	124627	100349	67324.8	95730.1	78879.8	19222.3	4952	67650.9
NP_001180110.1	calpain-7	618048	423060	210498	227170	1.3424e+06	1045568	613453	863850	870853	847406	6591.6	0	0	5066.5	12507.6	0
XP_005205642.1	cerebral cavernous malformations 2 protein isoform X4	506450	92952	194255	201112	167826	227168	101944	336116	490973	322688	387708	395714	333952	397745	405832	314624
XP_024847768.1	chromobox protein homolog 5 isoform X1	538885	37098	40033.6	0	75007.1	70630.7	12070.6	49556.6	41208	60247	286376	295389	209605	359172	6746.4	393232
XP_024841562.1	transmembrane 9 superfamily member 3 isoform X1	614147	313580	716992	150662	738423	134000	857919	582534	76057.4	245696	424944	401041	363693	0	647042	18280.4
XP_024856185.1	ATP-dependent 6-phosphofructokinase, platelet type isoform X2	507119	315120	564711	77621.2	47557.3	114867	108514	185083	172958	139222	64066.7	102494	83634.4	84377.3	13955.9	64982.1
XP_024837390.1	eukaryotic translation initiation factor 5 isoform X1	504752	96997	140072	22067.9	59842.4	104352	154574	95170.3	98140	87975	35778.4	42493.2	25765	40583.1	14866.6	32393.9
XP_024846286.1	cullin-1 isoform X1	407228	19664	27165.7	0	0	0	12940.7	0	0	0	0	0	0	0	0	0
XP_024850318.1	heterogeneous nuclear ribonucleoprotein H isoform X8	541202	984980	1.19589e+06	732130	712960	912406	1.15216e+06	773396	669797	534248	8756.2	12143.3	0	16266	62214.9	19363.2
NP_001180166.1	neuropilin-2 precursor	541004	4317.8	149552	42729.6	8904.1	128894	29481.5	18241.8	36812.9	13789	8.23923e+06	9.57288e+06	1.11808e+07	1.08447e+07	23330.6	1.15418e+07
XP_024839406.1	adhesion G protein-coupled receptor F5 isoform X5	532674	32226	0	0	0	12844.3	0	0	0	0	92623	199199	206191	201794	0	201874
NP_001180177.1	alpha-centractin	514371	90994	329267	14278.3	65472.4	153995	268182	138636	97404.1	68791.2	0	17263.7	16505.2	46472.5	0	40959.7
NP_001181942.1	coatomer subunit delta	533078	23931	145668	6485.6	0	11631.4	13337.2	9696.9	13640.8	5934	0	0	0	0	0	18918.5
NP_001181956.1	small nuclear ribonucleoprotein F	615240	0	13192.3	0	0	0	0	0	0	0	0	0	0	0	0	0
XP_024831837.1	complement receptor type 2 isoform X4	407126	139930	241039	108964	0	28873.2	17551.8	17416.8	16367.1	16619.8	0	1857.5	6536.8	0	18841.6	0
NP_001185955.2	sorting nexin-9	506218	8068.2	89464.8	0	0	0	0	0	0	3763.8	15255.5	20518.9	22646.4	8885.7	0	0
NP_001192115.1	IgM precursor	524810	0	0	0	0	42477.9	0	13279.1	24827.5	0	3.19109e+06	3.34443e+06	2.81679e+06	2.9627e+06	6.69837e+06	2.39326e+06
NP_001192252.1	transmembrane 9 superfamily member 2 precursor	514455	957940	1802182	739066	440399	684652	720007	395176	364099	281640	67514	21090.3	23036.4	4136.4	362659	0
NP_001192286.1	vacuolar protein sorting-associated protein 37B	535566	149600	100288	34463.7	1.06702e+06	972173	606960	481323	425624	546703	11774.5	0	5912.7	1741.3	0	0
NP_001192310.1	CD1D antigen, d polypeptide	516046	4108.6	54152.9	0	0	0	0	0	0	0	0	0	0	0	1308.5	3131
NP_001192326.1	RNA polymerase-associated protein CTR9 homolog	534265	185620	75013.5	0	123275	0	0	0	0	0	0	11163.5	0	0	38666.3	0
NP_001192329.1	rRNA 2-O-methyltransferase fibrillarin	538548	155220	640836	81420.1	123814	151236	121358	215294	199438	111889	0	0	0	0	0	0
NP_001192330.1	60S ribosomal protein L10-like	538748	200680	534888	238020	84658	223168	192596	341970	325292	85406.4	0	0	0	0	0	0
NP_001192331.1	transforming growth factor-beta-induced protein ig-h3 precursor	539596	29227	21063.8	0	63574.2	16386.1	0	36688.6	44310.6	21578.5	396251	444508	491310	638112	185695	715062
XP_024851763.1	talin-1 isoform X2	783470	1694200	1.74107e+06	1.77409e+06	811173	821368	868819	769873	679723	699048	668780	401304	668692	727750	201194	848009
XP_024834162.1	heterogeneous nuclear ribonucleoprotein A3 isoform X1	782669	260060	535558	48798.6	99197.6	226067	294411	220598	167392	91687.8	30224.3	47407.2	32620.5	6605.4	19906.9	0
XP_015329578.1	solute carrier family 23 member 2 isoform X1	783536	15430	51709.8	11610.6	0	28101.2	24416.8	0	25313	11396.8	0	0	0	0	0	0
XP_010805673.1	transcriptional activator protein Pur-alpha isoform X1	782746	0	6913.4	0	7187.2	12323.9	12175	11262	12295.7	11231.7	0	0	0	0	0	0
XP_024836308.1	keratin, type I cytoskeletal 24 isoform X2	788424	51106	0	29287.1	0	66705.3	0	0	27719.7	0	5060.2	0	0	0	0	0
XP_024836318.1	SWI/SNF-related matrix-associated actin-dependent regulator of chromatin subfamily D member 2 isoform X1	789613	0	0	0	78286.9	84252.2	83618.3	102226	122700	141052	0	0	0	0	0	0
NP_001192397.1	fatty acid CoA ligase Acsl3	100138312	0	43369.2	0	0	0	0	0	0	0	70200	64960	77690.2	19023.7	0	26843.5
NP_001192429.1	tetratricopeptide repeat protein 7A	616640	50403	37356	33474.2	0	0	0	0	0	0	0	0	0	0	0	0
XP_024847180.1	signal transducer and activator of transcription 6 isoform X5	353105	8286	23649.4	0	0	5444.5	0	8209.7	0	0	212542	0	97717	135666	6318.1	147717
NP_001192444.1	cytoplasmic FMR1-interacting protein 1	100141021	82539	135253	76857.6	0	61456	53306.5	18251.1	42826.3	54263	590570	130200	340977	20977.5	4848.2	0
XP_010813285.1	nuclear pore glycoprotein p62 isoform X1	100138517	5251.3	40539.3	0	0	0	0	0	0	0	0	0	0	0	0	0
XP_024853258.1	C-myc promoter-binding protein isoform X6	514906	0	16060.4	0	0	0	0	0	0	0	56552.1	51993.2	47548.7	21850.4	0	43205
NP_001192457.1	ATP-binding cassette sub-family G member 1	510745	61777	532908	31336.1	8655.4	81582.2	60706.6	111455	89640.5	142106	178648	197262	207228	88462.5	2719.8	82273.2
XP_010817743.1	ataxin-2-like protein isoform X6	539507	13068	43363.1	0	0	0	0	0	0	0	0	0	0	0	3450.3	0
XP_024838212.1	neural cell adhesion molecule L1-like protein isoform X3	504415	0	0	0	0	1890.3	0	0	0	0	54517.3	51326.4	37836	38537	2919.7	35016
XP_015328255.1	Golgi integral membrane protein 4 isoform X4	538532	27183	78854.8	11416.9	0	0	0	12852.2	0	0	55204.5	68688.4	76844.5	76517.8	0	80193
NP_001192487.1	uroporphyrinogen decarboxylase	504914	38150	225753	17812.5	21260.2	27853.2	0	22773.8	25356.2	29264.2	0	0	0	0	2182.7	12807
NP_001192489.1	nucleoplasmin-3	504950	56535	74081.3	52484.5	109324	99444.1	64730.3	111203	96536.2	88639.2	0	0	0	0	0	0
XP_024841728.1	thyroid hormone receptor-associated protein 3 isoform X2	505228	10323	44106.4	117634	69516.6	107065	14303.9	24734	64413.1	76505.6	0	0	0	0	0	0
XP_010809629.1	la-related protein 4B isoform X5	505723	8721.5	12314.7	0	0	0	0	0	0	0	0	0	0	0	0	0
XP_024842383.1	carbohydrate sulfotransferase 3 isoform X1	506758	0	17090	0	0	0	0	9646.6	5749.6	3318.3	5.44442e+06	5.8137e+06	6.25387e+06	7.9653e+06	1554.4	8079991
NP_001192527.1	WD repeat-containing protein 43	538915	9569.3	44206.9	0	0	0	0	0	0	0	0	0	0	0	0	0
NP_001192552.1	nucleoprotein TPR	507869	6868.3	14116.2	4908.2	0	5507.8	0	7182	275528	9830.2	0	0	0	0	0	0
XP_024847296.1	plexin-B2 isoform X1	508175	359680	342122	249171	519735	643628	786174	221688	300657	287065	52676.4	65682.2	3.21504e+06	2.98396e+06	715151	2889804
NP_001192563.1	axin interactor, dorsalization-associated protein	508353	0	12380.5	0	0	0	0	0	0	0	0	0	0	0	0	1784.1
XP_010809815.1	brefeldin A-inhibited guanine nucleotide-exchange protein 2 isoform X1	539295	15879	53044.1	11766.9	0	29124.1	48388.6	23224.9	26115.9	4874.5	0	0	0	0	8487.2	0
NP_001192584.1	protein transport protein Sec24C	509488	84053	117810	78572.5	15883.3	26706.4	56346.6	42084.7	37637.5	11874.7	15285.7	9493.9	13431.3	8202.7	16775.7	18858
XP_010809435.1	neuropilin-1 isoform X3	539369	131060	13644.7	0	0	8728.3	0	11107.2	7622.7	9212	1.54633e+06	1.72527e+06	1.93099e+06	1.97143e+06	4020	2.37547e+06
NP_001192638.1	ankyrin repeat domain-containing protein 13A	511883	37064	88359	4348.4	0	0	0	6988.4	7712.9	0	3982.8	0	0	0	0	4306.7
NP_001192644.1	tumor necrosis factor ligand superfamily member 4	539800	192750	459707	206092	70575.4	140701	215725	418330	441405	411071	12707.7	20965.8	40544.8	8879.1	42177.8	7528.1
NP_001192649.1	NEDD4 family-interacting protein 2	512310	0	20560.2	0	12833.9	11776.9	62624.8	29388.1	36878.9	9116.4	0	0	0	0	0	0
NP_001192656.1	pyruvate kinase PKM	512571	11516000	1.35527e+07	5.14951e+06	1.12299e+07	1.38006e+07	1.63202e+07	1.6082e+07	1.41119e+07	1.2541e+07	438630	335632	561441	897187	448790	578162
NP_001192660.1	ephrin type-A receptor 2 precursor	512798	68859	107636	104274	303163	270380	333817	181467	136852	158432	190314	16854.2	15964.3	16407.4	4571.2	2411.6
XP_024852560.1	syntaxin-11 isoform X2	539960	186100	199891	260434	194896	231571	149309	223282	193274	255278	0	0	0	0	0	2227.5
NP_001192670.1	minor histocompatibility protein HA-1	512972	13653	94122.5	7315.4	0	0	0	0	0	0	9110.8	5141.1	0	0	4750.5	8755.8
XP_024841354.1	centrosomal protein of 55 kDa isoform X1	513594	389700	79771.7	152699	497990	474388	391937	394412	520463	612119	0	166218	204037	88640.1	6554.3	0
NP_001192700.1	TBC1 domain family member 10B	513858	34214	49824.2	21175.5	0	6128.3	7192.6	9525.4	4709.5	6730.7	0	0	0	0	0	0
NP_001192701.1	S1 RNA-binding domain-containing protein 1	513877	0	16785	0	0	6789	0	2715.6	4384.6	0	0	0	0	0	0	0
NP_001192706.1	neutral alpha-glucosidase AB	540155	145350	545946	88626.5	119835	149480	93488	100614	103456	104560	1.11712e+06	1.23771e+06	1.17861e+06	1.33598e+06	11550.5	1.44875e+06
NP_001192711.1	tumor necrosis factor ligand superfamily member 15	514239	46449	7721.9	58838.3	22772.8	0	0	324726	300204	431941	0	0	1318.2	0	0	0
NP_001192717.1	katanin p60 ATPase-containing subunit A-like 2	514354	0	0	0	0	0	0	16763.4	0	3172.3	162410	167920	194623	181590	5022.6	206018
XP_024857127.1	E3 ubiquitin-protein ligase UBR4 isoform X6	514561	76873	411516	19885.3	45336.4	27776.6	20116.8	70479.2	28369.1	13052.7	0	0	0	0	0	12731.8
NP_001192750.1	thioredoxin domain-containing protein 17	404159	32596	85970.8	14388.4	0	46144.2	28842.8	46265.3	42830.4	34541.8	0	0	0	0	0	0
XP_024849998.1	cytoplasmic FMR1-interacting protein 2 isoform X1	518833	5148.1	10830.9	0	0	0	0	0	0	0	0	0	0	0	0	0
XP_024857601.1	zinc transporter ZIP10 isoform X1	521004	43955	23143.8	14245.5	0	19626	16587.4	17889.4	21880.6	21620.7	0	0	0	0	0	0
NP_001192815.1	alpha-mannosidase 2	521539	362610	901990	269852	24947.8	56648.4	74280.7	28965	20707.6	0	149549	169718	145855	41578.7	0	109055
NP_001192822.1	zinc transporter 1	522265	298320	617928	235856	86153.3	130082	183678	148628	142686	104467	0	0	0	0	11615.6	0
XP_024832005.1	BRO1 domain-containing protein BROX isoform X1	522319	1126500	743129	959714	2.27242e+06	2.12313e+06	1.7373e+06	1.39642e+06	1.42263e+06	1.29692e+06	11947.4	34688	33064.3	33351.1	34613.4	8906
XP_005223198.2	DNA repair protein complementing XP-C cells isoform X1	524274	10518	20984.9	0	0	0	0	0	0	0	0	0	0	0	0	0
XP_024854554.1	ADAMTS-like protein 2 isoform X2	526780	7683.5	4465.2	0	0	4842.3	0	0	0	0	857492	881144	713310	562613	6838	465312
XP_005226638.2	WD repeat- and FYVE domain-containing protein 4 isoform X3	527790	20903	98719.3	0	0	0	0	4784.1	0	0	0	15326.9	13992	0	0	0
NP_001192879.1	ras-related protein Rab-32	528099	69511	131092	8551.5	0	93836.6	112700	77934.3	33420.8	56069.5	0	12361.3	0	0	20509.1	2985.7
NP_001192888.1	granzyme K precursor	528871	0	32025	0	0	0	0	0	0	0	0	0	0	0	0	0
NP_001192899.1	oxysterol-binding protein 1	530000	0	131746	7823.7	0	0	27637.9	9592.5	10128	0	0	0	0	0	0	0
NP_001192901.1	mannosyl-oligosaccharide 1,2-alpha-mannosidase IA	530027	37276	199537	23529.9	0	0	0	0	0	0	0	0	5611.9	15338.1	0	0
NP_001192905.1	dnaJ homolog subfamily C member 7	530254	293040	240750	139980	116031	160113	193831	284858	220197	215751	458548	112974	103996	90662.9	15716.6	527041
XP_024848875.1	alpha-adducin isoform X11	507193	20668	106146	11678.4	0	0	0	0	188554	0	0	0	0	5756.3	29015	8999.6
NP_001192935.1	transmembrane protein 165 precursor	532600	137470	311142	43798.6	0	18282.7	0	17130.7	18128.7	15646.4	0	0	0	4659.9	2133.6	0
NP_001192948.1	feline leukemia virus subgroup C receptor-related protein 1	533317	89768	195343	55049	49922.9	36058.1	70817	29496.3	32867.3	67917.5	1548.7	0	0	0	0	0
XP_024834143.1	CCR4-NOT transcription complex subunit 1 isoform X13	533968	17015	28392.7	4640.9	0	0	0	0	0	0	0	0	0	0	10733.1	0
XP_024833116.1	serine/threonine-protein kinase TAO3 isoform X3	534620	0	24314.4	0	0	0	0	0	0	0	0	0	0	0	0	0
NP_001192989.1	serine/threonine-protein kinase Nek9	534652	31654	39177.6	9730.8	0	0	0	0	0	0	0	0	0	0	0	0
XP_024854620.1	UDP-glucuronic acid decarboxylase 1 isoform X2	534788	0	34550.4	0	0	0	0	0	0	0	0	0	0	0	5182.4	0
XP_024856490.1	disco-interacting protein 2 homolog C isoform X5	535136	0	7278.4	0	0	0	0	0	6290.2	4998.6	0	0	0	0	0	0
XP_015326594.1	exportin-T isoform X1	535264	0	26268.3	0	0	5782.2	0	0	0	0	422878	481514	372057	179580	0	144994
XP_005225641.1	STE20-like serine/threonine-protein kinase isoform X1	535342	45222	127524	41514.2	25910.5	42719	120872	38908.9	60928.2	37058	7815.6	20967.2	3166.3	2878.7	8890.7	918650
NP_001193016.1	peptidyl-prolyl cis-trans isomerase-like 4	535676	0	10116.8	0	0	0	0	0	0	0	0	0	0	0	7760.3	0
XP_005220167.1	serine/threonine-protein kinase TAO1 isoform X1	536532	4482.5	24011.9	0	0	0	0	0	0	3030.9	0	0	0	0	0	0
XP_024849355.1	ephrin type-A receptor 5 isoform X9	100337226	0	0	0	21854.2	27732	28402.2	1153.4	0	0	0	0	0	0	0	0
XP_024852587.1	protein tyrosine phosphatase type IVA 1 isoform X1	613326	7542.7	47496.9	0	0	0	0	0	0	0	0	0	0	0	0	0
NP_001193063.1	ATP-dependent RNA helicase DHX29	512470	0	8673.8	0	0	0	0	0	0	0	0	0	0	0	0	0
XP_024837010.1	splicing regulatory glutamine/lysine-rich protein 1 isoform X1	507801	0	25775.4	4319.4	17812.8	30113.5	0	41902.9	16546.5	18126	0	0	3803	8430.8	0	0
NP_001193067.1	cytoplasmic dynein 1 heavy chain 1	537748	1218700	2.49578e+06	538781	525184	1270966	1.49043e+06	1.33108e+06	1.16515e+06	907414	230348	183968	257466	179370	688217	151247
NP_001193079.1	vacuolar protein sorting-associated protein 37C	613817	216600	37465.6	131743	473766	439773	306013	331978	343340	337593	1197.5	0	0	5532.5	0	0
XP_005221515.1	erbin isoform X9	512866	36859	36149.6	0	45320.9	57232.3	63295.4	39310.7	43530.3	49041.2	0	0	0	0	0	0
XP_024839332.1	exocyst complex component 2 isoform X1	513431	86321	240409	74783.2	12833.4	119548	210737	124010	87507.9	85790	0	0	0	0	0	23836.3
NP_001193092.1	U5 small nuclear ribonucleoprotein 200 kDa helicase	510529	279690	1.05908e+06	194224	295855	372523	169478	537158	401649	370310	7349.2	4611.8	93311.7	2150.4	36210.7	14283.1
XP_024852514.1	midasin isoform X2	535163	0	5363.8	0	0	0	0	0	0	0	0	0	0	0	0	0
XP_024855417.1	mannose-1-phosphate guanyltransferase alpha isoform X2	504889	7959.6	48889	0	0	3291.9	0	4616.2	0	0	0	0	0	0	0	0
XP_010815390.1	semaphorin-7A isoform X1	614707	232000	124801	262518	0	0	0	0	15779.6	0	0	0	0	231615	0	0
XP_024847771.1	ras-related protein Rab-5B isoform X1	539150	344230	456021	307395	186371	407765	520802	328435	309202	294163	0	0	0	0	0	30521.7
XP_024830937.1	PHD finger protein 21A isoform X14	510395	0	0	0	0	0	0	0	0	0	3.36276e+06	3.62056e+06	3.08754e+06	2.8698e+06	0	3.50233e+06
NP_001193141.1	ectonucleotide pyrophosphatase/phosphodiesterase family member 1	615535	550750	1.37303e+06	416542	676649	1.01254e+06	1.23738e+06	1.2717e+06	1.13279e+06	1.02998e+06	62398.7	49305.2	63384.3	109175	33057.5	78696.7
NP_001193145.1	ubiquitin-conjugating enzyme E2 E1	615599	0	23726.2	0	0	0	0	0	0	0	0	0	0	0	0	0
XP_005207657.1	60S ribosomal protein L34 isoform X1	505603	541900	222564	526420	855644	632870	246637	662734	676929	771208	0	0	2743.1	14506.2	0	0
XP_024843102.1	heterogeneous nuclear ribonucleoprotein U-like protein 2 isoform X1	616476	121100	349190	56865.7	38577.9	33397.9	42248.8	31712.9	3530.4	0	5775.8	22190.1	0	25075.5	0	16357.8
NP_001193175.1	solute carrier family 22 member 8	404128	0	26090.1	0	0	0	0	0	0	0	0	0	0	0	0	0
XP_024833235.1	voltage-gated hydrogen channel 1 isoform X2	616570	0	12724.7	0	0	0	0	0	0	0	0	0	16918.9	0	0	0
NP_001193215.1	solute carrier family 12 member 9	617865	100850	167336	58785.8	0	30120.4	0	0	0	0	0	15328.3	0	0	0	31063.6
XP_024836259.1	fragile X mental retardation syndrome-related protein 2 isoform X5	618127	0	18433.4	0	0	0	0	0	0	0	0	0	0	0	0	0
XP_010802017.1	splicing factor, proline- and glutamine-rich isoform X1	618226	113500	104650	0	115173	106729	51952.5	140928	64693.5	71189.2	0	0	0	2708.7	0	0
XP_024833165.1	pleckstrin homology-like domain family B member 2 isoform X12	509784	330330	34449.9	534820	259467	261922	185107	231932	225846	216917	469749	497728	439168	389752	1.38791e+06	301092
NP_001193242.1	DNA-directed RNA polymerase II subunit RPB1	282312	0	60748	0	0	0	0	0	0	8218	0	3451.5	0	0	4013.3	0
NP_001193243.1	eukaryotic translation initiation factor 3 subunit A	506564	276090	610008	310307	318245	352889	321618	406222	292607	322266	110978	140293	123440	110716	156360	172471
NP_001193268.1	FH1/FH2 domain-containing protein 1	787862	0	8792.6	0	0	0	0	0	0	0	0	0	0	2706.1	0	0
NP_001193274.1	protein disulfide-isomerase A6 precursor	613927	10940	88103.2	0	23690.9	15271.3	85770.6	0	0	0	0	0	0	0	0	0
NP_001193286.1	claudin domain-containing protein 1	515537	347640	330821	250237	431386	465902	373607	316504	341670	443264	0	0	0	12863.2	2977.6	0
XP_024856261.1	complement C1q subcomponent subunit C isoform X1	509968	0	0	0	0	0	0	0	0	0	278680	540102	351573	366662	3.73372e+06	224959
XP_024846333.1	transmembrane emp24 domain-containing protein 4 isoform X1	508729	14555	54847.4	39715	41163	44841.3	42612.8	55163.4	48327.4	42066.9	0	0	0	0	212006	6634.5
XP_024835638.1	GMP synthase [glutamine-hydrolyzing] isoform X3	511200	437330	624173	71969	82163.3	60399.7	163947	115239	43249.9	79217.9	0	25493.7	5129.6	16375.8	26010.3	3290.2
NP_001193368.1	T-lymphocyte activation antigen CD80	407131	13255	139749	0	88066.9	197835	154333	188681	218095	237551	44504.8	42847.4	0	47643.4	41768.2	34284.3
NP_001193377.1	protein O-GlcNAcase	538561	0	23269.3	0	0	0	0	0	0	0	0	0	0	0	0	0
NP_001193384.1	BRCA1-associated ATM activator 1	532550	0	8656.2	0	0	0	0	0	0	0	0	0	0	0	0	0
XP_005205393.1	reelin isoform X1	281450	10554	34474.2	0	3746.2	9740.7	0	7000.3	0	0	1.57303e+06	1.66315e+06	1.2239e+06	2.01876e+06	90259.1	2896130
NP_001193406.1	L-aminoadipate-semialdehyde dehydrogenase-phosphopantetheinyl transferase precursor	519816	22926	62974.8	0	0	0	0	0	0	0	0	0	0	0	3609.8	2493.6
NP_001193416.1	DNA topoisomerase 1	534799	501030	851087	394668	1.10574e+06	1021363	534768	1.08146e+06	858917	637198	9146.2	0	17725.1	4728.2	30483.2	36151
XP_024835409.1	integrin beta-3 isoform X1	282642	204320	214141	99051.2	49941	43938.3	16452.2	30860	18899.7	19288.6	249929	189045	251294	298455	67121.7	309132
XP_024850366.1	interleukin enhancer-binding factor 3 isoform X4	614936	0	27371	0	0	0	0	0	0	0	0	0	0	0	0	0
XP_005210722.2	collagen alpha-1(XII) chain isoform X2	359712	96229	171046	44966.3	25343.2	13947.5	17962.5	37983.3	44015.8	8437.6	8065587	7.32025e+06	9.3208e+06	1.58675e+07	25913.7	1.69171e+07
XP_005214531.1	receptor-type tyrosine-protein phosphatase alpha isoform X1	100138017	233990	334994	125752	87033.9	306416	288514	223702	238390	323094	43958.1	66230	46527.2	65575.7	47807	48906.6
XP_024847257.1	chromodomain-helicase-DNA-binding protein 4 isoform X8	506402	50343	109649	19794.7	5342.5	8062.9	0	5149.4	7990.2	0	337588	266392	266460	102317	493144	94697.9
XP_024856230.1	RNA-binding protein 39 isoform X4	508722	146630	341026	90036	307140	198518	71027.7	193873	181802	113547	47397.4	70684.6	65540.4	11305.7	5535.4	8336.7
XP_024843519.1	filamin-A isoform X3	281165	3289700	5.01684e+06	3.07936e+06	2269555	3.25493e+06	4.51356e+06	1.99028e+06	1.7836e+06	1.52296e+06	565474	1.57281e+06	530570	1.05625e+06	136584	1.47259e+06
NP_001193448.1	laminin subunit beta-1 precursor	520030	0	35595.2	0	0	0	0	0	0	0	160901	241283	92323	183050	0	207925
NP_001193452.1	receptor-type tyrosine-protein phosphatase C precursor	407152	5335700	6.80132e+06	5.02144e+06	3.77024e+06	3.93217e+06	4.16569e+06	5.34762e+06	6.00871e+06	7.84608e+06	171278	44607.1	58480	178014	36989.5	218752
XP_024845332.1	tyrosine-protein kinase JAK1 isoform X1	537201	40297	173492	74060.9	0	15006.6	0	20102.3	19183.1	11197.2	18692.4	0	7690.4	0	9123.1	5416.4
XP_010816509.1	CD2-associated protein isoform X3	533188	30962	8941.6	0	0	7330.3	0	20079	20628.2	27744.9	0	0	0	0	0	0
XP_024852509.1	transferrin receptor protein 1 isoform X1	504698	6266300	7.34904e+06	5.46719e+06	3.96935e+06	5.73382e+06	7.83002e+06	6.42022e+06	6678897	6.63949e+06	615873	427243	511176	378593	284576	274531
NP_001193507.1	hydroxymethylglutaryl-CoA synthase, cytoplasmic	613414	1255000	1.07693e+06	394859	897172	1.07511e+06	1.35388e+06	1.01397e+06	918412	833971	202049	34486	28725.9	234887	88575.7	15895.8
XP_024841704.1	spectrin alpha chain, erythrocytic 1 isoform X1	505122	0	322.7	0	0	0	0	1844.2	0	0	178753	184217	105595	436412	21513.6	667231
NP_001193528.1	polynucleotide 5-hydroxyl-kinase NOL9	523474	5689.9	87704.1	80931.7	0	9555.9	0	0	0	5601	152160	128616	139907	78665.6	0	75902.3
XP_024839238.1	leukocyte elastase inhibitor isoform X2	507264	162720	167966	9003.8	9000.1	0	5782.8	10153.7	12821.4	0	90663.7	59379.3	66795.7	698221	10682.8	795916
NP_001193542.1	basic leucine zipper and W2 domain-containing protein 1	506562	99070	200177	18054.3	36628.1	74787.5	76277.7	49277.9	45348.5	21287.8	46784.5	77792.7	65994.7	56597.8	0	45606.1
NP_001193549.1	elongation factor 1-delta isoform 2	516473	364340	435977	200412	261740	283716	360940	286080	317695	256883	6910.4	0	4990.6	1456.7	891.8	3849.8
NP_001193561.1	transcriptional activator protein Pur-beta	504276	3209	15555.6	0	0	0	0	0	0	0	0	0	0	0	0	0
NP_001193562.1	proteoglycan 4 precursor	280867	0	4547.1	0	0	0	0	2978.8	7448.3	0	722800	742304	843763	763624	18278.1	745353
NP_001193589.1	nucleolin	497013	606010	375844	482275	1.3016e+06	1.00605e+06	304140	630892	690339	962303	33954.9	19587.9	5830.4	14293.5	50886.3	0
XP_024838228.1	monoglyceride lipase isoform X2	505290	67624	349464	105101	139989	259469	312762	252215	203613	152028	0	7882.1	113098	0	7385	62978.8
XP_024848711.1	pre-mRNA 3-end-processing factor FIP1 isoform X12	100138550	0	10006.3	0	0	0	0	0	0	0	0	0	0	0	0	0
NP_001193621.1	queuine tRNA-ribosyltransferase catalytic subunit 1	505497	0	26823.3	0	0	0	0	4956.8	2431.7	0	0	0	0	0	0	0
XP_005227513.1	THO complex subunit 2 isoform X11	507738	10487	33852.8	15865.6	0	8833	0	5635.1	0	0	0	0	0	0	0	0
NP_001193640.1	condensin complex subunit 1	786159	47940	145333	8167.9	0	0	0	0	0	0	0	0	0	0	0	0
XP_024854748.1	formin-binding protein 1 isoform X25	538717	86887	192708	44972.7	127551	146247	158289	104986	105569	103465	1482	0	0	0	13804.1	0
NP_001193648.1	alkyldihydroxyacetonephosphate synthase, peroxisomal	613679	0	21361.1	0	0	0	0	3029.5	0	0	0	0	0	0	0	0
XP_024840012.1	serine/threonine-protein kinase PAK 2 isoform X1	513673	171330	218714	51627.1	200025	330509	400815	326683	301286	188172	0	0	0	0	13676.6	16570.5
NP_001193661.1	thioredoxin domain-containing protein 5 precursor	615027	31587	192367	31625.6	9071.4	77978.6	28979.1	0	4723	6073.5	0	6450.6	17924.7	0	0	20257
XP_024854375.1	interleukin-1 receptor type 1 isoform X1	515640	0	13533.8	0	0	0	0	0	0	0	0	20191.1	0	156361	0	0
XP_024846977.1	UBX domain-containing protein 7 isoform X1	539940	0	10831.8	0	0	0	0	0	0	0	0	0	0	0	0	0
XP_024837182.1	lysophosphatidylcholine acyltransferase 1 isoform X2	788450	0	24113.4	0	0	0	0	0	0	0	0	0	0	0	0	0
NP_001193746.1	laminin subunit gamma-1 precursor	532572	0	0	0	0	0	0	0	0	0	51648	19877	52283.7	51616.4	1874.1	86827.1
NP_001193797.1	DNA repair protein RAD50	788127	4368.2	136666	16523.9	0	0	3681.6	0	0	3723.5	0	0	0	0	0	6102.7
XP_024839517.1	ras-related protein Rab-23 isoform X1	618588	9604.7	26604	14167.1	21365.3	21777.6	16114.8	23239.8	21486.8	17767.7	0	0	0	0	0	0
NP_001193838.1	ATP-binding cassette sub-family F member 1	281589	76149	438322	44597.2	56725.3	70414.8	50596.3	76717.9	66657	73110.6	17286.8	0	5996.6	3608.9	1391.7	5711.9
XP_024830792.1	hypoxia up-regulated protein 1 isoform X2	282295	59908	413191	36251.8	121330	66774.9	99342.6	33773.8	17536	41835.4	0	12506	0	5487.3	1804.8	3625.3
XP_010807385.2	telomerase protein component 1 isoform X2	505802	0	9701.6	0	0	0	0	0	0	0	85217.6	71221.4	0	0	0	21813.8
NP_001193920.1	nardilysin	511254	0	21964.6	0	0	0	0	0	0	0	0	0	0	0	0	0
NP_001229275.1	GTPase HRas isoform 1	100298939	104370	228181	102386	89453.7	76249.3	114990	103820	97513.3	8109.7	6020	0	0	0	0	0
XP_005217376.2	membrane cofactor protein isoform X15	280851	816600	1.11148e+06	686076	367391	640033	576836	421257	567444	440914	40218.2	49056.2	55117.2	90237.5	2253.2	163377
NP_001229492.1	membrane cofactor protein isoform 1 precursor	280851	0	18654.2	0	15829.4	37747	41920.9	38572.4	40025.8	34629.6	0	0	0	0	0	0
XP_010815496.1	pinin isoform X2	100296970	1580.4	27039.3	0	0	0	0	0	0	0	0	0	0	0	0	0
NP_001230249.1	bifunctional glutamate/proline--tRNA ligase	538357	915950	2.33317e+06	656439	164804	380383	460596	595863	373623	254670	68003.9	105485	117505	171424	86643.9	66570.9
XP_024834399.1	copine-2 isoform X2	782388	53915	46848	15012.6	0	0	0	9318.1	0	0	0	0	0	0	0	0
NP_001231064.1	glucose-6-phosphate 1-dehydrogenase	281179	82276	160896	0	14024.7	14805.9	10964.2	28557.6	15850.7	22727.6	0	0	5118.6	32793.7	37907.4	0
NP_001231069.1	Golgi apparatus protein 1 precursor	281196	3002500	3743516	1.85284e+06	1003572	1.52253e+06	1.8806e+06	897341	830902	594088	218171	236289	219348	67210.4	8126.2	127511
NP_001231070.1	nicotinamide phosphoribosyltransferase	520472	25556	78638.5	0	0	0	14360.1	0	0	0	0	0	0	0	0	0
NP_001231128.1	C-C motif chemokine 23 precursor	508666	0	0	0	0	0	0	0	0	0	26187.3	32489.7	29998.3	112505	0	142537
NP_001231143.1	CD99 antigen precursor	509230	738500	842862	703941	1.89416e+06	1549707	1.66613e+06	1.35373e+06	1.49612e+06	1.63942e+06	5063.5	0	5359	5293	10209.3	0
XP_005204419.1	guanylate-binding protein 1 isoform X3	511531	0	7666.5	4324.2	0	9196.7	0	9724.9	12761.6	0	0	0	0	0	0	0
NP_001232881.1	prominin-1 precursor	618054	56552	46924.2	37440.1	1.06026e+06	638374	590397	8037.8	0	0	538859	0	0	302194	10103.9	10150.1
NP_001243485.1	ceruloplasmin precursor	514194	0	0	0	0	0	0	0	0	0	254642	169303	210458	218223	671327	228406
NP_001243493.1	phosphoribosylformylglycinamidine synthase	520318	513970	679127	84162.7	201538	439341	300691	532879	423975	187496	38191.6	35695.1	25042.8	36490.9	35609.6	54634.9
NP_001243515.1	centromere protein F	533089	0	0	0	0	0	0	0	0	0	66497.2	0	642312	447816	0	0
NP_851358.2	major prion protein precursor	281427	0	17409.2	7262	0	0	15751.8	32730.8	48339.7	26190.2	58461.5	40299.1	35397.6	0	0	13743.1
XP_024856071.1	SCG6 (secretogranin VI) isoform X7	281793	0	0	0	0	0	0	0	0	0	390343	352413	357692	406871	0	348133
NP_001263282.1	lamin-B2	516326	0	21383.3	0	0	0	0	0	0	0	0	0	0	0	0	0
XP_005211060.1	utrophin isoform X1	534358	145400	219706	133049	8805.1	32099.2	30045.7	34499.9	20457.1	23592.8	0	0	0	0	28580.1	0
XP_024851662.1	ciliary neurotrophic factor receptor subunit alpha isoform X1	539548	0	0	0	12385.8	20845.3	0	8965.9	13703.7	19403.6	0	0	0	0	0	0
NP_001269382.1	transmembrane protein 33 isoform 2	614879	0	17477.5	10185.1	0	0	0	0	0	0	0	0	0	0	0	0
NP_001280029.1	phospholipid-transporting ATPase IG	529689	6305100	1.86481e+06	6.59382e+06	1.07351e+07	6164130	7.61095e+06	3.72218e+06	3.98949e+06	6.64253e+06	1.72775e+06	1.93486e+06	2.19755e+06	1.5677e+06	1302197	1.08377e+06
XP_003586250.1	exocyst complex component 1 isoform X3	504440	78959	270067	57823.4	44530.6	105263	156984	37080.1	71815.9	84135.6	5648.1	0	0	0	32046.3	0
XP_010805519.1	polypyrimidine tract-binding protein 1 isoform X1	282018	281990	494099	90478.3	153537	334774	410395	318546	232948	179080	0	0	0	0	3095.5	5383.9
NP_001290409.1	RNA-binding protein 3 isoform 2	509771	60206	51773.8	0	54682.5	123302	164160	29324.8	25073.8	22609.3	0	0	0	0	14182.2	0
NP_001290550.1	bleomycin hydrolase	504483	26376	55953.2	0	0	0	0	0	0	0	0	0	0	0	0	0
NP_001290552.1	spermidine synthase	505916	103220	227377	23809.9	12027.9	6072.7	0	33338.5	25490.2	19276.8	0	0	0	0	11648.2	0
XP_024855351.1	metalloreductase STEAP3 isoform X3	504235	71159	61902.5	80815.6	27777.7	116108	101144	51636.2	116464	99466.4	0	0	3082	0	0	0
NP_001291543.1	vesicle-fusing ATPase	504457	67423	303356	46024.2	0	26436	24780.8	9518.9	28271.2	10901.6	60965.2	102700	39196.3	37164	4483.1	33360.2
NP_001291895.1	phosphoglucomutase-2	506980	49449	205660	11543	16546.8	50061.3	39985.7	123376	91159.8	35721.3	4046.8	0	0	0	0	29277.6
NP_001300934.1	alpha-endosulfine isoform 2	281142	11108	26855.9	0	0	0	0	0	0	0	0	0	0	0	0	0
NP_776525.2	L-lactate dehydrogenase B chain isoform LDHB	281275	2209400	2.77579e+06	1.13074e+06	2.09926e+06	2.60208e+06	2.85129e+06	2.57389e+06	2.585e+06	2.39308e+06	117896	78867.6	67109.5	202577	476094	242470
NP_001306818.1	SLA class II histocompatibility antigen, DQ haplotype D alpha chain-like precursor	100848815	1396800	1.29099e+06	866523	5.30865e+06	4.34408e+06	3.57065e+06	1.01695e+07	9.43654e+06	10669418	7537.8	0	0	2784.5	94067.5	0
NP_001333052.1	apolipoprotein B mRNA editing enzyme, catalytic polypeptide-like 3B	504505	7101.6	17718.4	0	0	0	0	0	0	0	0	0	0	0	0	0
NP_001341648.1	EH domain-binding protein 1-like protein 1	788760	22704	169660	6477.8	11999.2	74501.9	83022.2	75088.5	146912	92208.3	0	0	0	0	0	0
NP_001341747.1	pescadillo homolog	511676	37349	108556	17739.3	2207.6	16726.1	8336.7	18162.5	13115.2	0	0	0	0	0	0	6643.2
NP_776302.1	prothrombin precursor	280685	0	0	0	0	0	0	9093.8	0	0	0	0	0	0	0	0
NP_776306.1	myoglobin	280695	0	0	0	199015	125828	0	0	0	8502.4	0	0	0	0	0	0
NP_776308.1	thyroglobulin precursor	280706	828790	100081	1.09699e+06	483889	512458	292431	543925	455980	282553	3.21221e+06	2.47785e+06	2.92302e+06	3462827	127819	4.11238e+06
XP_005202939.1	adenylate kinase 2, mitochondrial isoform X1	280716	131660	289368	31646.3	11128.1	68565.6	92259.6	145776	90888.7	63354.7	0	0	0	3554.3	2676	0
NP_776318.1	beta-2-microglobulin precursor	280729	13887000	1.35874e+07	1.41337e+07	1.04574e+07	1.30573e+07	1.49918e+07	1.47836e+07	1.63063e+07	2.21091e+07	371806	347142	422610	267594	404634	234045
NP_776325.1	CD9 antigen	280746	516900	123659	592408	46289.3	31647.7	0	5.91333e+06	5.79998e+06	6.80831e+06	226378	307092	306798	398574	122178	327817
XP_024847106.1	decorin isoform X1	280760	0	0	0	0	0	6083	0	0	0	0	50763.3	0	31702.3	0	64111.1
XP_010817686.1	RNA-binding protein FUS isoform X2	280796	129810	65414.8	20009.4	41511.6	73087.5	59307.9	38269.5	39436.2	11546	0	0	0	0	0	0
NP_776344.1	histidine-rich glycoprotein precursor	280820	576500	31726.5	250158	1.95319e+06	1.17736e+06	28048.7	68782.7	83610.7	54398.2	2.51647e+06	3.19654e+06	2471715	3.91154e+06	5853898	3.04823e+06
NP_776371.1	mimecan precursor	280884	6858.1	3166.6	0	0	0	0	12828	2027.2	0	636511	551778	546669	755140	4768.8	675611
NP_776382.1	regucalcin	280910	242320	92703	273829	354272	359006	218727	454319	386899	286761	3023.6	0	4546.2	0	1673.1	0
NP_776392.1	transthyretin precursor	280948	3207700	276214	8.1883e+06	1.98759e+06	1726263	1.72331e+06	2.04602e+06	1.71289e+06	1586454	986913	472564	735409	1.01231e+06	786297	424798
NP_776393.1	thioredoxin	280950	1605000	1.81626e+06	1264373	3.25631e+06	4.27065e+06	6.97972e+06	1.84934e+06	2.16693e+06	1.77508e+06	15637.4	36818.4	8998.7	52763.9	27960.8	83185.5
NP_776394.2	vimentin	280955	135970	36088.7	157279	484767	265851	518183	310939	194181	199511	121273	122887	37748	243405	31310	287862
NP_776403.1	low molecular weight phosphotyrosine protein phosphatase	280977	93951	114989	46623.9	28105.7	108319	138609	67022.8	75449.3	87245	0	0	0	0	0	0
NP_776404.2	actin, cytoplasmic 1	280979	198600	239818	1.52341e+06	1731252	252181	399452	287012	292658	342089	144442	156797	176975	260255	56287.1	287587
NP_776420.1	attractin	281017	5819.1	32625.2	0	0	0	13775.1	6091.9	0	0	2388.7	0	0	0	36061.1	0
NP_776423.3	AP-3 complex subunit delta-1	281023	30091	58292.7	0	31496.6	0	0	0	0	0	0	0	6753.4	0	2591.5	0
NP_776425.1	calreticulin precursor	281036	252930	1.18249e+06	206680	541428	593574	543284	215722	258149	215210	3.93013e+06	4.11942e+06	5.24176e+06	4.26561e+06	5381.9	3.89124e+06
NP_776426.1	cathelicidin-3 precursor	281037	0	0	0	0	0	0	0	0	0	22435.8	8220.4	25797.8	76749.2	0	402693
NP_776433.1	monocyte differentiation antigen CD14 precursor	281048	0	2812.9	0	19207.8	19185.7	12313.3	24594.2	21439.4	3832.7	591394	578672	605730	671520	124899	820770
XP_005203477.1	T-cell surface glycoprotein CD3 zeta chain isoform X1	281056	0	28658.4	0	0	0	0	0	0	0	0	0	0	0	2218.3	3822.3
NP_776438.2	CD44 antigen precursor	281057	398930	591182	788493	1.56086e+06	2.06321e+06	1.84004e+06	6.82607e+06	6.90587e+06	8.95247e+06	1.06372e+07	1.04425e+07	1.02487e+07	8.82721e+06	41699.2	8.94565e+06
NP_776439.1	early activation antigen CD69	281058	14294	191145	19371.5	0	0	0	22556.6	19018.2	0	0	0	0	0	1957.6	0
XP_024835332.1	clathrin heavy chain 1 isoform X3	281080	27640000	3.74748e+07	1.47489e+07	18974638	2.42831e+07	2.88577e+07	3.20084e+07	2.59912e+07	1.72388e+07	267027	285677	200413	250136	266930	305795
XP_010801667.1	zeta-crystallin isoform X1	281093	57206	100047	34587.7	0	0	0	0	0	0	0	0	0	0	0	0
XP_005204128.1	macrophage colony-stimulating factor 1 isoform X3	281094	0	0	0	0	0	0	0	11218.6	29549.8	190894	160795	222630	290193	4232.9	355110
NP_776454.1	cystatin-C precursor	281102	107560	38601.9	204453	15649.1	87421	20931.1	98059.9	76961.4	110469	57628.1	24986	0	53863.5	40001.5	54456.1
NP_776458.1	cytochrome b5	281110	0	10120.5	0	0	0	0	0	0	0	0	0	0	0	0	3713.7
NP_776459.1	cytochrome b-245 light chain	281111	156880	235404	111231	0	0	0	3968.9	0	0	0	0	0	0	0	0
NP_776460.1	cytochrome b-245 heavy chain	281112	330630	608302	291710	37606.8	13219.3	27201.4	60021.6	89444.7	161841	392502	386916	429543	145108	24310.3	155785
NP_776461.1	ATP-dependent RNA helicase A	281115	252590	1.55766e+06	151577	287410	372872	249490	602761	343216	134845	46142.6	65008.5	77179.4	2751.9	215230	54458
NP_776463.2	dentin matrix acidic phosphoprotein 1 precursor	281118	0	0	0	0	0	0	0	0	0	13187.1	0	13722.9	13791	0	15595
NP_776474.2	alpha-enolase	281141	11977000	1.41193e+07	6.6627e+06	13385522	1.61339e+07	2.04817e+07	1.2979e+07	1.44623e+07	1.42066e+07	401451	570676	336105	626099	100785	843168
NP_776483.1	fibromodulin precursor	281168	0	0	0	0	9935.9	0	21914.3	9683.1	0	5.22771e+06	5.13333e+06	5.86428e+06	6.76264e+06	47663.5	8.56389e+06
NP_776487.1	ferritin heavy chain	281173	695510	604769	174084	989910	1.1523e+06	1.01614e+06	518012	529719	287437	8.58931e+06	7934902	8.55817e+06	7.29958e+06	0	6.9899e+06
NP_776489.1	rab GDP dissociation inhibitor alpha	281188	17995	70788.4	9411.5	0	0	0	0	0	0	1937.4	0	0	0	0	0
XP_005211309.1	D-glucuronyl C5-epimerase isoform X1	281195	2916.5	57092.5	0	0	0	0	0	0	0	6314.4	0	0	11128.4	0	0
XP_024853010.1	guanine nucleotide-binding protein G(I)/G(S)/G(O) subunit gamma-2 isoform X4	281203	355460	989691	232770	33498	60157.2	28257.4	214194	217404	206304	0	0	0	0	0	0
NP_776501.1	glutathione peroxidase 1	281209	0	0	0	0	0	0	0	0	0	7274.5	0	0	31872.9	0	35192.9
NP_776502.1	glutathione peroxidase 3 precursor	281210	0	15661.9	26480.9	0	0	0	9325	7779.2	11133.1	1.02907e+06	919548	951408	920195	248286	1.00006e+06
XP_024848745.1	ubiquitin-conjugating enzyme E2 K isoform X1	281225	0	40667.2	0	0	0	0	0	0	0	0	0	0	0	0	0
XP_024842737.1	insulin-like growth factor II isoform X2	281240	90091	20066.5	157260	0	41572.2	28849.2	60211.8	59670.7	21299.6	83562.3	61054.6	64939	61298.8	62281.1	86751.9
XP_010801038.1	junctional adhesion molecule A isoform X1	281258	146740	165624	100116	0	42666.1	43879.5	41564.5	29925.5	48513.9	0	0	0	11768.3	0	6939.6
NP_776523.2	cytosol aminopeptidase	781648	558860	1.22705e+06	138874	225977	263106	382634	404320	201871	227377	312098	265728	275980	141439	15334.6	104031
XP_005226796.1	L-lactate dehydrogenase A chain isoform X2	281274	3957800	4.9221e+06	1.80209e+06	2.38706e+06	3.27555e+06	3.87381e+06	2.82202e+06	2.68168e+06	2.68054e+06	35013.5	107384	21438.4	36634.6	96369.1	43760.5
XP_024838154.1	microtubule-associated protein 4 isoform X22	281295	11719	21612.7	0	0	0	0	0	0	0	0	0	0	0	0	0
XP_005225409.1	mannose-binding protein C isoform X1	281297	11369	53065.4	37308.1	24060.2	0	0	39259.4	44564.1	12846.7	393732	467196	305117	337028	555585	366846
NP_776543.2	myocilin precursor	281342	0	0	0	0	0	0	0	0	0	389147	163147	425565	62197.4	3473.7	64377.9
NP_776560.1	protein disulfide-isomerase precursor	281373	680310	2.26262e+06	457076	1091533	898289	1.2229e+06	166021	151014	222054	2.46075e+06	2.44382e+06	2.57085e+06	1.49724e+06	56938.3	1.3567e+06
NP_776568.1	polymeric immunoglobulin receptor precursor	281401	0	0	0	0	0	0	0	0	0	0	0	0	5780.3	222135	0
NP_776577.1	peptidyl-prolyl cis-trans isomerase B precursor	281419	62858	310838	4083	1.22293e+06	20287.9	26107.2	7925.9	8634.9	0	15705.9	44049.6	41462.7	4796.1	808.9	0
NP_776578.1	peptidyl-prolyl cis-trans isomerase D	281420	229130	210854	76830.6	111364	185391	176844	358189	207890	150311	0	0	7946.7	351857	7896.6	3743.6
NP_776586.1	prosaposin precursor	281433	144160	103596	198806	148408	23541.7	95634	105592	82268.6	125251	543699	494505	503863	392708	38429	305648
NP_776588.1	ras-related C3 botulinum toxin substrate 1	281440	1631100	2.54123e+06	1.58548e+06	1.24667e+06	1.83983e+06	1.83889e+06	1.95337e+06	2.07169e+06	2.16342e+06	0	186942	193861	96527.7	2787.7	227572
NP_776589.1	retinol-binding protein 3 precursor	281443	0	0	0	0	0	0	0	0	0	1.20171e+06	1.20683e+06	1244550	850586	0	805304
NP_776596.1	ammonium transporter Rh type A	281454	0	0	0	0	7017.1	0	0	0	0	218206	182778	205035	856265	84861.1	889018
NP_776600.1	serine--tRNA ligase, cytoplasmic	281476	172600	625300	62645.2	64475.5	133548	146130	78294.1	124235	87464.7	1.66113e+06	1.52011e+06	0	1.26645e+06	4139621	1.24476e+06
NP_776602.1	scinderin	281478	1487500	1.95922e+06	867032	331313	736644	668231	787471	710408	692001	560147	496455	563804	203149	140817	202286
XP_024831785.1	L-selectin isoform X2	281485	37077	29890.2	15624.9	0	6845.5	0	0	0	0	42268.1	43559.9	16729.8	32205.9	6578.6	0
NP_776609.2	signaling lymphocytic activation molecule precursor	281489	13168	39665	8884.1	0	0	0	0	0	0	0	0	0	0	0	0
NP_776613.2	secreted phosphoprotein 24 precursor	281500	86282	3600	169503	23930.8	18625.5	47656.3	123833	82095.5	69242.4	420603	216118	234960	323017	15491.9	316164
NP_776619.1	tubulin-specific chaperone D	281515	26806	105762	50430.8	0	0	0	6064.5	6303.3	0	20945.4	24663.7	7576.3	16782.5	1654.5	23845.5
XP_024854033.1	UTP--glucose-1-phosphate uridylyltransferase isoform X1	281565	5492.5	16315.6	0	0	0	0	0	0	0	0	0	0	0	0	0
XP_010799028.1	ezrin isoform X1	281574	12975000	1.45415e+07	1.57867e+07	1.61669e+07	19277625	2.34162e+07	2.093e+07	2.16074e+07	2.55312e+07	596768	1.23659e+06	759858	717268	58665.9	605970
NP_776643.1	tryptophan--tRNA ligase, cytoplasmic	281576	287470	1.5434e+06	126035	14141.7	0	12675.3	40597	24666.7	0	255361	18930.8	11622.2	12628.3	21901.6	11233.7
NP_776645.1	tyrosine--tRNA ligase, cytoplasmic	281581	112390	310381	35262.3	0	110278	108584	81495.1	51093.9	23513.4	14316.5	14206.4	10012.4	14343.7	16909.3	12476.9
XP_024840420.1	multidrug resistance-associated protein 1 isoform X6	281588	217630	569981	179938	68233.1	199897	199015	186826	248646	262544	9377.4	0	0	0	12441.9	7816.3
XP_024835375.1	acetyl-CoA carboxylase 1 isoform X7	281590	8836	90789.9	0	0	0	0	5126	0	0	26720.1	0	12330.7	16512.5	0	0
XP_005226249.1	actin, alpha skeletal muscle isoform X1	281592	18251	0	0	74172.9	31403.8	0	0	0	0	0	0	0	0	0	7487.6
NP_776651.1	actin-related protein 3	281597	1173500	1.71147e+06	1.02007e+06	734989	997074	1.1618e+06	1.35168e+06	1.19484e+06	1.2944e+06	0	3.12806e+06	3014.7	72430.3	167559	79528.3
XP_005218501.1	adenylate cyclase type 7 isoform X2	281603	5060	27421.9	0	0	0	3390.1	4267.4	0	0	0	0	0	0	1953.5	0
XP_005226585.1	annexin A8 isoform X1	281627	0	0	0	9879	29682.9	75845.5	2069.3	0	0	5318.1	0	0	0	13356.4	0
NP_776670.1	V-type proton ATPase subunit G 1	281641	75615	141939	39384.1	16797.8	48095.1	73605.9	40489.8	41592.5	38426.9	0	0	0	0	0	0
NP_776676.1	flavin reductase (NADPH)	281650	155630	173900	95207.8	136394	270060	141521	488100	597047	481253	9.21111e+06	10672697	9.70736e+06	8.11627e+06	684850	6.45934e+06
XP_024842741.1	calpain-1 catalytic subunit isoform X1	281661	102440	244104	83685.4	21106	47582.3	70599.8	52086.4	52047.3	39908.9	52801.8	57896.3	47413.5	33732	4486.7	58315.9
NP_776686.1	calpain small subunit 1	281664	54092	135408	0	0	14615	60374.5	69515.3	62942.2	4355.4	118708	82879.5	120709	67825.1	3946.9	115381
XP_024849604.1	clathrin light chain B isoform X2	281698	167070	249352	73030.1	14681.4	76142	112186	129491	30672.8	25096.9	39555.5	14087.4	0	0	0	0
NP_776706.2	coatomer subunit beta	281706	116760	503634	22772.7	0	20878.8	44562.9	53821.1	13407.9	9994.5	10531	0	0	10355.3	24881	40653.5
XP_010803120.1	coatomer subunit zeta-1 isoform X2	281707	0	22123.6	0	12650.3	10346.2	0	0	9452.5	0	0	0	0	0	0	0
NP_776709.1	cleavage and polyadenylation specificity factor subunit 3	281712	0	36289.8	0	0	0	0	0	0	0	0	0	0	0	0	0
XP_005209775.1	hyaluronan and proteoglycan link protein 1 isoform X1	281717	4734	5117.1	4270.1	0	0	0	0	0	0	133380	118148	133683	145587	0	162625
NP_776720.1	structural maintenance of chromosomes protein 3	281729	60473	201914	14938.8	10918.7	0	0	18835.5	15344.7	0	33580	92505.4	82366	73309	259998	59682
NP_776723.1	coxsackievirus and adenovirus receptor homolog precursor	281733	72927	165328	35992.4	46085.3	91935.9	62571.6	105191	62432	47963	0	2905.2	0	0	24246.8	9713.7
XP_024854467.1	protein 4.1 isoform X20	281753	486460	1.1374e+06	426819	538794	624189	872460	638825	758543	848470	358237	67522.1	88719.9	278309	18179.3	305107
NP_776737.1	protein 4.2	281754	0	3307.3	0	0	0	0	0	0	0	194632	135136	161573	975467	43525.6	1.00786e+06
NP_776738.1	fatty acid-binding protein, heart	281758	0	4690.3	0	231503	377735	413759	238830	181936	244175	57691.9	51697.2	52730.1	32500.4	0	34043.2
NP_776740.1	fatty acid-binding protein 5	281760	757120	950882	390850	372944	637859	644046	1.90965e+06	1.85554e+06	1.83947e+06	28391.5	22895.7	36823.6	93759.5	5599.5	136046
NP_776747.1	guanine nucleotide-binding protein subunit alpha-11	281788	32558	128399	32316	64689.8	102251	95525.4	46468.5	61617.7	51167.1	0	8388.4	0	7629.1	398226	0
NP_776748.1	guanine nucleotide-binding protein subunit alpha-14	281789	0	13870.4	0	0	3543.7	0	7534.1	0	0	0	0	0	0	0	0
XP_015324318.1	guanine nucleotide-binding protein G(i) subunit alpha-1 isoform X2	281790	524240	681869	393411	429010	688526	623332	678235	612663	849366	50067.1	89059.3	70254.3	25789.5	0	30596.9
NP_776758.2	protein disulfide-isomerase A3 precursor	281803	449450	1.54404e+06	434693	591736	552925	484227	201405	139985	213233	331482	433593	377073	292542	76609.6	291639
NP_776769.1	heat shock-related 70 kDa protein 2	281827	3562100	2.04366e+06	3.51445e+06	2.09084e+06	2.86099e+06	2.939e+06	3.30505e+06	3.40093e+06	4091273	13753.5	9000.3	12352.1	24040.2	4432.9	37832.4
NP_776770.2	heat shock cognate 71 kDa protein	281831	32497000	1.90758e+07	2.49378e+07	2.55725e+07	24072645	2.52258e+07	2.98654e+07	3.1953e+07	3.68316e+07	173913	82494.9	207543	295919	70002.8	422707
XP_024838158.1	hyaluronidase-2 isoform X1	281838	0	32518.5	0	0	0	0	0	0	0	8912.1	0	11177.9	6447.7	7776.9	5476.4
NP_776773.1	intercellular adhesion molecule 1 precursor	281839	4836900	8.64308e+06	4.40738e+06	9.78366e+06	1.17171e+07	12276942	7.47203e+06	7.75355e+06	8.42826e+06	72508.7	65758.3	40220.5	79844.6	19485.8	83593.4
NP_776774.1	intercellular adhesion molecule 3 precursor	281840	0	4547.4	0	30781.2	55972.6	24314.6	76177.3	80816.3	58251.2	0	0	0	0	690	19622.6
NP_776777.1	cation-independent mannose-6-phosphate receptor precursor	281849	1882500	2.62077e+06	2.20504e+06	599044	804730	520696	567293	406308	495262	146635	4.37425e+06	5.7247e+06	1.46686e+06	146116	4.88379e+06
NP_776783.1	interleukin-2 receptor subunit alpha precursor	281861	0	16336.9	0	111658	199841	116048	251992	353555	272971	13911.4	12148.7	0	0	0	4912
NP_776784.1	cytokine receptor common subunit gamma precursor	281862	59652	119400	48423.2	84619.2	93776.7	317041	198972	212199	193292	0	0	113721	66261.6	31164.9	48145.7
XP_024835378.1	unconventional myosin-Ic isoform X2	281937	2026700	2.71036e+06	2.9093e+06	672750	836237	1.03049e+06	1.15258e+06	1.25132e+06	1.28513e+06	539172	597736	517965	468862	593834	366937
NP_776834.1	osteoclast-stimulating factor 1	281961	405850	273052	155190	163430	165826	271652	187470	144386	121555	23524.6	6809.1	12397.6	80592.5	60647.4	14014.4
NP_776848.1	urokinase plasminogen activator surface receptor precursor	281983	0	8852.4	0	0	0	0	0	0	0	0	0	0	0	0	0
XP_024833715.1	DNA polymerase delta catalytic subunit isoform X1	281990	11655	81361.8	0	0	0	0	0	0	0	0	0	0	0	0	0
XP_024846238.1	DNA polymerase delta subunit 2 isoform X2	281991	0	20145.7	0	0	0	0	1103.4	0	0	0	0	0	0	0	0
NP_776858.1	peroxiredoxin-4 precursor	281999	768690	643913	421712	826978	968689	1.16874e+06	853056	845961	916962	0	50073	64904.8	0	0	2669.8
NP_776866.1	26S proteasome regulatory subunit 8	282015	740710	1.21798e+06	317434	306417	499805	604852	643802	513217	355912	28029.4	19325	0	46303.1	54915.5	73029.9
XP_024840481.1	ras-related protein Rap-1A isoform X1	282031	1023400	1.2456e+06	902858	560254	698169	602489	1.0507e+06	1.14216e+06	1.03232e+06	15263.6	22923.3	21132.5	0	1380.1	16029.6
XP_024854096.1	rho-associated protein kinase 2 isoform X6	282041	131970	99331.6	34619.6	30042.6	0	65545.7	41243	39061	30009.4	0	0	0	0	0	5692.2
NP_776880.1	60S ribosomal protein L24	282048	1665200	1.5855e+06	1.7472e+06	1.66139e+06	1.88902e+06	1.64997e+06	1.89241e+06	1.66877e+06	1.26289e+06	832.4	0	5320.7	17459	12819.4	21476.4
NP_776889.1	SPARC precursor	282077	18641	20768.3	0	0	55542	0	36767.8	46904.9	39734.9	6.52773e+06	6.61235e+06	5424800	3.73136e+06	46785.4	3.73612e+06
NP_776916.1	14-3-3 protein epsilon	282125	4353400	4.35764e+06	3.26453e+06	4.40787e+06	4363315	4.97064e+06	3.57592e+06	3.70675e+06	3.95777e+06	4991385	5.00163e+06	4.56159e+06	3.87637e+06	1.29971e+06	3.60272e+06
NP_776917.2	14-3-3 protein eta	282126	383130	456691	306950	322378	381818	345207	388548	373025	309186	102528	170950	84302.8	160825	18583.9	141721
XP_024853044.1	disintegrin and metalloproteinase domain-containing protein 10 isoform X1	282132	1517100	1.3408e+06	1.42548e+06	1.33269e+06	1.60364e+06	2.12677e+06	1.16675e+06	1.14454e+06	1.3035e+06	20307	20193.8	7189.8	2227.7	16307.7	26555.6
XP_024842299.1	annexin A11 isoform X2	282142	2296300	1.90222e+06	2.11007e+06	1.63828e+06	1.60461e+06	1.47629e+06	1.49355e+06	1.5827e+06	1.1279e+06	134355	56555.7	104530	52358.4	123006	95788.9
XP_015326478.1	V-type proton ATPase catalytic subunit A isoform X1	282147	376910	539732	244526	100169	224297	322598	236891	253088	188121	29558.1	40520.5	40867.9	53227.8	7897.7	33712.2
NP_776930.1	V-type proton ATPase subunit d 1	282148	88064	107435	34864.6	8428.9	17601.2	16071.3	0	16350.7	11337.6	0	0	276899	0	1255.6	57822.7
NP_776935.1	cathelicidin-5 precursor	282167	0	0	0	0	0	0	0	0	0	15600.3	20294.8	22236.8	177301	1043.6	201351
NP_776945.1	collagen alpha-2(I) chain precursor	282188	126180	14229	195178	111979	90725	64070.4	73874	82834.5	88480.3	9400.3	2769.8	0	4256.4	3264.4	0
XP_005224890.1	coronin-1A isoform X1	282196	3137700	4.19527e+06	2.90119e+06	2.37366e+06	3.39999e+06	4611065	3.35818e+06	3.60708e+06	3.92668e+06	35277	55677.3	74575.6	159142	103070	177000
XP_010809668.1	dnaJ homolog subfamily C member 5 isoform X1	282216	228650	248018	387032	34691.2	61717.9	59795.5	45734.9	75246.2	69778.1	0	0	0	0	0	4429
NP_776960.1	elongation factor 1-alpha 1	282220	14631000	1.32149e+07	9.55116e+06	1.30586e+07	1.30518e+07	1.67518e+07	1.42886e+07	1.2775e+07	9.8003e+06	104129	99188.7	98967.1	176226	76493.7	101189
NP_776961.1	ectonucleoside triphosphate diphosphohydrolase 1	282223	16950	11958	0	651108	472785	312805	539395	697534	948378	0	0	0	0	0	0
XP_015316715.1	high affinity immunoglobulin epsilon receptor subunit gamma isoform X1	282226	0	30541.5	0	0	0	0	0	0	0	14675.2	11710.8	13444.5	32014.3	8075.5	29141
NP_776980.1	insulin-like growth factor-binding protein 2 precursor	282260	33310	638.7	63822.4	0	0	0	0	0	0	0	0	0	0	0	0
XP_015327443.1	lysosomal alpha-mannosidase isoform X1	282272	58250	30433.4	57898.1	62621.2	37012.6	15213.8	22822.2	22816.5	12217.9	0	0	59298.1	28526.2	23189.3	73466.3
NP_776993.1	polyadenylate-binding protein 1	282296	1624900	1.98371e+06	1.06827e+06	1073352	1.86492e+06	2.02737e+06	1.3569e+06	1095060	828850	52241.1	0	6967.1	0	0	0
NP_776998.1	peptidoglycan recognition protein 1 precursor	282305	103660	23073.7	0	75691.4	50418.1	6319.5	57501.1	38941.4	29188.1	614748	728746	834283	5.35129e+06	154787	5.54399e+06
NP_777006.1	serine/threonine-protein phosphatase PP1-gamma catalytic subunit	282318	48267	71065.6	42113.9	102684	106696	131871	63102.3	93158.4	52755.6	0	11289.2	0	0	0	0
NP_777007.1	nuclear inhibitor of protein phosphatase 1	282319	9485.6	24371.7	0	0	0	0	0	0	0	0	0	0	1781.7	0	0
NP_777008.1	calcineurin subunit B type 1	282321	263400	259947	380526	66957.3	101954	130817	236518	226897	279562	96857.4	14162.1	81750.2	7313.6	0	46555.9
NP_777009.1	cAMP-dependent protein kinase catalytic subunit alpha	282322	61474	131326	16708.5	0	9280.3	14629.4	15516.2	0	15412.3	69771.7	43021.7	70977.8	17485.9	1695.2	17036.3
XP_005204435.2	cAMP-dependent protein kinase catalytic subunit beta isoform X5	282323	0	15863.6	7286.6	14225.6	19543.8	30288.4	27008.4	25187.2	24917.7	0	0	0	0	0	0
NP_777011.2	5-AMP-activated protein kinase subunit gamma-1	282324	50698	165938	5875.7	0	0	0	10774.5	10774.3	0	0	0	0	0	1796.4	0
XP_024840429.1	protein kinase C beta type isoform X2	282325	214610	317692	120309	0	0	0	0	0	0	0	44363.6	7769	34823.4	9908.5	0
NP_777017.1	E3 SUMO-protein ligase RanBP2	785768	0	41669.4	0	4369.4	0	0	0	9624.1	0	1.01837e+06	359123	274444	540668	0	510116
NP_777020.1	protein S100-A4	282343	1284500	1.24478e+06	706916	874600	957011	1.78628e+06	1.14381e+06	1.03981e+06	922539	16203.8	24872.6	26560.7	24259.9	0	42592.5
NP_777022.1	scavenger receptor class B member 1	282346	234350	210793	257762	130018	117126	133780	185382	129389	140856	0	0	0	0	3626.8	0
NP_777025.1	excitatory amino acid transporter 1	282354	0	52797.3	0	0	0	0	0	0	0	0	0	0	0	0	0
NP_777026.1	neutral amino acid transporter B(0)	282355	6105300	8.96994e+06	8.31239e+06	1.14481e+07	1.2269e+07	1.6201e+07	8.60215e+06	8.83181e+06	8.95348e+06	785689	1.57669e+06	774512	485163	12109.6	268141
NP_777027.1	solute carrier family 2, facilitated glucose transporter member 1	282356	1174700	1.54557e+06	891451	1.04288e+06	1.09994e+06	1095104	845347	1.07908e+06	1.37663e+06	30418.2	0	0	0	6749.1	0
NP_777028.2	solute carrier family 2, facilitated glucose transporter member 3	282358	1863600	1.75597e+06	692121	2.96526e+06	3.73959e+06	3561499	1.82688e+06	2.57685e+06	3.30631e+06	135724	85714.2	92773.4	205778	75941.7	67204.4
XP_005208126.1	electrogenic sodium bicarbonate cotransporter 1 isoform X4	282360	23952	42214.7	11132.6	0	0	0	0	0	0	0	0	0	0	0	0
XP_005201157.1	sodium/myo-inositol cotransporter isoform X1	282362	226200	393756	197072	321603	417575	426618	367697	293452	273766	13188.3	0	18141.3	0	3469.1	10024.5
XP_024838174.1	sodium- and chloride-dependent taurine transporter isoform X4	282366	0	6729.1	0	32193.8	45447.5	108919	0	0	0	0	0	0	0	0	326084
NP_777038.1	large neutral amino acids transporter small subunit 1	282369	686370	1.25739e+06	683721	373357	542182	571364	322293	347844	268544	0	0	3927.9	0	0	0
XP_024843540.1	structural maintenance of chromosomes protein 1A isoform X1	282370	13655	48584.4	0	0	0	0	0	0	0	0	0	13506.2	0	0	0
NP_777040.1	superoxide dismutase [Cu-Zn]	281495	589740	815111	218691	240708	508306	645068	499835	505311	432144	203024	89080	526973	722059	24504	830791
XP_005210258.1	TGF-beta receptor type-1 isoform X1	282382	20698	89821.2	16134.2	9995.9	21092	0	15631.8	17827.7	0	0	0	0	0	3382.8	0
NP_777050.1	thioredoxin reductase 1, cytoplasmic	282388	17458	104650	6294.3	0	6162.9	0	0	0	0	0	0	0	0	0	0
NP_777060.2	casein kinase II subunit alpha	282419	841650	737219	1.00362e+06	866930	933698	921000	1062440	950395	748106	91674.7	0	128141	129427	8615.3	63351.1
XP_024833723.1	casein kinase II subunit alpha isoform X1	282420	78163	76305.1	93639.2	75655.3	90985.5	87375.8	126238	115185	100992	5205.8	9972.5	0	8081.7	0	12074.5
NP_777062.2	beta-catenin-like protein 1	282421	0	17226.4	0	0	0	0	0	0	0	0	0	0	0	0	0
NP_777068.1	peroxiredoxin-6	282438	1222200	1.95775e+06	861703	454577	881191	726266	746448	521411	535042	153228	112172	80852	203675	68231.1	250392
NP_777075.1	protein S100-A10	282466	264850	189780	139947	303861	393189	401965	106542	90138.4	12940.2	0	0	0	0	0	0
XP_024840740.1	protein S100-A12 isoform X1	282467	30940	36247.1	13896.3	19676.3	28969.4	0	0	0	0	315220	278788	85161.5	1.39418e+06	186016	1.34139e+06
NP_777087.1	tumor necrosis factor receptor superfamily member 6 precursor	282488	94470	374900	52651.6	37973.6	74143.7	59918.9	230870	255913	184133	0	6114.2	0	63467.6	51230.2	36176.6
NP_777089.1	platelet-activating factor acetylhydrolase IB subunit alpha2	282514	38511	29778.5	15431.2	43799.7	62655.8	74806.6	49042.1	41012.2	39777.1	2155.9	0	0	0	0	0
NP_777090.1	platelet-activating factor acetylhydrolase IB subunit alpha1	282515	10136	43125.5	0	0	0	0	0	0	0	0	0	0	0	0	0
NP_777100.1	gamma-aminobutyric acid receptor-associated protein-like 2	282531	0	21490.6	0	47792.3	0	0	0	0	0	12152.9	5250.9	10388.7	0	4747.9	0
NP_777101.2	ras GTPase-activating protein 3	282532	0	0	2100	67499.6	142666	117270	24154.2	38939.4	32895.8	0	0	0	0	56138	0
XP_024849195.1	integrin beta-5 isoform X1	282564	0	5991.6	33065.3	30246.6	59258.4	91772.1	18511.1	16585.7	0	14144.7	0	22483.6	40981.6	25397.1	39541.4
NP_777125.1	endoplasmin precursor	282646	322760	1.2004e+06	215652	601885	623715	498767	118539	143459	183626	7.20386e+06	7.54298e+06	6.35708e+06	9.17181e+06	77487.2	9.56514e+06
NP_777127.1	aquaporin-1	282653	0	0	0	0	0	0	0	0	0	39878.2	23186.2	30119.1	90245.7	19302.5	123303
NP_777128.1	tenascin-X precursor	282654	39247	42827	11351	89947	31749.4	66141.8	91275.9	43783.8	36409.1	4.34021e+06	4.48063e+06	4.70051e+06	5.59224e+06	37847.2	5.42242e+06
NP_777129.2	V-type proton ATPase subunit H	282657	18315	157743	6958.6	0	21951.7	6166.9	0	2421.6	0	1.26566e+06	1210703	1.10684e+06	3.51062e+06	0	4.96786e+06
NP_777133.2	leukocyte surface antigen CD47 precursor	282661	777090	1.03499e+06	743807	303964	377038	178496	285455	351658	411662	4614.6	0	0	0	0	0
NP_777136.1	casein kinase I isoform alpha	282684	27651	20499.6	25594.8	0	27906.2	28500.1	0	163568	84772.7	0	0	0	26906.6	4146.7	0
NP_777140.1	60S ribosomal protein L3	282688	3812700	4.39023e+06	4.06138e+06	3.86941e+06	4.51813e+06	4.0239e+06	5.47896e+06	5.07125e+06	4.13099e+06	112805	107718	149453	88818.9	886033	92818.5
XP_024853052.1	annexin A2 isoform X1	282689	1962700	2.54035e+06	1.82595e+06	4.24181e+06	4.07681e+06	4.43011e+06	1.5437e+06	1.21813e+06	995982	296126	500080	232623	425357	1.27118e+06	302623
NP_777146.1	presenilin-1	282705	89326	115949	28254.7	21910.2	84504.4	76677.9	69091.2	67065.2	36162.4	0	8380.4	0	0	0	0
XP_024842756.1	40S ribosomal protein S30 isoform X1	282847	49273	99651.4	11477.8	39959.5	56482.6	73935.9	64999.2	45503.1	21515.9	0	0	0	0	0	0
NP_777157.1	prefoldin subunit 5	282848	16894	78126.7	0	29389.2	39405.3	70286.9	51853.4	47730.6	40490.3	0	0	36293.1	0	22400.6	0
NP_777169.1	matrix metalloproteinase-9 precursor	282871	0	12499.3	0	0	0	0	0	0	0	0	8703	10049	34150.3	0	49243.1
NP_777173.1	integrin alpha-4 precursor	282882	12055000	8.52123e+06	9.37776e+06	6780438	6.40618e+06	5.63381e+06	3.108e+06	2.72353e+06	3.24023e+06	30025.8	16631.5	7120.8	18883.5	13634.6	136376
NP_777174.1	peroxiredoxin-5, mitochondrial precursor	282885	278630	342549	110010	227379	422842	486696	299726	280939	234982	0	10256.6	0	77946.9	8283.5	74927.7
XP_005216853.1	poly [ADP-ribose] polymerase 1 isoform X1	286764	175110	277408	269756	537141	397857	304310	385081	310006	297204	6786.9	0	0	23281.8	0	21283
NP_777179.1	V-type proton ATPase 116 kDa subunit a 1	286768	4232.4	30304.8	0	52316.9	53178.6	48337.5	41029.5	35497.7	55167.1	370135	250303	313534	1395928	114230	1.75763e+06
XP_024857193.1	aspartyl/asparaginyl beta-hydroxylase isoform X15	286771	0	0	0	0	0	0	0	0	0	9696	0	0	15048.4	0	24118.7
NP_777183.1	NPC intracellular cholesterol transporter 1 precursor	286772	30446	21772	0	0	43329.4	17442.6	35070.4	39582.5	51108	0	19319.5	0	0	0	0
NP_777185.1	60S ribosomal protein L10	286790	1208300	1.94459e+06	1.40273e+06	1.74961e+06	1.90895e+06	1.53526e+06	2.22424e+06	2.12446e+06	1.76917e+06	47587.7	37187.8	39830.5	29218	8913.3	49377
XP_010805021.1	peroxiredoxin-2 isoform X1	286793	558150	608180	250651	827727	1240114	1.70607e+06	931737	1.30832e+06	1.71881e+06	1.43443e+06	1.20925e+06	1.3845e+06	5.14493e+06	213723	6.01835e+06
XP_024853060.1	NEDD8 isoform X1	286796	9248.6	95919.8	9662.2	0	11770.3	21251.5	13315.5	11170.1	11261.7	0	0	0	21888.9	0	0
NP_777194.1	small ubiquitin-related modifier 2	286807	13144	30617.7	7856.8	13065.3	103351	136831	100884	77310.8	88465.1	0	0	0	0	127454	0
NP_777197.1	prolyl endopeptidase	286818	58125	271645	254166	29564.8	40361.2	49419	45503.7	62836.1	16063.1	0	0	0	98559.8	0	0
NP_777198.2	creatine kinase M-type	286822	6301.3	14243.3	8580.8	627814	246036	47305	23532.5	10196.3	0	7270.4	0	0	5584.1	0	0
XP_005212615.1	ubiquitin-40S ribosomal protein S27a isoform X1	286839	4860600	5.30928e+06	4.54945e+06	8.20703e+06	6.48742e+06	6.24502e+06	6.61625e+06	7.20458e+06	8.28124e+06	68901.1	66989.5	240094	137852	127449	118984
XP_024836987.1	brain acid soluble protein 1 isoform X1	286842	37954	154679	22117.3	140761	140757	200239	46563.5	41910	62634.8	0	0	0	32363.7	0	37021
XP_005209144.1	solute carrier family 12 member 2 isoform X2	286845	243270	377611	233215	32462.4	66773.5	30516.2	49826	49423	49362.3	30256.8	24569.6	0	9238.1	13650.6	3431.4
NP_777210.1	guanine nucleotide-binding protein G(I)/G(S)/G(O) subunit gamma-12	286850	307650	501593	169407	442439	686645	833926	808659	731992	360238	4149.7	23341.1	0	0	0	3633.7
XP_005207750.1	serine/threonine-protein phosphatase 2B catalytic subunit alpha isoform isoform X1	286852	198520	283805	114333	145461	203506	213532	236490	246708	268966	229744	263086	275008	330648	2816.2	311497
NP_777213.1	60S acidic ribosomal protein P2	286853	782200	1.34077e+06	566430	640365	665994	881891	559212	722406	673226	323369	247937	207372	293021	3698.4	242049
XP_003587783.2	ferritin light chain	788801	817610	154371	1.47856e+06	756088	779132	545732	561020	515917	542005	90164.6	74060.2	105841	59313.5	5328.3	44526.1
NP_777218.2	14-3-3 protein gamma	286862	998310	1.02548e+06	645971	1.47708e+06	1.70327e+06	2.51853e+06	1351493	1.55333e+06	1262363	1.1872e+06	1.28575e+06	1.30431e+06	1.02747e+06	9007.1	853317
NP_777219.2	14-3-3 protein beta/alpha	286863	1063900	1.25081e+06	651921	972969	932486	1.34264e+06	907651	894900	972290	388161	230160	376837	295861	3372.5	326496
NP_777225.1	craniofacial development protein 2	286876	0	74312.9	0	22314.9	30367.1	36177	31105.1	30149.2	21926.6	0	17451.9	12031.8	0	0	17354.4
XP_024856962.1	short palate, lung and nasal epithelium carcinoma-associated protein 2A-like	112441508	0	8853.3	0	0	0	0	0	0	0	359746	318741	385188	436797	2115.8	324901
NP_777229.1	40S ribosomal protein S29	286884	18760	28187.1	0	0	11927.8	0	14608.3	12499.8	0	0	0	0	0	0	0
NP_777235.1	V-type proton ATPase subunit E 1	287017	16638	29896	5637.9	0	0	0	0	0	0	216720	206351	177303	136157	5076.2	0
NP_777236.1	guanine nucleotide-binding protein G(I)/G(S)/G(O) subunit gamma-5	287018	96757	677696	57064.5	73331	94901.3	79094.3	25435	24545.1	36246.9	0	0	0	0	0	0
XP_024857198.1	14-3-3 protein zeta/delta isoform X1	287022	2334900	2.71806e+06	1.50973e+06	3.85443e+06	4.3923e+06	6.33039e+06	2.43938e+06	2.77651e+06	2.81894e+06	2.60852e+06	2.36635e+06	2.45228e+06	1.7958e+06	114627	2.17295e+06
NP_777240.1	Y-box-binding protein 1	287023	443890	745687	300125	593182	810402	858877	913905	789538	456039	38709.3	0	75498.7	137887	0	190084
NP_777241.1	phosphatidylinositol-glycan-specific phospholipase D precursor	287025	251890	17886.9	49404.7	327465	19170.3	112057	179052	195037	83408.9	1.03994e+06	1.10736e+06	1.1901e+06	976285	1111777	1.24769e+06
XP_005214553.1	protein phosphatase 1 regulatory inhibitor subunit 16B isoform X1	282091	4145	9218.5	0	34662.7	52226.8	40373.2	77710.6	112114	57355.6	0	0	0	0	4714.3	0
NP_777250.1	cathelicidin-1 precursor	282164	1057.2	401250	25663.2	0	2648.8	0	0	0	0	1.08416e+06	933603	1.13419e+06	6.79022e+06	152220	7.65725e+06
NP_777251.1	cathelicidin-2 precursor	282165	188980	249904	0	0	0	0	11273.2	0	0	52181.9	16626	61009	803552	45059.4	1.02473e+06
XP_024839052.1	cathelicidin-4	112443481	0	3019.1	0	0	0	0	0	0	44787.7	212612	299096	332731	2.69849e+06	16749.8	2.70039e+06
NP_777256.1	cathelicidin-7 precursor	317650	0	0	0	0	0	0	2001.2	0	0	4.17144e+06	4.29262e+06	4.55568e+06	3.87625e+06	34154.7	4.18747e+06
NP_777257.1	cathelicidin-6 precursor	317651	10441	0	0	26649.1	0	15769.5	18193.3	7804.3	24464.8	383123	438089	495853	2.36663e+06	29752.4	2.8899e+06
NP_777258.1	sodium/hydrogen exchanger 1	317654	73458	80472.3	70788.6	6307.3	9968.5	18917.7	22968.6	3962.6	0	0	0	0	0	2407.1	0
[truncated: 581 more rows]
