# Supplementary material for: Systematic proteomic and small RNA profiling of extracellular vesicles from cattle infected with a naturally occurring buparvaquone-resistant strain of Theileria annulata and from uninfected controls
Source: Parasit Vectors. 2025 Jun 10;18:221. doi: 10.1186/s13071-025-06834-8 (PMC12153157; doi:10.1186/s13071-025-06834-8)
Supplement: Supplementary file 5 — Additional file 5. [file 13071_2025_6834_MOESM5_ESM.zip › Additional files 5/Additional file 5-Table S6(I II_ all miRNAs).xlsx]

## Sheet: Sheet1
bta-let-7a-3p	bta-miR-105a
bta-let-7a-5p	bta-miR-11973
bta-let-7b	bta-miR-11987
bta-let-7c	bta-miR-12002b
bta-let-7d	bta-miR-12042
bta-let-7e	bta-miR-1224
bta-let-7f	bta-miR-124a
bta-let-7g	bta-miR-129
bta-let-7i	bta-miR-130a
bta-miR-1	bta-miR-132
bta-miR-100	bta-miR-1388-3p
bta-miR-101	bta-miR-141
bta-miR-10172-3p	bta-miR-17-3p
bta-miR-10180-3p	bta-miR-181c
bta-miR-103	bta-miR-1842
bta-miR-106b	bta-miR-190a
bta-miR-107	bta-miR-210
bta-miR-10a	bta-miR-216b
bta-miR-10b	bta-miR-217
bta-miR-11991	bta-miR-219
bta-miR-12044	bta-miR-219-3p
bta-miR-122	bta-miR-2285ab
bta-miR-1246	bta-miR-2313-5p
bta-miR-125a	bta-miR-2340
bta-miR-125b	bta-miR-2380
bta-miR-126-3p	bta-miR-2387
bta-miR-127	bta-miR-2399-5p
bta-miR-1271	bta-miR-2448-3p
bta-miR-128	bta-miR-2887
bta-miR-1298	bta-miR-299
bta-miR-1306	bta-miR-299-2
bta-miR-1307	bta-miR-29c
bta-miR-133a	bta-miR-3065
bta-miR-133b	bta-miR-31
bta-miR-1343-3p	bta-miR-3120
bta-miR-135b	bta-miR-323
bta-miR-1388-5p	bta-miR-323b-3p
bta-miR-139	bta-miR-326
bta-miR-140	bta-miR-338
bta-miR-142-3p	bta-miR-34c
bta-miR-142-5p	bta-miR-365-3p
bta-miR-143	bta-miR-369-3p
bta-miR-144	bta-miR-3956
bta-miR-145	bta-miR-424-3p
bta-miR-1468	bta-miR-424-5p
bta-miR-146a	bta-miR-455-3p
bta-miR-146b	bta-miR-483
bta-miR-147	bta-miR-487b
bta-miR-148a	bta-miR-497
bta-miR-148b	bta-miR-582
bta-miR-148c	bta-miR-592
bta-miR-148d	bta-miR-6532
bta-miR-149-5p	bta-miR-656
bta-miR-150	bta-miR-877
bta-miR-151-3p	bta-miR-885
bta-miR-151-5p	bta-miR-935
bta-miR-152	novel_426
bta-miR-153	novel_458
bta-miR-155	bta-let-7a-3p
bta-miR-15a	bta-let-7a-5p
bta-miR-15b	bta-let-7b
bta-miR-16a	bta-let-7c
bta-miR-16b	bta-let-7d
bta-miR-17-5p	bta-let-7e
bta-miR-181a	bta-let-7f
bta-miR-181b	bta-let-7g
bta-miR-181d	bta-let-7i
bta-miR-182	bta-miR-1
bta-miR-183	bta-miR-100
bta-miR-1839	bta-miR-101
bta-miR-184	bta-miR-10172-3p
bta-miR-185	bta-miR-10180-3p
bta-miR-186	bta-miR-103
bta-miR-191	bta-miR-106b
bta-miR-192	bta-miR-107
bta-miR-193a-5p	bta-miR-10a
bta-miR-193b	bta-miR-10b
bta-miR-194	bta-miR-11991
bta-miR-194b	bta-miR-12044
bta-miR-194b-3p	bta-miR-122
bta-miR-195	bta-miR-1246
bta-miR-196a	bta-miR-125a
bta-miR-196b	bta-miR-125b
bta-miR-197	bta-miR-126-3p
bta-miR-199a-3p	bta-miR-127
bta-miR-199a-5p	bta-miR-1271
bta-miR-199b	bta-miR-128
bta-miR-199c	bta-miR-1298
bta-miR-19a	bta-miR-1306
bta-miR-19b	bta-miR-1307
bta-miR-200a	bta-miR-133a
bta-miR-200b	bta-miR-133b
bta-miR-200c	bta-miR-1343-3p
bta-miR-204	bta-miR-135b
bta-miR-205	bta-miR-1388-5p
bta-miR-206	bta-miR-139
bta-miR-20a	bta-miR-140
bta-miR-214	bta-miR-142-3p
bta-miR-215	bta-miR-142-5p
bta-miR-21-5p	bta-miR-143
bta-miR-218	bta-miR-144
bta-miR-221	bta-miR-145
bta-miR-222	bta-miR-1468
bta-miR-223	bta-miR-146a
bta-miR-22-3p	bta-miR-146b
bta-miR-224	bta-miR-147
bta-miR-22-5p	bta-miR-148a
bta-miR-2284aa	bta-miR-148b
bta-miR-2284ab	bta-miR-148c
bta-miR-2284w	bta-miR-148d
bta-miR-2284x	bta-miR-149-5p
bta-miR-2285aa	bta-miR-150
bta-miR-2285b	bta-miR-151-3p
bta-miR-2285bc	bta-miR-151-5p
bta-miR-2285bn	bta-miR-152
bta-miR-2285by	bta-miR-153
bta-miR-2285ce	bta-miR-155
bta-miR-2285f	bta-miR-15a
bta-miR-2285k	bta-miR-15b
bta-miR-2285p	bta-miR-16a
bta-miR-2285q	bta-miR-16b
bta-miR-2285t	bta-miR-17-5p
bta-miR-2285z	bta-miR-181a
bta-miR-2320-3p	bta-miR-181b
bta-miR-2376	bta-miR-181d
bta-miR-23a	bta-miR-182
bta-miR-23b-3p	bta-miR-183
bta-miR-24	bta-miR-1839
bta-miR-2415-3p	bta-miR-184
bta-miR-2419-5p	bta-miR-185
bta-miR-24-3p	bta-miR-186
bta-miR-2443	bta-miR-191
bta-miR-2478	bta-miR-192
bta-miR-2484	bta-miR-193a-5p
bta-miR-25	bta-miR-193b
bta-miR-26a	bta-miR-194
bta-miR-26b	bta-miR-194b
bta-miR-26c	bta-miR-194b-3p
bta-miR-27a-3p	bta-miR-195
bta-miR-27a-5p	bta-miR-196a
bta-miR-27b	bta-miR-196b
bta-miR-28	bta-miR-197
bta-miR-2889	bta-miR-199a-3p
bta-miR-2898	bta-miR-199a-5p
bta-miR-2904	bta-miR-199b
bta-miR-296-3p	bta-miR-199c
bta-miR-29a	bta-miR-19a
bta-miR-29b	bta-miR-19b
bta-miR-29d-5p	bta-miR-200a
bta-miR-302a	bta-miR-200b
bta-miR-302c	bta-miR-200c
bta-miR-302d	bta-miR-204
bta-miR-30a-5p	bta-miR-205
bta-miR-30b-5p	bta-miR-206
bta-miR-30c	bta-miR-20a
bta-miR-30d	bta-miR-214
bta-miR-30e-5p	bta-miR-215
bta-miR-32	bta-miR-21-5p
bta-miR-320a	bta-miR-218
bta-miR-328	bta-miR-221
bta-miR-330	bta-miR-222
bta-miR-331-3p	bta-miR-223
bta-miR-331-5p	bta-miR-22-3p
bta-miR-335	bta-miR-224
bta-miR-339a	bta-miR-22-5p
bta-miR-339b	bta-miR-2284aa
bta-miR-340	bta-miR-2284ab
bta-miR-342	bta-miR-2284w
bta-miR-3431	bta-miR-2284x
bta-miR-3432a	bta-miR-2285aa
bta-miR-345-3p	bta-miR-2285b
bta-miR-34a	bta-miR-2285bc
bta-miR-3578	bta-miR-2285bn
bta-miR-3596	bta-miR-2285by
bta-miR-3600	bta-miR-2285ce
bta-miR-3604	bta-miR-2285f
bta-miR-361	bta-miR-2285k
bta-miR-362-5p	bta-miR-2285p
bta-miR-363	bta-miR-2285q
bta-miR-365-5p	bta-miR-2285t
bta-miR-370	bta-miR-2285z
bta-miR-374a	bta-miR-2320-3p
bta-miR-374b	bta-miR-2376
bta-miR-375	bta-miR-23a
bta-miR-378	bta-miR-23b-3p
bta-miR-378c	bta-miR-24
bta-miR-379	bta-miR-2415-3p
bta-miR-381	bta-miR-2419-5p
bta-miR-382	bta-miR-24-3p
bta-miR-383	bta-miR-2443
bta-miR-409b	bta-miR-2478
bta-miR-411a	bta-miR-2484
bta-miR-411c-5p	bta-miR-25
bta-miR-421	bta-miR-26a
bta-miR-423-3p	bta-miR-26b
bta-miR-423-5p	bta-miR-26c
bta-miR-425-3p	bta-miR-27a-3p
bta-miR-425-5p	bta-miR-27a-5p
bta-miR-432	bta-miR-27b
bta-miR-450a	bta-miR-28
bta-miR-450b	bta-miR-2889
bta-miR-451	bta-miR-2898
bta-miR-452	bta-miR-2904
bta-miR-455-5p	bta-miR-296-3p
bta-miR-484	bta-miR-29a
bta-miR-486	bta-miR-29b
bta-miR-493	bta-miR-29d-5p
bta-miR-494	bta-miR-302a
bta-miR-495	bta-miR-302c
bta-miR-499	bta-miR-302d
bta-miR-502a	bta-miR-30a-5p
bta-miR-504	bta-miR-30b-5p
bta-miR-505	bta-miR-30c
bta-miR-532	bta-miR-30d
bta-miR-543	bta-miR-30e-5p
bta-miR-574	bta-miR-32
bta-miR-6119-5p	bta-miR-320a
bta-miR-652	bta-miR-328
bta-miR-6524	bta-miR-330
bta-miR-6529a	bta-miR-331-3p
bta-miR-6529b	bta-miR-331-5p
bta-miR-660	bta-miR-335
bta-miR-677	bta-miR-339a
bta-miR-7	bta-miR-339b
bta-miR-708	bta-miR-340
bta-miR-7180	bta-miR-342
bta-miR-744	bta-miR-3431
bta-miR-760-3p	bta-miR-3432a
bta-miR-769	bta-miR-345-3p
bta-miR-874	bta-miR-34a
bta-miR-92a	bta-miR-3578
bta-miR-92b	bta-miR-3596
bta-miR-93	bta-miR-3600
bta-miR-95	bta-miR-3604
bta-miR-9-5p	bta-miR-361
bta-miR-96	bta-miR-362-5p
bta-miR-98	bta-miR-363
bta-miR-99a-5p	bta-miR-365-5p
bta-miR-99b	bta-miR-370
bta-miR-10225a	bta-miR-374a
bta-miR-10225b	bta-miR-374b
bta-miR-106a	bta-miR-375
bta-miR-11984	bta-miR-378
bta-miR-11999	bta-miR-378c
bta-miR-12008	bta-miR-379
bta-miR-12034	bta-miR-381
bta-miR-1248	bta-miR-382
bta-miR-126-5p	bta-miR-383
bta-miR-1296	bta-miR-409b
bta-miR-154c	bta-miR-411a
bta-miR-187	bta-miR-411c-5p
bta-miR-211	bta-miR-421
bta-miR-212	bta-miR-423-3p
bta-miR-2284f	bta-miR-423-5p
bta-miR-2284y	bta-miR-425-3p
bta-miR-2284z	bta-miR-425-5p
bta-miR-2285af	bta-miR-432
bta-miR-2285av	bta-miR-450a
bta-miR-2285cc	bta-miR-450b
bta-miR-2285dh	bta-miR-451
bta-miR-2285g	bta-miR-452
bta-miR-2285o	bta-miR-455-5p
bta-miR-2285u	bta-miR-484
bta-miR-2285y	bta-miR-486
bta-miR-2299-3p	bta-miR-493
bta-miR-2299-5p	bta-miR-494
bta-miR-2300a-5p	bta-miR-495
bta-miR-2300b-3p	bta-miR-499
bta-miR-2323	bta-miR-502a
bta-miR-2331-5p	bta-miR-504
bta-miR-2336	bta-miR-505
bta-miR-2339	bta-miR-532
bta-miR-2346	bta-miR-543
bta-miR-2398	bta-miR-574
bta-miR-2419-3p	bta-miR-6119-5p
bta-miR-2424	bta-miR-652
bta-miR-2447	bta-miR-6524
bta-miR-2457	bta-miR-6529a
bta-miR-2475	bta-miR-6529b
bta-miR-30b-3p	bta-miR-660
bta-miR-30f	bta-miR-677
bta-miR-324	bta-miR-7
bta-miR-3533	bta-miR-708
bta-miR-374c	bta-miR-7180
bta-miR-429	bta-miR-744
bta-miR-454	bta-miR-760-3p
bta-miR-485	bta-miR-769
bta-miR-490	bta-miR-874
bta-miR-502b	bta-miR-92a
bta-miR-6120-3p	bta-miR-92b
bta-miR-6123	bta-miR-93
bta-miR-6517	bta-miR-95
bta-miR-6523a	bta-miR-9-5p
bta-miR-6531	bta-miR-96
bta-miR-6775	bta-miR-98
bta-miR-7857-3p	bta-miR-99a-5p
bta-miR-7857-5p	bta-miR-99b
bta-miR-7859
bta-miR-99a-3p
novel_148
novel_160
novel_210
novel_240
novel_268
