# Supplementary material for: Systematic proteomic and small RNA profiling of extracellular vesicles from cattle infected with a naturally occurring buparvaquone-resistant strain of Theileria annulata and from uninfected controls
Source: Parasit Vectors. 2025 Jun 10;18:221. doi: 10.1186/s13071-025-06834-8 (PMC12153157; doi:10.1186/s13071-025-06834-8)
Supplement: Supplementary file 5 — Additional file 5. [file 13071_2025_6834_MOESM5_ESM.zip › Additional files 5/Additional file 5-Table S7(All miRNAs_target_gene).xls]

miRNA	target_mRNA	target_gene
bta-miR-338	XM_946666.1	TA16050
bta-miR-194	XM_946668.1	TA16040
novel_378	XM_946668.1	TA16040
novel_418	XM_946668.1	TA16040
bta-miR-338	XM_946669.1	TA16035
bta-miR-362-5p	XM_946669.1	TA16035
bta-miR-2285o	XM_946670.1	TA16030
bta-miR-2448-3p	XM_946670.1	TA16030
novel_316	XM_946670.1	TA16030
novel_378	XM_946671.1	TA16025
novel_451	XM_946673.1	TA16015
bta-miR-574	XM_946674.1	TA16010
bta-miR-12008	XM_946676.1	TA16000
bta-miR-12042	XM_946676.1	TA16000
novel_463	XM_946676.1	TA16000
novel_461	XM_946678.1	TA15980
bta-miR-212	XM_946679.1	TA15975
bta-miR-383	XM_946679.1	TA15975
novel_424	XM_946679.1	TA15975
bta-miR-6517	XM_946680.1	TA15970
novel_320	XM_946680.1	TA15970
bta-miR-2483-5p	XM_946681.1	TA15965
novel_205	XM_946681.1	TA15965
bta-miR-2448-3p	XM_946682.1	TA15960
bta-miR-2438	XM_946684.1	TA15950
bta-miR-12008	XM_946685.1	TA15945
bta-miR-146b	XM_946685.1	TA15945
bta-miR-6123	XM_946685.1	TA15945
novel_417	XM_946685.1	TA15945
novel_451	XM_946685.1	TA15945
bta-miR-2332	XM_946686.1	TA15940
bta-miR-2478	XM_946686.1	TA15940
bta-miR-10172-3p	XM_946688.1	TA15930
bta-miR-122	XM_946688.1	TA15930
bta-miR-149-3p	XM_946688.1	TA15930
novel_298	XM_946688.1	TA15930
novel_360	XM_946688.1	TA15930
bta-miR-10179-5p	XM_946689.1	TA15925
bta-miR-11994	XM_946689.1	TA15925
bta-miR-2411-5p	XM_946689.1	TA15925
bta-miR-34a	XM_946689.1	TA15925
bta-miR-370	XM_946689.1	TA15925
bta-miR-483	XM_946689.1	TA15925
novel_385	XM_946689.1	TA15925
bta-miR-129	XM_946690.1	TA15920
bta-miR-378	XM_946690.1	TA15920
bta-miR-449c	XM_946690.1	TA15920
bta-miR-2411-5p	XM_946692.1	TA15910
bta-miR-12010	XM_946693.1	TA15905
bta-miR-29d-5p	XM_946693.1	TA15905
bta-miR-378	XM_946693.1	TA15905
bta-miR-378c	XM_946693.1	TA15905
novel_307	XM_946693.1	TA15905
novel_426	XM_946693.1	TA15905
bta-miR-24	XM_946694.1	TA15900
novel_391	XM_946694.1	TA15900
bta-miR-2397-3p	XM_946695.1	TA15895
bta-miR-2443	XM_946695.1	TA15895
bta-miR-34c	XM_946695.1	TA15895
bta-miR-660	XM_946695.1	TA15895
novel_402	XM_946695.1	TA15895
bta-miR-146b	XM_946696.1	TA15890
bta-miR-2284ab	XM_946696.1	TA15890
bta-miR-2285by	XM_946696.1	TA15890
bta-miR-2392	XM_946696.1	TA15890
bta-miR-24	XM_946697.1	TA15875
novel_391	XM_946697.1	TA15875
bta-miR-2397-3p	XM_946698.1	TA15870
bta-miR-2443	XM_946698.1	TA15870
bta-miR-34c	XM_946698.1	TA15870
bta-miR-660	XM_946698.1	TA15870
bta-miR-10180-3p	XM_946699.1	TA15865
bta-miR-432	XM_946700.1	TA15860
bta-miR-1388-3p	XM_946702.1	TA15850
bta-miR-2357	XM_946702.1	TA15850
bta-miR-2416	XM_946704.1	TA15840
bta-miR-2898	XM_946704.1	TA15840
bta-miR-12010	XM_946705.1	TA15835
novel_247	XM_946705.1	TA15835
bta-miR-11974	XM_946706.1	TA15830
bta-miR-11989	XM_946706.1	TA15830
bta-miR-200c	XM_946706.1	TA15830
bta-miR-23b-5p	XM_946706.1	TA15830
bta-miR-370	XM_946706.1	TA15830
bta-miR-874	XM_946706.1	TA15830
novel_320	XM_946706.1	TA15830
novel_424	XM_946706.1	TA15830
novel_451	XM_946707.1	TA15825
bta-miR-2441	XM_946710.1	TA15810
bta-miR-7180	XM_946710.1	TA15810
bta-miR-2300a-5p	XM_946711.1	TA15805
bta-miR-2450a	XM_946711.1	TA15805
novel_443	XM_946712.1	TA15800
bta-miR-215	XM_946713.1	TA15795
novel_430	XM_946714.1	TA15790
bta-miR-3431	XM_946715.1	TA15785
bta-miR-2285ai-5p	XM_946717.1	TA15765
bta-miR-12010	XM_946718.1	TA15760
bta-miR-136	XM_946718.1	TA15760
bta-let-7b	XM_946719.1	TA15755
bta-let-7e	XM_946719.1	TA15755
novel_210	XM_946719.1	TA15755
bta-miR-10162-5p	XM_946720.1	TA15750
bta-miR-12057	XM_946720.1	TA15750
bta-miR-222	XM_946720.1	TA15750
bta-miR-2397-5p	XM_946720.1	TA15750
bta-miR-2448-3p	XM_946720.1	TA15750
bta-miR-301b	XM_946720.1	TA15750
bta-miR-664a	XM_946720.1	TA15750
novel_367	XM_946720.1	TA15750
bta-miR-11999	XM_946721.1	TA15745
bta-miR-2483-3p	XM_946721.1	TA15745
novel_339	XM_946721.1	TA15745
bta-miR-2340	XM_946723.1	TA15735
bta-miR-2428	XM_946723.1	TA15735
novel_316	XM_946723.1	TA15735
novel_339	XM_946723.1	TA15735
bta-miR-423-3p	XM_946725.1	TA15725
novel_210	XM_946725.1	TA15725
bta-miR-11974	XM_946726.1	TA15720
novel_381	XM_946726.1	TA15720
bta-miR-11974	XM_946727.1	TA15710
bta-miR-11979	XM_946727.1	TA15710
bta-miR-1291	XM_946727.1	TA15710
bta-miR-149-3p	XM_946727.1	TA15710
bta-miR-328	XM_946727.1	TA15710
bta-miR-7862	XM_946727.1	TA15710
novel_298	XM_946727.1	TA15710
novel_391	XM_946727.1	TA15710
novel_426	XM_946727.1	TA15710
bta-miR-11979	XM_946728.1	TA15705
bta-miR-1291	XM_946728.1	TA15705
bta-miR-2285q	XM_946728.1	TA15705
bta-miR-2340	XM_946728.1	TA15705
bta-miR-2448-3p	XM_946728.1	TA15705
bta-miR-339a	XM_946728.1	TA15705
bta-miR-339b	XM_946728.1	TA15705
bta-miR-4449	XM_946728.1	TA15705
novel_249	XM_946728.1	TA15705
novel_298	XM_946728.1	TA15705
novel_427	XM_946728.1	TA15705
bta-miR-12042	XM_946729.1	TA15700
bta-miR-12057	XM_946729.1	TA15700
bta-miR-503-3p	XM_946729.1	TA15700
bta-miR-2378	XM_946730.1	TA15695
bta-miR-10180-3p	XM_946731.1	TA15690
bta-miR-2340	XM_946731.1	TA15690
bta-miR-2904	XM_946731.1	TA15690
bta-miR-375	XM_946731.1	TA15690
bta-miR-502a	XM_946731.1	TA15690
bta-miR-7862	XM_946731.1	TA15690
novel_445	XM_946731.1	TA15690
bta-miR-2346	XM_946732.1	TA15685
bta-let-7d	XM_946733.1	TA15680
novel_463	XM_946734.1	TA15675
bta-miR-3065	XM_946735.1	TA15670
novel_151	XM_946735.1	TA15670
bta-miR-10179-5p	XM_946742.1	TA15630
bta-miR-12014	XM_946742.1	TA15630
bta-miR-1842	XM_946742.1	TA15630
bta-miR-2898	XM_946742.1	TA15630
bta-miR-2904	XM_946742.1	TA15630
bta-miR-760-3p	XM_946742.1	TA15630
novel_222	XM_946742.1	TA15630
novel_376	XM_946742.1	TA15630
bta-miR-2411-5p	XM_946743.1	TA15625
novel_417	XM_946743.1	TA15625
bta-miR-1842	XM_946744.1	TA15620
bta-miR-195	XM_946744.1	TA15620
bta-miR-2308	XM_946744.1	TA15620
bta-miR-2410	XM_946744.1	TA15620
bta-miR-31	XM_946744.1	TA15620
bta-miR-503-5p	XM_946744.1	TA15620
bta-miR-12034	XM_946745.1	TA15615
bta-miR-99a-5p	XM_946745.1	TA15615
bta-miR-99b	XM_946745.1	TA15615
novel_451	XM_946745.1	TA15615
bta-miR-6775	XM_946749.1	TA15590
bta-miR-10185-5p	XM_946752.1	TA15573
bta-miR-2285cf	XM_946752.1	TA15573
bta-miR-423-5p	XM_946752.1	TA15573
novel_205	XM_946752.1	TA15573
bta-miR-103	XM_946753.1	TA15570
bta-miR-107	XM_946753.1	TA15570
bta-miR-11975	XM_946753.1	TA15570
bta-miR-212	XM_946753.1	TA15570
bta-miR-2313-5p	XM_946753.1	TA15570
bta-miR-301b	XM_946753.1	TA15570
bta-miR-362-5p	XM_946753.1	TA15570
bta-miR-96	XM_946753.1	TA15570
novel_367	XM_946753.1	TA15570
novel_424	XM_946753.1	TA15570
bta-miR-486	XM_946755.1	TA15560
bta-miR-1306	XM_946756.1	TA15555
bta-miR-6517	XM_946756.1	TA15555
bta-miR-12061	XM_946758.1	TA15540
novel_378	XM_946763.1	TA15515
bta-miR-34a	XM_946766.1	TA15500
bta-miR-34c	XM_946766.1	TA15500
bta-miR-449a	XM_946766.1	TA15500
bta-miR-219-3p	XM_946767.1	TA15490
bta-miR-582	XM_946767.1	TA15490
bta-miR-12064	XM_946768.1	TA15485
bta-miR-2382-5p	XM_946768.1	TA15485
bta-miR-2411-5p	XM_946768.1	TA15485
bta-miR-7	XM_946768.1	TA15485
bta-miR-7180	XM_946768.1	TA15485
novel_320	XM_946768.1	TA15485
bta-miR-130b	XM_946770.1	TA15475
novel_260	XM_946773.1	TA15460
bta-miR-323	XM_946776.1	TA15445
novel_391	XM_946776.1	TA15445
novel_398	XM_946776.1	TA15445
bta-miR-2284d	XM_946777.1	TA15435
bta-miR-2284h-5p	XM_946777.1	TA15435
bta-miR-34a	XM_946777.1	TA15435
bta-miR-449a	XM_946777.1	TA15435
bta-miR-449b	XM_946777.1	TA15435
novel_268	XM_946777.1	TA15435
bta-miR-10178-5p	XM_946779.1	TA15425
bta-miR-12057	XM_946779.1	TA15425
bta-miR-193a	XM_946779.1	TA15425
novel_461	XM_946779.1	TA15425
bta-miR-193a-3p	XM_946780.1	TA15420
bta-miR-193b	XM_946780.1	TA15420
bta-miR-92b	XM_946780.1	TA15420
novel_366	XM_946780.1	TA15420
bta-miR-136	XM_946781.1	TA15415
bta-miR-26c	XM_946781.1	TA15415
novel_223	XM_946781.1	TA15415
novel_424	XM_946781.1	TA15415
bta-miR-11986c	XM_946783.1	TA15405
bta-miR-12060	XM_946783.1	TA15405
bta-miR-320a	XM_946783.1	TA15405
bta-miR-2311	XM_946784.1	TA15400
bta-miR-877	XM_946785.1	TA15395
bta-miR-296-3p	XM_946786.1	TA15390
novel_430	XM_946786.1	TA15390
bta-miR-11987	XM_946787.1	TA15380
bta-miR-199a-5p	XM_946787.1	TA15380
bta-miR-199b	XM_946787.1	TA15380
bta-miR-455-5p	XM_946787.1	TA15380
bta-miR-2376	XM_946788.1	TA15375
bta-miR-6119-3p	XM_946788.1	TA15375
novel_378	XM_946788.1	TA15375
bta-miR-10178-5p	XM_946789.1	TA15370
bta-miR-1343-3p	XM_946789.1	TA15370
bta-miR-3431	XM_946789.1	TA15370
bta-miR-671	XM_946789.1	TA15370
novel_210	XM_946789.1	TA15370
novel_461	XM_946789.1	TA15370
novel_463	XM_946789.1	TA15370
bta-miR-502b	XM_946791.1	TA15360
novel_418	XM_946793.1	TA15350
novel_417	XM_946794.1	TA15345
bta-miR-2428	XM_946795.1	TA15340
bta-miR-664a	XM_946795.1	TA15340
novel_392	XM_946795.1	TA15340
novel_421	XM_946796.1	TA15335
novel_431	XM_946796.1	TA15335
novel_314	XM_946797.1	TA15330
bta-miR-103	XM_946798.1	TA15325
bta-miR-107	XM_946798.1	TA15325
novel_320	XM_946799.1	TA15320
bta-miR-2397-3p	XM_946801.1	TA15310
bta-miR-31	XM_946801.1	TA15310
bta-miR-96	XM_946801.1	TA15310
bta-miR-1296	XM_946803.1	TA15300
novel_304	XM_946804.1	TA15295
bta-miR-7	XM_946805.1	TA15290
bta-miR-129	XM_946806.1	TA15285
bta-miR-2428	XM_946806.1	TA15285
novel_298	XM_946806.1	TA15285
bta-miR-2376	XM_946807.1	TA15270
bta-miR-2428	XM_946807.1	TA15270
bta-miR-296-3p	XM_946807.1	TA15270
bta-miR-6517	XM_946807.1	TA15270
bta-miR-664a	XM_946807.1	TA15270
bta-miR-7180	XM_946807.1	TA15270
novel_430	XM_946807.1	TA15270
bta-miR-382	XM_946808.1	TA15265
bta-miR-484	XM_946808.1	TA15265
bta-miR-6517	XM_946808.1	TA15265
bta-miR-7	XM_946808.1	TA15265
bta-miR-1224	XM_946809.1	TA15260
bta-miR-2376	XM_946809.1	TA15260
novel_276	XM_946809.1	TA15260
novel_314	XM_946809.1	TA15260
bta-miR-12010	XM_946810.1	TA15255
bta-miR-2285i	XM_946812.1	TA15245
bta-miR-2392	XM_946812.1	TA15245
novel_210	XM_946812.1	TA15245
novel_391	XM_946812.1	TA15245
bta-miR-2285ca	XM_946814.1	TA15235
bta-miR-2392	XM_946816.1	TA15225
bta-miR-505	XM_946816.1	TA15225
novel_304	XM_946816.1	TA15225
bta-miR-202	XM_946817.1	TA15215
bta-miR-2376	XM_946817.1	TA15215
bta-miR-874	XM_946817.1	TA15215
novel_402	XM_946817.1	TA15215
bta-miR-2285af	XM_946818.1	TA15210
bta-miR-2344	XM_946818.1	TA15210
bta-miR-200a	XM_946819.1	TA15205
novel_451	XM_946819.1	TA15205
novel_463	XM_946819.1	TA15205
bta-miR-302a	XM_946820.1	TA15200
bta-miR-302d	XM_946820.1	TA15200
bta-miR-11986c	XM_946821.1	TA15195
bta-miR-12057	XM_946822.1	TA15190
bta-miR-2400	XM_946822.1	TA15190
bta-miR-2285b	XM_946823.1	TA15185
bta-miR-151-3p	XM_946824.1	TA15180
bta-miR-2411-5p	XM_946825.1	TA15175
bta-miR-12064	XM_946826.1	TA15170
bta-miR-12061	XM_946829.1	TA15155
bta-miR-133a	XM_946829.1	TA15155
bta-miR-133b	XM_946829.1	TA15155
novel_406	XM_946829.1	TA15155
novel_451	XM_946829.1	TA15155
bta-miR-145	XM_946830.1	TA15150
bta-miR-2285cd	XM_946832.1	TA15140
bta-miR-12064	XM_946834.1	TA15130
novel_314	XM_946840.1	TA15095
bta-let-7g	XM_946841.1	TA15090
bta-miR-103	XM_946841.1	TA15090
bta-miR-21-3p	XM_946842.1	TA15085
bta-miR-362-5p	XM_946842.1	TA15085
novel_314	XM_946842.1	TA15085
novel_320	XM_946842.1	TA15085
bta-miR-106b	XM_946845.1	TA15070
bta-miR-20a	XM_946845.1	TA15070
bta-miR-2308	XM_946845.1	TA15070
bta-miR-2457	XM_946845.1	TA15070
bta-miR-339a	XM_946845.1	TA15070
bta-miR-339b	XM_946845.1	TA15070
bta-miR-93	XM_946845.1	TA15070
bta-miR-132	XM_946846.1	TA15065
bta-miR-326	XM_946846.1	TA15065
novel_398	XM_946846.1	TA15065
novel_298	XM_946847.1	TA15055
novel_314	XM_946848.1	TA15050
bta-miR-2448-3p	XM_946849.1	TA15045
bta-miR-2440	XM_946850.1	TA15040
bta-miR-500	XM_946850.1	TA15040
bta-miR-6775	XM_946850.1	TA15040
bta-miR-2285dj	XM_946852.1	TA15030
novel_304	XM_946852.1	TA15030
bta-miR-1224	XM_946854.1	TA15020
bta-miR-31	XM_946854.1	TA15020
novel_353	XM_946854.1	TA15020
novel_462	XM_946854.1	TA15020
bta-miR-10179-5p	XM_946855.1	TA15015
bta-miR-17-5p	XM_946855.1	TA15015
bta-miR-7180	XM_946855.1	TA15015
bta-let-7c	XM_946856.1	TA15010
bta-miR-103	XM_946856.1	TA15010
bta-miR-107	XM_946856.1	TA15010
bta-miR-2428	XM_946856.1	TA15010
bta-miR-205	XM_946857.1	TA14995
bta-miR-6534	XM_946858.1	TA14990
bta-miR-671	XM_946858.1	TA14990
bta-miR-7857-5p	XM_946858.1	TA14990
novel_205	XM_946859.1	TA14985
novel_378	XM_946859.1	TA14985
bta-miR-2478	XM_946860.1	TA14980
bta-miR-199a-5p	XM_946861.1	TA14975
bta-miR-1949	XM_946862.1	TA14970
novel_403	XM_946862.1	TA14970
novel_403	XM_946863.1	TA14965
novel_421	XM_946864.1	TA14960
bta-miR-2284i	XM_946865.1	TA14955
novel_440	XM_946868.1	TA14940
bta-miR-149-3p	XM_946869.1	TA14935
bta-miR-2285ac	XM_946869.1	TA14935
bta-miR-2285bl	XM_946869.1	TA14935
bta-miR-2285co	XM_946869.1	TA14935
bta-miR-23b-5p	XM_946869.1	TA14935
bta-miR-2415-3p	XM_946869.1	TA14935
bta-miR-3600	XM_946869.1	TA14935
novel_316	XM_946869.1	TA14935
novel_443	XM_946869.1	TA14935
novel_363	XM_946870.1	TA14930
novel_440	XM_946870.1	TA14930
bta-miR-2285aj-5p	XM_946871.1	TA14925
bta-miR-2378	XM_946871.1	TA14925
novel_402	XM_946871.1	TA14925
bta-miR-326	XM_946872.1	TA14920
bta-miR-769	XM_946872.1	TA14920
novel_268	XM_946872.1	TA14920
novel_376	XM_946872.1	TA14920
novel_463	XM_946872.1	TA14920
novel_463	XM_946873.1	TA14915
bta-miR-11973	XM_946875.1	TA14905
bta-miR-338	XM_946876.1	TA14900
bta-miR-433	XM_946876.1	TA14900
bta-miR-484	XM_946876.1	TA14900
novel_463	XM_946877.1	TA14885
bta-miR-1388-3p	XM_946878.1	TA14880
bta-miR-2403	XM_946878.1	TA14880
bta-miR-3431	XM_946878.1	TA14880
novel_373	XM_946878.1	TA14880
novel_388	XM_946878.1	TA14880
novel_418	XM_946878.1	TA14880
bta-miR-375	XM_946880.1	TA14870
bta-miR-10172-3p	XM_946882.1	TA14860
bta-miR-10180-3p	XM_946882.1	TA14860
bta-miR-2299-5p	XM_946882.1	TA14860
bta-miR-26c	XM_946882.1	TA14860
novel_122	XM_946883.1	TA14855
bta-miR-10167-3p	XM_946884.1	TA14850
bta-miR-149-5p	XM_946884.1	TA14850
bta-miR-2338	XM_946885.1	TA14845
bta-miR-2376	XM_946885.1	TA14845
bta-miR-2475	XM_946885.1	TA14845
bta-miR-769	XM_946885.1	TA14845
bta-miR-12057	XM_946886.1	TA14840
bta-miR-138	XM_946886.1	TA14840
bta-miR-12010	XM_946887.1	TA14835
bta-miR-149-3p	XM_946887.1	TA14835
novel_316	XM_946889.1	TA14825
bta-miR-1224	XM_946890.1	TA14820
bta-miR-6120-5p	XM_946890.1	TA14820
bta-miR-29b	XM_946893.1	TA14805
bta-miR-129	XM_946894.1	TA14800
novel_240	XM_946894.1	TA14800
bta-miR-874	XM_946895.1	TA14795
bta-miR-1388-3p	XM_946896.1	TA14790
bta-miR-145	XM_946896.1	TA14790
bta-miR-2457	XM_946896.1	TA14790
bta-miR-4449	XM_946896.1	TA14790
bta-miR-2357	XM_946897.1	TA14780
bta-miR-23b-5p	XM_946897.1	TA14780
bta-miR-331-3p	XM_946897.1	TA14780
bta-miR-27b	XM_946898.1	TA14775
bta-miR-105a	XM_946899.1	TA14770
bta-miR-11989	XM_946899.1	TA14770
bta-miR-2411-3p	XM_946899.1	TA14770
bta-miR-2889	XM_946899.1	TA14770
bta-miR-432	XM_946899.1	TA14770
bta-miR-874	XM_946899.1	TA14770
novel_143	XM_946899.1	TA14770
novel_249	XM_946899.1	TA14770
novel_391	XM_946899.1	TA14770
bta-miR-2904	XM_946900.1	TA14765
bta-miR-296-3p	XM_946900.1	TA14765
bta-miR-2483-3p	XM_946901.1	TA14760
novel_426	XM_946901.1	TA14760
bta-miR-3120	XM_946903.1	TA14750
bta-miR-197	XM_946905.1	TA14740
bta-miR-378b	XM_946905.1	TA14740
bta-miR-409b	XM_946905.1	TA14740
novel_388	XM_946905.1	TA14740
bta-miR-187	XM_946906.1	TA14735
bta-miR-2331-5p	XM_946906.1	TA14735
novel_359	XM_946906.1	TA14735
novel_378	XM_946906.1	TA14735
bta-miR-2887	XM_946907.1	TA14720
novel_322	XM_946907.1	TA14720
bta-miR-2285ak-5p	XM_946908.1	TA14715
bta-miR-2285bh	XM_946908.1	TA14715
bta-miR-2366	XM_946908.1	TA14715
bta-miR-378b	XM_946908.1	TA14715
bta-miR-2459	XM_946909.1	TA14710
bta-miR-27a-5p	XM_946909.1	TA14710
bta-miR-7857-5p	XM_946910.1	TA14705
bta-miR-331-3p	XM_946911.1	TA14700
bta-miR-3064	XM_946912.1	TA14695
bta-miR-2392	XM_946914.1	TA14685
novel_424	XM_946914.1	TA14685
bta-miR-2447	XM_946915.1	TA14680
bta-miR-708	XM_946915.1	TA14680
novel_298	XM_946915.1	TA14680
novel_398	XM_946916.1	TA14675
bta-miR-2387	XM_946917.1	TA14665
bta-miR-2438	XM_946917.1	TA14665
bta-miR-2440	XM_946917.1	TA14665
bta-miR-370	XM_946918.1	TA14660
novel_320	XM_946918.1	TA14660
bta-miR-10225a	XM_946920.1	TA14650
bta-miR-10225b	XM_946920.1	TA14650
bta-miR-362-5p	XM_946920.1	TA14650
bta-miR-664a	XM_946920.1	TA14650
novel_378	XM_946920.1	TA14650
novel_298	XM_946921.1	TA14645
bta-miR-12061	XM_946923.1	TA14635
bta-miR-196b	XM_946923.1	TA14635
novel_345	XM_946923.1	TA14635
novel_431	XM_946923.1	TA14635
novel_463	XM_946923.1	TA14635
bta-miR-345-3p	XM_946925.1	TA14625
bta-miR-483	XM_946925.1	TA14625
novel_385	XM_946925.1	TA14625
novel_421	XM_946925.1	TA14625
bta-miR-1296	XM_946926.1	TA14620
bta-miR-1842	XM_946926.1	TA14620
novel_151	XM_946926.1	TA14620
bta-miR-11993	XM_946927.1	TA14615
bta-miR-2438	XM_946927.1	TA14615
bta-miR-382	XM_946927.1	TA14615
bta-miR-1307	XM_946928.1	TA14610
novel_461	XM_946928.1	TA14610
bta-miR-22-5p	XM_946929.1	TA14605
bta-miR-2428	XM_946929.1	TA14605
bta-miR-324	XM_946929.1	TA14605
bta-miR-3600	XM_946929.1	TA14605
novel_402	XM_946929.1	TA14605
novel_431	XM_946929.1	TA14605
bta-miR-1224	XM_946932.1	TA14590
bta-miR-7180	XM_946932.1	TA14590
novel_430	XM_946932.1	TA14590
novel_463	XM_946932.1	TA14590
bta-miR-3600	XM_946933.1	TA14585
bta-miR-574	XM_946934.1	TA14580
novel_347	XM_946934.1	TA14580
bta-miR-1291	XM_946936.1	TA14570
novel_360	XM_946936.1	TA14570
novel_463	XM_946936.1	TA14570
bta-miR-11986c	XM_946937.1	TA14560
bta-miR-1343-5p	XM_946938.1	TA14555
bta-miR-6517	XM_946938.1	TA14555
novel_451	XM_946938.1	TA14555
bta-miR-10179-5p	XM_946939.1	TA14550
bta-miR-574	XM_946939.1	TA14550
bta-miR-2300a-5p	XM_946941.1	TA14540
bta-miR-2448-3p	XM_946942.1	TA14535
novel_316	XM_946942.1	TA14535
novel_437	XM_946943.1	TA14530
bta-miR-10164-3p	XM_946944.1	TA14525
bta-miR-29d-5p	XM_946944.1	TA14525
novel_235	XM_946949.1	TA14490
bta-miR-485	XM_946950.1	TA14485
bta-miR-127	XM_946952.1	TA14475
bta-miR-2461-3p	XM_946952.1	TA14475
novel_376	XM_946952.1	TA14475
bta-miR-9-5p	XM_946955.1	TA14455
bta-miR-10178-5p	XM_946956.1	TA14450
bta-miR-2382-5p	XM_946956.1	TA14450
bta-miR-2403	XM_946956.1	TA14450
novel_320	XM_946956.1	TA14450
bta-miR-324	XM_946957.1	TA14445
bta-miR-1248	XM_946959.1	TA14435
bta-miR-2438	XM_946959.1	TA14435
bta-miR-7857-3p	XM_946959.1	TA14435
bta-miR-2410	XM_946960.1	TA14430
novel_205	XM_946960.1	TA14430
novel_302	XM_946960.1	TA14430
novel_322	XM_946960.1	TA14430
bta-miR-11992	XM_946966.1	TA14390
bta-miR-11992	XM_946968.1	TA14380
novel_399	XM_946971.1	TA14365
bta-miR-12010	XM_946972.1	TA14360
bta-miR-361	XM_946972.1	TA14360
novel_386	XM_946972.1	TA14360
bta-miR-11991	XM_946973.1	TA14355
bta-miR-12010	XM_946973.1	TA14355
bta-miR-23b-3p	XM_946973.1	TA14355
bta-miR-27a-5p	XM_946973.1	TA14355
novel_298	XM_946973.1	TA14355
novel_240	XM_946976.1	TA14340
bta-miR-2284i	XM_946977.1	TA14335
bta-miR-2483-3p	XM_946978.1	TA14330
bta-miR-324	XM_946978.1	TA14330
novel_316	XM_946978.1	TA14330
novel_360	XM_946978.1	TA14330
bta-miR-6775	XM_946979.1	TA14325
bta-miR-877	XM_946981.1	TA14315
bta-miR-2387	XM_946983.1	TA14305
bta-miR-29d-5p	XM_946983.1	TA14305
bta-miR-30b-3p	XM_946983.1	TA14305
novel_427	XM_946983.1	TA14305
novel_430	XM_946983.1	TA14305
bta-miR-149-5p	XM_946985.1	TA14295
bta-miR-296-3p	XM_946985.1	TA14295
bta-miR-2316	XM_946988.1	TA14275
bta-miR-212	XM_946989.1	TA14270
bta-miR-2285g	XM_946989.1	TA14270
bta-miR-345-3p	XM_946989.1	TA14270
novel_175	XM_946989.1	TA14270
novel_400	XM_946989.1	TA14270
bta-miR-222	XM_946990.1	TA14265
bta-miR-2300a-5p	XM_946991.1	TA14260
bta-miR-204	XM_946992.1	TA14255
bta-miR-211	XM_946992.1	TA14255
novel_307	XM_946992.1	TA14255
bta-miR-425-3p	XM_946993.1	TA14250
novel_249	XM_946993.1	TA14250
bta-miR-1307	XM_946995.1	TA14240
bta-miR-145	XM_946996.1	TA14230
novel_307	XM_946996.1	TA14230
bta-miR-769	XM_946997.1	TA14225
novel_157	XM_946997.1	TA14225
bta-miR-185	XM_946998.1	TA14220
novel_385	XM_946998.1	TA14220
novel_205	XM_946999.1	TA14215
bta-miR-543	XM_947000.1	TA14210
bta-miR-320a	XM_947001.1	TA14205
bta-miR-11987	XM_947002.1	TA14200
bta-miR-2399-5p	XM_947002.1	TA14200
bta-miR-23a	XM_947002.1	TA14200
bta-miR-23b-3p	XM_947002.1	TA14200
bta-miR-23b-5p	XM_947002.1	TA14200
novel_363	XM_947002.1	TA14200
bta-miR-574	XM_947003.1	TA14195
bta-miR-375	XM_947004.1	TA14190
bta-miR-7857-3p	XM_947004.1	TA14190
novel_353	XM_947005.1	TA14185
bta-miR-149-3p	XM_947007.1	TA14160
bta-miR-2346	XM_947007.1	TA14160
bta-miR-11973	XM_947008.1	TA14155
novel_378	XM_947008.1	TA14155
bta-miR-2310	XM_947010.1	TA14145
bta-miR-12064	XM_947011.1	TA14140
bta-miR-3431	XM_947011.1	TA14140
novel_316	XM_947011.1	TA14140
bta-miR-10164-3p	XM_947012.1	TA14135
bta-miR-10225a	XM_947012.1	TA14135
bta-miR-10225b	XM_947012.1	TA14135
bta-miR-138	XM_947012.1	TA14135
bta-miR-1949	XM_947012.1	TA14135
bta-miR-197	XM_947014.1	TA14125
bta-miR-1388-3p	XM_947015.1	TA14120
bta-miR-193a-5p	XM_947015.1	TA14120
bta-miR-2338	XM_947015.1	TA14120
bta-miR-2904	XM_947015.1	TA14120
bta-miR-362-5p	XM_947015.1	TA14120
bta-miR-382	XM_947015.1	TA14120
novel_249	XM_947015.1	TA14120
novel_298	XM_947015.1	TA14120
bta-miR-212	XM_947016.1	TA14115
novel_378	XM_947016.1	TA14115
bta-miR-11994	XM_947017.1	TA14110
bta-miR-219	XM_947017.1	TA14110
bta-miR-2904	XM_947017.1	TA14110
bta-miR-432	XM_947017.1	TA14110
novel_353	XM_947017.1	TA14110
novel_385	XM_947017.1	TA14110
novel_463	XM_947017.1	TA14110
bta-miR-2428	XM_947018.1	TA14105
novel_223	XM_947018.1	TA14105
novel_451	XM_947018.1	TA14105
bta-miR-409a	XM_947020.1	TA14095
bta-miR-129	XM_947021.1	TA14090
bta-miR-197	XM_947021.1	TA14090
bta-miR-2320-5p	XM_947021.1	TA14090
bta-miR-664a	XM_947021.1	TA14090
novel_175	XM_947021.1	TA14090
novel_363	XM_947021.1	TA14090
novel_316	XM_947022.1	TA14085
bta-miR-2397-3p	XM_947023.1	TA14080
novel_378	XM_947023.1	TA14080
novel_412	XM_947023.1	TA14080
novel_385	XM_947025.1	TA14060
bta-miR-2399-5p	XM_947026.1	TA14055
bta-miR-2285by	XM_947027.1	TA14050
bta-miR-2392	XM_947027.1	TA14050
novel_424	XM_947028.1	TA14045
bta-miR-2904	XM_947029.1	TA14040
novel_385	XM_947029.1	TA14040
novel_451	XM_947029.1	TA14040
bta-miR-10167-3p	XM_947030.1	TA14035
bta-miR-2338	XM_947030.1	TA14035
bta-miR-296-3p	XM_947030.1	TA14035
novel_304	XM_947030.1	TA14035
novel_378	XM_947032.1	TA14025
novel_451	XM_947032.1	TA14025
bta-miR-2438	XM_947033.1	TA14020
bta-miR-671	XM_947033.1	TA14020
novel_204	XM_947033.1	TA14020
bta-miR-4449	XM_947034.1	TA14015
bta-miR-23a	XM_947035.1	TA14010
bta-miR-502b	XM_947035.1	TA14010
bta-miR-197	XM_947039.1	TA13990
bta-miR-2403	XM_947040.1	TA13985
bta-miR-12057	XM_947042.1	TA13975
bta-miR-2463	XM_947042.1	TA13975
bta-miR-345-5p	XM_947042.1	TA13975
bta-miR-219	XM_947045.1	TA13950
bta-miR-11979	XM_947047.1	TA13940
bta-miR-497	XM_947047.1	TA13940
novel_320	XM_947047.1	TA13940
bta-miR-106a	XM_947048.1	TA13935
bta-miR-106b	XM_947048.1	TA13935
bta-miR-17-5p	XM_947048.1	TA13935
bta-miR-20a	XM_947048.1	TA13935
bta-miR-20b	XM_947048.1	TA13935
novel_451	XM_947052.1	TA13915
bta-miR-139	XM_947053.1	TA13910
bta-miR-99b	XM_947053.1	TA13910
bta-miR-11982	XM_947056.1	TA13890
bta-miR-2428	XM_947056.1	TA13890
bta-miR-324	XM_947056.1	TA13890
bta-miR-708	XM_947056.1	TA13890
bta-miR-15b	XM_947057.1	TA13885
bta-miR-195	XM_947057.1	TA13885
bta-miR-2313-5p	XM_947057.1	TA13885
bta-miR-29b	XM_947057.1	TA13885
bta-miR-330	XM_947057.1	TA13885
bta-miR-497	XM_947057.1	TA13885
bta-miR-767	XM_947057.1	TA13885
bta-miR-2313-5p	XM_947059.1	TA13875
bta-miR-11974	XM_947060.1	TA13870
bta-miR-370	XM_947060.1	TA13870
bta-miR-18a	XM_947063.1	TA13855
bta-miR-18b	XM_947063.1	TA13855
bta-miR-1949	XM_947063.1	TA13855
bta-miR-1248	XM_947064.1	TA13850
bta-miR-197	XM_947064.1	TA13850
bta-miR-6522	XM_947065.1	TA13845
bta-miR-10181-5p	XM_947069.1	TA13825
bta-miR-677	XM_947069.1	TA13825
bta-miR-2284r	XM_947070.1	TA13820
novel_314	XM_947070.1	TA13820
novel_378	XM_947070.1	TA13820
novel_359	XM_947071.1	TA13815
novel_385	XM_947071.1	TA13815
bta-miR-149-3p	XM_947072.1	TA13810
bta-miR-2457	XM_947072.1	TA13810
bta-miR-296-3p	XM_947072.1	TA13810
bta-miR-3431	XM_947072.1	TA13810
novel_209	XM_947072.1	TA13810
bta-miR-1291	XM_947073.1	TA13805
bta-miR-345-3p	XM_947073.1	TA13805
novel_426	XM_947074.1	TA13800
novel_461	XM_947075.1	TA13790
bta-miR-2410	XM_947076.1	TA13785
novel_353	XM_947076.1	TA13785
novel_403	XM_947079.1	TA13770
bta-miR-2483-5p	XM_947081.1	TA13760
bta-miR-188	XM_947082.1	TA13755
novel_385	XM_947083.1	TA13750
novel_209	XM_947084.1	TA13745
bta-miR-149-5p	XM_947085.1	TA13730
bta-miR-2285g	XM_947085.1	TA13730
bta-miR-484	XM_947085.1	TA13730
novel_427	XM_947085.1	TA13730
novel_428	XM_947085.1	TA13730
novel_402	XM_947087.1	TA13720
bta-miR-1343-3p	XM_947088.1	TA13715
bta-miR-2344	XM_947088.1	TA13715
novel_427	XM_947088.1	TA13715
novel_445	XM_947088.1	TA13715
novel_461	XM_947088.1	TA13715
bta-miR-1296	XM_947090.1	TA13705
bta-miR-2448-3p	XM_947091.1	TA13700
novel_451	XM_947091.1	TA13700
bta-miR-11975	XM_947092.1	TA13695
novel_195	XM_947092.1	TA13695
bta-miR-194	XM_947093.1	TA13690
novel_427	XM_947094.1	TA13685
bta-miR-2415-3p	XM_947096.1	TA13675
novel_378	XM_947096.1	TA13675
bta-miR-1291	XM_947099.1	TA13660
novel_350	XM_947102.1	TA13645
novel_378	XM_947102.1	TA13645
bta-miR-1224	XM_947103.1	TA13640
novel_342	XM_947103.1	TA13640
bta-miR-188	XM_947104.1	TA13635
bta-miR-211	XM_947104.1	TA13635
novel_205	XM_947104.1	TA13635
bta-miR-2411-3p	XM_947106.1	TA13620
bta-miR-199a-5p	XM_947107.1	TA13615
novel_385	XM_947109.1	TA13605
novel_428	XM_947109.1	TA13605
novel_463	XM_947110.1	TA13600
bta-miR-12034	XM_947112.1	TA13590
bta-miR-1343-3p	XM_947112.1	TA13590
bta-miR-26c	XM_947112.1	TA13590
bta-miR-4449	XM_947112.1	TA13590
novel_456	XM_947112.1	TA13590
novel_461	XM_947112.1	TA13590
bta-miR-2378	XM_947113.1	TA13585
bta-miR-2484	XM_947113.1	TA13585
bta-miR-2898	XM_947113.1	TA13585
bta-miR-34a	XM_947113.1	TA13585
bta-miR-449a	XM_947113.1	TA13585
bta-miR-449c	XM_947113.1	TA13585
bta-miR-12057	XM_947115.1	TA13565
bta-miR-2428	XM_947115.1	TA13565
bta-miR-124a	XM_947116.1	TA13560
bta-miR-2448-3p	XM_947117.1	TA13555
novel_249	XM_947117.1	TA13555
novel_360	XM_947117.1	TA13555
bta-miR-324	XM_947118.1	TA13550
bta-miR-12057	XM_947119.1	TA13545
bta-miR-2392	XM_947119.1	TA13545
bta-miR-2483-3p	XM_947119.1	TA13545
bta-miR-2898	XM_947119.1	TA13545
bta-miR-33a	XM_947119.1	TA13545
novel_402	XM_947119.1	TA13545
novel_426	XM_947119.1	TA13545
novel_430	XM_947120.1	TA13540
bta-miR-11973	XM_947122.1	TA13530
bta-miR-1248	XM_947122.1	TA13530
bta-miR-2410	XM_947122.1	TA13530
bta-miR-2443	XM_947122.1	TA13530
bta-miR-2484	XM_947122.1	TA13530
bta-miR-7180	XM_947122.1	TA13530
novel_276	XM_947122.1	TA13530
novel_314	XM_947122.1	TA13530
novel_367	XM_947122.1	TA13530
novel_424	XM_947122.1	TA13530
novel_426	XM_947122.1	TA13530
novel_463	XM_947122.1	TA13530
bta-miR-138	XM_947123.1	TA13525
bta-miR-2411-5p	XM_947123.1	TA13525
bta-miR-27a-5p	XM_947123.1	TA13525
bta-miR-483	XM_947123.1	TA13525
bta-miR-744	XM_947123.1	TA13525
bta-miR-7857-3p	XM_947124.1	TA13520
bta-miR-1260b	XM_947125.1	TA13515
bta-miR-2285ak-5p	XM_947125.1	TA13515
bta-miR-370	XM_947125.1	TA13515
bta-miR-7180	XM_947125.1	TA13515
bta-miR-7859	XM_947126.1	TA13510
bta-miR-296-3p	XM_947127.1	TA13505
bta-miR-10164-3p	XM_947128.1	TA13500
bta-miR-2448-3p	XM_947128.1	TA13500
bta-miR-6517	XM_947128.1	TA13500
novel_403	XM_947128.1	TA13500
novel_427	XM_947128.1	TA13500
bta-miR-12010	XM_947129.1	TA13495
bta-miR-2338	XM_947129.1	TA13495
bta-miR-425-5p	XM_947129.1	TA13495
novel_235	XM_947129.1	TA13495
bta-miR-2311	XM_947130.1	TA13490
bta-miR-1291	XM_947131.1	TA13485
bta-miR-11995	XM_947132.1	TA13480
bta-miR-146a	XM_947132.1	TA13480
bta-miR-432	XM_947132.1	TA13480
bta-miR-505	XM_947132.1	TA13480
bta-miR-2307	XM_947133.1	TA13475
bta-miR-760-3p	XM_947134.1	TA13470
bta-miR-324	XM_947135.1	TA13460
bta-miR-10167-3p	XM_947136.1	TA13455
bta-miR-574	XM_947137.1	TA13450
bta-miR-129	XM_947138.1	TA13445
bta-miR-149-5p	XM_947138.1	TA13445
bta-miR-328	XM_947138.1	TA13445
novel_307	XM_947138.1	TA13445
novel_378	XM_947138.1	TA13445
novel_451	XM_947138.1	TA13445
bta-miR-2284aa	XM_947140.1	TA13435
bta-miR-2311	XM_947140.1	TA13435
bta-miR-874	XM_947140.1	TA13435
bta-miR-1949	XM_947141.1	TA13430
bta-miR-12010	XM_947142.1	TA13425
bta-miR-138	XM_947142.1	TA13425
novel_235	XM_947142.1	TA13425
novel_298	XM_947142.1	TA13425
novel_431	XM_947142.1	TA13425
novel_451	XM_947142.1	TA13425
novel_463	XM_947142.1	TA13425
novel_314	XM_947143.1	TA13420
bta-miR-2448-3p	XM_947144.1	TA13415
novel_436	XM_947144.1	TA13415
bta-miR-10180-3p	XM_947145.1	TA13400
bta-miR-2382-5p	XM_947145.1	TA13400
novel_418	XM_947146.1	TA13395
bta-miR-30b-3p	XM_947147.1	TA13390
bta-miR-187	XM_947148.1	TA13385
bta-miR-671	XM_947148.1	TA13385
bta-miR-12042	XM_947149.1	TA13380
bta-miR-1248	XM_947149.1	TA13380
bta-miR-375	XM_947149.1	TA13380
novel_307	XM_947149.1	TA13380
novel_350	XM_947149.1	TA13380
novel_399	XM_947149.1	TA13380
bta-miR-150	XM_947151.1	TA13370
bta-miR-188	XM_947154.1	TA13355
bta-miR-193a-5p	XM_947154.1	TA13355
bta-miR-382	XM_947155.1	TA13345
bta-miR-23b-5p	XM_947156.1	TA13340
novel_424	XM_947156.1	TA13340
bta-miR-2378	XM_947157.1	TA13335
bta-miR-378	XM_947157.1	TA13335
bta-miR-378c	XM_947157.1	TA13335
bta-miR-2376	XM_947158.1	TA13330
bta-miR-2438	XM_947159.1	TA13325
bta-miR-138	XM_947161.1	TA13315
bta-miR-2447	XM_947161.1	TA13315
bta-miR-362-5p	XM_947161.1	TA13315
bta-miR-500	XM_947161.1	TA13315
novel_367	XM_947161.1	TA13315
novel_418	XM_947161.1	TA13315
bta-miR-10185-5p	XM_947162.1	TA13310
novel_458	XM_947162.1	TA13310
bta-miR-2415-3p	XM_947163.1	TA13305
novel_427	XM_947163.1	TA13305
bta-miR-2357	XM_947164.1	TA13300
novel_451	XM_947164.1	TA13300
bta-miR-199a-5p	XM_947165.1	TA13295
bta-miR-296-3p	XM_947165.1	TA13295
bta-miR-339a	XM_947165.1	TA13295
bta-miR-339b	XM_947165.1	TA13295
novel_378	XM_947165.1	TA13295
bta-miR-11993	XM_947166.1	TA13290
bta-miR-671	XM_947166.1	TA13290
bta-miR-2399-5p	XM_947167.1	TA13285
bta-miR-432	XM_947167.1	TA13285
novel_388	XM_947167.1	TA13285
novel_406	XM_947167.1	TA13285
bta-miR-2438	XM_947168.1	TA13280
bta-miR-432	XM_947168.1	TA13280
bta-miR-490	XM_947168.1	TA13280
bta-miR-23b-5p	XM_947169.1	TA13275
bta-miR-671	XM_947169.1	TA13275
bta-miR-2332	XM_947170.1	TA13270
bta-miR-2403	XM_947170.1	TA13270
novel_440	XM_947170.1	TA13270
bta-miR-423-5p	XM_947171.1	TA13265
novel_418	XM_947171.1	TA13265
bta-let-7b	XM_947172.1	TA13260
bta-miR-10162-5p	XM_947172.1	TA13260
bta-miR-2415-3p	XM_947172.1	TA13260
bta-miR-429	XM_947172.1	TA13260
bta-miR-484	XM_947172.1	TA13260
novel_209	XM_947172.1	TA13260
novel_443	XM_947172.1	TA13260
bta-miR-425-3p	XM_947173.1	TA13255
bta-miR-2461-3p	XM_947174.1	TA13250
bta-miR-365-5p	XM_947174.1	TA13250
novel_316	XM_947174.1	TA13250
novel_431	XM_947174.1	TA13250
bta-miR-10180-3p	XM_947175.1	TA13240
bta-miR-10182-5p	XM_947175.1	TA13240
bta-miR-2285bt	XM_947175.1	TA13240
bta-miR-425-3p	XM_947176.1	TA13235
bta-miR-2461-3p	XM_947177.1	TA13230
bta-miR-365-5p	XM_947177.1	TA13230
novel_316	XM_947177.1	TA13230
novel_431	XM_947177.1	TA13230
bta-miR-365-5p	XM_947179.1	TA13220
bta-miR-12034	XM_947180.1	TA13215
bta-miR-2440	XM_947180.1	TA13215
bta-miR-11986c	XM_947181.1	TA13210
bta-miR-2285bh	XM_947181.1	TA13210
bta-miR-455-3p	XM_947181.1	TA13210
bta-miR-7857-3p	XM_947181.1	TA13210
bta-miR-328	XM_947182.1	TA13205
bta-miR-7857-3p	XM_947182.1	TA13205
bta-miR-145	XM_947183.1	TA13200
novel_204	XM_947184.1	TA13195
bta-miR-484	XM_947185.1	TA13180
bta-miR-211	XM_947186.1	TA13175
bta-miR-2316	XM_947186.1	TA13175
bta-miR-2398	XM_947186.1	TA13175
bta-miR-26a	XM_947186.1	TA13175
bta-miR-26b	XM_947186.1	TA13175
novel_304	XM_947187.1	TA13170
bta-miR-26a	XM_947188.1	TA13165
bta-miR-26b	XM_947188.1	TA13165
bta-miR-2890	XM_947188.1	TA13165
bta-miR-2346	XM_947189.1	TA13160
bta-miR-205	XM_947191.1	TA13150
novel_427	XM_947191.1	TA13150
bta-miR-10178-5p	XM_947192.1	TA13145
novel_461	XM_947192.1	TA13145
bta-miR-22-3p	XM_947195.1	TA13125
novel_427	XM_947195.1	TA13125
bta-miR-6522	XM_947196.1	TA13120
novel_353	XM_947197.1	TA13115
novel_378	XM_947197.1	TA13115
bta-miR-12057	XM_947198.1	TA13110
bta-miR-2338	XM_947198.1	TA13110
bta-miR-769	XM_947198.1	TA13110
novel_304	XM_947198.1	TA13110
novel_322	XM_947198.1	TA13110
bta-miR-212	XM_947199.1	TA13105
bta-miR-147	XM_947201.1	TA13095
novel_314	XM_947204.1	TA13080
bta-miR-11974	XM_947211.1	TA13045
bta-miR-2338	XM_947211.1	TA13045
bta-miR-425-5p	XM_947212.1	TA13040
novel_360	XM_947214.1	TA13030
bta-miR-425-3p	XM_947215.1	TA13020
bta-miR-125a	XM_947216.1	TA13015
bta-miR-125b	XM_947216.1	TA13015
bta-miR-122	XM_947217.1	TA13010
bta-miR-574	XM_947217.1	TA13010
novel_332	XM_947217.1	TA13010
bta-miR-30e-5p	XM_947222.1	TA12985
bta-miR-30f	XM_947222.1	TA12985
bta-miR-34c	XM_947222.1	TA12985
bta-miR-449c	XM_947222.1	TA12985
bta-miR-2475	XM_947224.1	TA12975
bta-miR-7180	XM_947224.1	TA12975
novel_382	XM_947224.1	TA12975
bta-miR-10185-5p	XM_947225.1	TA12965
bta-miR-11973	XM_947225.1	TA12965
novel_314	XM_947225.1	TA12965
bta-miR-34a	XM_947226.1	TA12960
bta-miR-34c	XM_947226.1	TA12960
bta-miR-370	XM_947226.1	TA12960
bta-miR-432	XM_947226.1	TA12960
bta-miR-449a	XM_947226.1	TA12960
bta-miR-449b	XM_947226.1	TA12960
novel_223	XM_947226.1	TA12960
novel_307	XM_947226.1	TA12960
novel_320	XM_947226.1	TA12960
novel_352	XM_947226.1	TA12960
novel_403	XM_947226.1	TA12960
bta-miR-188	XM_947227.1	TA12955
bta-miR-138	XM_947229.1	TA12945
bta-miR-11998	XM_947230.1	TA12940
bta-miR-2403	XM_947231.1	TA12935
bta-miR-2448-3p	XM_947231.1	TA12935
bta-miR-425-3p	XM_947231.1	TA12935
bta-miR-145	XM_947233.1	TA12925
novel_383	XM_947233.1	TA12925
bta-miR-365-5p	XM_947234.1	TA12920
bta-miR-196b	XM_947235.1	TA12905
bta-miR-760-3p	XM_947235.1	TA12905
novel_316	XM_947235.1	TA12905
bta-miR-432	XM_947236.1	TA12900
bta-miR-677	XM_947236.1	TA12900
novel_205	XM_947236.1	TA12900
bta-miR-12034	XM_947238.1	TA12890
bta-miR-6529a	XM_947238.1	TA12890
novel_378	XM_947239.1	TA12885
bta-miR-6522	XM_947240.1	TA12880
bta-miR-1839	XM_947241.1	TA12875
bta-miR-23b-5p	XM_947241.1	TA12875
bta-miR-2889	XM_947241.1	TA12875
novel_427	XM_947241.1	TA12875
bta-miR-211	XM_947243.1	TA12865
novel_316	XM_947243.1	TA12865
novel_417	XM_947243.1	TA12865
bta-miR-2392	XM_947244.1	TA12860
bta-miR-2448-3p	XM_947244.1	TA12860
novel_316	XM_947244.1	TA12860
bta-miR-129	XM_947245.1	TA12855
bta-miR-17-3p	XM_947245.1	TA12855
bta-miR-15b	XM_947246.1	TA12850
bta-miR-497	XM_947246.1	TA12850
bta-miR-2397-5p	XM_947247.1	TA12845
novel_320	XM_947247.1	TA12845
bta-miR-2338	XM_947249.1	TA12835
bta-miR-302c	XM_947249.1	TA12835
bta-miR-449c	XM_947249.1	TA12835
bta-miR-592	XM_947249.1	TA12835
bta-miR-2410	XM_947250.1	TA12830
bta-miR-362-5p	XM_947251.1	TA12825
bta-miR-2311	XM_947253.1	TA12815
bta-miR-484	XM_947253.1	TA12815
novel_353	XM_947253.1	TA12815
bta-miR-3432a	XM_947254.1	TA12810
bta-miR-574	XM_947254.1	TA12810
bta-miR-33a	XM_947255.1	TA12800
novel_360	XM_947257.1	TA12790
bta-miR-2338	XM_947258.1	TA12785
bta-miR-2410	XM_947258.1	TA12785
bta-miR-760-3p	XM_947258.1	TA12785
novel_205	XM_947258.1	TA12785
bta-miR-2438	XM_947259.1	TA12780
bta-miR-652	XM_947259.1	TA12780
novel_316	XM_947259.1	TA12780
novel_350	XM_947259.1	TA12780
bta-miR-149-3p	XM_947260.1	TA12775
bta-miR-205	XM_947261.1	TA12770
novel_307	XM_947261.1	TA12770
novel_447	XM_947262.1	TA12765
bta-miR-2284r	XM_947263.1	TA12760
bta-miR-1949	XM_947264.1	TA12755
bta-miR-214	XM_947264.1	TA12755
bta-miR-2316	XM_947264.1	TA12755
bta-miR-2428	XM_947264.1	TA12755
bta-miR-2454-5p	XM_947264.1	TA12755
bta-miR-2904	XM_947264.1	TA12755
bta-miR-7862	XM_947264.1	TA12755
bta-miR-873	XM_947264.1	TA12755
bta-miR-125a	XM_947265.1	TA12745
bta-miR-125b	XM_947265.1	TA12745
bta-miR-149-5p	XM_947265.1	TA12745
bta-miR-2316	XM_947265.1	TA12745
bta-miR-2331-5p	XM_947265.1	TA12745
bta-miR-92a	XM_947265.1	TA12745
bta-miR-92b	XM_947265.1	TA12745
novel_463	XM_947265.1	TA12745
bta-miR-1842	XM_947266.1	TA12740
bta-miR-338	XM_947266.1	TA12740
bta-miR-6517	XM_947266.1	TA12740
bta-miR-760-3p	XM_947266.1	TA12740
bta-miR-9-5p	XM_947266.1	TA12740
novel_341	XM_947266.1	TA12740
bta-miR-2410	XM_947267.1	TA12735
bta-let-7b	XM_947268.1	TA12730
bta-miR-2428	XM_947268.1	TA12730
novel_235	XM_947268.1	TA12730
bta-miR-136	XM_947270.1	TA12720
novel_113	XM_947270.1	TA12720
bta-miR-2889	XM_947271.1	TA12715
bta-miR-362-5p	XM_947271.1	TA12715
bta-miR-4449	XM_947271.1	TA12715
novel_320	XM_947271.1	TA12715
novel_350	XM_947271.1	TA12715
novel_391	XM_947271.1	TA12715
bta-miR-423-5p	XM_947272.1	TA12710
novel_210	XM_947272.1	TA12710
novel_400	XM_947272.1	TA12710
novel_461	XM_947272.1	TA12710
bta-miR-1307	XM_947274.1	TA12700
bta-miR-10162-5p	XM_947275.1	TA12685
bta-miR-181b	XM_947276.1	TA12680
bta-miR-2366	XM_947276.1	TA12680
bta-miR-188	XM_947277.1	TA12675
novel_316	XM_947277.1	TA12675
bta-miR-1814c	XM_947278.1	TA12670
bta-miR-2310	XM_947278.1	TA12670
novel_205	XM_947278.1	TA12670
novel_418	XM_947279.1	TA12665
bta-miR-2432	XM_947286.1	TA12625
bta-miR-2448-3p	XM_947286.1	TA12625
novel_307	XM_947286.1	TA12625
bta-miR-2346	XM_947287.1	TA12620
bta-miR-383	XM_947287.1	TA12620
bta-miR-1291	XM_947289.1	TA12610
bta-miR-532	XM_947291.1	TA12600
bta-miR-105a	XM_947292.1	TA12595
bta-miR-28	XM_947292.1	TA12595
novel_376	XM_947293.1	TA12590
novel_418	XM_947293.1	TA12590
novel_451	XM_947293.1	TA12590
bta-miR-760-3p	XM_947294.1	TA12585
bta-miR-2332	XM_947297.1	TA12565
novel_376	XM_947297.1	TA12565
novel_360	XM_947298.1	TA12560
novel_461	XM_947298.1	TA12560
bta-miR-22-5p	XM_947300.1	TA12550
bta-miR-2428	XM_947300.1	TA12550
bta-miR-31	XM_947300.1	TA12550
novel_463	XM_947300.1	TA12550
bta-miR-10179-5p	XM_947303.1	TA12535
bta-miR-1296	XM_947303.1	TA12535
bta-miR-21-3p	XM_947303.1	TA12535
bta-miR-2344	XM_947303.1	TA12535
bta-miR-2400	XM_947303.1	TA12535
bta-miR-2415-3p	XM_947303.1	TA12535
novel_373	XM_947303.1	TA12535
bta-miR-217	XM_947304.1	TA12530
bta-miR-664a	XM_947305.1	TA12520
novel_403	XM_947306.1	TA12515
novel_398	XM_947307.1	TA12510
bta-miR-105a	XM_947308.1	TA12505
bta-miR-199a-5p	XM_947308.1	TA12505
novel_424	XM_947308.1	TA12505
novel_463	XM_947308.1	TA12505
bta-miR-197	XM_947309.1	TA12500
novel_386	XM_947309.1	TA12500
novel_388	XM_947309.1	TA12500
bta-miR-2376	XM_947310.1	TA12495
bta-miR-326	XM_947310.1	TA12495
novel_260	XM_947310.1	TA12495
bta-miR-2392	XM_947311.1	TA12490
novel_339	XM_947311.1	TA12490
novel_350	XM_947311.1	TA12490
bta-miR-2389	XM_947312.1	TA12485
bta-miR-2454-5p	XM_947313.1	TA12480
bta-miR-10180-3p	XM_947314.1	TA12475
bta-miR-12010	XM_947314.1	TA12475
bta-miR-2285bh	XM_947314.1	TA12475
bta-miR-2338	XM_947314.1	TA12475
bta-miR-2410	XM_947314.1	TA12475
novel_210	XM_947314.1	TA12475
novel_235	XM_947314.1	TA12475
novel_463	XM_947314.1	TA12475
bta-miR-150	XM_947315.1	TA12470
novel_235	XM_947315.1	TA12470
bta-miR-11994	XM_947317.1	TA12460
bta-miR-23b-5p	XM_947317.1	TA12460
bta-miR-2411-5p	XM_947317.1	TA12460
bta-miR-28	XM_947317.1	TA12460
bta-miR-328	XM_947317.1	TA12460
bta-miR-3533	XM_947317.1	TA12460
bta-miR-205	XM_947319.1	TA12450
bta-miR-2299-3p	XM_947319.1	TA12450
bta-miR-449a	XM_947319.1	TA12450
bta-miR-449c	XM_947319.1	TA12450
bta-miR-503-3p	XM_947320.1	TA12445
novel_205	XM_947320.1	TA12445
novel_304	XM_947320.1	TA12445
bta-miR-2448-3p	XM_947322.1	TA12435
bta-miR-12061	XM_947323.1	TA12430
bta-miR-2382-5p	XM_947323.1	TA12430
bta-miR-2389	XM_947323.1	TA12430
bta-miR-2416	XM_947323.1	TA12430
bta-miR-2428	XM_947323.1	TA12430
bta-miR-664a	XM_947323.1	TA12430
bta-miR-10181-5p	XM_947324.1	TA12425
bta-miR-141	XM_947324.1	TA12425
bta-miR-200a	XM_947324.1	TA12425
novel_378	XM_947325.1	TA12415
novel_385	XM_947325.1	TA12415
bta-miR-10167-3p	XM_947326.1	TA12410
bta-miR-146a	XM_947326.1	TA12410
bta-miR-146b	XM_947326.1	TA12410
bta-miR-2392	XM_947326.1	TA12410
bta-miR-574	XM_947326.1	TA12410
novel_157	XM_947326.1	TA12410
bta-miR-11979	XM_947327.1	TA12405
bta-miR-1842	XM_947327.1	TA12405
bta-miR-187	XM_947327.1	TA12405
bta-miR-760-3p	XM_947327.1	TA12405
novel_304	XM_947327.1	TA12405
novel_205	XM_947328.1	TA12400
bta-miR-10167-3p	XM_947329.1	TA12395
bta-miR-193a-3p	XM_947330.1	TA12390
bta-miR-196b	XM_947330.1	TA12390
bta-miR-296-3p	XM_947330.1	TA12390
bta-miR-7180	XM_947330.1	TA12390
novel_151	XM_947330.1	TA12390
novel_451	XM_947331.1	TA12385
bta-miR-2311	XM_947334.1	TA12370
bta-miR-10167-3p	XM_947335.1	TA12360
bta-miR-2323	XM_947335.1	TA12360
bta-miR-11994	XM_947336.1	TA12355
bta-miR-7857-3p	XM_947336.1	TA12355
bta-miR-10167-3p	XM_947337.1	TA12350
bta-miR-10178-5p	XM_947338.1	TA12345
bta-miR-1343-3p	XM_947338.1	TA12345
bta-miR-2411-5p	XM_947338.1	TA12345
bta-miR-6523a	XM_947338.1	TA12345
bta-miR-7857-3p	XM_947338.1	TA12345
novel_461	XM_947338.1	TA12345
bta-miR-150	XM_947339.1	TA12340
bta-miR-3064	XM_947339.1	TA12340
bta-miR-455-5p	XM_947339.1	TA12340
bta-miR-196b	XM_947340.1	TA12335
bta-miR-1224	XM_947342.1	TA12325
bta-miR-6531	XM_947343.1	TA12320
novel_376	XM_947343.1	TA12320
bta-miR-188	XM_947345.1	TA12295
novel_205	XM_947347.1	TA12285
novel_247	XM_947347.1	TA12285
novel_462	XM_947348.1	TA12280
bta-miR-181d	XM_947349.1	TA12275
novel_151	XM_947350.1	TA12270
bta-miR-181d	XM_947351.1	TA12265
novel_151	XM_947352.1	TA12260
bta-miR-12057	XM_947353.1	TA12255
bta-miR-6516	XM_947353.1	TA12255
novel_400	XM_947354.1	TA12245
bta-miR-574	XM_947355.1	TA12240
bta-miR-12014	XM_947356.1	TA12235
bta-miR-21-3p	XM_947356.1	TA12235
bta-miR-2387	XM_947359.1	TA12220
novel_316	XM_947359.1	TA12220
bta-miR-10167-3p	XM_947360.1	TA12215
bta-miR-138	XM_947360.1	TA12215
bta-miR-455-3p	XM_947360.1	TA12215
novel_367	XM_947360.1	TA12215
novel_424	XM_947360.1	TA12215
bta-miR-27a-5p	XM_947361.1	TA12210
novel_391	XM_947361.1	TA12210
bta-miR-139	XM_947363.1	TA12200
novel_339	XM_947363.1	TA12200
bta-miR-2904	XM_947365.1	TA12185
bta-miR-11989	XM_947366.1	TA12180
bta-miR-219-3p	XM_947366.1	TA12180
novel_304	XM_947366.1	TA12180
bta-miR-2285ak-5p	XM_947367.1	TA12175
bta-miR-361	XM_947367.1	TA12175
novel_320	XM_947367.1	TA12175
novel_386	XM_947367.1	TA12175
bta-miR-324	XM_947368.1	TA12170
bta-miR-452	XM_947368.1	TA12170
novel_320	XM_947368.1	TA12170
bta-miR-129	XM_947369.1	TA12165
bta-miR-2285af	XM_947369.1	TA12165
bta-miR-449a	XM_947371.1	TA12155
bta-miR-449b	XM_947371.1	TA12155
bta-miR-6525	XM_947371.1	TA12155
novel_271	XM_947372.1	TA12150
novel_307	XM_947372.1	TA12150
bta-miR-2904	XM_947373.1	TA12145
novel_332	XM_947373.1	TA12145
bta-miR-2411-3p	XM_947374.1	TA12135
bta-miR-345-5p	XM_947374.1	TA12135
bta-miR-181d	XM_947375.1	TA12130
novel_394	XM_947375.1	TA12130
bta-miR-1388-3p	XM_947376.1	TA12125
novel_427	XM_947376.1	TA12125
bta-miR-2382-5p	XM_947378.1	TA12115
bta-miR-382	XM_947378.1	TA12115
bta-miR-2397-5p	XM_947379.1	TA12110
novel_150	XM_947379.1	TA12110
bta-miR-1248	XM_947380.1	TA12105
bta-miR-874	XM_947380.1	TA12105
novel_367	XM_947380.1	TA12105
novel_437	XM_947380.1	TA12105
bta-miR-106a	XM_947381.1	TA12100
bta-miR-17-5p	XM_947381.1	TA12100
bta-miR-24	XM_947381.1	TA12100
bta-miR-10167-3p	XM_947382.1	TA12095
bta-miR-10178-5p	XM_947382.1	TA12095
bta-miR-1343-3p	XM_947382.1	TA12095
bta-miR-154c	XM_947382.1	TA12095
novel_461	XM_947382.1	TA12095
bta-miR-11987	XM_947384.1	TA12085
bta-miR-21-3p	XM_947384.1	TA12085
bta-miR-2448-3p	XM_947384.1	TA12085
bta-miR-2450a	XM_947386.1	TA12075
bta-miR-7857-3p	XM_947387.1	TA12070
bta-miR-10167-3p	XM_947389.1	TA12060
bta-miR-193a-5p	XM_947389.1	TA12060
bta-miR-2378	XM_947389.1	TA12060
bta-miR-486	XM_947389.1	TA12060
novel_417	XM_947389.1	TA12060
bta-miR-224	XM_947391.1	TA12050
bta-miR-2340	XM_947392.1	TA12045
bta-miR-6516	XM_947392.1	TA12045
bta-miR-11987	XM_947393.1	TA12040
bta-miR-22-3p	XM_947393.1	TA12040
bta-miR-2397-3p	XM_947393.1	TA12040
bta-miR-493	XM_947393.1	TA12040
novel_426	XM_947393.1	TA12040
novel_461	XM_947395.1	TA12025
bta-miR-432	XM_947397.1	TA12015
novel_314	XM_947397.1	TA12015
novel_378	XM_947397.1	TA12015
bta-miR-502a	XM_947398.1	TA12010
bta-miR-10185-5p	XM_947399.1	TA12005
bta-miR-2331-3p	XM_947399.1	TA12005
novel_249	XM_947399.1	TA12005
bta-miR-2340	XM_947400.1	TA12000
bta-miR-12014	XM_947401.1	TA11995
bta-miR-302a	XM_947401.1	TA11995
bta-miR-199a-5p	XM_947402.1	TA11990
bta-miR-199b	XM_947402.1	TA11990
bta-miR-331-3p	XM_947402.1	TA11990
bta-miR-504	XM_947402.1	TA11990
novel_367	XM_947402.1	TA11990
novel_378	XM_947402.1	TA11990
bta-miR-148b	XM_947404.1	TA11975
bta-miR-2284r	XM_947404.1	TA11975
novel_367	XM_947404.1	TA11975
novel_376	XM_947404.1	TA11975
bta-miR-2424	XM_947405.1	TA11970
novel_385	XM_947405.1	TA11970
bta-miR-2338	XM_947406.1	TA11965
bta-miR-2448-3p	XM_947406.1	TA11965
bta-miR-485	XM_947406.1	TA11965
bta-miR-664a	XM_947406.1	TA11965
novel_235	XM_947406.1	TA11965
novel_314	XM_947406.1	TA11965
novel_426	XM_947407.1	TA11960
bta-miR-2448-3p	XM_947408.1	TA11955
bta-miR-12042	XM_947410.1	TA11945
bta-miR-2408	XM_947411.1	TA11940
bta-miR-3533	XM_947411.1	TA11940
novel_376	XM_947411.1	TA11940
bta-miR-370	XM_947414.1	TA11915
bta-miR-3432a	XM_947415.1	TA11910
bta-miR-6525	XM_947417.1	TA11900
bta-miR-133c	XM_947418.1	TA11895
bta-miR-150	XM_947418.1	TA11895
bta-miR-2285b	XM_947418.1	TA11895
bta-miR-423-3p	XM_947418.1	TA11895
bta-miR-1343-3p	XM_947421.1	TA11880
bta-miR-23b-3p	XM_947421.1	TA11880
bta-miR-145	XM_947422.1	TA11875
bta-miR-671	XM_947422.1	TA11875
bta-miR-1343-3p	XM_947423.1	TA11870
bta-miR-1260b	XM_947424.1	TA11865
bta-miR-2285ck	XM_947424.1	TA11865
bta-miR-2300a-5p	XM_947424.1	TA11865
bta-miR-490	XM_947424.1	TA11865
bta-miR-320a	XM_947425.1	TA11860
bta-miR-2438	XM_947426.1	TA11855
novel_341	XM_947426.1	TA11855
bta-miR-6517	XM_947428.1	TA11845
novel_316	XM_947428.1	TA11845
bta-miR-12057	XM_947429.1	TA11840
bta-miR-2410	XM_947429.1	TA11840
bta-miR-484	XM_947431.1	TA11830
novel_151	XM_947431.1	TA11830
novel_307	XM_947431.1	TA11830
bta-miR-149-3p	XM_947433.1	TA11820
bta-miR-24-3p	XM_947433.1	TA11820
novel_205	XM_947433.1	TA11820
bta-miR-12061	XM_947435.1	TA11805
bta-miR-188	XM_947435.1	TA11805
bta-miR-27a-5p	XM_947435.1	TA11805
novel_463	XM_947435.1	TA11805
bta-miR-2447	XM_947438.1	TA11790
bta-miR-2448-3p	XM_947438.1	TA11790
bta-miR-6529a	XM_947438.1	TA11790
novel_402	XM_947438.1	TA11790
novel_205	XM_947441.1	TA11775
bta-miR-2432	XM_947444.1	TA11755
novel_367	XM_947444.1	TA11755
bta-miR-2285ak-5p	XM_947445.1	TA11750
bta-miR-214	XM_947446.1	TA11745
bta-miR-2475	XM_947446.1	TA11745
novel_320	XM_947446.1	TA11745
novel_424	XM_947447.1	TA11740
bta-miR-1248	XM_947448.1	TA11735
bta-miR-1343-3p	XM_947448.1	TA11735
bta-miR-2340	XM_947448.1	TA11735
bta-miR-2432	XM_947448.1	TA11735
bta-miR-6517	XM_947448.1	TA11735
bta-miR-92b	XM_947448.1	TA11735
novel_427	XM_947449.1	TA11730
bta-miR-1343-3p	XM_947452.1	TA11715
bta-miR-1468	XM_947452.1	TA11715
bta-miR-2308	XM_947452.1	TA11715
bta-miR-3578	XM_947452.1	TA11715
novel_461	XM_947452.1	TA11715
bta-miR-11973	XM_947453.1	TA11710
bta-miR-1224	XM_947453.1	TA11710
novel_421	XM_947453.1	TA11710
bta-miR-409a	XM_947456.1	TA11690
bta-miR-105a	XM_947457.1	TA11685
novel_339	XM_947457.1	TA11685
bta-miR-2284x	XM_947458.1	TA11680
bta-miR-2285aj-5p	XM_947458.1	TA11680
novel_298	XM_947458.1	TA11680
bta-miR-23b-5p	XM_947459.1	TA11675
bta-miR-2285bh	XM_947460.1	TA11670
bta-miR-2285ck	XM_947460.1	TA11670
bta-miR-299	XM_947460.1	TA11670
novel_378	XM_947460.1	TA11670
bta-miR-188	XM_947461.1	TA11665
novel_367	XM_947461.1	TA11665
novel_367	XM_947462.1	TA11660
bta-miR-219-3p	XM_947464.1	TA11640
novel_360	XM_947464.1	TA11640
bta-miR-2311	XM_947465.1	TA11635
bta-miR-671	XM_947467.1	TA11625
bta-miR-130b	XM_947469.1	TA11615
bta-miR-138	XM_947469.1	TA11615
bta-miR-2346	XM_947469.1	TA11615
bta-miR-6532	XM_947469.1	TA11615
bta-miR-10178-5p	XM_947470.1	TA11610
bta-miR-1306	XM_947470.1	TA11610
bta-miR-1343-3p	XM_947470.1	TA11610
bta-miR-2378	XM_947470.1	TA11610
bta-miR-2400	XM_947470.1	TA11610
bta-miR-2447	XM_947470.1	TA11610
bta-miR-326	XM_947470.1	TA11610
bta-miR-370	XM_947470.1	TA11610
bta-miR-3956	XM_947470.1	TA11610
bta-miR-502b	XM_947470.1	TA11610
novel_350	XM_947470.1	TA11610
novel_417	XM_947470.1	TA11610
novel_430	XM_947470.1	TA11610
novel_451	XM_947470.1	TA11610
novel_304	XM_947471.1	TA11605
bta-miR-11989	XM_947472.1	TA11600
bta-miR-2904	XM_947472.1	TA11600
bta-miR-10a	XM_947473.1	TA11595
bta-miR-10b	XM_947473.1	TA11595
bta-miR-10185-5p	XM_947474.1	TA11585
bta-miR-149-3p	XM_947474.1	TA11585
bta-miR-2410	XM_947474.1	TA11585
bta-miR-2448-3p	XM_947474.1	TA11585
novel_445	XM_947474.1	TA11585
novel_143	XM_947475.1	TA11580
bta-let-7b	XM_947477.1	TA11570
bta-miR-1248	XM_947477.1	TA11570
bta-miR-2316	XM_947477.1	TA11570
novel_391	XM_947477.1	TA11570
novel_424	XM_947477.1	TA11570
bta-miR-181a	XM_947478.1	TA11565
bta-miR-181b	XM_947478.1	TA11565
bta-miR-212	XM_947478.1	TA11565
bta-miR-2392	XM_947478.1	TA11565
bta-miR-320a	XM_947478.1	TA11565
bta-miR-2285bz	XM_947479.1	TA11560
novel_382	XM_947479.1	TA11560
bta-miR-23b-5p	XM_947480.1	TA11555
bta-miR-487b	XM_947480.1	TA11555
novel_204	XM_947480.1	TA11555
novel_378	XM_947480.1	TA11555
novel_427	XM_947480.1	TA11555
bta-miR-1343-3p	XM_947481.1	TA11550
bta-miR-2428	XM_947482.1	TA11545
bta-miR-331-3p	XM_947483.1	TA11540
bta-miR-296-3p	XM_947484.1	TA11535
novel_260	XM_947484.1	TA11535
bta-miR-193a-5p	XM_947486.1	TA11525
novel_443	XM_947486.1	TA11525
novel_316	XM_947487.1	TA11520
bta-miR-11987	XM_947488.1	TA11515
bta-miR-12057	XM_947488.1	TA11515
novel_151	XM_947488.1	TA11515
novel_204	XM_947488.1	TA11515
novel_445	XM_947488.1	TA11515
bta-miR-145	XM_947490.1	TA11505
bta-miR-2889	XM_947490.1	TA11505
bta-miR-2904	XM_947490.1	TA11505
bta-miR-483	XM_947491.1	TA11500
bta-miR-10181-5p	XM_947492.1	TA11495
bta-miR-23b-5p	XM_947492.1	TA11495
novel_316	XM_947492.1	TA11495
bta-miR-2339	XM_947493.1	TA11490
bta-miR-1388-3p	XM_947494.1	TA11475
bta-miR-7860	XM_947494.1	TA11475
bta-miR-196b	XM_947495.1	TA11470
bta-miR-29d-5p	XM_947495.1	TA11470
bta-miR-2389	XM_947496.1	TA11465
bta-miR-139	XM_947498.1	TA11455
bta-miR-370	XM_947498.1	TA11455
bta-miR-502b	XM_947498.1	TA11455
bta-miR-1842	XM_947499.1	TA11450
bta-miR-19b	XM_947499.1	TA11450
bta-miR-6531	XM_947499.1	TA11450
bta-miR-760-3p	XM_947499.1	TA11450
bta-miR-874	XM_947499.1	TA11450
novel_316	XM_947499.1	TA11450
bta-miR-1949	XM_947503.1	TA11430
bta-miR-92a	XM_947503.1	TA11430
bta-miR-129	XM_947505.1	TA16080
novel_316	XM_947506.1	TA16075
bta-miR-23b-3p	XM_947508.1	TA16065
bta-miR-378	XM_947508.1	TA16065
bta-miR-378c	XM_947508.1	TA16065
bta-miR-378d	XM_947508.1	TA16065
bta-miR-7860	XM_947509.1	TA16060
novel_402	XM_947509.1	TA16060
novel_458	XM_947509.1	TA16060
bta-miR-148d	XM_947510.1	TA15995
bta-miR-2399-5p	XM_947511.1	TA15990
bta-miR-2904	XM_947513.1	TA15880
bta-miR-2403	XM_947514.1	TA15775
novel_451	XM_947514.1	TA15775
novel_385	XM_947516.1	TA15715
bta-miR-145	XM_947517.1	TA15660
novel_385	XM_947517.1	TA15660
novel_394	XM_947518.1	TA15605
bta-miR-133a	XM_947519.1	TA15550
bta-miR-133b	XM_947519.1	TA15550
bta-miR-1814c	XM_947519.1	TA15550
bta-miR-2310	XM_947519.1	TA15550
bta-miR-671	XM_947519.1	TA15550
novel_205	XM_947519.1	TA15550
novel_399	XM_947519.1	TA15550
novel_420	XM_947519.1	TA15550
novel_427	XM_947519.1	TA15550
bta-miR-145	XM_947520.1	TA15495
bta-miR-1260b	XM_947521.1	TA15440
bta-miR-105a	XM_947522.1	TA15385
bta-miR-12061	XM_947522.1	TA15385
bta-miR-2483-3p	XM_947522.1	TA15385
novel_461	XM_947522.1	TA15385
bta-miR-196b	XM_947523.1	TA15280
bta-miR-432	XM_947523.1	TA15280
novel_417	XM_947523.1	TA15280
bta-miR-2447	XM_947524.1	TA15275
novel_400	XM_947524.1	TA15275
novel_439	XM_947524.1	TA15275
novel_443	XM_947524.1	TA15275
bta-miR-500	XM_947525.1	TA15220
novel_268	XM_947526.1	TA15115
novel_428	XM_947526.1	TA15115
bta-miR-7857-3p	XM_947527.1	TA15060
bta-miR-2284r	XM_947528.1	TA15005
bta-miR-10167-3p	XM_947529.1	TA15000
bta-miR-12010	XM_947529.1	TA15000
bta-miR-421	XM_947529.1	TA15000
bta-miR-877	XM_947529.1	TA15000
bta-miR-138	XM_947530.1	TA14895
bta-miR-7180	XM_947530.1	TA14895
bta-miR-1248	XM_947531.1	TA14890
bta-miR-221	XM_947531.1	TA14890
novel_461	XM_947531.1	TA14890
bta-miR-23a	XM_947532.1	TA14785
bta-miR-23b-3p	XM_947532.1	TA14785
bta-miR-432	XM_947532.1	TA14785
bta-miR-874	XM_947532.1	TA14785
bta-miR-188	XM_947533.1	TA14730
bta-miR-2447	XM_947533.1	TA14730
novel_418	XM_947533.1	TA14730
novel_461	XM_947533.1	TA14730
bta-miR-2382-5p	XM_947534.1	TA14725
novel_437	XM_947534.1	TA14725
bta-miR-181b	XM_947535.1	TA14670
bta-miR-219	XM_947535.1	TA14670
bta-miR-2410	XM_947535.1	TA14670
bta-miR-6517	XM_947535.1	TA14670
novel_402	XM_947535.1	TA14670
novel_463	XM_947535.1	TA14670
bta-miR-7857-3p	XM_947536.1	TA14565
novel_314	XM_947537.1	TA14510
novel_402	XM_947537.1	TA14510
bta-miR-361	XM_947538.1	TA14505
novel_445	XM_947538.1	TA14505
bta-miR-6775	XM_947541.1	TA14290
bta-miR-204	XM_947544.1	TA14175
novel_458	XM_947544.1	TA14175
bta-miR-219	XM_947545.1	TA14070
bta-miR-1388-3p	XM_947546.1	TA14065
bta-miR-326	XM_947546.1	TA14065
bta-miR-370	XM_947546.1	TA14065
novel_260	XM_947546.1	TA14065
bta-miR-2285by	XM_947547.1	TA13960
bta-miR-382	XM_947547.1	TA13960
bta-miR-671	XM_947547.1	TA13960
bta-miR-493	XM_947548.1	TA13955
bta-miR-500	XM_947548.1	TA13955
bta-miR-2450a	XM_947549.1	TA13900
bta-miR-34c	XM_947549.1	TA13900
bta-miR-449b	XM_947549.1	TA13900
bta-miR-2448-3p	XM_947550.1	TA13795
novel_316	XM_947551.1	TA13740
novel_417	XM_947551.1	TA13740
novel_426	XM_947551.1	TA13740
bta-miR-10178-5p	XM_947552.1	TA13735
bta-miR-224	XM_947552.1	TA13735
bta-miR-23b-5p	XM_947552.1	TA13735
novel_359	XM_947552.1	TA13735
novel_461	XM_947552.1	TA13735
bta-miR-188	XM_947553.1	TA13630
bta-miR-296-3p	XM_947553.1	TA13630
bta-miR-433	XM_947553.1	TA13630
bta-miR-6123	XM_947553.1	TA13630
bta-miR-6517	XM_947553.1	TA13630
novel_350	XM_947553.1	TA13630
novel_424	XM_947553.1	TA13630
novel_304	XM_947554.1	TA13575
novel_332	XM_947554.1	TA13575
novel_363	XM_947554.1	TA13575
novel_443	XM_947554.1	TA13575
bta-miR-6517	XM_947555.1	TA13570
bta-miR-1224	XM_947556.1	TA13465
bta-miR-152	XM_947556.1	TA13465
novel_376	XM_947556.1	TA13465
bta-miR-10182-5p	XM_947557.1	TA13410
bta-miR-11987	XM_947557.1	TA13410
bta-miR-193a	XM_947557.1	TA13410
bta-miR-2331-3p	XM_947557.1	TA13410
bta-miR-671	XM_947557.1	TA13410
novel_150	XM_947557.1	TA13410
novel_223	XM_947557.1	TA13410
bta-miR-2366	XM_947558.1	TA13405
bta-miR-2478	XM_947558.1	TA13405
bta-miR-4286	XM_947558.1	TA13405
novel_421	XM_947562.1	TA13185
novel_350	XM_947563.1	TA13130
bta-miR-2389	XM_947564.1	TA13025
bta-miR-2300a-5p	XM_947565.1	TA12970
bta-miR-296-3p	XM_947565.1	TA12970
bta-miR-500	XM_947565.1	TA12970
novel_352	XM_947565.1	TA12970
bta-miR-182	XM_947566.1	TA12915
bta-miR-324	XM_947566.1	TA12915
novel_157	XM_947566.1	TA12915
novel_298	XM_947566.1	TA12915
bta-miR-188	XM_947567.1	TA12910
bta-miR-574	XM_947567.1	TA12910
novel_426	XM_947567.1	TA12910
novel_445	XM_947567.1	TA12910
bta-miR-11987	XM_947568.1	TA12805
bta-miR-219	XM_947568.1	TA12805
bta-miR-2357	XM_947568.1	TA12805
bta-miR-331-3p	XM_947568.1	TA12805
bta-miR-3956	XM_947568.1	TA12805
bta-miR-6517	XM_947568.1	TA12805
novel_276	XM_947568.1	TA12805
novel_314	XM_947568.1	TA12805
bta-miR-375	XM_947569.1	TA12750
bta-miR-542-5p	XM_947569.1	TA12750
bta-miR-574	XM_947569.1	TA12750
bta-miR-10179-5p	XM_947571.1	TA12690
bta-miR-2408	XM_947571.1	TA12690
bta-miR-338	XM_947571.1	TA12690
bta-miR-483	XM_947573.1	TA12580
bta-miR-22-5p	XM_947576.1	TA12365
novel_316	XM_947578.1	TA12305
bta-miR-6523b	XM_947582.1	TA12035
bta-miR-760-3p	XM_947582.1	TA12035
bta-miR-2448-3p	XM_947583.1	TA11980
bta-miR-574	XM_947583.1	TA11980
bta-miR-2338	XM_947584.1	TA11925
bta-miR-7862	XM_947584.1	TA11925
novel_314	XM_947584.1	TA11925
bta-miR-769	XM_947586.1	TA11815
novel_307	XM_947586.1	TA11815
bta-miR-2403	XM_947588.1	TA11705
bta-miR-760-3p	XM_947588.1	TA11705
bta-miR-873	XM_947589.1	TA11650
bta-miR-2410	XM_947594.1	TA11425
bta-miR-34a	XM_947595.1	TA11420
bta-miR-449a	XM_947595.1	TA11420
bta-miR-449b	XM_947595.1	TA11420
bta-miR-449c	XM_947595.1	TA11420
bta-miR-23b-5p	XM_947598.1	TA11405
bta-miR-2448-3p	XM_947600.1	TA11395
novel_316	XM_947600.1	TA11395
bta-miR-149-5p	XM_947602.1	TA11385
novel_367	XM_947603.1	TA09420
bta-miR-760-3p	XM_947604.1	TA09425
novel_235	XM_947604.1	TA09425
bta-miR-2285ak-5p	XM_947605.1	TA09430
novel_321	XM_947606.1	TA09435
bta-miR-2461-3p	XM_947609.1	TA09450
bta-miR-365-5p	XM_947610.1	TA17105
bta-miR-432	XM_947610.1	TA17105
novel_353	XM_947610.1	TA17105
novel_381	XM_947610.1	TA17105
bta-miR-2898	XM_947611.1	TA17110
novel_260	XM_947611.1	TA17110
novel_367	XM_947611.1	TA17110
bta-miR-671	XM_947613.1	TA17120
novel_222	XM_947613.1	TA17120
novel_378	XM_947613.1	TA17120
novel_321	XM_947614.1	TA17125
bta-miR-2448-3p	XM_947615.1	TA17130
novel_429	XM_947615.1	TA17130
bta-miR-2448-3p	XM_947616.1	TA17135
bta-miR-136	XM_947623.1	TA17180
novel_320	XM_947624.1	TA17185
bta-miR-2338	XM_947628.1	TA17205
novel_316	XM_947628.1	TA17205
bta-miR-11986c	XM_947629.1	TA17210
bta-miR-574	XM_947629.1	TA17210
bta-miR-12060	XM_947630.1	TA17215
bta-miR-483	XM_947630.1	TA17215
bta-miR-574	XM_947630.1	TA17215
novel_463	XM_947630.1	TA17215
novel_360	XM_947633.1	TA17230
novel_394	XM_947633.1	TA17230
bta-miR-877	XM_947635.1	TA17240
bta-miR-326	XM_947636.1	TA17245
novel_304	XM_947636.1	TA17245
bta-miR-2340	XM_947637.1	TA17250
novel_373	XM_947637.1	TA17250
bta-miR-193a	XM_947638.1	TA17255
bta-miR-2448-3p	XM_947639.1	TA17260
novel_307	XM_947640.1	TA17265
novel_316	XM_947640.1	TA17265
bta-miR-149-5p	XM_947642.1	TA17275
bta-miR-1842	XM_947642.1	TA17275
bta-miR-760-3p	XM_947642.1	TA17275
novel_376	XM_947642.1	TA17275
bta-miR-2448-3p	XM_947643.1	TA17280
bta-miR-425-3p	XM_947643.1	TA17280
bta-miR-502b	XM_947643.1	TA17280
bta-miR-652	XM_947643.1	TA17280
novel_316	XM_947644.1	TA17285
bta-miR-345-3p	XM_947645.1	TA17290
bta-miR-10179-5p	XM_947646.1	TA17295
bta-miR-873	XM_947646.1	TA17295
novel_424	XM_947646.1	TA17295
bta-miR-124a	XM_947647.1	TA17300
bta-miR-2443	XM_947647.1	TA17300
bta-miR-2447	XM_947647.1	TA17300
bta-miR-11987	XM_947648.1	TA17305
bta-miR-2378	XM_947649.1	TA17310
bta-miR-490	XM_947649.1	TA17310
novel_307	XM_947649.1	TA17310
novel_399	XM_947649.1	TA17310
novel_402	XM_947649.1	TA17310
novel_378	XM_947650.1	TA17315
novel_443	XM_947650.1	TA17315
bta-miR-877	XM_947652.1	TA17325
novel_430	XM_947652.1	TA17325
bta-miR-12061	XM_947653.1	TA17330
novel_418	XM_947654.1	TA17335
bta-miR-1949	XM_947657.1	TA07025
bta-miR-1842	XM_947658.1	TA07030
bta-miR-760-3p	XM_947658.1	TA07030
novel_316	XM_947658.1	TA07030
bta-miR-2284i	XM_947659.1	TA07035
bta-miR-365-5p	XM_947659.1	TA07035
bta-miR-95	XM_947659.1	TA07035
bta-miR-2904	XM_947660.1	TA07040
novel_443	XM_947661.1	TA07045
bta-miR-224	XM_947662.1	TA07050
bta-miR-3431	XM_947662.1	TA07050
bta-miR-1306	XM_947665.1	TA07065
bta-miR-150	XM_947665.1	TA07065
bta-miR-27b	XM_947665.1	TA07065
novel_352	XM_947665.1	TA07065
bta-miR-26a	XM_947667.1	TA07125
bta-miR-26b	XM_947667.1	TA07125
bta-miR-21-3p	XM_947670.1	TA07290
novel_418	XM_947670.1	TA07290
bta-miR-99b	XM_947671.1	TA07395
novel_451	XM_947673.1	TA07505
bta-miR-106b	XM_947675.1	TA07565
bta-miR-2408	XM_947675.1	TA07565
bta-miR-301a	XM_947675.1	TA07565
bta-miR-301b	XM_947675.1	TA07565
bta-miR-574	XM_947675.1	TA07565
bta-miR-769	XM_947675.1	TA07565
novel_116	XM_947675.1	TA07565
bta-miR-12061	XM_947679.1	TA07785
bta-miR-126-5p	XM_947679.1	TA07785
novel_417	XM_947679.1	TA07785
novel_260	XM_947683.1	TA08055
bta-miR-2448-3p	XM_947689.1	TA08335
bta-miR-204	XM_947697.1	TA08720
bta-miR-211	XM_947697.1	TA08720
bta-miR-139	XM_947701.1	TA08940
bta-miR-2478	XM_947702.1	TA08995
bta-miR-214	XM_947703.1	TA09050
bta-miR-2313-5p	XM_947703.1	TA09050
bta-miR-31	XM_947703.1	TA09050
bta-miR-671	XM_947703.1	TA09050
bta-miR-677	XM_947703.1	TA09050
bta-miR-93	XM_947703.1	TA09050
novel_401	XM_947703.1	TA09050
bta-miR-11999	XM_947710.1	TA09170
novel_418	XM_947711.1	TA09175
bta-miR-873	XM_947713.1	TA09185
bta-miR-483	XM_947716.1	TA09200
novel_376	XM_947717.1	TA09205
bta-miR-181c	XM_947720.1	TA09220
bta-miR-1949	XM_947722.1	TA09230
bta-miR-1248	XM_947723.1	TA09235
bta-miR-193a-5p	XM_947723.1	TA09235
bta-miR-2285ck	XM_947724.1	TA09240
novel_430	XM_947724.1	TA09240
novel_394	XM_947727.1	TA09255
bta-miR-7180	XM_947728.1	TA09260
bta-miR-126-5p	XM_947729.1	TA09265
bta-miR-10178-5p	XM_947730.1	TA09270
bta-miR-11989	XM_947730.1	TA09270
bta-miR-125a	XM_947730.1	TA09270
bta-miR-125b	XM_947730.1	TA09270
bta-miR-1291	XM_947730.1	TA09270
bta-miR-2308	XM_947730.1	TA09270
bta-miR-370	XM_947730.1	TA09270
novel_298	XM_947730.1	TA09270
bta-miR-3431	XM_947731.1	TA09275
bta-miR-10167-3p	XM_947732.1	TA09280
bta-miR-3432a	XM_947732.1	TA09280
bta-miR-7180	XM_947732.1	TA09280
novel_314	XM_947732.1	TA09280
novel_320	XM_947732.1	TA09280
bta-miR-3578	XM_947733.1	TA09285
bta-miR-7863	XM_947735.1	TA09295
novel_451	XM_947738.1	TA09310
bta-miR-29b	XM_947746.1	TA09350
novel_198	XM_947747.1	TA09355
bta-miR-124a	XM_947749.1	TA09365
bta-miR-2313-5p	XM_947749.1	TA09365
bta-miR-31	XM_947749.1	TA09365
bta-miR-497	XM_947749.1	TA09365
bta-miR-133a	XM_947750.1	TA09370
bta-miR-133b	XM_947750.1	TA09370
novel_391	XM_947753.1	TA09385
novel_353	XM_947754.1	TA09390
bta-miR-6523b	XM_947756.1	TA07075
bta-miR-2898	XM_947760.1	TA07095
novel_205	XM_947760.1	TA07095
bta-miR-493	XM_947761.1	TA07100
novel_381	XM_947761.1	TA07100
novel_204	XM_947762.1	TA07105
bta-miR-2285ck	XM_947765.1	TA07120
bta-miR-2313-5p	XM_947766.1	TA07130
bta-miR-2397-3p	XM_947766.1	TA07130
bta-miR-2428	XM_947766.1	TA07130
bta-miR-31	XM_947766.1	TA07130
bta-miR-362-5p	XM_947766.1	TA07130
novel_367	XM_947766.1	TA07130
novel_424	XM_947766.1	TA07130
bta-miR-150	XM_947773.1	TA07160
bta-miR-345-3p	XM_947773.1	TA07160
novel_378	XM_947773.1	TA07160
novel_378	XM_947775.1	TA07165
novel_461	XM_947775.1	TA07165
bta-miR-328	XM_947776.1	TA07170
bta-miR-10167-3p	XM_947777.1	TA07175
bta-miR-11989	XM_947777.1	TA07175
bta-miR-149-3p	XM_947777.1	TA07175
bta-miR-2376	XM_947777.1	TA07175
bta-miR-2411-5p	XM_947777.1	TA07175
novel_235	XM_947777.1	TA07175
bta-miR-2338	XM_947778.1	TA07180
novel_222	XM_947778.1	TA07180
novel_424	XM_947778.1	TA07180
bta-miR-218	XM_947779.1	TA07185
bta-miR-2399-5p	XM_947779.1	TA07185
bta-miR-877	XM_947779.1	TA07185
novel_314	XM_947779.1	TA07185
novel_427	XM_947779.1	TA07185
bta-miR-2320-5p	XM_947780.1	TA07190
bta-miR-326	XM_947780.1	TA07190
bta-miR-10164-3p	XM_947781.1	TA07195
bta-miR-10180-3p	XM_947781.1	TA07195
bta-miR-12010	XM_947781.1	TA07195
bta-miR-1224	XM_947781.1	TA07195
bta-miR-2338	XM_947781.1	TA07195
bta-miR-574	XM_947781.1	TA07195
bta-miR-885	XM_947781.1	TA07195
novel_222	XM_947781.1	TA07195
novel_235	XM_947781.1	TA07195
bta-miR-2463	XM_947782.1	TA07200
bta-miR-324	XM_947783.1	TA07205
bta-miR-425-3p	XM_947783.1	TA07205
bta-miR-2447	XM_947784.1	TA07210
bta-miR-6527	XM_947784.1	TA07210
novel_392	XM_947784.1	TA07210
bta-miR-6775	XM_947785.1	TA07215
bta-miR-2415-3p	XM_947786.1	TA07220
novel_373	XM_947786.1	TA07220
novel_332	XM_947787.1	TA07225
bta-miR-361	XM_947788.1	TA07235
novel_205	XM_947788.1	TA07235
bta-miR-2461-3p	XM_947789.1	TA07240
bta-miR-760-3p	XM_947789.1	TA07240
bta-miR-11991	XM_947790.1	TA07245
bta-miR-11995	XM_947790.1	TA07245
bta-miR-485	XM_947791.1	TA07250
bta-miR-2300a-5p	XM_947792.1	TA07255
novel_378	XM_947792.1	TA07255
novel_430	XM_947793.1	TA07260
bta-miR-204	XM_947794.1	TA07265
bta-miR-211	XM_947794.1	TA07265
bta-miR-296-3p	XM_947794.1	TA07265
bta-miR-361	XM_947795.1	TA07270
novel_205	XM_947795.1	TA07270
novel_339	XM_947795.1	TA07270
bta-miR-423-5p	XM_947796.1	TA07275
bta-miR-7857-5p	XM_947796.1	TA07275
novel_391	XM_947796.1	TA07275
novel_430	XM_947796.1	TA07275
bta-miR-17-5p	XM_947797.1	TA07280
bta-miR-20b	XM_947797.1	TA07280
bta-miR-2438	XM_947797.1	TA07280
bta-miR-93	XM_947797.1	TA07280
novel_400	XM_947797.1	TA07280
bta-miR-10178-5p	XM_947798.1	TA07295
novel_210	XM_947798.1	TA07295
novel_360	XM_947798.1	TA07295
novel_458	XM_947798.1	TA07295
bta-miR-502a	XM_947799.1	TA07300
bta-miR-2284r	XM_947801.1	TA07310
bta-miR-2316	XM_947801.1	TA07310
novel_367	XM_947801.1	TA07310
novel_426	XM_947802.1	TA07315
bta-miR-1224	XM_947803.1	TA07320
bta-miR-2311	XM_947804.1	TA07325
bta-let-7i	XM_947806.1	TA07335
bta-miR-221	XM_947806.1	TA07335
bta-miR-532	XM_947806.1	TA07335
bta-miR-873	XM_947806.1	TA07335
novel_378	XM_947806.1	TA07335
novel_385	XM_947806.1	TA07335
novel_418	XM_947806.1	TA07335
bta-miR-149-3p	XM_947807.1	TA07340
bta-miR-1949	XM_947807.1	TA07340
bta-miR-2338	XM_947807.1	TA07340
novel_235	XM_947807.1	TA07340
bta-miR-2338	XM_947808.1	TA07345
bta-miR-331-3p	XM_947808.1	TA07345
bta-miR-574	XM_947808.1	TA07345
novel_424	XM_947808.1	TA07345
bta-miR-10179-5p	XM_947809.1	TA07350
bta-miR-151-3p	XM_947809.1	TA07350
bta-miR-2323	XM_947810.1	TA07355
bta-miR-10167-3p	XM_947812.1	TA07365
bta-miR-17-3p	XM_947812.1	TA07365
bta-miR-2411-5p	XM_947812.1	TA07365
bta-miR-2428	XM_947812.1	TA07365
novel_367	XM_947812.1	TA07365
bta-miR-362-5p	XM_947814.1	TA07375
bta-miR-432	XM_947814.1	TA07375
bta-miR-500	XM_947814.1	TA07375
bta-miR-874	XM_947815.1	TA07380
novel_378	XM_947815.1	TA07380
bta-miR-148c	XM_947816.1	TA07385
bta-miR-34a	XM_947816.1	TA07385
bta-miR-449a	XM_947816.1	TA07385
bta-miR-449c	XM_947816.1	TA07385
novel_439	XM_947816.1	TA07385
novel_443	XM_947816.1	TA07385
bta-miR-2285s	XM_947817.1	TA07390
novel_205	XM_947818.1	TA07400
bta-miR-1224	XM_947819.1	TA07405
bta-miR-2299-3p	XM_947819.1	TA07405
bta-miR-378d	XM_947819.1	TA07405
bta-miR-129	XM_947820.1	TA07410
bta-miR-485	XM_947820.1	TA07410
bta-miR-188	XM_947821.1	TA07415
bta-miR-2431-3p	XM_947821.1	TA07415
bta-miR-486	XM_947821.1	TA07415
novel_417	XM_947821.1	TA07415
bta-miR-10182-5p	XM_947822.1	TA07420
bta-miR-205	XM_947822.1	TA07420
bta-miR-6119-3p	XM_947827.1	TA07445
bta-miR-10172-3p	XM_947829.1	TA07460
bta-miR-1434-3p	XM_947830.1	TA07465
bta-miR-2338	XM_947831.1	TA07470
bta-miR-2415-3p	XM_947831.1	TA07470
novel_235	XM_947831.1	TA07470
bta-miR-1434-3p	XM_947832.1	TA07475
bta-miR-12057	XM_947833.1	TA07480
bta-miR-432	XM_947835.1	TA07490
novel_440	XM_947835.1	TA07490
bta-miR-493	XM_947836.1	TA07495
bta-miR-7862	XM_947836.1	TA07495
novel_316	XM_947836.1	TA07495
novel_352	XM_947836.1	TA07495
novel_403	XM_947836.1	TA07495
bta-miR-1468	XM_947837.1	TA07500
novel_426	XM_947837.1	TA07500
[truncated: 4,636 more rows]
