# Supplementary material for: Systematic proteomic and small RNA profiling of extracellular vesicles from cattle infected with a naturally occurring buparvaquone-resistant strain of Theileria annulata and from uninfected controls
Source: Parasit Vectors. 2025 Jun 10;18:221. doi: 10.1186/s13071-025-06834-8 (PMC12153157; doi:10.1186/s13071-025-06834-8)
Supplement: Supplementary file 5 — Additional file 5. [file 13071_2025_6834_MOESM5_ESM.zip › Additional files 5/Additional file 5-Table S8(I.vs.II.diff_UP_proteins).xls]

Protein	Description	Gene	I_1	I_2	I_3	II_1	II_2	II_3	I.vs.II FC	I.vs.II Pvalue	I.vs.II log2FC	I.vs.II UP.DOWN
XP_024851622.1	type 2 lactosamine alpha-2,3-sialyltransferase isoform X2	444860	21860.1	20862	25717.7	7663.2	0	6793.8	3.15601669318208	0.00401945405598644	1.65810483624722	up
XP_024835635.1	signal transducer and activator of transcription 3 isoform X4	508541	30892.9	0	43685.7	14563.4	22449.7	9485.4	2.40583889802897	0.0494253901006477	1.26654003869175	up
NP_001015638.1	sorting nexin-17	529972	140413.9	104994.9	117524.6	52274.3	5984.7	25510.4	4.33252953942609	0.00537137353028426	2.11520958579358	up
NP_001029226.1	phosphoglycerate mutase 1	404148	465047.8	199337.5	224560.5	65862	22491.6	69392.9	5.6352806559892	0.0471674262692733	2.49448746326723	up
NP_001029438.1	proteasome subunit beta type-4	506203	233086.8	149354.4	200728.4	121480.6	3500	79601.6	2.8505392942299	0.0405202991904503	1.51123488892927	up
XP_024839985.1	microtubule-associated protein RP/EB family member 2 isoform X2	510159	301279.9	367464.9	328936.1	209249	0	250354.9	1.44716047883841	0.0387058792765356	0.533224914396845	up
NP_001029595.1	26S proteasome non-ATPase regulatory subunit 7	512456	67611.5	73378.2	77625.8	47498.5	0	56936.1	1.39554962308149	0.0276554264714016	0.480833424798643	up
NP_001029702.1	ADP-ribosylation factor 4	518601	329508.9	347723.5	398778.1	186684.6	40170.3	199737.5	2.52233865394695	0.0172182964598175	1.33476198762883	up
NP_001029734.1	heterogeneous nuclear ribonucleoprotein K	528135	179205.6	187758.2	153668.1	85964.2	6277.2	97274.2	2.74717173678578	0.0221703656499217	1.45794710191893	up
XP_005224985.1	eukaryotic translation initiation factor 3 subunit C isoform X1	534882	202141.7	263652.8	236207.4	144068.3	35818.3	144206	2.16605346743492	0.0351999816262413	1.11506885525057	up
NP_001029900.1	thrombospondin-4 precursor	541281	12468596.3	13868820.3	12136667.1	3511788.4	314540.8	4984545.2	4.36665896633369	0.00259045029241781	2.12652986182771	up
NP_001030189.1	D-3-phosphoglycerate dehydrogenase	505103	629581.7	491751.7	653985.5	254284.2	116934.5	396871.3	2.31134229061698	0.0243826390563106	1.2087309267932	up
XP_024832280.1	T-cell surface protein tactile isoform X2	509578	286167.2	259972.9	285762.5	191639.2	0	177376.4	1.50292218901676	0.00492518820700093	0.587770318352377	up
XP_024842930.1	CD151 antigen isoform X2	523328	8164.8	8466.4	12988.5	0	0	0	Inf	0	Inf	up
NP_001030524.1	actin-related protein 2/3 complex subunit 5	614345	0	366496.5	332967.2	18396.2	5654.1	9837.4	30.9609548597279	0.000136135912129443	4.95237806088361	up
NP_001032520.1	40S ribosomal protein S15a	337888	13986.8	12082.1	14615.7	7762.4	0	9978.6	1.52883527798132	0.035417774623365	0.612432974101409	up
XP_024853357.1	transmembrane emp24 domain-containing protein 10 isoform X1	529761	53154.6	23511.3	35005	13876.3	3085.1	7392.8	4.5852830312636	0.0338530360549978	2.19701078838913	up
XP_010807252.1	dehydrogenase/reductase SDR family member 1 isoform X1	528832	36839.4	28235.7	39474.7	0	0	0	Inf	0	Inf	up
XP_024847805.1	protein kinase C and casein kinase substrate in neurons protein 2 isoform X1	540107	33300.3	48801.6	36151.3	0	15870.5	6664.7	3.49832558249613	0.0280549536201753	1.80666456438652	up
NP_001068758.2	DNA replication licensing factor MCM5	506970	1614696	1927800.6	1777365.8	1115375.2	6012.3	67555.6	4.47444659042136	0.0206535024676221	2.16170925765585	up
NP_001068788.1	T-cell immunoglobulin and mucin domain-containing protein 4 precursor	507549	288244.9	296260.1	282230.4	237398.9	0	239105.6	1.21262989121824	0.00240869970560767	0.278139290293328	up
XP_010813779.1	splicing factor U2AF 65 kDa subunit isoform X4	507895	374023.1	291113.8	288336.1	19096.1	0	125072	4.40907986348344	0.0195226406984979	2.14047760932109	up
NP_001068941.1	uncharacterized protein LOC510860 precursor	510860	6546187.2	6397503.5	6873505.5	2915253	421490.6	2532612.5	3.3763833480814	0.00412923869192294	1.75547871416904	up
XP_005221720.1	exocyst complex component 3 isoform X1	513138	0	10549.3	10528	3300.3	0	3464.5	3.1157314333018	0.000133805912767614	1.63957088277631	up
XP_015316219.1	xaa-Pro aminopeptidase 1 isoform X2	513156	596210.6	486757.5	341594.1	207180.7	72304.4	290007.2	2.50145998462139	0.0428122060343777	1.32277037399761	up
NP_001069707.1	glutamate-rich WD repeat-containing protein 1	540739	813441.8	811903.6	775798.7	561175.7	0	532890.1	1.46313204684155	0.000920104719852472	0.549059977765393	up
NP_001069769.1	apolipoprotein D precursor	613972	486857.9	438752.8	475960.1	376091.9	186225.3	329916.2	1.57085668391253	0.0451087002753238	0.651551563292669	up
NP_001069771.1	collectin-11 precursor	613991	225124.2	341788.6	353529.8	124121.4	17626.3	152264.8	3.13062403809362	0.0227216526901188	1.64645026320499	up
XP_024845513.1	alcohol dehydrogenase [NADP(+)] isoform X1	618607	11476.5	12604.5	0	4593.6	2384.2	3310.8	3.51082751783527	0.0026463194824433	1.81181112032116	up
NP_001070266.1	sodium/potassium-transporting ATPase subunit alpha-1	282144	4717452	4091059.9	3867110	2577897.9	959882.5	2433046.3	2.12292577508572	0.0178536989962755	1.08605393045773	up
NP_001070436.1	mannan-binding lectin serine protease 1 precursor	522347	8360877.5	8114055.3	9632125.4	5543280.9	579870.4	5180560.4	2.30960050051524	0.0414229840363912	1.20764332533408	up
NP_001070481.1	histone-binding protein RBBP4	767940	7203.3	8613.2	0	4069.9	0	4780	1.78719533554051	0.0477029995710725	0.837697325601866	up
NP_001070494.1	testis-expressed protein 36	767956	179402.9	204594.5	190237	143799.5	0	153310	1.28849105576676	0.0237442349776653	0.365682522571432	up
XP_015327562.1	perilipin-3 isoform X3	767984	25709.1	39482.9	32033.6	19665.2	2571.1	13296.6	2.73621348102744	0.0322039205647108	1.45218079455298	up
NP_001071411.1	extended synaptotagmin-1	520669	806988.2	626358.8	953075.7	394566.4	9702.6	315806.4	3.31412890927811	0.0210919431899455	1.72862971998823	up
NP_001074375.1	NEDD8 ultimate buster 1	511298	32827.9	46914.7	53101.7	0	0	0	Inf	0	Inf	up
XP_024841315.1	programmed cell death protein 4 isoform X1	506724	60700.5	41837.5	0	18527.1	4820.3	22303.4	3.36920711137592	0.0349705633963409	1.75240911631094	up
XP_024830857.1	CD82 antigen isoform X1	506713	34152.3	0	35838.8	0	20094	25127.2	1.54774972800368	0.0429857944610333	0.630172205746734	up
NP_001091461.1	peflin	506928	126601.2	107601.3	123507	58447.6	0	21562.6	2.98053248210853	0.0150229800820043	1.5755700960135	up
NP_001091473.1	EH domain-containing protein 3	510183	1965701.7	1615146.9	1763972.6	949899.5	303159.7	782850.8	2.62527380876365	0.00728132517923712	1.39246789971014	up
NP_001093817.1	MAGUK p55 subfamily member 7	512659	31004.3	10807.4	14026.2	0	0	0	Inf	0	Inf	up
XP_015331153.1	alanine--tRNA ligase, cytoplasmic isoform X1	510933	7030.1	18594.6	8955.5	0	0	0	Inf	0	Inf	up
NP_001094702.1	carboxypeptidase N subunit 2 precursor	614562	4112361.8	3192664.7	3743550.6	1378633.7	682255.6	1302520.5	3.284933373269	0.00178450761926486	1.7158641093515	up
NP_001094758.1	ras-related protein Rab-10	783373	915760.5	906017.9	794798.7	519248.8	16838.1	201231.9	3.54877306804058	0.0145263245267233	1.8273203219108	up
NP_001095589.1	CD5 antigen-like precursor	528593	37966423.2	39926984.7	35851948.2	20989167.1	9200323	18690210.8	2.32704689279308	0.0046894482464845	1.21850028307604	up
NP_001095677.1	exocyst complex component 4	537690	247456.7	226701.6	221684.9	118430.7	44999.3	101674.9	2.62478437780667	0.00367613856694099	1.39219891236126	up
NP_001095850.1	apolipoprotein C-II precursor	618039	1383710.1	1221217.1	973887.8	605544.8	44373.4	349912	3.57942278598906	0.0129370971684056	1.8397269587378	up
NP_001095962.1	leucine--tRNA ligase, cytoplasmic	509429	103995.9	110911.8	106216.5	42483.1	22915.5	0	3.27350738395012	0.00240654533023343	1.71083723317302	up
NP_001096556.1	calpain-2 catalytic subunit	281662	148817.6	186098.1	171565.2	94077.3	94128.2	67791.2	1.97846651929498	0.00391813773793769	0.984382651433534	up
NP_001096690.1	coagulation factor IX	280688	16932776.3	15824981	13871227	9163625.9	376352.8	9493629.6	2.44982367846668	0.0419197615572931	1.29267791765409	up
XP_024835577.1	pre-mRNA-processing-splicing factor 8 isoform X1	507371	89474	98279.8	124126.7	55354.5	45253.2	34164.2	2.31413595860858	0.00808510615509687	1.21047362721477	up
XP_024856228.1	kinesin-like protein KIF3B isoform X1	508404	809820.4	721123.3	771426.1	317151.2	0	325744.7	2.38749881590472	0.000900474057872235	1.25550001763475	up
NP_001116201.1	1,4-alpha-glucan-branching enzyme	615745	275476.8	242099.1	241013.2	198416.7	0	175882	1.35112963701628	0.0299015485434518	0.434166103758996	up
XP_015326608.1	apolipoprotein F isoform X2	539595	1179537.1	641382.8	1050754.6	441015.6	163777.8	464972.4	2.68439550039831	0.0335174163752792	1.42459724397778	up
NP_001124226.1	ras-related protein Rab-14	539180	537315	503441.6	503718.3	252473	20745.8	230487.5	3.06622112925727	0.039752646347837	1.61646174480458	up
XP_024855711.1	high affinity cationic amino acid transporter 1 isoform X2	539465	473637.2	424600.3	422951.6	263585.7	0	216176	1.83589630713192	0.00549524342454759	0.876484576501637	up
NP_001159977.1	tubulin alpha-1B chain	404053	27211.1	29183.3	18347.5	10902.4	0	5863	2.9720694605159	0.0388669033348169	1.5714678336325	up
NP_001178982.1	EH domain-containing protein 4	505206	1913120.5	1822107	1898299.2	1157722.8	991012.1	1098895.6	1.73465752954346	0.000146512220361939	0.794650862112577	up
NP_001192397.1	fatty acid CoA ligase Acsl3	100138312	70200	64960	77690.2	19023.7	0	26843.5	3.09371693352403	0.00331501423639893	1.62934120025065	up
NP_001192457.1	ATP-binding cassette sub-family G member 1	510745	178648.5	197262.4	207228	88462.5	2719.8	82273.2	3.36189339628896	0.00908030199794045	1.74927397826723	up
XP_015326594.1	exportin-T isoform X1	535264	422878.3	481514.4	372057.2	179580	0	144994.4	2.62179210683282	0.00865903200681659	1.39055329260306	up
XP_024856230.1	RNA-binding protein 39 isoform X4	508722	47397.4	70684.6	65540.4	11305.7	5535.4	8336.7	7.29302798497089	0.00189372765575558	2.86651793004025	up
XP_024852509.1	transferrin receptor protein 1 isoform X1	504698	615873.4	427242.7	511176.5	378592.6	284575.8	274531.4	1.65755884772504	0.0322946498142216	0.72906009073846	up
NP_001193528.1	polynucleotide 5-hydroxyl-kinase NOL9	523474	152160.5	128615.5	139907.2	78665.6	0	75902.3	1.81444832120166	0.00569621823678063	0.85953096681569	up
NP_001231069.1	Golgi apparatus protein 1 precursor	281196	218171.4	236288.7	219347.6	67210.4	8126.2	127510.8	3.32174679093742	0.010899129323818	1.73194210419082	up
NP_001280029.1	phospholipid-transporting ATPase IG	529689	1727751.4	1934856.1	2197546.9	1567702.2	1302197	1083768.2	1.48220722866066	0.0311502188505543	0.567747166173181	up
NP_776460.1	cytochrome b-245 heavy chain	281112	392501.9	386915.9	429543.2	145108.3	24310.3	155785.4	3.71754652464299	0.00263963407420938	1.89435079754379	up
NP_776523.2	cytosol aminopeptidase	781648	312098	265728	275980.2	141439.1	15334.6	104031.1	3.2737365263216	0.00777328269312752	1.71093821690531	up
NP_776543.2	myocilin precursor	281342	389147.4	163147.1	425564.6	62197.4	3473.7	64377.9	7.5191589324024	0.0286838828763608	2.91057129595701	up
NP_776589.1	retinol-binding protein 3 precursor	281443	1201707.1	1206829.5	1244550	850585.9	0	805303.7	1.47074482904335	0.000525004389999402	0.556546963923069	up
NP_776602.1	scinderin	281478	560146.6	496455.3	563804.2	203149.2	140817	202286.3	2.96640491347866	0.000284758551465208	1.56871553872192	up
NP_776738.1	fatty acid-binding protein, heart	281758	57691.9	51697.2	52730.1	32500.4	0	34043.2	1.62419025521112	0.00347534582104856	0.699720637555636	up
NP_776889.1	SPARC precursor	282077	6527731.5	6612349.1	5424800	3731355.5	46785.4	3736116.8	2.47062069750416	0.0458460111884948	1.30487353764628	up
NP_777009.1	cAMP-dependent protein kinase catalytic subunit alpha	282322	69771.7	43021.7	70977.8	17485.9	1695.2	17036.3	5.0741135476318	0.00940931067410254	2.34315580414217	up
XP_005209144.1	solute carrier family 12 member 2 isoform X2	286845	30256.8	24569.6	0	9238.1	13650.6	3431.4	3.12459299166796	0.023625977973723	1.64366827708862	up
XP_003587783.2	ferritin light chain	788801	90164.6	74060.2	105841	59313.5	5328.3	44526.1	2.47385724191818	0.0444113113562029	1.306762249579	up
NP_786987.1	mitogen-activated protein kinase 1	327672	2680.8	6081.7	3129.3	0	0	0	Inf	0	Inf	up
XP_002684044.5	immunoglobulin heavy variable 4-38-2	100300716	671240.4	651329.6	673169.4	332575.8	488871.7	491010	1.52061259126486	0.0469629258163453	0.604652642311296	up
XP_003585723.1	TRAF2 and NCK-interacting protein kinase isoform X5	539627	82001.2	50003.8	114368	19391.8	1832.1	10391.2	7.79289010630996	0.0205301413222802	2.96215847190413	up
XP_005204401.1	guanylate-binding protein 6	513659	16397.7	18320.7	10660.5	0	0	0	Inf	0	Inf	up
XP_024846870.1	MAGUK p55 subfamily member 6 isoform X5	535171	293003.9	238654.4	281967.7	0	62308.7	149505.2	2.56082029240448	0.0239069852856646	1.35660601421861	up
XP_002689314.4	NEDD4 family-interacting protein 1 isoform X1	541196	18430.1	16720.1	16045.7	7262.3	2040.5	5278.1	3.51116186243647	0.00190296676844867	1.81194850511978	up
XP_003586115.1	carboxypeptidase M isoform X1	513281	428461.5	11890.1	6776.2	0	0	0	Inf	0	Inf	up
XP_010813464.1	echinoderm microtubule-associated protein-like 2 isoform X5	512380	126984.2	155815	182384.8	64798.6	0	69594.6	2.30757706987159	0.0240414745501171	1.20637883268785	up
XP_024850424.1	golgin subfamily B member 1 isoform X5	532923	32632.9	33606.1	33177.2	7765.1	6217.1	0	4.74013150052686	3.90178868948326e-05	2.24492708286328	up
XP_005201541.1	mannan-binding lectin serine protease 1 isoform X1	522347	249847.8	230436.8	198391.1	147608.9	74815.8	141015.5	1.86736552533264	0.0191322183012809	0.90100435390017	up
XP_005203640.2	CD5 antigen-like isoform X1	787904	18533427.5	16969072.3	15173788.2	8401275.8	51923.4	8180657.4	3.04657477929682	0.0176192199396016	1.60718815226944	up
XP_005208568.1	tropomyosin alpha-4 chain isoform X1	535277	229128.7	254868.1	236391.2	38366.4	57302.6	64451.2	4.49904509237435	6.8586337170944e-05	2.16961882662331	up
XP_005221054.2	fatty acid synthase isoform X1	281152	538092.7	601554	410057.3	303350.8	67121.7	307839.3	2.28464844633397	0.0406859855296854	1.19197218552383	up
XP_005221293.1	galectin-3-binding protein isoform X2	531137	17604840.9	19948966.4	16536750.5	11255998.8	1709695.9	10501210.4	2.30497194110185	0.0340293451289885	1.20474918853765	up
XP_010814707.2	granulins isoform X2	767942	264914.1	244229.6	225991.8	141649.4	20851.3	169079.2	2.21706894778604	0.0455487475704375	1.14865363672858	up
XP_015315388.2	LOW QUALITY PROTEIN: complement C4-A-like	781663	22262863.3	25405188.6	25560138.6	16263624.7	1576677.8	13011452.5	2.37355024049685	0.0368161861340757	1.24704658734837	up
XP_024832510.1	calsyntenin-1 isoform X5	514447	442529.5	414266.2	374867.2	247004.2	0	281526.7	1.55356782356528	0.0141976580732413	0.63558522606573	up
XP_024834751.1	rho family-interacting cell polarization regulator 1 isoform X6	100336872	28162.9	29111.4	0	9967.6	0	10986.2	2.73336101327683	0.0014652612785428	1.45067601883213	up
XP_024835404.1	platelet-activating factor acetylhydrolase IB subunit alpha isoform X1	282513	0	21373.9	15759.4	5671.1	5915.2	0	3.20493168656085	0.0451394836964022	1.68029360598279	up
XP_024836736.1	forkhead box protein K2	532359	770819.7	651952.1	717643	312500.4	0	378709.2	2.06441461461183	0.0054254724605145	1.04573274904277	up
XP_024840623.1	major vault protein isoform X1	516456	796355.9	592727.8	494684.4	320656.8	148649	312249.2	2.41028219383153	0.0249276527139571	1.26920206587755	up
XP_024841790.1	deleted in malignant brain tumors 1 protein isoform X44	404104	9580924.2	11682872.8	10482335.5	7587627.1	1000119.1	5496403.5	2.25403259523718	0.0445268442196829	1.17250837826392	up
XP_024847109.1	von Willebrand factor isoform X1	280958	3063407.1	2635560	2434424	544956.5	622093.9	649710.8	4.4768630571811	0.000362591144672828	2.16248818830012	up
XP_024855289.1	apolipoprotein B-100	494004	3481735.4	2215414.3	2961094.7	1041512.3	1366332.7	1261630.5	2.3595318731519	0.0118828080189482	1.23850065989502	up
XP_024855944.1	probable phospholipid-transporting ATPase IH isoform X4	512547	631044.2	489482.9	492294.6	112655.8	60520.5	221970.3	4.08157807760462	0.00368247296842925	2.0291270552741	up
