# Supplementary material for: Systematic proteomic and small RNA profiling of extracellular vesicles from cattle infected with a naturally occurring buparvaquone-resistant strain of Theileria annulata and from uninfected controls
Source: Parasit Vectors. 2025 Jun 10;18:221. doi: 10.1186/s13071-025-06834-8 (PMC12153157; doi:10.1186/s13071-025-06834-8)
Supplement: Supplementary file 5 — Additional file 5. [file 13071_2025_6834_MOESM5_ESM.zip › Additional files 5/Additional file 5-Table S9 (I.vs.II.diff_DOWN_proteins).xls]

Protein	Description	Gene	I_1	I_2	I_3	II_1	II_2	II_3	I.vs.II FC	I.vs.II Pvalue	I.vs.II log2FC	I.vs.II UP.DOWN
NP_001007819.1	purine nucleoside phosphorylase	493724	19474.8	7807.4	22039.8	58386.9	106408.9	85134.6	0.197342940274572	0.0101025591953298	-2.34122318555268	down
NP_001010996.1	ficolin-2 precursor	497016	13407.6	9087	30631.2	47526.5	0	62513.1	0.321858676331066	0.0350040029950062	-1.63550073484481	down
NP_001014904.1	charged multivesicular body protein 1b	512033	0	0	0	8201.5	21017.4	12895.9	-Inf	0	-Inf	down
NP_001015543.1	60S ribosomal protein L13	508221	9036.1	15621.6	11393.5	27271.2	52448.3	35283.7	0.313479972731194	0.0265297088497377	-1.67355481825341	down
XP_005217013.1	protein/nucleic acid deglycase DJ-1 isoform X1	511268	5963.8	6534.9	3687.7	27680.2	39778.5	45183.4	0.143697605069508	0.00359369006245859	-2.79889207751199	down
NP_001029380.1	2-iminobutanoate/2-iminopropanoate deaminase	504390	6083.2	0	9474.2	58510.7	0	60232.1	0.131017628016183	0.00135553605371743	-2.93216715991423	down
NP_001029485.1	fibrinogen-like protein 1 precursor	508090	14430.2	0	18262.1	62675.4	83679.9	58622.1	0.23923832578616	0.0143218740638829	-2.06347956825898	down
XP_024855610.1	TSC22 domain family protein 1 isoform X7	510359	9515.3	9681.2	8351.4	39014.9	0	39415.8	0.234159157914779	1.43093821846326e-05	-2.09443863225131	down
NP_001029610.1	40S ribosomal protein S20	513222	0	0	0	2850.6	36572.8	2978.4	-Inf	0	-Inf	down
XP_024848975.1	annexin A3 isoform X1	518050	0	0	0	13410.1	3992	20326.7	-Inf	0	-Inf	down
NP_001030494.1	THO complex subunit 4	537706	0	0	0	5578.3	2540.8	2169.1	-Inf	0	-Inf	down
NP_001032705.1	high mobility group protein B2	540444	6440.7	15534.5	6273.8	128550.2	0	99282	0.0826602502485016	0.00288828086868862	-3.59666245839078	down
NP_001035046.1	integrin alpha-M precursor	407124	0	0	0	21858.6	2233.2	27168.9	-Inf	0	-Inf	down
NP_001035560.1	haptoglobin precursor	280692	155468.6	167297.4	207280.6	1699278.9	949726.8	1559595.7	0.125943644841253	0.032952594861031	-2.98914976985633	down
NP_001039947.1	sialic acid synthase	540602	0	0	0	6219.5	5821.3	4460	-Inf	0	-Inf	down
NP_001068983.2	7-methylguanosine phosphate-specific 5-nucleotidase	511449	0	0	0	15255.2	3292.6	78639.9	-Inf	0	-Inf	down
XP_024832980.1	L-serine dehydratase/L-threonine deaminase isoform X2	514346	0	5936.4	5183.3	58170.7	0	58257.2	0.0955071765444537	5.18130461601834e-05	-3.38824704640546	down
XP_024855687.1	S-formylglutathione hydrolase isoform X2	535653	0	0	0	21429.7	142334.8	42566.8	-Inf	0	-Inf	down
NP_001069865.1	endoglin precursor	615844	26699.2	20624.1	16826.9	36136.8	0	33848.8	0.611079993598683	0.0374576393204352	-0.710566846080441	down
NP_001070371.1	phosphoglucomutase-1	534402	151011.4	140279.1	0	175174.6	0	185270.2	0.808141773719582	0.0425224846127209	-0.307319685202315	down
NP_001073774.1	rho-related GTP-binding protein RhoG	538559	2116	5691.8	3536.1	8485.3	10940.6	15519.9	0.324614116717889	0.0270819045476667	-1.62320235416338	down
XP_024854279.1	EGF-containing fibulin-like extracellular matrix protein 1 isoform X2	511566	37076.1	33294.9	32998.7	40486.1	51155.7	46493.6	0.74832157433938	0.025970317948035	-0.418269725833422	down
NP_001076083.1	UV excision repair protein RAD23 homolog A	540564	133449.5	116697.3	97223.3	218328.5	0	251253.4	0.493162250646089	0.00733186048311336	-1.0198657227419	down
NP_001076965.1	lactoylglutathione lyase	540335	0	0	0	18080.7	6729.8	77232.6	-Inf	0	-Inf	down
XP_024841602.1	gamma-tubulin complex component 2 isoform X1	781376	0	0	0	7958.9	3999.6	9169.1	-Inf	0	-Inf	down
XP_005206869.1	apolipoprotein L, 3-like isoform X1	510193	12143.6	12045.6	10125.4	23430.2	0	32415.9	0.409632901849905	0.01748450123581	-1.28759649715358	down
NP_001094510.1	guanine nucleotide-binding protein G(i) subunit alpha-2	281791	195734.4	86129.2	192009.6	311518.9	545782.4	458939.7	0.360020087506771	0.0220576282713627	-1.47385069017156	down
XP_024840533.1	fructose-bisphosphate aldolase A isoform X3	509566	134308.4	140210	125357.1	393678.3	294952.3	392433.9	0.369890510695708	0.0186893411729923	-1.43482980536854	down
NP_001095783.1	sarcoplasmic reticulum histidine-rich calcium-binding protein precursor	617610	58484.7	91159.3	74169.8	118465.7	0	120964.7	0.623184023415573	0.0344500107854068	-0.682269847422599	down
NP_001098938.1	neutrophilic granule protein-like precursor	788112	67436.3	36580.5	73175.8	326067.1	0	371053.8	0.169451812447454	0.000983931289425635	-2.56105302699452	down
NP_001106714.1	coronin-1B	510128	0	0	0	6415.4	12447.4	8036.8	-Inf	0	-Inf	down
NP_001106792.1	acyl-CoA-binding protein	768330	0	0	0	9878.5	14959.8	8440.2	-Inf	0	-Inf	down
XP_024845486.1	protein S100-A8 isoform X1	616818	287896.7	620257.9	602592.2	2369431.8	1260911.7	2395456.8	0.250713054662631	0.0180392733551508	-1.99589097543395	down
XP_024831923.1	transport and Golgi organization protein 1 homolog isoform X4	509133	13430.8	13787.9	16551.2	28402.3	0	30380.5	0.496402575810158	0.00209018824218965	-1.01041749332139	down
NP_001161366.1	coagulation factor XIII A chain	617881	823261.6	842421.9	770375.7	1426543.5	1272281.7	1648710.2	0.560331078615254	0.0046173779211482	-0.835648581400739	down
XP_024851192.1	collagen alpha-1(XV) chain isoform X3	100139730	306793.4	179941.9	240317.3	579930.6	0	648610.6	0.394534374047312	0.00619597329447309	-1.34177709348971	down
XP_024839428.1	peptidyl-prolyl cis-trans isomerase FKBP5 isoform X3	535704	0	0	0	15424.6	9008.8	26973.6	-Inf	0	-Inf	down
NP_001180177.1	alpha-centractin	514371	0	17263.7	16505.2	46472.5	0	40959.7	0.386229558446431	0.0105827237441725	-1.37246951580787	down
XP_024848875.1	alpha-adducin isoform X11	507193	0	0	0	5756.3	29015	8999.6	-Inf	0	-Inf	down
NP_776866.1	26S proteasome regulatory subunit 8	282015	28029.4	19325	0	46303.1	54915.5	73029.9	0.40764540297334	0.0484515217103507	-1.29461334908396	down
NP_776880.1	60S ribosomal protein L24	282048	832.4	0	5320.7	17459	12819.4	21476.4	0.178334183496024	0.0299626081449523	-2.48734482639806	down
XP_005224890.1	coronin-1A isoform X1	282196	35277	55677.3	74575.6	159142.3	103069.7	177000.5	0.376878845661269	0.0217778689298923	-1.40782727657942	down
NP_783630.2	conglutinin precursor	281068	269348.1	334470.3	296385.2	460401.5	456925.3	520852.3	0.625932889721454	0.00307849297270814	-0.675920110023708	down
NP_786992.1	ADP-ribosyl cyclase/cyclic ADP-ribose hydrolase 1	327677	0	0	0	12893.6	45640.6	24898.9	-Inf	0	-Inf	down
NP_786996.1	receptor of activated protein C kinase 1	327682	116270.6	57028.9	107109.4	143834.6	183636.7	156803	0.579029075051061	0.0357461434845712	-0.788292302149838	down
NP_788849.1	V-type proton ATPase subunit C 1	338089	21234.5	25255.8	24597.7	71839	0	55137.3	0.373235005272637	0.00849302092681415	-1.42184379367918	down
XP_002689189.2	myeloblastin	100298591	0	4938.8	4455.9	102580.7	0	88779.9	0.0490942231577451	0.0479389144926994	-4.34830291496982	down
XP_002694314.1	complement factor H-related protein 2	519737	13501.6	11034.3	4948.3	86164	44372.8	36813.8	0.176182218647558	0.0417885842112016	-2.50485976860562	down
XP_002694568.2	eIF-2-alpha kinase activator GCN1 isoform X1	536143	0	0	0	4169.9	18426	5774.1	-Inf	0	-Inf	down
XP_005218057.1	calcineurin B homologous protein 3 isoform X4	787094	3759.2	7250.9	0	22780.5	0	24214.9	0.234280376377262	0.010825585758213	-2.0936919775999	down
XP_002698538.1	kazal-type serine protease inhibitor domain-containing protein 1 isoform X2	617445	9876.3	17183.5	17244.5	30921.7	0	33197.9	0.460642299702431	0.0131891776335552	-1.11828119837031	down
XP_005207929.1	ubiquitin carboxyl-terminal hydrolase isozyme L1 isoform X1	514394	0	0	0	4761.9	2918.1	4653.1	-Inf	0	-Inf	down
XP_015314332.1	DNA topoisomerase 2-alpha isoform X2	787696	7110.2	6470.1	19076.2	65784.8	56215.3	40648.9	0.200778978044747	0.00668770391654951	-2.3163198707095	down
XP_005223227.1	ras-related protein Rab-7a isoform X1	509970	34840.6	12123.1	15120	84904.3	104571	99566.2	0.21479164756618	0.00121808382264232	-2.21899020142036	down
XP_010802238.2	glypican-1	518114	111474.5	65384.7	124457.6	178458.2	0	178210.7	0.56320544534908	0.0490724748672888	-0.828266812154808	down
XP_010817313.1	E3 ubiquitin-protein ligase NEDD4-like isoform X11	510003	0	0	0	590412.3	1580.8	417600.5	-Inf	0	-Inf	down
XP_015315396.1	BOLA class I histocompatibility antigen, alpha chain BL3-6	507917	0	0	0	9266.6	7698.5	1543.5	-Inf	0	-Inf	down
XP_024839168.1	serpin B6 isoform X2	286854	3265.3	4945.7	7426.2	31844.8	0	25960.6	0.180343012936508	0.00308906496742331	-2.47118456528624	down
XP_024844202.1	odorant-binding protein	505052	228676.1	216284.4	239161.8	1712950.7	0	1804660.6	0.129656603426687	2.68276265965223e-05	-2.94723241018993	down
XP_024849552.1	dentin sialophosphoprotein	100337125	180412.8	194122	176016.5	254482.8	0	275558.2	0.692463790536959	0.00450531965003951	-0.530189461384098	down
XP_024849658.1	CMP-N-acetylneuraminate-poly-alpha-2,8-sialyltransferase isoform X1	407768	28750.2	28181.7	26220.6	36672	0	41580.4	0.708412777116101	0.0119135117310366	-0.497337861741917	down
XP_024857471.1	oxidation resistance protein 1 isoform X6	539092	262047.1	256348.4	288047.2	379749.4	0	404343.4	0.685669434366272	0.00421044694224987	-0.544414883418683	down
